# Supplementary material for: iTRAQ-based proteomic analysis reveals key proteins affecting muscle growth and lipid deposition in pigs
Source: Sci Rep. 2017 Apr 24;7:46717. doi: 10.1038/srep46717 (PMC5402282; doi:10.1038/srep46717)
Supplement: Supplementary Table S1 [file srep46717-s2.xml]

<?xml version="1.0"?>
<?mso-application progid="Excel.Sheet"?>
<Workbook xmlns="urn:schemas-microsoft-com:office:spreadsheet"
 xmlns:o="urn:schemas-microsoft-com:office:office"
 xmlns:x="urn:schemas-microsoft-com:office:excel"
 xmlns:ss="urn:schemas-microsoft-com:office:spreadsheet"
 xmlns:html="http://www.w3.org/TR/REC-html40">
 <DocumentProperties xmlns="urn:schemas-microsoft-com:office:office">
  <Author>zhounan</Author>
  <LastAuthor>ZH</LastAuthor>
  <Created>2016-02-19T02:07:31Z</Created>
  <LastSaved>2016-12-03T07:40:36Z</LastSaved>
  <Version>12.00</Version>
 </DocumentProperties>
 <OfficeDocumentSettings xmlns="urn:schemas-microsoft-com:office:office">
  <Colors>
   <Color>
    <Index>0</Index>
    <RGB>#F0F0F0</RGB>
   </Color>
   <Color>
    <Index>1</Index>
    <RGB>#FFFFE0</RGB>
   </Color>
   <Color>
    <Index>2</Index>
    <RGB>#D3D3D3</RGB>
   </Color>
   <Color>
    <Index>3</Index>
    <RGB>#FFFFFF</RGB>
   </Color>
  </Colors>
 </OfficeDocumentSettings>
 <ExcelWorkbook xmlns="urn:schemas-microsoft-com:office:excel">
  <WindowHeight>10005</WindowHeight>
  <WindowWidth>15000</WindowWidth>
  <WindowTopX>1005</WindowTopX>
  <WindowTopY>1005</WindowTopY>
  <ProtectStructure>False</ProtectStructure>
  <ProtectWindows>False</ProtectWindows>
 </ExcelWorkbook>
 <Styles>
  <Style ss:ID="Default" ss:Name="Normal">
   <Alignment ss:Vertical="Bottom"/>
   <Borders/>
   <Font ss:FontName="Arial" x:Family="Swiss" ss:Color="#000000"/>
   <Interior/>
   <NumberFormat/>
   <Protection/>
  </Style>
  <Style ss:ID="m92485504">
   <Alignment ss:Horizontal="Left" ss:Vertical="Center"/>
   <Borders>
    <Border ss:Position="Bottom" ss:LineStyle="Continuous" ss:Weight="1"/>
    <Border ss:Position="Left" ss:LineStyle="Continuous" ss:Weight="1"/>
    <Border ss:Position="Right" ss:LineStyle="Continuous" ss:Weight="1"/>
    <Border ss:Position="Top" ss:LineStyle="Continuous" ss:Weight="1"/>
   </Borders>
   <Font ss:FontName="Tahoma" x:Family="Swiss" ss:Color="#000000" ss:Bold="1"/>
   <Interior ss:Color="#F0F0F0" ss:Pattern="Solid"/>
  </Style>
  <Style ss:ID="s16">
   <Alignment ss:Horizontal="Center" ss:Vertical="Top"/>
   <Borders>
    <Border ss:Position="Bottom" ss:LineStyle="Continuous" ss:Weight="1"
     ss:Color="#D3D3D3"/>
    <Border ss:Position="Left" ss:LineStyle="Continuous" ss:Weight="1"
     ss:Color="#D3D3D3"/>
    <Border ss:Position="Right" ss:LineStyle="Continuous" ss:Weight="1"
     ss:Color="#D3D3D3"/>
    <Border ss:Position="Top" ss:LineStyle="Continuous" ss:Weight="1"
     ss:Color="#D3D3D3"/>
   </Borders>
   <Font ss:FontName="Tahoma" x:Family="Swiss" ss:Size="8" ss:Color="#000000"/>
   <Interior ss:Color="#FFFFE0" ss:Pattern="Solid"/>
  </Style>
  <Style ss:ID="s17">
   <Alignment ss:Horizontal="Left" ss:Vertical="Top"/>
   <Borders>
    <Border ss:Position="Bottom" ss:LineStyle="Continuous" ss:Weight="1"
     ss:Color="#D3D3D3"/>
    <Border ss:Position="Left" ss:LineStyle="Continuous" ss:Weight="1"
     ss:Color="#D3D3D3"/>
    <Border ss:Position="Right" ss:LineStyle="Continuous" ss:Weight="1"
     ss:Color="#D3D3D3"/>
    <Border ss:Position="Top" ss:LineStyle="Continuous" ss:Weight="1"
     ss:Color="#D3D3D3"/>
   </Borders>
   <Font ss:FontName="Tahoma" x:Family="Swiss" ss:Size="8" ss:Color="#000000"/>
   <Interior ss:Color="#FFFFE0" ss:Pattern="Solid"/>
  </Style>
  <Style ss:ID="s18">
   <Alignment ss:Horizontal="Right" ss:Vertical="Top"/>
   <Borders>
    <Border ss:Position="Bottom" ss:LineStyle="Continuous" ss:Weight="1"
     ss:Color="#D3D3D3"/>
    <Border ss:Position="Left" ss:LineStyle="Continuous" ss:Weight="1"
     ss:Color="#D3D3D3"/>
    <Border ss:Position="Right" ss:LineStyle="Continuous" ss:Weight="1"
     ss:Color="#D3D3D3"/>
    <Border ss:Position="Top" ss:LineStyle="Continuous" ss:Weight="1"
     ss:Color="#D3D3D3"/>
   </Borders>
   <Font ss:FontName="Tahoma" x:Family="Swiss" ss:Size="8" ss:Color="#000000"/>
   <Interior ss:Color="#FFFFE0" ss:Pattern="Solid"/>
  </Style>
  <Style ss:ID="s19">
   <Alignment ss:Horizontal="Right" ss:Vertical="Top"/>
   <Borders>
    <Border ss:Position="Bottom" ss:LineStyle="Continuous" ss:Weight="1"
     ss:Color="#D3D3D3"/>
    <Border ss:Position="Left" ss:LineStyle="Continuous" ss:Weight="1"
     ss:Color="#D3D3D3"/>
    <Border ss:Position="Right" ss:LineStyle="Continuous" ss:Weight="1"
     ss:Color="#D3D3D3"/>
    <Border ss:Position="Top" ss:LineStyle="Continuous" ss:Weight="1"
     ss:Color="#D3D3D3"/>
   </Borders>
   <Font ss:FontName="Tahoma" x:Family="Swiss" ss:Size="8" ss:Color="#000000"/>
   <Interior ss:Color="#FFFFE0" ss:Pattern="Solid"/>
   <NumberFormat ss:Format="0.0000"/>
  </Style>
  <Style ss:ID="s20">
   <Alignment ss:Horizontal="Right" ss:Vertical="Top"/>
   <Borders>
    <Border ss:Position="Bottom" ss:LineStyle="Continuous" ss:Weight="1"
     ss:Color="#D3D3D3"/>
    <Border ss:Position="Left" ss:LineStyle="Continuous" ss:Weight="1"
     ss:Color="#D3D3D3"/>
    <Border ss:Position="Right" ss:LineStyle="Continuous" ss:Weight="1"
     ss:Color="#D3D3D3"/>
    <Border ss:Position="Top" ss:LineStyle="Continuous" ss:Weight="1"
     ss:Color="#D3D3D3"/>
   </Borders>
   <Font ss:FontName="Tahoma" x:Family="Swiss" ss:Size="8" ss:Color="#000000"/>
   <Interior ss:Color="#FFFFE0" ss:Pattern="Solid"/>
   <NumberFormat ss:Format="0.000"/>
  </Style>
  <Style ss:ID="s21">
   <Alignment ss:Horizontal="Right" ss:Vertical="Top"/>
   <Borders>
    <Border ss:Position="Bottom" ss:LineStyle="Continuous" ss:Weight="1"
     ss:Color="#D3D3D3"/>
    <Border ss:Position="Left" ss:LineStyle="Continuous" ss:Weight="1"
     ss:Color="#D3D3D3"/>
    <Border ss:Position="Right" ss:LineStyle="Continuous" ss:Weight="1"
     ss:Color="#D3D3D3"/>
    <Border ss:Position="Top" ss:LineStyle="Continuous" ss:Weight="1"
     ss:Color="#D3D3D3"/>
   </Borders>
   <Font ss:FontName="Tahoma" x:Family="Swiss" ss:Size="8" ss:Color="#000000"/>
   <Interior ss:Color="#FFFFE0" ss:Pattern="Solid"/>
   <NumberFormat ss:Format="0"/>
  </Style>
  <Style ss:ID="s22">
   <Alignment ss:Horizontal="Right" ss:Vertical="Top"/>
   <Borders>
    <Border ss:Position="Bottom" ss:LineStyle="Continuous" ss:Weight="1"
     ss:Color="#D3D3D3"/>
    <Border ss:Position="Left" ss:LineStyle="Continuous" ss:Weight="1"
     ss:Color="#D3D3D3"/>
    <Border ss:Position="Right" ss:LineStyle="Continuous" ss:Weight="1"
     ss:Color="#D3D3D3"/>
    <Border ss:Position="Top" ss:LineStyle="Continuous" ss:Weight="1"
     ss:Color="#D3D3D3"/>
   </Borders>
   <Font ss:FontName="Tahoma" x:Family="Swiss" ss:Size="8" ss:Color="#000000"/>
   <Interior ss:Color="#FFFFE0" ss:Pattern="Solid"/>
   <NumberFormat ss:Format="0.0"/>
  </Style>
  <Style ss:ID="s23">
   <Alignment ss:Horizontal="Right" ss:Vertical="Top"/>
   <Borders>
    <Border ss:Position="Bottom" ss:LineStyle="Continuous" ss:Weight="1"
     ss:Color="#D3D3D3"/>
    <Border ss:Position="Left" ss:LineStyle="Continuous" ss:Weight="1"
     ss:Color="#D3D3D3"/>
    <Border ss:Position="Right" ss:LineStyle="Continuous" ss:Weight="1"
     ss:Color="#D3D3D3"/>
    <Border ss:Position="Top" ss:LineStyle="Continuous" ss:Weight="1"
     ss:Color="#D3D3D3"/>
   </Borders>
   <Font ss:FontName="Tahoma" x:Family="Swiss" ss:Size="8" ss:Color="#000000"/>
   <Interior ss:Color="#FFFFE0" ss:Pattern="Solid"/>
   <NumberFormat ss:Format="0.00000"/>
  </Style>
  <Style ss:ID="s24">
   <Alignment ss:Horizontal="Right" ss:Vertical="Top"/>
   <Borders>
    <Border ss:Position="Bottom" ss:LineStyle="Continuous" ss:Weight="1"
     ss:Color="#D3D3D3"/>
    <Border ss:Position="Left" ss:LineStyle="Continuous" ss:Weight="1"
     ss:Color="#D3D3D3"/>
    <Border ss:Position="Right" ss:LineStyle="Continuous" ss:Weight="1"
     ss:Color="#D3D3D3"/>
    <Border ss:Position="Top" ss:LineStyle="Continuous" ss:Weight="1"
     ss:Color="#D3D3D3"/>
   </Borders>
   <Font ss:FontName="Tahoma" x:Family="Swiss" ss:Size="8" ss:Color="#000000"/>
   <Interior ss:Color="#FFFFE0" ss:Pattern="Solid"/>
   <NumberFormat ss:Format="Fixed"/>
  </Style>
  <Style ss:ID="s25">
   <Alignment ss:Horizontal="Right" ss:Vertical="Top"/>
   <Borders>
    <Border ss:Position="Bottom" ss:LineStyle="Continuous" ss:Weight="1"
     ss:Color="#D3D3D3"/>
    <Border ss:Position="Left" ss:LineStyle="Continuous" ss:Weight="1"
     ss:Color="#D3D3D3"/>
    <Border ss:Position="Right" ss:LineStyle="Continuous" ss:Weight="1"
     ss:Color="#D3D3D3"/>
    <Border ss:Position="Top" ss:LineStyle="Continuous" ss:Weight="1"
     ss:Color="#D3D3D3"/>
   </Borders>
   <Font ss:FontName="Tahoma" x:Family="Swiss" ss:Size="8" ss:Color="#000000"/>
   <Interior ss:Color="#FFFFE0" ss:Pattern="Solid"/>
   <NumberFormat ss:Format="0.00\ "/>
  </Style>
  <Style ss:ID="s26">
   <Alignment ss:Horizontal="Center" ss:Vertical="Center"/>
   <Borders>
    <Border ss:Position="Bottom" ss:LineStyle="Continuous" ss:Weight="1"/>
    <Border ss:Position="Left" ss:LineStyle="Continuous" ss:Weight="1"/>
    <Border ss:Position="Right" ss:LineStyle="Continuous" ss:Weight="1"/>
    <Border ss:Position="Top" ss:LineStyle="Continuous" ss:Weight="1"/>
   </Borders>
   <Font ss:FontName="Tahoma" x:Family="Swiss" ss:Color="#000000" ss:Bold="1"/>
   <Interior ss:Color="#F0F0F0" ss:Pattern="Solid"/>
  </Style>
  <Style ss:ID="s27">
   <Font ss:FontName="Arial" x:Family="Swiss" ss:Color="#000000" ss:Bold="1"/>
  </Style>
 </Styles>
 <Worksheet ss:Name="Table S1">
  <Names>
   <NamedRange ss:Name="_FilterDatabase" ss:RefersTo="='Table S1'!R2C9:R4817C32"
    ss:Hidden="1"/>
  </Names>
  <Table ss:ExpandedColumnCount="41" ss:ExpandedRowCount="4817" x:FullColumns="1"
   x:FullRows="1" ss:DefaultColumnWidth="46.5">
   <Column ss:AutoFitWidth="0" ss:Width="57.75"/>
   <Column ss:AutoFitWidth="0" ss:Width="141.75"/>
   <Column ss:AutoFitWidth="0" ss:Width="53.25"/>
   <Column ss:AutoFitWidth="0" ss:Width="67.5"/>
   <Column ss:AutoFitWidth="0" ss:Width="92.25"/>
   <Column ss:AutoFitWidth="0" ss:Width="142.5"/>
   <Column ss:AutoFitWidth="0" ss:Width="163.5"/>
   <Column ss:AutoFitWidth="0" ss:Width="44.25"/>
   <Column ss:AutoFitWidth="0" ss:Width="56.25"/>
   <Column ss:AutoFitWidth="0" ss:Width="95.25"/>
   <Column ss:AutoFitWidth="0" ss:Width="129"/>
   <Column ss:AutoFitWidth="0" ss:Width="63"/>
   <Column ss:AutoFitWidth="0" ss:Width="98.25"/>
   <Column ss:AutoFitWidth="0" ss:Width="77.25" ss:Span="2"/>
   <Column ss:Index="17" ss:AutoFitWidth="0" ss:Width="66.75" ss:Span="4"/>
   <Column ss:Index="22" ss:AutoFitWidth="0" ss:Width="69" ss:Span="5"/>
   <Column ss:Index="28" ss:AutoFitWidth="0" ss:Width="64.5" ss:Span="4"/>
   <Column ss:Index="33" ss:AutoFitWidth="0" ss:Width="54.75" ss:Span="3"/>
   <Column ss:Index="37" ss:AutoFitWidth="0" ss:Width="35.25"/>
   <Column ss:AutoFitWidth="0" ss:Width="54.75" ss:Span="1"/>
   <Column ss:Index="40" ss:AutoFitWidth="0" ss:Width="41.25"/>
   <Column ss:AutoFitWidth="0" ss:Width="80.25"/>
   <Row ss:AutoFitHeight="0" ss:Height="25.875">
    <Cell ss:MergeAcross="6" ss:StyleID="m92485504"><Data ss:Type="String">Supplementary Table S1. Identified peptides in iTRAQ </Data></Cell>
   </Row>
   <Row ss:AutoFitHeight="0" ss:Height="14.4375" ss:StyleID="s27">
    <Cell ss:StyleID="s26"><Data ss:Type="String">A2</Data></Cell>
    <Cell ss:StyleID="s26"><Data ss:Type="String">Sequence</Data></Cell>
    <Cell ss:StyleID="s26"><Data ss:Type="String"># PSMs</Data></Cell>
    <Cell ss:StyleID="s26"><Data ss:Type="String"># Proteins</Data></Cell>
    <Cell ss:StyleID="s26"><Data ss:Type="String"># Protein Groups</Data></Cell>
    <Cell ss:StyleID="s26"><Data ss:Type="String">Protein Group Accessions</Data></Cell>
    <Cell ss:StyleID="s26"><Data ss:Type="String">Modifications</Data></Cell>
    <Cell ss:StyleID="s26"><Data ss:Type="String">ΔCn</Data></Cell>
    <Cell ss:StyleID="s26"><Data ss:Type="String">TP1/ref</Data><NamedCell
      ss:Name="_FilterDatabase"/></Cell>
    <Cell ss:StyleID="s26"><Data ss:Type="String">TP1/ref Count</Data><NamedCell
      ss:Name="_FilterDatabase"/></Cell>
    <Cell ss:StyleID="s26"><Data ss:Type="String">TP1/ref Variability [%]</Data><NamedCell
      ss:Name="_FilterDatabase"/></Cell>
    <Cell ss:StyleID="s26"><Data ss:Type="String">TP2/ref</Data><NamedCell
      ss:Name="_FilterDatabase"/></Cell>
    <Cell ss:StyleID="s26"><Data ss:Type="String">TP2/ref Count</Data><NamedCell
      ss:Name="_FilterDatabase"/></Cell>
    <Cell ss:StyleID="s26"><Data ss:Type="String">TP2/ref Variability [%]</Data><NamedCell
      ss:Name="_FilterDatabase"/></Cell>
    <Cell ss:StyleID="s26"><Data ss:Type="String">DSP1/ref</Data><NamedCell
      ss:Name="_FilterDatabase"/></Cell>
    <Cell ss:StyleID="s26"><Data ss:Type="String">DSP1/ref Count</Data><NamedCell
      ss:Name="_FilterDatabase"/></Cell>
    <Cell ss:StyleID="s26"><Data ss:Type="String">DSP1/ref Variability [%]</Data><NamedCell
      ss:Name="_FilterDatabase"/></Cell>
    <Cell ss:StyleID="s26"><Data ss:Type="String">DSP2/ref</Data><NamedCell
      ss:Name="_FilterDatabase"/></Cell>
    <Cell ss:StyleID="s26"><Data ss:Type="String">DSP2/ref Count</Data><NamedCell
      ss:Name="_FilterDatabase"/></Cell>
    <Cell ss:StyleID="s26"><Data ss:Type="String">DSP2/ref Variability [%]</Data><NamedCell
      ss:Name="_FilterDatabase"/></Cell>
    <Cell ss:StyleID="s26"><Data ss:Type="String">YY1/ref</Data><NamedCell
      ss:Name="_FilterDatabase"/></Cell>
    <Cell ss:StyleID="s26"><Data ss:Type="String">YY1/ref Count</Data><NamedCell
      ss:Name="_FilterDatabase"/></Cell>
    <Cell ss:StyleID="s26"><Data ss:Type="String">YY1/ref Variability [%]</Data><NamedCell
      ss:Name="_FilterDatabase"/></Cell>
    <Cell ss:StyleID="s26"><Data ss:Type="String">YY2/ref</Data><NamedCell
      ss:Name="_FilterDatabase"/></Cell>
    <Cell ss:StyleID="s26"><Data ss:Type="String">YY2/ref Count</Data><NamedCell
      ss:Name="_FilterDatabase"/></Cell>
    <Cell ss:StyleID="s26"><Data ss:Type="String">YY2/ref Variability [%]</Data><NamedCell
      ss:Name="_FilterDatabase"/></Cell>
    <Cell ss:StyleID="s26"><Data ss:Type="String">LL1/ref</Data><NamedCell
      ss:Name="_FilterDatabase"/></Cell>
    <Cell ss:StyleID="s26"><Data ss:Type="String">LL1/ref Count</Data><NamedCell
      ss:Name="_FilterDatabase"/></Cell>
    <Cell ss:StyleID="s26"><Data ss:Type="String">LL1/ref Variability [%]</Data><NamedCell
      ss:Name="_FilterDatabase"/></Cell>
    <Cell ss:StyleID="s26"><Data ss:Type="String">LL2/ref</Data><NamedCell
      ss:Name="_FilterDatabase"/></Cell>
    <Cell ss:StyleID="s26"><Data ss:Type="String">LL2/ref Count</Data><NamedCell
      ss:Name="_FilterDatabase"/></Cell>
    <Cell ss:StyleID="s26"><Data ss:Type="String">LL2/ref Variability [%]</Data><NamedCell
      ss:Name="_FilterDatabase"/></Cell>
    <Cell ss:StyleID="s26"><Data ss:Type="String">q-Value</Data></Cell>
    <Cell ss:StyleID="s26"><Data ss:Type="String">PEP</Data></Cell>
    <Cell ss:StyleID="s26"><Data ss:Type="String">IonScore</Data></Cell>
    <Cell ss:StyleID="s26"><Data ss:Type="String">Exp Value</Data></Cell>
    <Cell ss:StyleID="s26"><Data ss:Type="String">Charge</Data></Cell>
    <Cell ss:StyleID="s26"><Data ss:Type="String">MH+ [Da]</Data></Cell>
    <Cell ss:StyleID="s26"><Data ss:Type="String">ΔM [ppm]</Data></Cell>
    <Cell ss:StyleID="s26"><Data ss:Type="String">RT [min]</Data></Cell>
    <Cell ss:StyleID="s26"><Data ss:Type="String"># Missed Cleavages</Data></Cell>
   </Row>
   <Row>
    <Cell ss:StyleID="s16"><Data ss:Type="String">High</Data></Cell>
    <Cell ss:StyleID="s17"><Data ss:Type="String">lVQDVANNTNEEAGDGTTTATVLAR</Data></Cell>
    <Cell ss:StyleID="s18"><Data ss:Type="Number">1</Data></Cell>
    <Cell ss:StyleID="s18"><Data ss:Type="Number">2</Data></Cell>
    <Cell ss:StyleID="s18"><Data ss:Type="Number">1</Data></Cell>
    <Cell ss:StyleID="s17"><Data ss:Type="String">F1SMZ7</Data></Cell>
    <Cell ss:StyleID="s17"><Data ss:Type="String">N-Term(iTRAQ8plex)</Data></Cell>
    <Cell ss:StyleID="s19"><Data ss:Type="Number">0</Data></Cell>
    <Cell ss:StyleID="s20"><Data ss:Type="Number">1.2971783733848901</Data><NamedCell
      ss:Name="_FilterDatabase"/></Cell>
    <Cell ss:StyleID="s21"><Data ss:Type="Number">1</Data><NamedCell
      ss:Name="_FilterDatabase"/></Cell>
    <Cell ss:StyleID="s22"><NamedCell ss:Name="_FilterDatabase"/></Cell>
    <Cell ss:StyleID="s20"><Data ss:Type="Number">1.00559439930841</Data><NamedCell
      ss:Name="_FilterDatabase"/></Cell>
    <Cell ss:StyleID="s21"><Data ss:Type="Number">1</Data><NamedCell
      ss:Name="_FilterDatabase"/></Cell>
    <Cell ss:StyleID="s22"><NamedCell ss:Name="_FilterDatabase"/></Cell>
    <Cell ss:StyleID="s20"><Data ss:Type="Number">1.01801227984829</Data><NamedCell
      ss:Name="_FilterDatabase"/></Cell>
    <Cell ss:StyleID="s21"><Data ss:Type="Number">1</Data><NamedCell
      ss:Name="_FilterDatabase"/></Cell>
    <Cell ss:StyleID="s22"><NamedCell ss:Name="_FilterDatabase"/></Cell>
    <Cell ss:StyleID="s20"><Data ss:Type="Number">1.113984364814</Data><NamedCell
      ss:Name="_FilterDatabase"/></Cell>
    <Cell ss:StyleID="s21"><Data ss:Type="Number">1</Data><NamedCell
      ss:Name="_FilterDatabase"/></Cell>
    <Cell ss:StyleID="s22"><NamedCell ss:Name="_FilterDatabase"/></Cell>
    <Cell ss:StyleID="s20"><Data ss:Type="Number">0.93843272167296499</Data><NamedCell
      ss:Name="_FilterDatabase"/></Cell>
    <Cell ss:StyleID="s21"><Data ss:Type="Number">1</Data><NamedCell
      ss:Name="_FilterDatabase"/></Cell>
    <Cell ss:StyleID="s22"><NamedCell ss:Name="_FilterDatabase"/></Cell>
    <Cell ss:StyleID="s20"><Data ss:Type="Number">0.88841396609176704</Data><NamedCell
      ss:Name="_FilterDatabase"/></Cell>
    <Cell ss:StyleID="s21"><Data ss:Type="Number">1</Data><NamedCell
      ss:Name="_FilterDatabase"/></Cell>
    <Cell ss:StyleID="s22"><NamedCell ss:Name="_FilterDatabase"/></Cell>
    <Cell ss:StyleID="s20"><Data ss:Type="Number">0.96102859392935402</Data><NamedCell
      ss:Name="_FilterDatabase"/></Cell>
    <Cell ss:StyleID="s21"><Data ss:Type="Number">1</Data><NamedCell
      ss:Name="_FilterDatabase"/></Cell>
    <Cell ss:StyleID="s22"><NamedCell ss:Name="_FilterDatabase"/></Cell>
    <Cell ss:StyleID="s20"><Data ss:Type="Number">0.78553264603628703</Data><NamedCell
      ss:Name="_FilterDatabase"/></Cell>
    <Cell ss:StyleID="s21"><Data ss:Type="Number">1</Data><NamedCell
      ss:Name="_FilterDatabase"/></Cell>
    <Cell ss:StyleID="s22"><NamedCell ss:Name="_FilterDatabase"/></Cell>
    <Cell ss:StyleID="s18"><Data ss:Type="Number">0</Data></Cell>
    <Cell ss:StyleID="s18"><Data ss:Type="Number">3.776565E-20</Data></Cell>
    <Cell ss:StyleID="s21"><Data ss:Type="Number">121.32</Data></Cell>
    <Cell ss:StyleID="s18"><Data ss:Type="Number">6.8182350863929097E-11</Data></Cell>
    <Cell ss:StyleID="s18"><Data ss:Type="Number">3</Data></Cell>
    <Cell ss:StyleID="s23"><Data ss:Type="Number">2864.44662838063</Data></Cell>
    <Cell ss:StyleID="s24"><Data ss:Type="Number">-2.5774295463846402</Data></Cell>
    <Cell ss:StyleID="s25"><Data ss:Type="Number">51.011059000000003</Data></Cell>
    <Cell ss:StyleID="s18"><Data ss:Type="Number">0</Data></Cell>
   </Row>
   <Row>
    <Cell ss:StyleID="s16"><Data ss:Type="String">High</Data></Cell>
    <Cell ss:StyleID="s17"><Data ss:Type="String">nMDGYIDAEELAEIFR</Data></Cell>
    <Cell ss:StyleID="s18"><Data ss:Type="Number">68</Data></Cell>
    <Cell ss:StyleID="s18"><Data ss:Type="Number">2</Data></Cell>
    <Cell ss:StyleID="s18"><Data ss:Type="Number">1</Data></Cell>
    <Cell ss:StyleID="s17"><Data ss:Type="String">P02587</Data></Cell>
    <Cell ss:StyleID="s17"><Data ss:Type="String">N-Term(iTRAQ8plex)</Data></Cell>
    <Cell ss:StyleID="s19"><Data ss:Type="Number">0</Data></Cell>
    <Cell ss:StyleID="s20"><Data ss:Type="Number">0.96249446141402095</Data><NamedCell
      ss:Name="_FilterDatabase"/></Cell>
    <Cell ss:StyleID="s21"><Data ss:Type="Number">68</Data><NamedCell
      ss:Name="_FilterDatabase"/></Cell>
    <Cell ss:StyleID="s22"><Data ss:Type="Number">9.4623274397686306</Data><NamedCell
      ss:Name="_FilterDatabase"/></Cell>
    <Cell ss:StyleID="s20"><Data ss:Type="Number">0.89149389031057502</Data><NamedCell
      ss:Name="_FilterDatabase"/></Cell>
    <Cell ss:StyleID="s21"><Data ss:Type="Number">68</Data><NamedCell
      ss:Name="_FilterDatabase"/></Cell>
    <Cell ss:StyleID="s22"><Data ss:Type="Number">12.2705693779711</Data><NamedCell
      ss:Name="_FilterDatabase"/></Cell>
    <Cell ss:StyleID="s20"><Data ss:Type="Number">0.834054446216274</Data><NamedCell
      ss:Name="_FilterDatabase"/></Cell>
    <Cell ss:StyleID="s21"><Data ss:Type="Number">68</Data><NamedCell
      ss:Name="_FilterDatabase"/></Cell>
    <Cell ss:StyleID="s22"><Data ss:Type="Number">10.2137217693931</Data><NamedCell
      ss:Name="_FilterDatabase"/></Cell>
    <Cell ss:StyleID="s20"><Data ss:Type="Number">1.0017450253654701</Data><NamedCell
      ss:Name="_FilterDatabase"/></Cell>
    <Cell ss:StyleID="s21"><Data ss:Type="Number">68</Data><NamedCell
      ss:Name="_FilterDatabase"/></Cell>
    <Cell ss:StyleID="s22"><Data ss:Type="Number">17.642145811791401</Data><NamedCell
      ss:Name="_FilterDatabase"/></Cell>
    <Cell ss:StyleID="s20"><Data ss:Type="Number">1.28414265776095</Data><NamedCell
      ss:Name="_FilterDatabase"/></Cell>
    <Cell ss:StyleID="s21"><Data ss:Type="Number">68</Data><NamedCell
      ss:Name="_FilterDatabase"/></Cell>
    <Cell ss:StyleID="s22"><Data ss:Type="Number">19.883753725675401</Data><NamedCell
      ss:Name="_FilterDatabase"/></Cell>
    <Cell ss:StyleID="s20"><Data ss:Type="Number">0.97967704638015596</Data><NamedCell
      ss:Name="_FilterDatabase"/></Cell>
    <Cell ss:StyleID="s21"><Data ss:Type="Number">68</Data><NamedCell
      ss:Name="_FilterDatabase"/></Cell>
    <Cell ss:StyleID="s22"><Data ss:Type="Number">9.2636671651316398</Data><NamedCell
      ss:Name="_FilterDatabase"/></Cell>
    <Cell ss:StyleID="s20"><Data ss:Type="Number">1.1482911347611999</Data><NamedCell
      ss:Name="_FilterDatabase"/></Cell>
    <Cell ss:StyleID="s21"><Data ss:Type="Number">68</Data><NamedCell
      ss:Name="_FilterDatabase"/></Cell>
    <Cell ss:StyleID="s22"><Data ss:Type="Number">7.6397848074480796</Data><NamedCell
      ss:Name="_FilterDatabase"/></Cell>
    <Cell ss:StyleID="s20"><Data ss:Type="Number">1.37117655135562</Data><NamedCell
      ss:Name="_FilterDatabase"/></Cell>
    <Cell ss:StyleID="s21"><Data ss:Type="Number">68</Data><NamedCell
      ss:Name="_FilterDatabase"/></Cell>
    <Cell ss:StyleID="s22"><Data ss:Type="Number">15.4363131520476</Data><NamedCell
      ss:Name="_FilterDatabase"/></Cell>
    <Cell ss:StyleID="s18"><Data ss:Type="Number">0</Data></Cell>
    <Cell ss:StyleID="s18"><Data ss:Type="Number">1.4520000000000001E-14</Data></Cell>
    <Cell ss:StyleID="s21"><Data ss:Type="Number">111.12</Data></Cell>
    <Cell ss:StyleID="s18"><Data ss:Type="Number">3.94453438691356E-10</Data></Cell>
    <Cell ss:StyleID="s18"><Data ss:Type="Number">3</Data></Cell>
    <Cell ss:StyleID="s23"><Data ss:Type="Number">2190.0680883415598</Data></Cell>
    <Cell ss:StyleID="s24"><Data ss:Type="Number">-0.46708522127527602</Data></Cell>
    <Cell ss:StyleID="s25"><Data ss:Type="Number">82.619011999999998</Data></Cell>
    <Cell ss:StyleID="s18"><Data ss:Type="Number">0</Data></Cell>
   </Row>
   <Row>
    <Cell ss:StyleID="s16"><Data ss:Type="String">High</Data></Cell>
    <Cell ss:StyleID="s17"><Data ss:Type="String">IIYGGSVTGATck</Data></Cell>
    <Cell ss:StyleID="s18"><Data ss:Type="Number">13</Data></Cell>
    <Cell ss:StyleID="s18"><Data ss:Type="Number">4</Data></Cell>
    <Cell ss:StyleID="s18"><Data ss:Type="Number">1</Data></Cell>
    <Cell ss:StyleID="s17"><Data ss:Type="String">D0G7F6</Data></Cell>
    <Cell ss:StyleID="s17"><Data ss:Type="String">C12(Carbamidomethyl); K13(iTRAQ8plex)</Data></Cell>
    <Cell ss:StyleID="s19"><Data ss:Type="Number">0</Data></Cell>
    <Cell ss:StyleID="s20"><Data ss:Type="Number">1.1733579863122601</Data><NamedCell
      ss:Name="_FilterDatabase"/></Cell>
    <Cell ss:StyleID="s21"><Data ss:Type="Number">13</Data><NamedCell
      ss:Name="_FilterDatabase"/></Cell>
    <Cell ss:StyleID="s22"><Data ss:Type="Number">22.685769567057601</Data><NamedCell
      ss:Name="_FilterDatabase"/></Cell>
    <Cell ss:StyleID="s20"><Data ss:Type="Number">0.89034052673864394</Data><NamedCell
      ss:Name="_FilterDatabase"/></Cell>
    <Cell ss:StyleID="s21"><Data ss:Type="Number">13</Data><NamedCell
      ss:Name="_FilterDatabase"/></Cell>
    <Cell ss:StyleID="s22"><Data ss:Type="Number">15.942236270057</Data><NamedCell
      ss:Name="_FilterDatabase"/></Cell>
    <Cell ss:StyleID="s20"><Data ss:Type="Number">0.75441314214398403</Data><NamedCell
      ss:Name="_FilterDatabase"/></Cell>
    <Cell ss:StyleID="s21"><Data ss:Type="Number">13</Data><NamedCell
      ss:Name="_FilterDatabase"/></Cell>
    <Cell ss:StyleID="s22"><Data ss:Type="Number">20.599564516187399</Data><NamedCell
      ss:Name="_FilterDatabase"/></Cell>
    <Cell ss:StyleID="s20"><Data ss:Type="Number">0.84522168123687502</Data><NamedCell
      ss:Name="_FilterDatabase"/></Cell>
    <Cell ss:StyleID="s21"><Data ss:Type="Number">13</Data><NamedCell
      ss:Name="_FilterDatabase"/></Cell>
    <Cell ss:StyleID="s22"><Data ss:Type="Number">54.904693021424301</Data><NamedCell
      ss:Name="_FilterDatabase"/></Cell>
    <Cell ss:StyleID="s20"><Data ss:Type="Number">0.82009397750342194</Data><NamedCell
      ss:Name="_FilterDatabase"/></Cell>
    <Cell ss:StyleID="s21"><Data ss:Type="Number">13</Data><NamedCell
      ss:Name="_FilterDatabase"/></Cell>
    <Cell ss:StyleID="s22"><Data ss:Type="Number">18.602194430079699</Data><NamedCell
      ss:Name="_FilterDatabase"/></Cell>
    <Cell ss:StyleID="s20"><Data ss:Type="Number">0.80913733231298701</Data><NamedCell
      ss:Name="_FilterDatabase"/></Cell>
    <Cell ss:StyleID="s21"><Data ss:Type="Number">13</Data><NamedCell
      ss:Name="_FilterDatabase"/></Cell>
    <Cell ss:StyleID="s22"><Data ss:Type="Number">30.1274775907997</Data><NamedCell
      ss:Name="_FilterDatabase"/></Cell>
    <Cell ss:StyleID="s20"><Data ss:Type="Number">1.19220449297584</Data><NamedCell
      ss:Name="_FilterDatabase"/></Cell>
    <Cell ss:StyleID="s21"><Data ss:Type="Number">13</Data><NamedCell
      ss:Name="_FilterDatabase"/></Cell>
    <Cell ss:StyleID="s22"><Data ss:Type="Number">15.867944678035601</Data><NamedCell
      ss:Name="_FilterDatabase"/></Cell>
    <Cell ss:StyleID="s20"><Data ss:Type="Number">1.2914532085645301</Data><NamedCell
      ss:Name="_FilterDatabase"/></Cell>
    <Cell ss:StyleID="s21"><Data ss:Type="Number">13</Data><NamedCell
      ss:Name="_FilterDatabase"/></Cell>
    <Cell ss:StyleID="s22"><Data ss:Type="Number">13.5190068507876</Data><NamedCell
      ss:Name="_FilterDatabase"/></Cell>
    <Cell ss:StyleID="s18"><Data ss:Type="Number">0</Data></Cell>
    <Cell ss:StyleID="s18"><Data ss:Type="Number">3.1459999999999998E-10</Data></Cell>
    <Cell ss:StyleID="s21"><Data ss:Type="Number">102.27</Data></Cell>
    <Cell ss:StyleID="s18"><Data ss:Type="Number">4.6455699180843098E-9</Data></Cell>
    <Cell ss:StyleID="s18"><Data ss:Type="Number">2</Data></Cell>
    <Cell ss:StyleID="s23"><Data ss:Type="Number">1630.87553587</Data></Cell>
    <Cell ss:StyleID="s24"><Data ss:Type="Number">-1.2811645977135799</Data></Cell>
    <Cell ss:StyleID="s25"><Data ss:Type="Number">32.530830000000002</Data></Cell>
    <Cell ss:StyleID="s18"><Data ss:Type="Number">0</Data></Cell>
   </Row>
   <Row>
    <Cell ss:StyleID="s16"><Data ss:Type="String">High</Data></Cell>
    <Cell ss:StyleID="s17"><Data ss:Type="String">TGQAPGFSYTDANk</Data></Cell>
    <Cell ss:StyleID="s18"><Data ss:Type="Number">3</Data></Cell>
    <Cell ss:StyleID="s18"><Data ss:Type="Number">2</Data></Cell>
    <Cell ss:StyleID="s18"><Data ss:Type="Number">1</Data></Cell>
    <Cell ss:StyleID="s17"><Data ss:Type="String">P62895</Data></Cell>
    <Cell ss:StyleID="s17"><Data ss:Type="String">K14(iTRAQ8plex)</Data></Cell>
    <Cell ss:StyleID="s19"><Data ss:Type="Number">0</Data></Cell>
    <Cell ss:StyleID="s20"><Data ss:Type="Number">0.75792387121726401</Data><NamedCell
      ss:Name="_FilterDatabase"/></Cell>
    <Cell ss:StyleID="s21"><Data ss:Type="Number">3</Data><NamedCell
      ss:Name="_FilterDatabase"/></Cell>
    <Cell ss:StyleID="s22"><Data ss:Type="Number">21.9882581484725</Data><NamedCell
      ss:Name="_FilterDatabase"/></Cell>
    <Cell ss:StyleID="s20"><Data ss:Type="Number">0.93717473311150801</Data><NamedCell
      ss:Name="_FilterDatabase"/></Cell>
    <Cell ss:StyleID="s21"><Data ss:Type="Number">3</Data><NamedCell
      ss:Name="_FilterDatabase"/></Cell>
    <Cell ss:StyleID="s22"><Data ss:Type="Number">4.19368292528672</Data><NamedCell
      ss:Name="_FilterDatabase"/></Cell>
    <Cell ss:StyleID="s20"><Data ss:Type="Number">1.6281944269931701</Data><NamedCell
      ss:Name="_FilterDatabase"/></Cell>
    <Cell ss:StyleID="s21"><Data ss:Type="Number">3</Data><NamedCell
      ss:Name="_FilterDatabase"/></Cell>
    <Cell ss:StyleID="s22"><Data ss:Type="Number">12.708390232189901</Data><NamedCell
      ss:Name="_FilterDatabase"/></Cell>
    <Cell ss:StyleID="s20"><Data ss:Type="Number">1.8686141642871901</Data><NamedCell
      ss:Name="_FilterDatabase"/></Cell>
    <Cell ss:StyleID="s21"><Data ss:Type="Number">3</Data><NamedCell
      ss:Name="_FilterDatabase"/></Cell>
    <Cell ss:StyleID="s22"><Data ss:Type="Number">10.344329742562101</Data><NamedCell
      ss:Name="_FilterDatabase"/></Cell>
    <Cell ss:StyleID="s20"><Data ss:Type="Number">0.85631209255757901</Data><NamedCell
      ss:Name="_FilterDatabase"/></Cell>
    <Cell ss:StyleID="s21"><Data ss:Type="Number">3</Data><NamedCell
      ss:Name="_FilterDatabase"/></Cell>
    <Cell ss:StyleID="s22"><Data ss:Type="Number">12.5306445990641</Data><NamedCell
      ss:Name="_FilterDatabase"/></Cell>
    <Cell ss:StyleID="s20"><Data ss:Type="Number">1.43807428322777</Data><NamedCell
      ss:Name="_FilterDatabase"/></Cell>
    <Cell ss:StyleID="s21"><Data ss:Type="Number">3</Data><NamedCell
      ss:Name="_FilterDatabase"/></Cell>
    <Cell ss:StyleID="s22"><Data ss:Type="Number">5.3365091436437702</Data><NamedCell
      ss:Name="_FilterDatabase"/></Cell>
    <Cell ss:StyleID="s20"><Data ss:Type="Number">0.95395945665251702</Data><NamedCell
      ss:Name="_FilterDatabase"/></Cell>
    <Cell ss:StyleID="s21"><Data ss:Type="Number">3</Data><NamedCell
      ss:Name="_FilterDatabase"/></Cell>
    <Cell ss:StyleID="s22"><Data ss:Type="Number">0.40426765140804599</Data><NamedCell
      ss:Name="_FilterDatabase"/></Cell>
    <Cell ss:StyleID="s20"><Data ss:Type="Number">0.80333949108164204</Data><NamedCell
      ss:Name="_FilterDatabase"/></Cell>
    <Cell ss:StyleID="s21"><Data ss:Type="Number">3</Data><NamedCell
      ss:Name="_FilterDatabase"/></Cell>
    <Cell ss:StyleID="s22"><Data ss:Type="Number">6.5797403459975895E-2</Data><NamedCell
      ss:Name="_FilterDatabase"/></Cell>
    <Cell ss:StyleID="s18"><Data ss:Type="Number">0</Data></Cell>
    <Cell ss:StyleID="s18"><Data ss:Type="Number">1.38E-9</Data></Cell>
    <Cell ss:StyleID="s21"><Data ss:Type="Number">99.05</Data></Cell>
    <Cell ss:StyleID="s18"><Data ss:Type="Number">5.9301121250906604E-9</Data></Cell>
    <Cell ss:StyleID="s18"><Data ss:Type="Number">2</Data></Cell>
    <Cell ss:StyleID="s23"><Data ss:Type="Number">1760.87431516688</Data></Cell>
    <Cell ss:StyleID="s24"><Data ss:Type="Number">-0.79285790746637996</Data></Cell>
    <Cell ss:StyleID="s25"><Data ss:Type="Number">32.643723000000001</Data></Cell>
    <Cell ss:StyleID="s18"><Data ss:Type="Number">0</Data></Cell>
   </Row>
   <Row>
    <Cell ss:StyleID="s16"><Data ss:Type="String">High</Data></Cell>
    <Cell ss:StyleID="s17"><Data ss:Type="String">ILTPLTDQTVNLGk</Data></Cell>
    <Cell ss:StyleID="s18"><Data ss:Type="Number">2</Data></Cell>
    <Cell ss:StyleID="s18"><Data ss:Type="Number">1</Data></Cell>
    <Cell ss:StyleID="s18"><Data ss:Type="Number">1</Data></Cell>
    <Cell ss:StyleID="s17"><Data ss:Type="String">F1SRI8</Data></Cell>
    <Cell ss:StyleID="s17"><Data ss:Type="String">K14(iTRAQ8plex)</Data></Cell>
    <Cell ss:StyleID="s19"><Data ss:Type="Number">0</Data></Cell>
    <Cell ss:StyleID="s20"><Data ss:Type="Number">1.34698133494883</Data><NamedCell
      ss:Name="_FilterDatabase"/></Cell>
    <Cell ss:StyleID="s21"><Data ss:Type="Number">2</Data><NamedCell
      ss:Name="_FilterDatabase"/></Cell>
    <Cell ss:StyleID="s22"><Data ss:Type="Number">3.4516171899386001</Data><NamedCell
      ss:Name="_FilterDatabase"/></Cell>
    <Cell ss:StyleID="s20"><Data ss:Type="Number">1.61051513996989</Data><NamedCell
      ss:Name="_FilterDatabase"/></Cell>
    <Cell ss:StyleID="s21"><Data ss:Type="Number">2</Data><NamedCell
      ss:Name="_FilterDatabase"/></Cell>
    <Cell ss:StyleID="s22"><Data ss:Type="Number">12.170390678127699</Data><NamedCell
      ss:Name="_FilterDatabase"/></Cell>
    <Cell ss:StyleID="s20"><Data ss:Type="Number">0.79711267696188204</Data><NamedCell
      ss:Name="_FilterDatabase"/></Cell>
    <Cell ss:StyleID="s21"><Data ss:Type="Number">2</Data><NamedCell
      ss:Name="_FilterDatabase"/></Cell>
    <Cell ss:StyleID="s22"><Data ss:Type="Number">3.7000675370935099</Data><NamedCell
      ss:Name="_FilterDatabase"/></Cell>
    <Cell ss:StyleID="s20"><Data ss:Type="Number">0.52274314857369397</Data><NamedCell
      ss:Name="_FilterDatabase"/></Cell>
    <Cell ss:StyleID="s21"><Data ss:Type="Number">2</Data><NamedCell
      ss:Name="_FilterDatabase"/></Cell>
    <Cell ss:StyleID="s22"><Data ss:Type="Number">17.200626829628401</Data><NamedCell
      ss:Name="_FilterDatabase"/></Cell>
    <Cell ss:StyleID="s20"><Data ss:Type="Number">0.66229027188490597</Data><NamedCell
      ss:Name="_FilterDatabase"/></Cell>
    <Cell ss:StyleID="s21"><Data ss:Type="Number">2</Data><NamedCell
      ss:Name="_FilterDatabase"/></Cell>
    <Cell ss:StyleID="s22"><Data ss:Type="Number">4.2792877856986804</Data><NamedCell
      ss:Name="_FilterDatabase"/></Cell>
    <Cell ss:StyleID="s20"><Data ss:Type="Number">0.67283321851923406</Data><NamedCell
      ss:Name="_FilterDatabase"/></Cell>
    <Cell ss:StyleID="s21"><Data ss:Type="Number">2</Data><NamedCell
      ss:Name="_FilterDatabase"/></Cell>
    <Cell ss:StyleID="s22"><Data ss:Type="Number">14.9313293538687</Data><NamedCell
      ss:Name="_FilterDatabase"/></Cell>
    <Cell ss:StyleID="s20"><Data ss:Type="Number">0.84568674366976704</Data><NamedCell
      ss:Name="_FilterDatabase"/></Cell>
    <Cell ss:StyleID="s21"><Data ss:Type="Number">2</Data><NamedCell
      ss:Name="_FilterDatabase"/></Cell>
    <Cell ss:StyleID="s22"><Data ss:Type="Number">10.3548986964517</Data><NamedCell
      ss:Name="_FilterDatabase"/></Cell>
    <Cell ss:StyleID="s20"><Data ss:Type="Number">0.66735092052499301</Data><NamedCell
      ss:Name="_FilterDatabase"/></Cell>
    <Cell ss:StyleID="s21"><Data ss:Type="Number">2</Data><NamedCell
      ss:Name="_FilterDatabase"/></Cell>
    <Cell ss:StyleID="s22"><Data ss:Type="Number">29.6069662815318</Data><NamedCell
      ss:Name="_FilterDatabase"/></Cell>
    <Cell ss:StyleID="s18"><Data ss:Type="Number">0</Data></Cell>
    <Cell ss:StyleID="s18"><Data ss:Type="Number">6.8329999999999998E-11</Data></Cell>
    <Cell ss:StyleID="s21"><Data ss:Type="Number">97.92</Data></Cell>
    <Cell ss:StyleID="s18"><Data ss:Type="Number">1.2398273716427401E-8</Data></Cell>
    <Cell ss:StyleID="s18"><Data ss:Type="Number">2</Data></Cell>
    <Cell ss:StyleID="s23"><Data ss:Type="Number">1817.068895245</Data></Cell>
    <Cell ss:StyleID="s24"><Data ss:Type="Number">0.15627090469702801</Data></Cell>
    <Cell ss:StyleID="s25"><Data ss:Type="Number">48.112659999999998</Data></Cell>
    <Cell ss:StyleID="s18"><Data ss:Type="Number">0</Data></Cell>
   </Row>
   <Row>
    <Cell ss:StyleID="s16"><Data ss:Type="String">High</Data></Cell>
    <Cell ss:StyleID="s17"><Data ss:Type="String">gTGGVDTAAVGSVFDVSNADR</Data></Cell>
    <Cell ss:StyleID="s18"><Data ss:Type="Number">183</Data></Cell>
    <Cell ss:StyleID="s18"><Data ss:Type="Number">4</Data></Cell>
    <Cell ss:StyleID="s18"><Data ss:Type="Number">1</Data></Cell>
    <Cell ss:StyleID="s17"><Data ss:Type="String">Q5XLD3</Data></Cell>
    <Cell ss:StyleID="s17"><Data ss:Type="String">N-Term(iTRAQ8plex)</Data></Cell>
    <Cell ss:StyleID="s19"><Data ss:Type="Number">0</Data></Cell>
    <Cell ss:StyleID="s20"><Data ss:Type="Number">0.904930386403626</Data><NamedCell
      ss:Name="_FilterDatabase"/></Cell>
    <Cell ss:StyleID="s21"><Data ss:Type="Number">183</Data><NamedCell
      ss:Name="_FilterDatabase"/></Cell>
    <Cell ss:StyleID="s22"><Data ss:Type="Number">11.8119028101616</Data><NamedCell
      ss:Name="_FilterDatabase"/></Cell>
    <Cell ss:StyleID="s20"><Data ss:Type="Number">0.80995056525481801</Data><NamedCell
      ss:Name="_FilterDatabase"/></Cell>
    <Cell ss:StyleID="s21"><Data ss:Type="Number">183</Data><NamedCell
      ss:Name="_FilterDatabase"/></Cell>
    <Cell ss:StyleID="s22"><Data ss:Type="Number">14.0339676337322</Data><NamedCell
      ss:Name="_FilterDatabase"/></Cell>
    <Cell ss:StyleID="s20"><Data ss:Type="Number">0.85378588637741004</Data><NamedCell
      ss:Name="_FilterDatabase"/></Cell>
    <Cell ss:StyleID="s21"><Data ss:Type="Number">183</Data><NamedCell
      ss:Name="_FilterDatabase"/></Cell>
    <Cell ss:StyleID="s22"><Data ss:Type="Number">15.6889749407868</Data><NamedCell
      ss:Name="_FilterDatabase"/></Cell>
    <Cell ss:StyleID="s20"><Data ss:Type="Number">0.97577142763982505</Data><NamedCell
      ss:Name="_FilterDatabase"/></Cell>
    <Cell ss:StyleID="s21"><Data ss:Type="Number">181</Data><NamedCell
      ss:Name="_FilterDatabase"/></Cell>
    <Cell ss:StyleID="s22"><Data ss:Type="Number">17.4170344146522</Data><NamedCell
      ss:Name="_FilterDatabase"/></Cell>
    <Cell ss:StyleID="s20"><Data ss:Type="Number">1.25005150575789</Data><NamedCell
      ss:Name="_FilterDatabase"/></Cell>
    <Cell ss:StyleID="s21"><Data ss:Type="Number">183</Data><NamedCell
      ss:Name="_FilterDatabase"/></Cell>
    <Cell ss:StyleID="s22"><Data ss:Type="Number">16.181049849104198</Data><NamedCell
      ss:Name="_FilterDatabase"/></Cell>
    <Cell ss:StyleID="s20"><Data ss:Type="Number">1.20170694969495</Data><NamedCell
      ss:Name="_FilterDatabase"/></Cell>
    <Cell ss:StyleID="s21"><Data ss:Type="Number">183</Data><NamedCell
      ss:Name="_FilterDatabase"/></Cell>
    <Cell ss:StyleID="s22"><Data ss:Type="Number">13.707450664932001</Data><NamedCell
      ss:Name="_FilterDatabase"/></Cell>
    <Cell ss:StyleID="s20"><Data ss:Type="Number">1.16275030547988</Data><NamedCell
      ss:Name="_FilterDatabase"/></Cell>
    <Cell ss:StyleID="s21"><Data ss:Type="Number">183</Data><NamedCell
      ss:Name="_FilterDatabase"/></Cell>
    <Cell ss:StyleID="s22"><Data ss:Type="Number">9.5030880615652595</Data><NamedCell
      ss:Name="_FilterDatabase"/></Cell>
    <Cell ss:StyleID="s20"><Data ss:Type="Number">1.34198439054112</Data><NamedCell
      ss:Name="_FilterDatabase"/></Cell>
    <Cell ss:StyleID="s21"><Data ss:Type="Number">183</Data><NamedCell
      ss:Name="_FilterDatabase"/></Cell>
    <Cell ss:StyleID="s22"><Data ss:Type="Number">12.319450113677499</Data><NamedCell
      ss:Name="_FilterDatabase"/></Cell>
    <Cell ss:StyleID="s18"><Data ss:Type="Number">0</Data></Cell>
    <Cell ss:StyleID="s18"><Data ss:Type="Number">2.8400000000000001E-14</Data></Cell>
    <Cell ss:StyleID="s21"><Data ss:Type="Number">96.14</Data></Cell>
    <Cell ss:StyleID="s18"><Data ss:Type="Number">1.5432334437573398E-8</Data></Cell>
    <Cell ss:StyleID="s18"><Data ss:Type="Number">2</Data></Cell>
    <Cell ss:StyleID="s23"><Data ss:Type="Number">2299.14457883875</Data></Cell>
    <Cell ss:StyleID="s24"><Data ss:Type="Number">-0.99273933057698005</Data></Cell>
    <Cell ss:StyleID="s25"><Data ss:Type="Number">87.885227</Data></Cell>
    <Cell ss:StyleID="s18"><Data ss:Type="Number">0</Data></Cell>
   </Row>
   <Row>
    <Cell ss:StyleID="s16"><Data ss:Type="String">High</Data></Cell>
    <Cell ss:StyleID="s17"><Data ss:Type="String">vEADVAGHGQEVLIR</Data></Cell>
    <Cell ss:StyleID="s18"><Data ss:Type="Number">327</Data></Cell>
    <Cell ss:StyleID="s18"><Data ss:Type="Number">1</Data></Cell>
    <Cell ss:StyleID="s18"><Data ss:Type="Number">1</Data></Cell>
    <Cell ss:StyleID="s17"><Data ss:Type="String">P02189</Data></Cell>
    <Cell ss:StyleID="s17"><Data ss:Type="String">N-Term(iTRAQ8plex)</Data></Cell>
    <Cell ss:StyleID="s19"><Data ss:Type="Number">0</Data></Cell>
    <Cell ss:StyleID="s20"><Data ss:Type="Number">0.84175156520130201</Data><NamedCell
      ss:Name="_FilterDatabase"/></Cell>
    <Cell ss:StyleID="s21"><Data ss:Type="Number">327</Data><NamedCell
      ss:Name="_FilterDatabase"/></Cell>
    <Cell ss:StyleID="s22"><Data ss:Type="Number">18.0267360136036</Data><NamedCell
      ss:Name="_FilterDatabase"/></Cell>
    <Cell ss:StyleID="s20"><Data ss:Type="Number">0.89896589764594204</Data><NamedCell
      ss:Name="_FilterDatabase"/></Cell>
    <Cell ss:StyleID="s21"><Data ss:Type="Number">327</Data><NamedCell
      ss:Name="_FilterDatabase"/></Cell>
    <Cell ss:StyleID="s22"><Data ss:Type="Number">12.2862661216641</Data><NamedCell
      ss:Name="_FilterDatabase"/></Cell>
    <Cell ss:StyleID="s20"><Data ss:Type="Number">1.1089621983875999</Data><NamedCell
      ss:Name="_FilterDatabase"/></Cell>
    <Cell ss:StyleID="s21"><Data ss:Type="Number">327</Data><NamedCell
      ss:Name="_FilterDatabase"/></Cell>
    <Cell ss:StyleID="s22"><Data ss:Type="Number">14.644012811511899</Data><NamedCell
      ss:Name="_FilterDatabase"/></Cell>
    <Cell ss:StyleID="s20"><Data ss:Type="Number">1.4402747510874401</Data><NamedCell
      ss:Name="_FilterDatabase"/></Cell>
    <Cell ss:StyleID="s21"><Data ss:Type="Number">327</Data><NamedCell
      ss:Name="_FilterDatabase"/></Cell>
    <Cell ss:StyleID="s22"><Data ss:Type="Number">37.026040450857103</Data><NamedCell
      ss:Name="_FilterDatabase"/></Cell>
    <Cell ss:StyleID="s20"><Data ss:Type="Number">0.97485822189711901</Data><NamedCell
      ss:Name="_FilterDatabase"/></Cell>
    <Cell ss:StyleID="s21"><Data ss:Type="Number">327</Data><NamedCell
      ss:Name="_FilterDatabase"/></Cell>
    <Cell ss:StyleID="s22"><Data ss:Type="Number">13.0324766862967</Data><NamedCell
      ss:Name="_FilterDatabase"/></Cell>
    <Cell ss:StyleID="s20"><Data ss:Type="Number">1.0728739970302601</Data><NamedCell
      ss:Name="_FilterDatabase"/></Cell>
    <Cell ss:StyleID="s21"><Data ss:Type="Number">327</Data><NamedCell
      ss:Name="_FilterDatabase"/></Cell>
    <Cell ss:StyleID="s22"><Data ss:Type="Number">10.7583482459669</Data><NamedCell
      ss:Name="_FilterDatabase"/></Cell>
    <Cell ss:StyleID="s20"><Data ss:Type="Number">1.1194142805056799</Data><NamedCell
      ss:Name="_FilterDatabase"/></Cell>
    <Cell ss:StyleID="s21"><Data ss:Type="Number">327</Data><NamedCell
      ss:Name="_FilterDatabase"/></Cell>
    <Cell ss:StyleID="s22"><Data ss:Type="Number">9.7479835620997903</Data><NamedCell
      ss:Name="_FilterDatabase"/></Cell>
    <Cell ss:StyleID="s20"><Data ss:Type="Number">1.2074561179805099</Data><NamedCell
      ss:Name="_FilterDatabase"/></Cell>
    <Cell ss:StyleID="s21"><Data ss:Type="Number">327</Data><NamedCell
      ss:Name="_FilterDatabase"/></Cell>
    <Cell ss:StyleID="s22"><Data ss:Type="Number">11.668037914494899</Data><NamedCell
      ss:Name="_FilterDatabase"/></Cell>
    <Cell ss:StyleID="s18"><Data ss:Type="Number">0</Data></Cell>
    <Cell ss:StyleID="s18"><Data ss:Type="Number">2.0090000000000001E-15</Data></Cell>
    <Cell ss:StyleID="s21"><Data ss:Type="Number">94.21</Data></Cell>
    <Cell ss:StyleID="s18"><Data ss:Type="Number">3.9543587183506403E-8</Data></Cell>
    <Cell ss:StyleID="s18"><Data ss:Type="Number">3</Data></Cell>
    <Cell ss:StyleID="s23"><Data ss:Type="Number">1897.0398290642199</Data></Cell>
    <Cell ss:StyleID="s24"><Data ss:Type="Number">-2.4839888486848101</Data></Cell>
    <Cell ss:StyleID="s25"><Data ss:Type="Number">58.367100999999998</Data></Cell>
    <Cell ss:StyleID="s18"><Data ss:Type="Number">0</Data></Cell>
   </Row>
   <Row>
    <Cell ss:StyleID="s16"><Data ss:Type="String">High</Data></Cell>
    <Cell ss:StyleID="s17"><Data ss:Type="String">FLANVSTVLTSk</Data></Cell>
    <Cell ss:StyleID="s18"><Data ss:Type="Number">164</Data></Cell>
    <Cell ss:StyleID="s18"><Data ss:Type="Number">5</Data></Cell>
    <Cell ss:StyleID="s18"><Data ss:Type="Number">1</Data></Cell>
    <Cell ss:StyleID="s17"><Data ss:Type="String">P01965</Data></Cell>
    <Cell ss:StyleID="s17"><Data ss:Type="String">K12(iTRAQ8plex)</Data></Cell>
    <Cell ss:StyleID="s19"><Data ss:Type="Number">0</Data></Cell>
    <Cell ss:StyleID="s20"><Data ss:Type="Number">0.69815945737055096</Data><NamedCell
      ss:Name="_FilterDatabase"/></Cell>
    <Cell ss:StyleID="s21"><Data ss:Type="Number">164</Data><NamedCell
      ss:Name="_FilterDatabase"/></Cell>
    <Cell ss:StyleID="s22"><Data ss:Type="Number">26.719022041119501</Data><NamedCell
      ss:Name="_FilterDatabase"/></Cell>
    <Cell ss:StyleID="s20"><Data ss:Type="Number">1.0279623295079501</Data><NamedCell
      ss:Name="_FilterDatabase"/></Cell>
    <Cell ss:StyleID="s21"><Data ss:Type="Number">164</Data><NamedCell
      ss:Name="_FilterDatabase"/></Cell>
    <Cell ss:StyleID="s22"><Data ss:Type="Number">9.5726116082841504</Data><NamedCell
      ss:Name="_FilterDatabase"/></Cell>
    <Cell ss:StyleID="s20"><Data ss:Type="Number">2.3656855580142002</Data><NamedCell
      ss:Name="_FilterDatabase"/></Cell>
    <Cell ss:StyleID="s21"><Data ss:Type="Number">164</Data><NamedCell
      ss:Name="_FilterDatabase"/></Cell>
    <Cell ss:StyleID="s22"><Data ss:Type="Number">42.562749637132498</Data><NamedCell
      ss:Name="_FilterDatabase"/></Cell>
    <Cell ss:StyleID="s20"><Data ss:Type="Number">1.61869510398769</Data><NamedCell
      ss:Name="_FilterDatabase"/></Cell>
    <Cell ss:StyleID="s21"><Data ss:Type="Number">164</Data><NamedCell
      ss:Name="_FilterDatabase"/></Cell>
    <Cell ss:StyleID="s22"><Data ss:Type="Number">21.941640441350501</Data><NamedCell
      ss:Name="_FilterDatabase"/></Cell>
    <Cell ss:StyleID="s20"><Data ss:Type="Number">0.80880654390969198</Data><NamedCell
      ss:Name="_FilterDatabase"/></Cell>
    <Cell ss:StyleID="s21"><Data ss:Type="Number">164</Data><NamedCell
      ss:Name="_FilterDatabase"/></Cell>
    <Cell ss:StyleID="s22"><Data ss:Type="Number">28.832659086022399</Data><NamedCell
      ss:Name="_FilterDatabase"/></Cell>
    <Cell ss:StyleID="s20"><Data ss:Type="Number">0.98658185593380199</Data><NamedCell
      ss:Name="_FilterDatabase"/></Cell>
    <Cell ss:StyleID="s21"><Data ss:Type="Number">164</Data><NamedCell
      ss:Name="_FilterDatabase"/></Cell>
    <Cell ss:StyleID="s22"><Data ss:Type="Number">12.2801931217821</Data><NamedCell
      ss:Name="_FilterDatabase"/></Cell>
    <Cell ss:StyleID="s20"><Data ss:Type="Number">0.77115749353243002</Data><NamedCell
      ss:Name="_FilterDatabase"/></Cell>
    <Cell ss:StyleID="s21"><Data ss:Type="Number">164</Data><NamedCell
      ss:Name="_FilterDatabase"/></Cell>
    <Cell ss:StyleID="s22"><Data ss:Type="Number">31.582573962835198</Data><NamedCell
      ss:Name="_FilterDatabase"/></Cell>
    <Cell ss:StyleID="s20"><Data ss:Type="Number">0.86155559796751002</Data><NamedCell
      ss:Name="_FilterDatabase"/></Cell>
    <Cell ss:StyleID="s21"><Data ss:Type="Number">164</Data><NamedCell
      ss:Name="_FilterDatabase"/></Cell>
    <Cell ss:StyleID="s22"><Data ss:Type="Number">30.2515718149793</Data><NamedCell
      ss:Name="_FilterDatabase"/></Cell>
    <Cell ss:StyleID="s18"><Data ss:Type="Number">0</Data></Cell>
    <Cell ss:StyleID="s18"><Data ss:Type="Number">6.0869999999999998E-10</Data></Cell>
    <Cell ss:StyleID="s21"><Data ss:Type="Number">94</Data></Cell>
    <Cell ss:StyleID="s18"><Data ss:Type="Number">3.4177500592017799E-8</Data></Cell>
    <Cell ss:StyleID="s18"><Data ss:Type="Number">2</Data></Cell>
    <Cell ss:StyleID="s23"><Data ss:Type="Number">1583.92289915125</Data></Cell>
    <Cell ss:StyleID="s24"><Data ss:Type="Number">-5.1404893220102297</Data></Cell>
    <Cell ss:StyleID="s25"><Data ss:Type="Number">53.651788000000003</Data></Cell>
    <Cell ss:StyleID="s18"><Data ss:Type="Number">0</Data></Cell>
   </Row>
   <Row>
    <Cell ss:StyleID="s16"><Data ss:Type="String">High</Data></Cell>
    <Cell ss:StyleID="s17"><Data ss:Type="String">gVVPLAGTDGETTTQGLDGLSER</Data></Cell>
    <Cell ss:StyleID="s18"><Data ss:Type="Number">220</Data></Cell>
    <Cell ss:StyleID="s18"><Data ss:Type="Number">1</Data></Cell>
    <Cell ss:StyleID="s18"><Data ss:Type="Number">1</Data></Cell>
    <Cell ss:StyleID="s17"><Data ss:Type="String">F1RJ25</Data></Cell>
    <Cell ss:StyleID="s17"><Data ss:Type="String">N-Term(iTRAQ8plex)</Data></Cell>
    <Cell ss:StyleID="s19"><Data ss:Type="Number">0</Data></Cell>
    <Cell ss:StyleID="s20"><Data ss:Type="Number">0.94293383280911502</Data><NamedCell
      ss:Name="_FilterDatabase"/></Cell>
    <Cell ss:StyleID="s21"><Data ss:Type="Number">218</Data><NamedCell
      ss:Name="_FilterDatabase"/></Cell>
    <Cell ss:StyleID="s22"><Data ss:Type="Number">15.1664869724768</Data><NamedCell
      ss:Name="_FilterDatabase"/></Cell>
    <Cell ss:StyleID="s20"><Data ss:Type="Number">0.73446884549109703</Data><NamedCell
      ss:Name="_FilterDatabase"/></Cell>
    <Cell ss:StyleID="s21"><Data ss:Type="Number">214</Data><NamedCell
      ss:Name="_FilterDatabase"/></Cell>
    <Cell ss:StyleID="s22"><Data ss:Type="Number">30.130197705787399</Data><NamedCell
      ss:Name="_FilterDatabase"/></Cell>
    <Cell ss:StyleID="s20"><Data ss:Type="Number">0.623060550051732</Data><NamedCell
      ss:Name="_FilterDatabase"/></Cell>
    <Cell ss:StyleID="s21"><Data ss:Type="Number">197</Data><NamedCell
      ss:Name="_FilterDatabase"/></Cell>
    <Cell ss:StyleID="s22"><Data ss:Type="Number">47.979128583181101</Data><NamedCell
      ss:Name="_FilterDatabase"/></Cell>
    <Cell ss:StyleID="s20"><Data ss:Type="Number">0.68963744041700203</Data><NamedCell
      ss:Name="_FilterDatabase"/></Cell>
    <Cell ss:StyleID="s21"><Data ss:Type="Number">174</Data><NamedCell
      ss:Name="_FilterDatabase"/></Cell>
    <Cell ss:StyleID="s22"><Data ss:Type="Number">61.434825159438603</Data><NamedCell
      ss:Name="_FilterDatabase"/></Cell>
    <Cell ss:StyleID="s20"><Data ss:Type="Number">1.3487535164232201</Data><NamedCell
      ss:Name="_FilterDatabase"/></Cell>
    <Cell ss:StyleID="s21"><Data ss:Type="Number">213</Data><NamedCell
      ss:Name="_FilterDatabase"/></Cell>
    <Cell ss:StyleID="s22"><Data ss:Type="Number">21.911221043941602</Data><NamedCell
      ss:Name="_FilterDatabase"/></Cell>
    <Cell ss:StyleID="s20"><Data ss:Type="Number">1.10650778948999</Data><NamedCell
      ss:Name="_FilterDatabase"/></Cell>
    <Cell ss:StyleID="s21"><Data ss:Type="Number">215</Data><NamedCell
      ss:Name="_FilterDatabase"/></Cell>
    <Cell ss:StyleID="s22"><Data ss:Type="Number">19.3568582478159</Data><NamedCell
      ss:Name="_FilterDatabase"/></Cell>
    <Cell ss:StyleID="s20"><Data ss:Type="Number">1.2839791496912401</Data><NamedCell
      ss:Name="_FilterDatabase"/></Cell>
    <Cell ss:StyleID="s21"><Data ss:Type="Number">217</Data><NamedCell
      ss:Name="_FilterDatabase"/></Cell>
    <Cell ss:StyleID="s22"><Data ss:Type="Number">18.381669443941099</Data><NamedCell
      ss:Name="_FilterDatabase"/></Cell>
    <Cell ss:StyleID="s20"><Data ss:Type="Number">1.61989565408892</Data><NamedCell
      ss:Name="_FilterDatabase"/></Cell>
    <Cell ss:StyleID="s21"><Data ss:Type="Number">217</Data><NamedCell
      ss:Name="_FilterDatabase"/></Cell>
    <Cell ss:StyleID="s22"><Data ss:Type="Number">29.051023468691401</Data><NamedCell
      ss:Name="_FilterDatabase"/></Cell>
    <Cell ss:StyleID="s18"><Data ss:Type="Number">0</Data></Cell>
    <Cell ss:StyleID="s18"><Data ss:Type="Number">3.6999999999999997E-17</Data></Cell>
    <Cell ss:StyleID="s21"><Data ss:Type="Number">93.38</Data></Cell>
    <Cell ss:StyleID="s18"><Data ss:Type="Number">4.32105330079494E-8</Data></Cell>
    <Cell ss:StyleID="s18"><Data ss:Type="Number">3</Data></Cell>
    <Cell ss:StyleID="s23"><Data ss:Type="Number">2577.3253515251599</Data></Cell>
    <Cell ss:StyleID="s24"><Data ss:Type="Number">-2.2076238221038702</Data></Cell>
    <Cell ss:StyleID="s25"><Data ss:Type="Number">46.948208999999999</Data></Cell>
    <Cell ss:StyleID="s18"><Data ss:Type="Number">0</Data></Cell>
   </Row>
   <Row>
    <Cell ss:StyleID="s16"><Data ss:Type="String">High</Data></Cell>
    <Cell ss:StyleID="s17"><Data ss:Type="String">vAVLGASGGIGQPLSLLLk</Data></Cell>
    <Cell ss:StyleID="s18"><Data ss:Type="Number">7</Data></Cell>
    <Cell ss:StyleID="s18"><Data ss:Type="Number">4</Data></Cell>
    <Cell ss:StyleID="s18"><Data ss:Type="Number">1</Data></Cell>
    <Cell ss:StyleID="s17"><Data ss:Type="String">I3LP41</Data></Cell>
    <Cell ss:StyleID="s17"><Data ss:Type="String">N-Term(iTRAQ8plex); K19(iTRAQ8plex)</Data></Cell>
    <Cell ss:StyleID="s19"><Data ss:Type="Number">0</Data></Cell>
    <Cell ss:StyleID="s20"><Data ss:Type="Number">1.0680414824165601</Data><NamedCell
      ss:Name="_FilterDatabase"/></Cell>
    <Cell ss:StyleID="s21"><Data ss:Type="Number">7</Data><NamedCell
      ss:Name="_FilterDatabase"/></Cell>
    <Cell ss:StyleID="s22"><Data ss:Type="Number">11.5888168515781</Data><NamedCell
      ss:Name="_FilterDatabase"/></Cell>
    <Cell ss:StyleID="s20"><Data ss:Type="Number">1.0487909024137401</Data><NamedCell
      ss:Name="_FilterDatabase"/></Cell>
    <Cell ss:StyleID="s21"><Data ss:Type="Number">7</Data><NamedCell
      ss:Name="_FilterDatabase"/></Cell>
    <Cell ss:StyleID="s22"><Data ss:Type="Number">12.4822963968375</Data><NamedCell
      ss:Name="_FilterDatabase"/></Cell>
    <Cell ss:StyleID="s20"><Data ss:Type="Number">1.3822195914319799</Data><NamedCell
      ss:Name="_FilterDatabase"/></Cell>
    <Cell ss:StyleID="s21"><Data ss:Type="Number">7</Data><NamedCell
      ss:Name="_FilterDatabase"/></Cell>
    <Cell ss:StyleID="s22"><Data ss:Type="Number">21.8590018759371</Data><NamedCell
      ss:Name="_FilterDatabase"/></Cell>
    <Cell ss:StyleID="s20"><Data ss:Type="Number">1.06546196183895</Data><NamedCell
      ss:Name="_FilterDatabase"/></Cell>
    <Cell ss:StyleID="s21"><Data ss:Type="Number">7</Data><NamedCell
      ss:Name="_FilterDatabase"/></Cell>
    <Cell ss:StyleID="s22"><Data ss:Type="Number">20.631355182023398</Data><NamedCell
      ss:Name="_FilterDatabase"/></Cell>
    <Cell ss:StyleID="s20"><Data ss:Type="Number">0.93798272017616502</Data><NamedCell
      ss:Name="_FilterDatabase"/></Cell>
    <Cell ss:StyleID="s21"><Data ss:Type="Number">7</Data><NamedCell
      ss:Name="_FilterDatabase"/></Cell>
    <Cell ss:StyleID="s22"><Data ss:Type="Number">4.8413043244550398</Data><NamedCell
      ss:Name="_FilterDatabase"/></Cell>
    <Cell ss:StyleID="s20"><Data ss:Type="Number">0.956588814913232</Data><NamedCell
      ss:Name="_FilterDatabase"/></Cell>
    <Cell ss:StyleID="s21"><Data ss:Type="Number">7</Data><NamedCell
      ss:Name="_FilterDatabase"/></Cell>
    <Cell ss:StyleID="s22"><Data ss:Type="Number">3.5749207150909199</Data><NamedCell
      ss:Name="_FilterDatabase"/></Cell>
    <Cell ss:StyleID="s20"><Data ss:Type="Number">0.94060685438916902</Data><NamedCell
      ss:Name="_FilterDatabase"/></Cell>
    <Cell ss:StyleID="s21"><Data ss:Type="Number">7</Data><NamedCell
      ss:Name="_FilterDatabase"/></Cell>
    <Cell ss:StyleID="s22"><Data ss:Type="Number">7.9488951229806704</Data><NamedCell
      ss:Name="_FilterDatabase"/></Cell>
    <Cell ss:StyleID="s20"><Data ss:Type="Number">0.94631903966169895</Data><NamedCell
      ss:Name="_FilterDatabase"/></Cell>
    <Cell ss:StyleID="s21"><Data ss:Type="Number">7</Data><NamedCell
      ss:Name="_FilterDatabase"/></Cell>
    <Cell ss:StyleID="s22"><Data ss:Type="Number">16.572174536455599</Data><NamedCell
      ss:Name="_FilterDatabase"/></Cell>
    <Cell ss:StyleID="s18"><Data ss:Type="Number">0</Data></Cell>
    <Cell ss:StyleID="s18"><Data ss:Type="Number">1.049E-14</Data></Cell>
    <Cell ss:StyleID="s21"><Data ss:Type="Number">92.4</Data></Cell>
    <Cell ss:StyleID="s18"><Data ss:Type="Number">1.01852868908677E-8</Data></Cell>
    <Cell ss:StyleID="s18"><Data ss:Type="Number">3</Data></Cell>
    <Cell ss:StyleID="s23"><Data ss:Type="Number">2401.4953954704702</Data></Cell>
    <Cell ss:StyleID="s24"><Data ss:Type="Number">-2.0511467732618098</Data></Cell>
    <Cell ss:StyleID="s25"><Data ss:Type="Number">82.584019999999995</Data></Cell>
    <Cell ss:StyleID="s18"><Data ss:Type="Number">0</Data></Cell>
   </Row>
   <Row>
    <Cell ss:StyleID="s16"><Data ss:Type="String">High</Data></Cell>
    <Cell ss:StyleID="s17"><Data ss:Type="String">dLYANNVMSGGTTMYPGIADR</Data></Cell>
    <Cell ss:StyleID="s18"><Data ss:Type="Number">52</Data></Cell>
    <Cell ss:StyleID="s18"><Data ss:Type="Number">1</Data></Cell>
    <Cell ss:StyleID="s18"><Data ss:Type="Number">1</Data></Cell>
    <Cell ss:StyleID="s17"><Data ss:Type="String">P68137</Data></Cell>
    <Cell ss:StyleID="s17"><Data ss:Type="String">N-Term(iTRAQ8plex)</Data></Cell>
    <Cell ss:StyleID="s19"><Data ss:Type="Number">0</Data></Cell>
    <Cell ss:StyleID="s20"><Data ss:Type="Number">1.1529389055202</Data><NamedCell
      ss:Name="_FilterDatabase"/></Cell>
    <Cell ss:StyleID="s21"><Data ss:Type="Number">49</Data><NamedCell
      ss:Name="_FilterDatabase"/></Cell>
    <Cell ss:StyleID="s22"><Data ss:Type="Number">18.628327190690001</Data><NamedCell
      ss:Name="_FilterDatabase"/></Cell>
    <Cell ss:StyleID="s20"><Data ss:Type="Number">1.0510059830821501</Data><NamedCell
      ss:Name="_FilterDatabase"/></Cell>
    <Cell ss:StyleID="s21"><Data ss:Type="Number">49</Data><NamedCell
      ss:Name="_FilterDatabase"/></Cell>
    <Cell ss:StyleID="s22"><Data ss:Type="Number">9.4117919451627206</Data><NamedCell
      ss:Name="_FilterDatabase"/></Cell>
    <Cell ss:StyleID="s20"><Data ss:Type="Number">0.86097508661825495</Data><NamedCell
      ss:Name="_FilterDatabase"/></Cell>
    <Cell ss:StyleID="s21"><Data ss:Type="Number">49</Data><NamedCell
      ss:Name="_FilterDatabase"/></Cell>
    <Cell ss:StyleID="s22"><Data ss:Type="Number">12.7494176342156</Data><NamedCell
      ss:Name="_FilterDatabase"/></Cell>
    <Cell ss:StyleID="s20"><Data ss:Type="Number">0.84069977876176805</Data><NamedCell
      ss:Name="_FilterDatabase"/></Cell>
    <Cell ss:StyleID="s21"><Data ss:Type="Number">41</Data><NamedCell
      ss:Name="_FilterDatabase"/></Cell>
    <Cell ss:StyleID="s22"><Data ss:Type="Number">23.0006525551198</Data><NamedCell
      ss:Name="_FilterDatabase"/></Cell>
    <Cell ss:StyleID="s20"><Data ss:Type="Number">0.95832869528949904</Data><NamedCell
      ss:Name="_FilterDatabase"/></Cell>
    <Cell ss:StyleID="s21"><Data ss:Type="Number">49</Data><NamedCell
      ss:Name="_FilterDatabase"/></Cell>
    <Cell ss:StyleID="s22"><Data ss:Type="Number">28.688557110683799</Data><NamedCell
      ss:Name="_FilterDatabase"/></Cell>
    <Cell ss:StyleID="s20"><Data ss:Type="Number">0.89366889853470499</Data><NamedCell
      ss:Name="_FilterDatabase"/></Cell>
    <Cell ss:StyleID="s21"><Data ss:Type="Number">48</Data><NamedCell
      ss:Name="_FilterDatabase"/></Cell>
    <Cell ss:StyleID="s22"><Data ss:Type="Number">15.7590106994473</Data><NamedCell
      ss:Name="_FilterDatabase"/></Cell>
    <Cell ss:StyleID="s20"><Data ss:Type="Number">1.2009841572390401</Data><NamedCell
      ss:Name="_FilterDatabase"/></Cell>
    <Cell ss:StyleID="s21"><Data ss:Type="Number">49</Data><NamedCell
      ss:Name="_FilterDatabase"/></Cell>
    <Cell ss:StyleID="s22"><Data ss:Type="Number">9.7431216340281992</Data><NamedCell
      ss:Name="_FilterDatabase"/></Cell>
    <Cell ss:StyleID="s20"><Data ss:Type="Number">1.0242146832697201</Data><NamedCell
      ss:Name="_FilterDatabase"/></Cell>
    <Cell ss:StyleID="s21"><Data ss:Type="Number">49</Data><NamedCell
      ss:Name="_FilterDatabase"/></Cell>
    <Cell ss:StyleID="s22"><Data ss:Type="Number">15.2837331021242</Data><NamedCell
      ss:Name="_FilterDatabase"/></Cell>
    <Cell ss:StyleID="s18"><Data ss:Type="Number">0</Data></Cell>
    <Cell ss:StyleID="s18"><Data ss:Type="Number">8.7559999999999995E-15</Data></Cell>
    <Cell ss:StyleID="s21"><Data ss:Type="Number">91.51</Data></Cell>
    <Cell ss:StyleID="s18"><Data ss:Type="Number">2.9806600789897003E-8</Data></Cell>
    <Cell ss:StyleID="s18"><Data ss:Type="Number">3</Data></Cell>
    <Cell ss:StyleID="s23"><Data ss:Type="Number">2550.2268407829702</Data></Cell>
    <Cell ss:StyleID="s24"><Data ss:Type="Number">-9.8229313041884994E-2</Data></Cell>
    <Cell ss:StyleID="s25"><Data ss:Type="Number">55.874532000000002</Data></Cell>
    <Cell ss:StyleID="s18"><Data ss:Type="Number">0</Data></Cell>
   </Row>
   <Row>
    <Cell ss:StyleID="s16"><Data ss:Type="String">High</Data></Cell>
    <Cell ss:StyleID="s17"><Data ss:Type="String">NQVAMNPTNTVFDAk</Data></Cell>
    <Cell ss:StyleID="s18"><Data ss:Type="Number">4</Data></Cell>
    <Cell ss:StyleID="s18"><Data ss:Type="Number">1</Data></Cell>
    <Cell ss:StyleID="s18"><Data ss:Type="Number">1</Data></Cell>
    <Cell ss:StyleID="s17"><Data ss:Type="String">F1S9Q3</Data></Cell>
    <Cell ss:StyleID="s17"><Data ss:Type="String">K15(iTRAQ8plex)</Data></Cell>
    <Cell ss:StyleID="s19"><Data ss:Type="Number">0</Data></Cell>
    <Cell ss:StyleID="s20"><Data ss:Type="Number">1.1710129468711099</Data><NamedCell
      ss:Name="_FilterDatabase"/></Cell>
    <Cell ss:StyleID="s21"><Data ss:Type="Number">4</Data><NamedCell
      ss:Name="_FilterDatabase"/></Cell>
    <Cell ss:StyleID="s22"><Data ss:Type="Number">12.601544180302</Data><NamedCell
      ss:Name="_FilterDatabase"/></Cell>
    <Cell ss:StyleID="s20"><Data ss:Type="Number">1.0102762483590899</Data><NamedCell
      ss:Name="_FilterDatabase"/></Cell>
    <Cell ss:StyleID="s21"><Data ss:Type="Number">4</Data><NamedCell
      ss:Name="_FilterDatabase"/></Cell>
    <Cell ss:StyleID="s22"><Data ss:Type="Number">11.8281580476551</Data><NamedCell
      ss:Name="_FilterDatabase"/></Cell>
    <Cell ss:StyleID="s20"><Data ss:Type="Number">0.90831846041934305</Data><NamedCell
      ss:Name="_FilterDatabase"/></Cell>
    <Cell ss:StyleID="s21"><Data ss:Type="Number">4</Data><NamedCell
      ss:Name="_FilterDatabase"/></Cell>
    <Cell ss:StyleID="s22"><Data ss:Type="Number">9.7670909457923205</Data><NamedCell
      ss:Name="_FilterDatabase"/></Cell>
    <Cell ss:StyleID="s20"><Data ss:Type="Number">0.68674627426194301</Data><NamedCell
      ss:Name="_FilterDatabase"/></Cell>
    <Cell ss:StyleID="s21"><Data ss:Type="Number">4</Data><NamedCell
      ss:Name="_FilterDatabase"/></Cell>
    <Cell ss:StyleID="s22"><Data ss:Type="Number">24.287490203337001</Data><NamedCell
      ss:Name="_FilterDatabase"/></Cell>
    <Cell ss:StyleID="s20"><Data ss:Type="Number">0.817223874516675</Data><NamedCell
      ss:Name="_FilterDatabase"/></Cell>
    <Cell ss:StyleID="s21"><Data ss:Type="Number">4</Data><NamedCell
      ss:Name="_FilterDatabase"/></Cell>
    <Cell ss:StyleID="s22"><Data ss:Type="Number">12.508570639341601</Data><NamedCell
      ss:Name="_FilterDatabase"/></Cell>
    <Cell ss:StyleID="s20"><Data ss:Type="Number">0.80639620769860099</Data><NamedCell
      ss:Name="_FilterDatabase"/></Cell>
    <Cell ss:StyleID="s21"><Data ss:Type="Number">4</Data><NamedCell
      ss:Name="_FilterDatabase"/></Cell>
    <Cell ss:StyleID="s22"><Data ss:Type="Number">10.309965486258401</Data><NamedCell
      ss:Name="_FilterDatabase"/></Cell>
    <Cell ss:StyleID="s20"><Data ss:Type="Number">1.2004524788870801</Data><NamedCell
      ss:Name="_FilterDatabase"/></Cell>
    <Cell ss:StyleID="s21"><Data ss:Type="Number">4</Data><NamedCell
      ss:Name="_FilterDatabase"/></Cell>
    <Cell ss:StyleID="s22"><Data ss:Type="Number">11.896106787024401</Data><NamedCell
      ss:Name="_FilterDatabase"/></Cell>
    <Cell ss:StyleID="s20"><Data ss:Type="Number">1.0245148696144899</Data><NamedCell
      ss:Name="_FilterDatabase"/></Cell>
    <Cell ss:StyleID="s21"><Data ss:Type="Number">4</Data><NamedCell
      ss:Name="_FilterDatabase"/></Cell>
    <Cell ss:StyleID="s22"><Data ss:Type="Number">5.2121235029584403</Data><NamedCell
      ss:Name="_FilterDatabase"/></Cell>
    <Cell ss:StyleID="s18"><Data ss:Type="Number">0</Data></Cell>
    <Cell ss:StyleID="s18"><Data ss:Type="Number">1.987E-10</Data></Cell>
    <Cell ss:StyleID="s21"><Data ss:Type="Number">90.93</Data></Cell>
    <Cell ss:StyleID="s18"><Data ss:Type="Number">5.3035341487348497E-8</Data></Cell>
    <Cell ss:StyleID="s18"><Data ss:Type="Number">2</Data></Cell>
    <Cell ss:StyleID="s23"><Data ss:Type="Number">1953.99675169031</Data></Cell>
    <Cell ss:StyleID="s24"><Data ss:Type="Number">-1.98035113619659</Data></Cell>
    <Cell ss:StyleID="s25"><Data ss:Type="Number">41.855508999999998</Data></Cell>
    <Cell ss:StyleID="s18"><Data ss:Type="Number">0</Data></Cell>
   </Row>
   <Row>
    <Cell ss:StyleID="s16"><Data ss:Type="String">High</Data></Cell>
    <Cell ss:StyleID="s17"><Data ss:Type="String">sIDDLEDELYAQk</Data></Cell>
    <Cell ss:StyleID="s18"><Data ss:Type="Number">41</Data></Cell>
    <Cell ss:StyleID="s18"><Data ss:Type="Number">2</Data></Cell>
    <Cell ss:StyleID="s18"><Data ss:Type="Number">1</Data></Cell>
    <Cell ss:StyleID="s17"><Data ss:Type="String">F2Z5B6</Data></Cell>
    <Cell ss:StyleID="s17"><Data ss:Type="String">N-Term(iTRAQ8plex); K13(iTRAQ8plex)</Data></Cell>
    <Cell ss:StyleID="s19"><Data ss:Type="Number">0</Data></Cell>
    <Cell ss:StyleID="s20"><Data ss:Type="Number">1.9394663580440501</Data><NamedCell
      ss:Name="_FilterDatabase"/></Cell>
    <Cell ss:StyleID="s21"><Data ss:Type="Number">41</Data><NamedCell
      ss:Name="_FilterDatabase"/></Cell>
    <Cell ss:StyleID="s22"><Data ss:Type="Number">37.698906736213502</Data><NamedCell
      ss:Name="_FilterDatabase"/></Cell>
    <Cell ss:StyleID="s20"><Data ss:Type="Number">1.22318282119524</Data><NamedCell
      ss:Name="_FilterDatabase"/></Cell>
    <Cell ss:StyleID="s21"><Data ss:Type="Number">41</Data><NamedCell
      ss:Name="_FilterDatabase"/></Cell>
    <Cell ss:StyleID="s22"><Data ss:Type="Number">9.8530816288006502</Data><NamedCell
      ss:Name="_FilterDatabase"/></Cell>
    <Cell ss:StyleID="s20"><Data ss:Type="Number">0.51701771333253399</Data><NamedCell
      ss:Name="_FilterDatabase"/></Cell>
    <Cell ss:StyleID="s21"><Data ss:Type="Number">41</Data><NamedCell
      ss:Name="_FilterDatabase"/></Cell>
    <Cell ss:StyleID="s22"><Data ss:Type="Number">112.74659334949899</Data><NamedCell
      ss:Name="_FilterDatabase"/></Cell>
    <Cell ss:StyleID="s20"><Data ss:Type="Number">0.68684853778707</Data><NamedCell
      ss:Name="_FilterDatabase"/></Cell>
    <Cell ss:StyleID="s21"><Data ss:Type="Number">24</Data><NamedCell
      ss:Name="_FilterDatabase"/></Cell>
    <Cell ss:StyleID="s22"><Data ss:Type="Number">73.179381814668503</Data><NamedCell
      ss:Name="_FilterDatabase"/></Cell>
    <Cell ss:StyleID="s20"><Data ss:Type="Number">0.67308020105697797</Data><NamedCell
      ss:Name="_FilterDatabase"/></Cell>
    <Cell ss:StyleID="s21"><Data ss:Type="Number">41</Data><NamedCell
      ss:Name="_FilterDatabase"/></Cell>
    <Cell ss:StyleID="s22"><Data ss:Type="Number">32.443297987862898</Data><NamedCell
      ss:Name="_FilterDatabase"/></Cell>
    <Cell ss:StyleID="s20"><Data ss:Type="Number">0.45646008963777801</Data><NamedCell
      ss:Name="_FilterDatabase"/></Cell>
    <Cell ss:StyleID="s21"><Data ss:Type="Number">40</Data><NamedCell
      ss:Name="_FilterDatabase"/></Cell>
    <Cell ss:StyleID="s22"><Data ss:Type="Number">111.77522308475901</Data><NamedCell
      ss:Name="_FilterDatabase"/></Cell>
    <Cell ss:StyleID="s20"><Data ss:Type="Number">0.66081988363537503</Data><NamedCell
      ss:Name="_FilterDatabase"/></Cell>
    <Cell ss:StyleID="s21"><Data ss:Type="Number">41</Data><NamedCell
      ss:Name="_FilterDatabase"/></Cell>
    <Cell ss:StyleID="s22"><Data ss:Type="Number">51.567544143785298</Data><NamedCell
      ss:Name="_FilterDatabase"/></Cell>
    <Cell ss:StyleID="s20"><Data ss:Type="Number">0.54680699500735497</Data><NamedCell
      ss:Name="_FilterDatabase"/></Cell>
    <Cell ss:StyleID="s21"><Data ss:Type="Number">40</Data><NamedCell
      ss:Name="_FilterDatabase"/></Cell>
    <Cell ss:StyleID="s22"><Data ss:Type="Number">62.240578922424</Data><NamedCell
      ss:Name="_FilterDatabase"/></Cell>
    <Cell ss:StyleID="s18"><Data ss:Type="Number">0</Data></Cell>
    <Cell ss:StyleID="s18"><Data ss:Type="Number">9.306E-11</Data></Cell>
    <Cell ss:StyleID="s21"><Data ss:Type="Number">90.3</Data></Cell>
    <Cell ss:StyleID="s18"><Data ss:Type="Number">8.6372685538761603E-8</Data></Cell>
    <Cell ss:StyleID="s18"><Data ss:Type="Number">2</Data></Cell>
    <Cell ss:StyleID="s23"><Data ss:Type="Number">2147.12578001063</Data></Cell>
    <Cell ss:StyleID="s24"><Data ss:Type="Number">-3.2887124921099899</Data></Cell>
    <Cell ss:StyleID="s25"><Data ss:Type="Number">57.584847000000003</Data></Cell>
    <Cell ss:StyleID="s18"><Data ss:Type="Number">0</Data></Cell>
   </Row>
   <Row>
    <Cell ss:StyleID="s16"><Data ss:Type="String">High</Data></Cell>
    <Cell ss:StyleID="s17"><Data ss:Type="String">iGEHTPSSLAIMENANVLAR</Data></Cell>
    <Cell ss:StyleID="s18"><Data ss:Type="Number">502</Data></Cell>
    <Cell ss:StyleID="s18"><Data ss:Type="Number">1</Data></Cell>
    <Cell ss:StyleID="s18"><Data ss:Type="Number">1</Data></Cell>
    <Cell ss:StyleID="s17"><Data ss:Type="String">Q6UV40</Data></Cell>
    <Cell ss:StyleID="s17"><Data ss:Type="String">N-Term(iTRAQ8plex)</Data></Cell>
    <Cell ss:StyleID="s19"><Data ss:Type="Number">0</Data></Cell>
    <Cell ss:StyleID="s20"><Data ss:Type="Number">1.05229619685442</Data><NamedCell
      ss:Name="_FilterDatabase"/></Cell>
    <Cell ss:StyleID="s21"><Data ss:Type="Number">501</Data><NamedCell
      ss:Name="_FilterDatabase"/></Cell>
    <Cell ss:StyleID="s22"><Data ss:Type="Number">10.3248775866982</Data><NamedCell
      ss:Name="_FilterDatabase"/></Cell>
    <Cell ss:StyleID="s20"><Data ss:Type="Number">0.89923071768030505</Data><NamedCell
      ss:Name="_FilterDatabase"/></Cell>
    <Cell ss:StyleID="s21"><Data ss:Type="Number">500</Data><NamedCell
      ss:Name="_FilterDatabase"/></Cell>
    <Cell ss:StyleID="s22"><Data ss:Type="Number">14.2392857687147</Data><NamedCell
      ss:Name="_FilterDatabase"/></Cell>
    <Cell ss:StyleID="s20"><Data ss:Type="Number">0.76576249160816101</Data><NamedCell
      ss:Name="_FilterDatabase"/></Cell>
    <Cell ss:StyleID="s21"><Data ss:Type="Number">488</Data><NamedCell
      ss:Name="_FilterDatabase"/></Cell>
    <Cell ss:StyleID="s22"><Data ss:Type="Number">22.521484237459699</Data><NamedCell
      ss:Name="_FilterDatabase"/></Cell>
    <Cell ss:StyleID="s20"><Data ss:Type="Number">0.79351964971593603</Data><NamedCell
      ss:Name="_FilterDatabase"/></Cell>
    <Cell ss:StyleID="s21"><Data ss:Type="Number">469</Data><NamedCell
      ss:Name="_FilterDatabase"/></Cell>
    <Cell ss:StyleID="s22"><Data ss:Type="Number">30.0707893240155</Data><NamedCell
      ss:Name="_FilterDatabase"/></Cell>
    <Cell ss:StyleID="s20"><Data ss:Type="Number">1.11844410498365</Data><NamedCell
      ss:Name="_FilterDatabase"/></Cell>
    <Cell ss:StyleID="s21"><Data ss:Type="Number">499</Data><NamedCell
      ss:Name="_FilterDatabase"/></Cell>
    <Cell ss:StyleID="s22"><Data ss:Type="Number">13.2350869604293</Data><NamedCell
      ss:Name="_FilterDatabase"/></Cell>
    <Cell ss:StyleID="s20"><Data ss:Type="Number">1.07396234755136</Data><NamedCell
      ss:Name="_FilterDatabase"/></Cell>
    <Cell ss:StyleID="s21"><Data ss:Type="Number">498</Data><NamedCell
      ss:Name="_FilterDatabase"/></Cell>
    <Cell ss:StyleID="s22"><Data ss:Type="Number">12.4535860736641</Data><NamedCell
      ss:Name="_FilterDatabase"/></Cell>
    <Cell ss:StyleID="s20"><Data ss:Type="Number">1.1988244598273099</Data><NamedCell
      ss:Name="_FilterDatabase"/></Cell>
    <Cell ss:StyleID="s21"><Data ss:Type="Number">502</Data><NamedCell
      ss:Name="_FilterDatabase"/></Cell>
    <Cell ss:StyleID="s22"><Data ss:Type="Number">11.6094206341165</Data><NamedCell
      ss:Name="_FilterDatabase"/></Cell>
    <Cell ss:StyleID="s20"><Data ss:Type="Number">1.2175861811348301</Data><NamedCell
      ss:Name="_FilterDatabase"/></Cell>
    <Cell ss:StyleID="s21"><Data ss:Type="Number">500</Data><NamedCell
      ss:Name="_FilterDatabase"/></Cell>
    <Cell ss:StyleID="s22"><Data ss:Type="Number">14.5217525747836</Data><NamedCell
      ss:Name="_FilterDatabase"/></Cell>
    <Cell ss:StyleID="s18"><Data ss:Type="Number">0</Data></Cell>
    <Cell ss:StyleID="s18"><Data ss:Type="Number">2.0850000000000001E-16</Data></Cell>
    <Cell ss:StyleID="s21"><Data ss:Type="Number">89.53</Data></Cell>
    <Cell ss:StyleID="s18"><Data ss:Type="Number">1.24745273035594E-7</Data></Cell>
    <Cell ss:StyleID="s18"><Data ss:Type="Number">2</Data></Cell>
    <Cell ss:StyleID="s23"><Data ss:Type="Number">2427.2921332435899</Data></Cell>
    <Cell ss:StyleID="s24"><Data ss:Type="Number">-1.93550926252982</Data></Cell>
    <Cell ss:StyleID="s25"><Data ss:Type="Number">58.863311000000003</Data></Cell>
    <Cell ss:StyleID="s18"><Data ss:Type="Number">0</Data></Cell>
   </Row>
   <Row>
    <Cell ss:StyleID="s16"><Data ss:Type="String">High</Data></Cell>
    <Cell ss:StyleID="s17"><Data ss:Type="String">dATNVGDEGGFAPNILENNEALELLk</Data></Cell>
    <Cell ss:StyleID="s18"><Data ss:Type="Number">38</Data></Cell>
    <Cell ss:StyleID="s18"><Data ss:Type="Number">2</Data></Cell>
    <Cell ss:StyleID="s18"><Data ss:Type="Number">1</Data></Cell>
    <Cell ss:StyleID="s17"><Data ss:Type="String">F1RFY2</Data></Cell>
    <Cell ss:StyleID="s17"><Data ss:Type="String">N-Term(iTRAQ8plex); K26(iTRAQ8plex)</Data></Cell>
    <Cell ss:StyleID="s19"><Data ss:Type="Number">0</Data></Cell>
    <Cell ss:StyleID="s20"><Data ss:Type="Number">1.3289464966709399</Data><NamedCell
      ss:Name="_FilterDatabase"/></Cell>
    <Cell ss:StyleID="s21"><Data ss:Type="Number">38</Data><NamedCell
      ss:Name="_FilterDatabase"/></Cell>
    <Cell ss:StyleID="s22"><Data ss:Type="Number">9.0584355073395209</Data><NamedCell
      ss:Name="_FilterDatabase"/></Cell>
    <Cell ss:StyleID="s20"><Data ss:Type="Number">0.85965868211244301</Data><NamedCell
      ss:Name="_FilterDatabase"/></Cell>
    <Cell ss:StyleID="s21"><Data ss:Type="Number">38</Data><NamedCell
      ss:Name="_FilterDatabase"/></Cell>
    <Cell ss:StyleID="s22"><Data ss:Type="Number">12.857986348041999</Data><NamedCell
      ss:Name="_FilterDatabase"/></Cell>
    <Cell ss:StyleID="s20"><Data ss:Type="Number">0.47888822836060302</Data><NamedCell
      ss:Name="_FilterDatabase"/></Cell>
    <Cell ss:StyleID="s21"><Data ss:Type="Number">38</Data><NamedCell
      ss:Name="_FilterDatabase"/></Cell>
    <Cell ss:StyleID="s22"><Data ss:Type="Number">33.3562549563974</Data><NamedCell
      ss:Name="_FilterDatabase"/></Cell>
    <Cell ss:StyleID="s20"><Data ss:Type="Number">0.44988082706968602</Data><NamedCell
      ss:Name="_FilterDatabase"/></Cell>
    <Cell ss:StyleID="s21"><Data ss:Type="Number">33</Data><NamedCell
      ss:Name="_FilterDatabase"/></Cell>
    <Cell ss:StyleID="s22"><Data ss:Type="Number">47.439737089060799</Data><NamedCell
      ss:Name="_FilterDatabase"/></Cell>
    <Cell ss:StyleID="s20"><Data ss:Type="Number">1.03181343895693</Data><NamedCell
      ss:Name="_FilterDatabase"/></Cell>
    <Cell ss:StyleID="s21"><Data ss:Type="Number">38</Data><NamedCell
      ss:Name="_FilterDatabase"/></Cell>
    <Cell ss:StyleID="s22"><Data ss:Type="Number">8.7377008691735796</Data><NamedCell
      ss:Name="_FilterDatabase"/></Cell>
    <Cell ss:StyleID="s20"><Data ss:Type="Number">0.87553057712662397</Data><NamedCell
      ss:Name="_FilterDatabase"/></Cell>
    <Cell ss:StyleID="s21"><Data ss:Type="Number">38</Data><NamedCell
      ss:Name="_FilterDatabase"/></Cell>
    <Cell ss:StyleID="s22"><Data ss:Type="Number">11.629229702499901</Data><NamedCell
      ss:Name="_FilterDatabase"/></Cell>
    <Cell ss:StyleID="s20"><Data ss:Type="Number">1.32854059188412</Data><NamedCell
      ss:Name="_FilterDatabase"/></Cell>
    <Cell ss:StyleID="s21"><Data ss:Type="Number">38</Data><NamedCell
      ss:Name="_FilterDatabase"/></Cell>
    <Cell ss:StyleID="s22"><Data ss:Type="Number">9.4382858601157</Data><NamedCell
      ss:Name="_FilterDatabase"/></Cell>
    <Cell ss:StyleID="s20"><Data ss:Type="Number">1.1784879636825401</Data><NamedCell
      ss:Name="_FilterDatabase"/></Cell>
    <Cell ss:StyleID="s21"><Data ss:Type="Number">38</Data><NamedCell
      ss:Name="_FilterDatabase"/></Cell>
    <Cell ss:StyleID="s22"><Data ss:Type="Number">12.579273639975099</Data><NamedCell
      ss:Name="_FilterDatabase"/></Cell>
    <Cell ss:StyleID="s18"><Data ss:Type="Number">0</Data></Cell>
    <Cell ss:StyleID="s18"><Data ss:Type="Number">3.424E-16</Data></Cell>
    <Cell ss:StyleID="s21"><Data ss:Type="Number">89.52</Data></Cell>
    <Cell ss:StyleID="s18"><Data ss:Type="Number">1.5284273545876999E-7</Data></Cell>
    <Cell ss:StyleID="s18"><Data ss:Type="Number">3</Data></Cell>
    <Cell ss:StyleID="s23"><Data ss:Type="Number">3351.7477758415598</Data></Cell>
    <Cell ss:StyleID="s24"><Data ss:Type="Number">-1.5470879027037601</Data></Cell>
    <Cell ss:StyleID="s25"><Data ss:Type="Number">73.184130999999994</Data></Cell>
    <Cell ss:StyleID="s18"><Data ss:Type="Number">0</Data></Cell>
   </Row>
   <Row>
    <Cell ss:StyleID="s16"><Data ss:Type="String">High</Data></Cell>
    <Cell ss:StyleID="s17"><Data ss:Type="String">lIMELTGGGQESSGLNLGk</Data></Cell>
    <Cell ss:StyleID="s18"><Data ss:Type="Number">34</Data></Cell>
    <Cell ss:StyleID="s18"><Data ss:Type="Number">1</Data></Cell>
    <Cell ss:StyleID="s18"><Data ss:Type="Number">1</Data></Cell>
    <Cell ss:StyleID="s17"><Data ss:Type="String">Q4PS85</Data></Cell>
    <Cell ss:StyleID="s17"><Data ss:Type="String">N-Term(iTRAQ8plex); K19(iTRAQ8plex)</Data></Cell>
    <Cell ss:StyleID="s19"><Data ss:Type="Number">0</Data></Cell>
    <Cell ss:StyleID="s20"><Data ss:Type="Number">0.80396233393823702</Data><NamedCell
      ss:Name="_FilterDatabase"/></Cell>
    <Cell ss:StyleID="s21"><Data ss:Type="Number">34</Data><NamedCell
      ss:Name="_FilterDatabase"/></Cell>
    <Cell ss:StyleID="s22"><Data ss:Type="Number">17.499365404223301</Data><NamedCell
      ss:Name="_FilterDatabase"/></Cell>
    <Cell ss:StyleID="s20"><Data ss:Type="Number">0.86422400497180496</Data><NamedCell
      ss:Name="_FilterDatabase"/></Cell>
    <Cell ss:StyleID="s21"><Data ss:Type="Number">34</Data><NamedCell
      ss:Name="_FilterDatabase"/></Cell>
    <Cell ss:StyleID="s22"><Data ss:Type="Number">14.1275740638873</Data><NamedCell
      ss:Name="_FilterDatabase"/></Cell>
    <Cell ss:StyleID="s20"><Data ss:Type="Number">0.95194673581682099</Data><NamedCell
      ss:Name="_FilterDatabase"/></Cell>
    <Cell ss:StyleID="s21"><Data ss:Type="Number">34</Data><NamedCell
      ss:Name="_FilterDatabase"/></Cell>
    <Cell ss:StyleID="s22"><Data ss:Type="Number">11.431847605442901</Data><NamedCell
      ss:Name="_FilterDatabase"/></Cell>
    <Cell ss:StyleID="s20"><Data ss:Type="Number">1.2081278976213801</Data><NamedCell
      ss:Name="_FilterDatabase"/></Cell>
    <Cell ss:StyleID="s21"><Data ss:Type="Number">34</Data><NamedCell
      ss:Name="_FilterDatabase"/></Cell>
    <Cell ss:StyleID="s22"><Data ss:Type="Number">17.680091544089102</Data><NamedCell
      ss:Name="_FilterDatabase"/></Cell>
    <Cell ss:StyleID="s20"><Data ss:Type="Number">1.42062042445081</Data><NamedCell
      ss:Name="_FilterDatabase"/></Cell>
    <Cell ss:StyleID="s21"><Data ss:Type="Number">34</Data><NamedCell
      ss:Name="_FilterDatabase"/></Cell>
    <Cell ss:StyleID="s22"><Data ss:Type="Number">23.2360852449915</Data><NamedCell
      ss:Name="_FilterDatabase"/></Cell>
    <Cell ss:StyleID="s20"><Data ss:Type="Number">1.36798978468245</Data><NamedCell
      ss:Name="_FilterDatabase"/></Cell>
    <Cell ss:StyleID="s21"><Data ss:Type="Number">34</Data><NamedCell
      ss:Name="_FilterDatabase"/></Cell>
    <Cell ss:StyleID="s22"><Data ss:Type="Number">10.973639005636301</Data><NamedCell
      ss:Name="_FilterDatabase"/></Cell>
    <Cell ss:StyleID="s20"><Data ss:Type="Number">1.0218397435073101</Data><NamedCell
      ss:Name="_FilterDatabase"/></Cell>
    <Cell ss:StyleID="s21"><Data ss:Type="Number">34</Data><NamedCell
      ss:Name="_FilterDatabase"/></Cell>
    <Cell ss:StyleID="s22"><Data ss:Type="Number">9.7353268371222992</Data><NamedCell
      ss:Name="_FilterDatabase"/></Cell>
    <Cell ss:StyleID="s20"><Data ss:Type="Number">1.2613982341169601</Data><NamedCell
      ss:Name="_FilterDatabase"/></Cell>
    <Cell ss:StyleID="s21"><Data ss:Type="Number">33</Data><NamedCell
      ss:Name="_FilterDatabase"/></Cell>
    <Cell ss:StyleID="s22"><Data ss:Type="Number">13.4737047227514</Data><NamedCell
      ss:Name="_FilterDatabase"/></Cell>
    <Cell ss:StyleID="s18"><Data ss:Type="Number">0</Data></Cell>
    <Cell ss:StyleID="s18"><Data ss:Type="Number">1.0380000000000001E-14</Data></Cell>
    <Cell ss:StyleID="s21"><Data ss:Type="Number">89.45</Data></Cell>
    <Cell ss:StyleID="s18"><Data ss:Type="Number">1.3171800515877199E-7</Data></Cell>
    <Cell ss:StyleID="s18"><Data ss:Type="Number">3</Data></Cell>
    <Cell ss:StyleID="s23"><Data ss:Type="Number">2512.3796728142202</Data></Cell>
    <Cell ss:StyleID="s24"><Data ss:Type="Number">-4.1826782372517597</Data></Cell>
    <Cell ss:StyleID="s25"><Data ss:Type="Number">67.574431000000004</Data></Cell>
    <Cell ss:StyleID="s18"><Data ss:Type="Number">0</Data></Cell>
   </Row>
   <Row>
    <Cell ss:StyleID="s16"><Data ss:Type="String">High</Data></Cell>
    <Cell ss:StyleID="s17"><Data ss:Type="String">HFVALSTNTTk</Data></Cell>
    <Cell ss:StyleID="s18"><Data ss:Type="Number">5</Data></Cell>
    <Cell ss:StyleID="s18"><Data ss:Type="Number">2</Data></Cell>
    <Cell ss:StyleID="s18"><Data ss:Type="Number">1</Data></Cell>
    <Cell ss:StyleID="s17"><Data ss:Type="String">F1RNU9</Data></Cell>
    <Cell ss:StyleID="s17"><Data ss:Type="String">K11(iTRAQ8plex)</Data></Cell>
    <Cell ss:StyleID="s19"><Data ss:Type="Number">0</Data></Cell>
    <Cell ss:StyleID="s20"><Data ss:Type="Number">1.3265170604663701</Data><NamedCell
      ss:Name="_FilterDatabase"/></Cell>
    <Cell ss:StyleID="s21"><Data ss:Type="Number">5</Data><NamedCell
      ss:Name="_FilterDatabase"/></Cell>
    <Cell ss:StyleID="s22"><Data ss:Type="Number">3.19465508617473</Data><NamedCell
      ss:Name="_FilterDatabase"/></Cell>
    <Cell ss:StyleID="s20"><Data ss:Type="Number">1.0782691092504499</Data><NamedCell
      ss:Name="_FilterDatabase"/></Cell>
    <Cell ss:StyleID="s21"><Data ss:Type="Number">5</Data><NamedCell
      ss:Name="_FilterDatabase"/></Cell>
    <Cell ss:StyleID="s22"><Data ss:Type="Number">16.836737445284001</Data><NamedCell
      ss:Name="_FilterDatabase"/></Cell>
    <Cell ss:StyleID="s20"><Data ss:Type="Number">0.69251635240064502</Data><NamedCell
      ss:Name="_FilterDatabase"/></Cell>
    <Cell ss:StyleID="s21"><Data ss:Type="Number">5</Data><NamedCell
      ss:Name="_FilterDatabase"/></Cell>
    <Cell ss:StyleID="s22"><Data ss:Type="Number">18.616990212217399</Data><NamedCell
      ss:Name="_FilterDatabase"/></Cell>
    <Cell ss:StyleID="s20"><Data ss:Type="Number">0.52001672911318797</Data><NamedCell
      ss:Name="_FilterDatabase"/></Cell>
    <Cell ss:StyleID="s21"><Data ss:Type="Number">5</Data><NamedCell
      ss:Name="_FilterDatabase"/></Cell>
    <Cell ss:StyleID="s22"><Data ss:Type="Number">35.400534565169799</Data><NamedCell
      ss:Name="_FilterDatabase"/></Cell>
    <Cell ss:StyleID="s20"><Data ss:Type="Number">0.92102534105784095</Data><NamedCell
      ss:Name="_FilterDatabase"/></Cell>
    <Cell ss:StyleID="s21"><Data ss:Type="Number">5</Data><NamedCell
      ss:Name="_FilterDatabase"/></Cell>
    <Cell ss:StyleID="s22"><Data ss:Type="Number">10.003789538415599</Data><NamedCell
      ss:Name="_FilterDatabase"/></Cell>
    <Cell ss:StyleID="s20"><Data ss:Type="Number">0.71617905121359704</Data><NamedCell
      ss:Name="_FilterDatabase"/></Cell>
    <Cell ss:StyleID="s21"><Data ss:Type="Number">5</Data><NamedCell
      ss:Name="_FilterDatabase"/></Cell>
    <Cell ss:StyleID="s22"><Data ss:Type="Number">11.3597906705934</Data><NamedCell
      ss:Name="_FilterDatabase"/></Cell>
    <Cell ss:StyleID="s20"><Data ss:Type="Number">1.19624448457192</Data><NamedCell
      ss:Name="_FilterDatabase"/></Cell>
    <Cell ss:StyleID="s21"><Data ss:Type="Number">5</Data><NamedCell
      ss:Name="_FilterDatabase"/></Cell>
    <Cell ss:StyleID="s22"><Data ss:Type="Number">8.61516234017936</Data><NamedCell
      ss:Name="_FilterDatabase"/></Cell>
    <Cell ss:StyleID="s20"><Data ss:Type="Number">0.98076277780448895</Data><NamedCell
      ss:Name="_FilterDatabase"/></Cell>
    <Cell ss:StyleID="s21"><Data ss:Type="Number">5</Data><NamedCell
      ss:Name="_FilterDatabase"/></Cell>
    <Cell ss:StyleID="s22"><Data ss:Type="Number">5.8424305863707104</Data><NamedCell
      ss:Name="_FilterDatabase"/></Cell>
    <Cell ss:StyleID="s18"><Data ss:Type="Number">0</Data></Cell>
    <Cell ss:StyleID="s18"><Data ss:Type="Number">5.4099999999999999E-11</Data></Cell>
    <Cell ss:StyleID="s21"><Data ss:Type="Number">89.37</Data></Cell>
    <Cell ss:StyleID="s18"><Data ss:Type="Number">1.0058176507071201E-7</Data></Cell>
    <Cell ss:StyleID="s18"><Data ss:Type="Number">2</Data></Cell>
    <Cell ss:StyleID="s23"><Data ss:Type="Number">1522.84782590906</Data></Cell>
    <Cell ss:StyleID="s24"><Data ss:Type="Number">-3.47072166215656</Data></Cell>
    <Cell ss:StyleID="s25"><Data ss:Type="Number">26.670694000000001</Data></Cell>
    <Cell ss:StyleID="s18"><Data ss:Type="Number">0</Data></Cell>
   </Row>
   <Row>
    <Cell ss:StyleID="s16"><Data ss:Type="String">High</Data></Cell>
    <Cell ss:StyleID="s17"><Data ss:Type="String">rGTGGVDTAAVGSVFDVSNADR</Data></Cell>
    <Cell ss:StyleID="s18"><Data ss:Type="Number">126</Data></Cell>
    <Cell ss:StyleID="s18"><Data ss:Type="Number">4</Data></Cell>
    <Cell ss:StyleID="s18"><Data ss:Type="Number">1</Data></Cell>
    <Cell ss:StyleID="s17"><Data ss:Type="String">Q5XLD3</Data></Cell>
    <Cell ss:StyleID="s17"><Data ss:Type="String">N-Term(iTRAQ8plex)</Data></Cell>
    <Cell ss:StyleID="s19"><Data ss:Type="Number">0</Data></Cell>
    <Cell ss:StyleID="s20"><Data ss:Type="Number">1.0558037520666399</Data><NamedCell
      ss:Name="_FilterDatabase"/></Cell>
    <Cell ss:StyleID="s21"><Data ss:Type="Number">126</Data><NamedCell
      ss:Name="_FilterDatabase"/></Cell>
    <Cell ss:StyleID="s22"><Data ss:Type="Number">12.6081496379164</Data><NamedCell
      ss:Name="_FilterDatabase"/></Cell>
    <Cell ss:StyleID="s20"><Data ss:Type="Number">1.12795894212721</Data><NamedCell
      ss:Name="_FilterDatabase"/></Cell>
    <Cell ss:StyleID="s21"><Data ss:Type="Number">126</Data><NamedCell
      ss:Name="_FilterDatabase"/></Cell>
    <Cell ss:StyleID="s22"><Data ss:Type="Number">14.617217956713301</Data><NamedCell
      ss:Name="_FilterDatabase"/></Cell>
    <Cell ss:StyleID="s20"><Data ss:Type="Number">0.98427085666287895</Data><NamedCell
      ss:Name="_FilterDatabase"/></Cell>
    <Cell ss:StyleID="s21"><Data ss:Type="Number">124</Data><NamedCell
      ss:Name="_FilterDatabase"/></Cell>
    <Cell ss:StyleID="s22"><Data ss:Type="Number">23.225061816204501</Data><NamedCell
      ss:Name="_FilterDatabase"/></Cell>
    <Cell ss:StyleID="s20"><Data ss:Type="Number">0.92353569643381805</Data><NamedCell
      ss:Name="_FilterDatabase"/></Cell>
    <Cell ss:StyleID="s21"><Data ss:Type="Number">122</Data><NamedCell
      ss:Name="_FilterDatabase"/></Cell>
    <Cell ss:StyleID="s22"><Data ss:Type="Number">24.120629193178299</Data><NamedCell
      ss:Name="_FilterDatabase"/></Cell>
    <Cell ss:StyleID="s20"><Data ss:Type="Number">0.952983636288812</Data><NamedCell
      ss:Name="_FilterDatabase"/></Cell>
    <Cell ss:StyleID="s21"><Data ss:Type="Number">126</Data><NamedCell
      ss:Name="_FilterDatabase"/></Cell>
    <Cell ss:StyleID="s22"><Data ss:Type="Number">15.6138466013421</Data><NamedCell
      ss:Name="_FilterDatabase"/></Cell>
    <Cell ss:StyleID="s20"><Data ss:Type="Number">0.94006192473968497</Data><NamedCell
      ss:Name="_FilterDatabase"/></Cell>
    <Cell ss:StyleID="s21"><Data ss:Type="Number">126</Data><NamedCell
      ss:Name="_FilterDatabase"/></Cell>
    <Cell ss:StyleID="s22"><Data ss:Type="Number">12.1156303315896</Data><NamedCell
      ss:Name="_FilterDatabase"/></Cell>
    <Cell ss:StyleID="s20"><Data ss:Type="Number">1.0544202319017899</Data><NamedCell
      ss:Name="_FilterDatabase"/></Cell>
    <Cell ss:StyleID="s21"><Data ss:Type="Number">126</Data><NamedCell
      ss:Name="_FilterDatabase"/></Cell>
    <Cell ss:StyleID="s22"><Data ss:Type="Number">11.3711042718074</Data><NamedCell
      ss:Name="_FilterDatabase"/></Cell>
    <Cell ss:StyleID="s20"><Data ss:Type="Number">0.97611170226544897</Data><NamedCell
      ss:Name="_FilterDatabase"/></Cell>
    <Cell ss:StyleID="s21"><Data ss:Type="Number">126</Data><NamedCell
      ss:Name="_FilterDatabase"/></Cell>
    <Cell ss:StyleID="s22"><Data ss:Type="Number">12.3239880140266</Data><NamedCell
      ss:Name="_FilterDatabase"/></Cell>
    <Cell ss:StyleID="s18"><Data ss:Type="Number">0</Data></Cell>
    <Cell ss:StyleID="s18"><Data ss:Type="Number">5.81E-14</Data></Cell>
    <Cell ss:StyleID="s21"><Data ss:Type="Number">89.15</Data></Cell>
    <Cell ss:StyleID="s18"><Data ss:Type="Number">1.0726760525700999E-7</Data></Cell>
    <Cell ss:StyleID="s18"><Data ss:Type="Number">3</Data></Cell>
    <Cell ss:StyleID="s23"><Data ss:Type="Number">2455.24325924</Data></Cell>
    <Cell ss:StyleID="s24"><Data ss:Type="Number">-1.92325138551583</Data></Cell>
    <Cell ss:StyleID="s25"><Data ss:Type="Number">77.981399999999994</Data></Cell>
    <Cell ss:StyleID="s18"><Data ss:Type="Number">1</Data></Cell>
   </Row>
   <Row>
    <Cell ss:StyleID="s16"><Data ss:Type="String">High</Data></Cell>
    <Cell ss:StyleID="s17"><Data ss:Type="String">vPTPNVSVVDLTcR</Data></Cell>
    <Cell ss:StyleID="s18"><Data ss:Type="Number">15</Data></Cell>
    <Cell ss:StyleID="s18"><Data ss:Type="Number">6</Data></Cell>
    <Cell ss:StyleID="s18"><Data ss:Type="Number">1</Data></Cell>
    <Cell ss:StyleID="s17"><Data ss:Type="String">P00355</Data></Cell>
    <Cell ss:StyleID="s17"><Data ss:Type="String">N-Term(iTRAQ8plex); C13(Carbamidomethyl)</Data></Cell>
    <Cell ss:StyleID="s19"><Data ss:Type="Number">0</Data></Cell>
    <Cell ss:StyleID="s20"><Data ss:Type="Number">1.81011086383648</Data><NamedCell
      ss:Name="_FilterDatabase"/></Cell>
    <Cell ss:StyleID="s21"><Data ss:Type="Number">15</Data><NamedCell
      ss:Name="_FilterDatabase"/></Cell>
    <Cell ss:StyleID="s22"><Data ss:Type="Number">12.968475878563201</Data><NamedCell
      ss:Name="_FilterDatabase"/></Cell>
    <Cell ss:StyleID="s20"><Data ss:Type="Number">0.936631321745382</Data><NamedCell
      ss:Name="_FilterDatabase"/></Cell>
    <Cell ss:StyleID="s21"><Data ss:Type="Number">15</Data><NamedCell
      ss:Name="_FilterDatabase"/></Cell>
    <Cell ss:StyleID="s22"><Data ss:Type="Number">7.5557431703429501</Data><NamedCell
      ss:Name="_FilterDatabase"/></Cell>
    <Cell ss:StyleID="s20"><Data ss:Type="Number">0.57903786231403798</Data><NamedCell
      ss:Name="_FilterDatabase"/></Cell>
    <Cell ss:StyleID="s21"><Data ss:Type="Number">15</Data><NamedCell
      ss:Name="_FilterDatabase"/></Cell>
    <Cell ss:StyleID="s22"><Data ss:Type="Number">57.832790403192199</Data><NamedCell
      ss:Name="_FilterDatabase"/></Cell>
    <Cell ss:StyleID="s20"><Data ss:Type="Number">0.686613050941145</Data><NamedCell
      ss:Name="_FilterDatabase"/></Cell>
    <Cell ss:StyleID="s21"><Data ss:Type="Number">9</Data><NamedCell
      ss:Name="_FilterDatabase"/></Cell>
    <Cell ss:StyleID="s22"><Data ss:Type="Number">27.659585792405402</Data><NamedCell
      ss:Name="_FilterDatabase"/></Cell>
    <Cell ss:StyleID="s20"><Data ss:Type="Number">0.59074644921999597</Data><NamedCell
      ss:Name="_FilterDatabase"/></Cell>
    <Cell ss:StyleID="s21"><Data ss:Type="Number">15</Data><NamedCell
      ss:Name="_FilterDatabase"/></Cell>
    <Cell ss:StyleID="s22"><Data ss:Type="Number">31.5649711794963</Data><NamedCell
      ss:Name="_FilterDatabase"/></Cell>
    <Cell ss:StyleID="s20"><Data ss:Type="Number">0.55316096510201596</Data><NamedCell
      ss:Name="_FilterDatabase"/></Cell>
    <Cell ss:StyleID="s21"><Data ss:Type="Number">15</Data><NamedCell
      ss:Name="_FilterDatabase"/></Cell>
    <Cell ss:StyleID="s22"><Data ss:Type="Number">45.907219460606498</Data><NamedCell
      ss:Name="_FilterDatabase"/></Cell>
    <Cell ss:StyleID="s20"><Data ss:Type="Number">1.36066081838798</Data><NamedCell
      ss:Name="_FilterDatabase"/></Cell>
    <Cell ss:StyleID="s21"><Data ss:Type="Number">15</Data><NamedCell
      ss:Name="_FilterDatabase"/></Cell>
    <Cell ss:StyleID="s22"><Data ss:Type="Number">22.395348886141001</Data><NamedCell
      ss:Name="_FilterDatabase"/></Cell>
    <Cell ss:StyleID="s20"><Data ss:Type="Number">0.67098956391357001</Data><NamedCell
      ss:Name="_FilterDatabase"/></Cell>
    <Cell ss:StyleID="s21"><Data ss:Type="Number">15</Data><NamedCell
      ss:Name="_FilterDatabase"/></Cell>
    <Cell ss:StyleID="s22"><Data ss:Type="Number">30.719936049685501</Data><NamedCell
      ss:Name="_FilterDatabase"/></Cell>
    <Cell ss:StyleID="s18"><Data ss:Type="Number">0</Data></Cell>
    <Cell ss:StyleID="s18"><Data ss:Type="Number">2.0719999999999999E-10</Data></Cell>
    <Cell ss:StyleID="s21"><Data ss:Type="Number">87.63</Data></Cell>
    <Cell ss:StyleID="s18"><Data ss:Type="Number">1.6481751868506499E-7</Data></Cell>
    <Cell ss:StyleID="s18"><Data ss:Type="Number">2</Data></Cell>
    <Cell ss:StyleID="s23"><Data ss:Type="Number">1861.01188840906</Data></Cell>
    <Cell ss:StyleID="s24"><Data ss:Type="Number">-1.95962259038547</Data></Cell>
    <Cell ss:StyleID="s25"><Data ss:Type="Number">49.106884999999998</Data></Cell>
    <Cell ss:StyleID="s18"><Data ss:Type="Number">0</Data></Cell>
   </Row>
   <Row>
    <Cell ss:StyleID="s16"><Data ss:Type="String">High</Data></Cell>
    <Cell ss:StyleID="s17"><Data ss:Type="String">acADPAAGSVILLENLR</Data></Cell>
    <Cell ss:StyleID="s18"><Data ss:Type="Number">17</Data></Cell>
    <Cell ss:StyleID="s18"><Data ss:Type="Number">9</Data></Cell>
    <Cell ss:StyleID="s18"><Data ss:Type="Number">1</Data></Cell>
    <Cell ss:StyleID="s17"><Data ss:Type="String">Q7SIB7</Data></Cell>
    <Cell ss:StyleID="s17"><Data ss:Type="String">N-Term(iTRAQ8plex); C2(Carbamidomethyl)</Data></Cell>
    <Cell ss:StyleID="s19"><Data ss:Type="Number">0</Data></Cell>
    <Cell ss:StyleID="s20"><Data ss:Type="Number">1.1597221021878299</Data><NamedCell
      ss:Name="_FilterDatabase"/></Cell>
    <Cell ss:StyleID="s21"><Data ss:Type="Number">17</Data><NamedCell
      ss:Name="_FilterDatabase"/></Cell>
    <Cell ss:StyleID="s22"><Data ss:Type="Number">11.088086130717899</Data><NamedCell
      ss:Name="_FilterDatabase"/></Cell>
    <Cell ss:StyleID="s20"><Data ss:Type="Number">0.97450115832054596</Data><NamedCell
      ss:Name="_FilterDatabase"/></Cell>
    <Cell ss:StyleID="s21"><Data ss:Type="Number">17</Data><NamedCell
      ss:Name="_FilterDatabase"/></Cell>
    <Cell ss:StyleID="s22"><Data ss:Type="Number">6.1349936141377599</Data><NamedCell
      ss:Name="_FilterDatabase"/></Cell>
    <Cell ss:StyleID="s20"><Data ss:Type="Number">0.673495362127429</Data><NamedCell
      ss:Name="_FilterDatabase"/></Cell>
    <Cell ss:StyleID="s21"><Data ss:Type="Number">17</Data><NamedCell
      ss:Name="_FilterDatabase"/></Cell>
    <Cell ss:StyleID="s22"><Data ss:Type="Number">16.923747687578501</Data><NamedCell
      ss:Name="_FilterDatabase"/></Cell>
    <Cell ss:StyleID="s20"><Data ss:Type="Number">0.744528819109472</Data><NamedCell
      ss:Name="_FilterDatabase"/></Cell>
    <Cell ss:StyleID="s21"><Data ss:Type="Number">17</Data><NamedCell
      ss:Name="_FilterDatabase"/></Cell>
    <Cell ss:StyleID="s22"><Data ss:Type="Number">32.365885338563203</Data><NamedCell
      ss:Name="_FilterDatabase"/></Cell>
    <Cell ss:StyleID="s20"><Data ss:Type="Number">0.88031849080445301</Data><NamedCell
      ss:Name="_FilterDatabase"/></Cell>
    <Cell ss:StyleID="s21"><Data ss:Type="Number">17</Data><NamedCell
      ss:Name="_FilterDatabase"/></Cell>
    <Cell ss:StyleID="s22"><Data ss:Type="Number">10.9805658864334</Data><NamedCell
      ss:Name="_FilterDatabase"/></Cell>
    <Cell ss:StyleID="s20"><Data ss:Type="Number">0.85686755236852896</Data><NamedCell
      ss:Name="_FilterDatabase"/></Cell>
    <Cell ss:StyleID="s21"><Data ss:Type="Number">17</Data><NamedCell
      ss:Name="_FilterDatabase"/></Cell>
    <Cell ss:StyleID="s22"><Data ss:Type="Number">17.2788720642939</Data><NamedCell
      ss:Name="_FilterDatabase"/></Cell>
    <Cell ss:StyleID="s20"><Data ss:Type="Number">1.24968239555391</Data><NamedCell
      ss:Name="_FilterDatabase"/></Cell>
    <Cell ss:StyleID="s21"><Data ss:Type="Number">17</Data><NamedCell
      ss:Name="_FilterDatabase"/></Cell>
    <Cell ss:StyleID="s22"><Data ss:Type="Number">14.3668360212335</Data><NamedCell
      ss:Name="_FilterDatabase"/></Cell>
    <Cell ss:StyleID="s20"><Data ss:Type="Number">1.20232785446498</Data><NamedCell
      ss:Name="_FilterDatabase"/></Cell>
    <Cell ss:StyleID="s21"><Data ss:Type="Number">17</Data><NamedCell
      ss:Name="_FilterDatabase"/></Cell>
    <Cell ss:StyleID="s22"><Data ss:Type="Number">16.1180246067719</Data><NamedCell
      ss:Name="_FilterDatabase"/></Cell>
    <Cell ss:StyleID="s18"><Data ss:Type="Number">0</Data></Cell>
    <Cell ss:StyleID="s18"><Data ss:Type="Number">1.9009999999999999E-14</Data></Cell>
    <Cell ss:StyleID="s21"><Data ss:Type="Number">85.55</Data></Cell>
    <Cell ss:StyleID="s18"><Data ss:Type="Number">2.8181615620690098E-7</Data></Cell>
    <Cell ss:StyleID="s18"><Data ss:Type="Number">2</Data></Cell>
    <Cell ss:StyleID="s23"><Data ss:Type="Number">2074.12431516688</Data></Cell>
    <Cell ss:StyleID="s24"><Data ss:Type="Number">-1.24877911422245</Data></Cell>
    <Cell ss:StyleID="s25"><Data ss:Type="Number">63.184669</Data></Cell>
    <Cell ss:StyleID="s18"><Data ss:Type="Number">0</Data></Cell>
   </Row>
   <Row>
    <Cell ss:StyleID="s16"><Data ss:Type="String">High</Data></Cell>
    <Cell ss:StyleID="s17"><Data ss:Type="String">VIGGLPDVVTIMEGk</Data></Cell>
    <Cell ss:StyleID="s18"><Data ss:Type="Number">5</Data></Cell>
    <Cell ss:StyleID="s18"><Data ss:Type="Number">1</Data></Cell>
    <Cell ss:StyleID="s18"><Data ss:Type="Number">1</Data></Cell>
    <Cell ss:StyleID="s17"><Data ss:Type="String">F1RVL5</Data></Cell>
    <Cell ss:StyleID="s17"><Data ss:Type="String">K15(iTRAQ8plex)</Data></Cell>
    <Cell ss:StyleID="s19"><Data ss:Type="Number">0</Data></Cell>
    <Cell ss:StyleID="s20"><Data ss:Type="Number">1.36331710666428</Data><NamedCell
      ss:Name="_FilterDatabase"/></Cell>
    <Cell ss:StyleID="s21"><Data ss:Type="Number">5</Data><NamedCell
      ss:Name="_FilterDatabase"/></Cell>
    <Cell ss:StyleID="s22"><Data ss:Type="Number">10.308828490416801</Data><NamedCell
      ss:Name="_FilterDatabase"/></Cell>
    <Cell ss:StyleID="s20"><Data ss:Type="Number">1.10356161788533</Data><NamedCell
      ss:Name="_FilterDatabase"/></Cell>
    <Cell ss:StyleID="s21"><Data ss:Type="Number">5</Data><NamedCell
      ss:Name="_FilterDatabase"/></Cell>
    <Cell ss:StyleID="s22"><Data ss:Type="Number">4.8549419081052996</Data><NamedCell
      ss:Name="_FilterDatabase"/></Cell>
    <Cell ss:StyleID="s20"><Data ss:Type="Number">0.69638830718294198</Data><NamedCell
      ss:Name="_FilterDatabase"/></Cell>
    <Cell ss:StyleID="s21"><Data ss:Type="Number">5</Data><NamedCell
      ss:Name="_FilterDatabase"/></Cell>
    <Cell ss:StyleID="s22"><Data ss:Type="Number">32.5055447950431</Data><NamedCell
      ss:Name="_FilterDatabase"/></Cell>
    <Cell ss:StyleID="s20"><Data ss:Type="Number">0.58265440776715904</Data><NamedCell
      ss:Name="_FilterDatabase"/></Cell>
    <Cell ss:StyleID="s21"><Data ss:Type="Number">5</Data><NamedCell
      ss:Name="_FilterDatabase"/></Cell>
    <Cell ss:StyleID="s22"><Data ss:Type="Number">17.2871679953609</Data><NamedCell
      ss:Name="_FilterDatabase"/></Cell>
    <Cell ss:StyleID="s20"><Data ss:Type="Number">1.1281746593788999</Data><NamedCell
      ss:Name="_FilterDatabase"/></Cell>
    <Cell ss:StyleID="s21"><Data ss:Type="Number">5</Data><NamedCell
      ss:Name="_FilterDatabase"/></Cell>
    <Cell ss:StyleID="s22"><Data ss:Type="Number">14.7140748131955</Data><NamedCell
      ss:Name="_FilterDatabase"/></Cell>
    <Cell ss:StyleID="s20"><Data ss:Type="Number">0.78153711622068001</Data><NamedCell
      ss:Name="_FilterDatabase"/></Cell>
    <Cell ss:StyleID="s21"><Data ss:Type="Number">5</Data><NamedCell
      ss:Name="_FilterDatabase"/></Cell>
    <Cell ss:StyleID="s22"><Data ss:Type="Number">10.3118529932635</Data><NamedCell
      ss:Name="_FilterDatabase"/></Cell>
    <Cell ss:StyleID="s20"><Data ss:Type="Number">0.96789773583883298</Data><NamedCell
      ss:Name="_FilterDatabase"/></Cell>
    <Cell ss:StyleID="s21"><Data ss:Type="Number">5</Data><NamedCell
      ss:Name="_FilterDatabase"/></Cell>
    <Cell ss:StyleID="s22"><Data ss:Type="Number">13.604778488493199</Data><NamedCell
      ss:Name="_FilterDatabase"/></Cell>
    <Cell ss:StyleID="s20"><Data ss:Type="Number">0.74282438378870197</Data><NamedCell
      ss:Name="_FilterDatabase"/></Cell>
    <Cell ss:StyleID="s21"><Data ss:Type="Number">5</Data><NamedCell
      ss:Name="_FilterDatabase"/></Cell>
    <Cell ss:StyleID="s22"><Data ss:Type="Number">19.827407581829299</Data><NamedCell
      ss:Name="_FilterDatabase"/></Cell>
    <Cell ss:StyleID="s18"><Data ss:Type="Number">0</Data></Cell>
    <Cell ss:StyleID="s18"><Data ss:Type="Number">7.1640000000000003E-10</Data></Cell>
    <Cell ss:StyleID="s21"><Data ss:Type="Number">84.16</Data></Cell>
    <Cell ss:StyleID="s18"><Data ss:Type="Number">3.9694514546176301E-7</Data></Cell>
    <Cell ss:StyleID="s18"><Data ss:Type="Number">2</Data></Cell>
    <Cell ss:StyleID="s23"><Data ss:Type="Number">1832.053270245</Data></Cell>
    <Cell ss:StyleID="s24"><Data ss:Type="Number">1.4841025881691601</Data></Cell>
    <Cell ss:StyleID="s25"><Data ss:Type="Number">70.316997999999998</Data></Cell>
    <Cell ss:StyleID="s18"><Data ss:Type="Number">0</Data></Cell>
   </Row>
   <Row>
    <Cell ss:StyleID="s16"><Data ss:Type="String">High</Data></Cell>
    <Cell ss:StyleID="s17"><Data ss:Type="String">sYLSEEMIAEFk</Data></Cell>
    <Cell ss:StyleID="s18"><Data ss:Type="Number">267</Data></Cell>
    <Cell ss:StyleID="s18"><Data ss:Type="Number">3</Data></Cell>
    <Cell ss:StyleID="s18"><Data ss:Type="Number">1</Data></Cell>
    <Cell ss:StyleID="s17"><Data ss:Type="String">P02587</Data></Cell>
    <Cell ss:StyleID="s17"><Data ss:Type="String">N-Term(iTRAQ8plex); K12(iTRAQ8plex)</Data></Cell>
    <Cell ss:StyleID="s19"><Data ss:Type="Number">0</Data></Cell>
    <Cell ss:StyleID="s20"><Data ss:Type="Number">0.92067050998387501</Data><NamedCell
      ss:Name="_FilterDatabase"/></Cell>
    <Cell ss:StyleID="s21"><Data ss:Type="Number">204</Data><NamedCell
      ss:Name="_FilterDatabase"/></Cell>
    <Cell ss:StyleID="s22"><Data ss:Type="Number">20.119344286752401</Data><NamedCell
      ss:Name="_FilterDatabase"/></Cell>
    <Cell ss:StyleID="s20"><Data ss:Type="Number">0.818474845109053</Data><NamedCell
      ss:Name="_FilterDatabase"/></Cell>
    <Cell ss:StyleID="s21"><Data ss:Type="Number">203</Data><NamedCell
      ss:Name="_FilterDatabase"/></Cell>
    <Cell ss:StyleID="s22"><Data ss:Type="Number">25.372015927974299</Data><NamedCell
      ss:Name="_FilterDatabase"/></Cell>
    <Cell ss:StyleID="s20"><Data ss:Type="Number">0.90373425991303802</Data><NamedCell
      ss:Name="_FilterDatabase"/></Cell>
    <Cell ss:StyleID="s21"><Data ss:Type="Number">203</Data><NamedCell
      ss:Name="_FilterDatabase"/></Cell>
    <Cell ss:StyleID="s22"><Data ss:Type="Number">9.8149080477352797</Data><NamedCell
      ss:Name="_FilterDatabase"/></Cell>
    <Cell ss:StyleID="s20"><Data ss:Type="Number">0.98286917025392495</Data><NamedCell
      ss:Name="_FilterDatabase"/></Cell>
    <Cell ss:StyleID="s21"><Data ss:Type="Number">204</Data><NamedCell
      ss:Name="_FilterDatabase"/></Cell>
    <Cell ss:StyleID="s22"><Data ss:Type="Number">21.462289440546499</Data><NamedCell
      ss:Name="_FilterDatabase"/></Cell>
    <Cell ss:StyleID="s20"><Data ss:Type="Number">1.2718828858093301</Data><NamedCell
      ss:Name="_FilterDatabase"/></Cell>
    <Cell ss:StyleID="s21"><Data ss:Type="Number">204</Data><NamedCell
      ss:Name="_FilterDatabase"/></Cell>
    <Cell ss:StyleID="s22"><Data ss:Type="Number">20.7657398448933</Data><NamedCell
      ss:Name="_FilterDatabase"/></Cell>
    <Cell ss:StyleID="s20"><Data ss:Type="Number">1.0496818894114399</Data><NamedCell
      ss:Name="_FilterDatabase"/></Cell>
    <Cell ss:StyleID="s21"><Data ss:Type="Number">203</Data><NamedCell
      ss:Name="_FilterDatabase"/></Cell>
    <Cell ss:StyleID="s22"><Data ss:Type="Number">15.4728352954277</Data><NamedCell
      ss:Name="_FilterDatabase"/></Cell>
    <Cell ss:StyleID="s20"><Data ss:Type="Number">1.01638689997066</Data><NamedCell
      ss:Name="_FilterDatabase"/></Cell>
    <Cell ss:StyleID="s21"><Data ss:Type="Number">204</Data><NamedCell
      ss:Name="_FilterDatabase"/></Cell>
    <Cell ss:StyleID="s22"><Data ss:Type="Number">10.1544571634786</Data><NamedCell
      ss:Name="_FilterDatabase"/></Cell>
    <Cell ss:StyleID="s20"><Data ss:Type="Number">1.53047983688462</Data><NamedCell
      ss:Name="_FilterDatabase"/></Cell>
    <Cell ss:StyleID="s21"><Data ss:Type="Number">204</Data><NamedCell
      ss:Name="_FilterDatabase"/></Cell>
    <Cell ss:StyleID="s22"><Data ss:Type="Number">28.236124151400801</Data><NamedCell
      ss:Name="_FilterDatabase"/></Cell>
    <Cell ss:StyleID="s18"><Data ss:Type="Number">0</Data></Cell>
    <Cell ss:StyleID="s18"><Data ss:Type="Number">4.012E-13</Data></Cell>
    <Cell ss:StyleID="s21"><Data ss:Type="Number">82.78</Data></Cell>
    <Cell ss:StyleID="s18"><Data ss:Type="Number">5.8417068645648704E-7</Data></Cell>
    <Cell ss:StyleID="s18"><Data ss:Type="Number">2</Data></Cell>
    <Cell ss:StyleID="s23"><Data ss:Type="Number">2055.08867063563</Data></Cell>
    <Cell ss:StyleID="s24"><Data ss:Type="Number">-2.0537577941512599</Data></Cell>
    <Cell ss:StyleID="s25"><Data ss:Type="Number">82.730141000000003</Data></Cell>
    <Cell ss:StyleID="s18"><Data ss:Type="Number">0</Data></Cell>
   </Row>
   <Row>
    <Cell ss:StyleID="s16"><Data ss:Type="String">High</Data></Cell>
    <Cell ss:StyleID="s17"><Data ss:Type="String">dLYANNVmSGGTTMYPGIADR</Data></Cell>
    <Cell ss:StyleID="s18"><Data ss:Type="Number">16</Data></Cell>
    <Cell ss:StyleID="s18"><Data ss:Type="Number">1</Data></Cell>
    <Cell ss:StyleID="s18"><Data ss:Type="Number">1</Data></Cell>
    <Cell ss:StyleID="s17"><Data ss:Type="String">P68137</Data></Cell>
    <Cell ss:StyleID="s17"><Data ss:Type="String">N-Term(iTRAQ8plex); M8(Oxidation)</Data></Cell>
    <Cell ss:StyleID="s19"><Data ss:Type="Number">0</Data></Cell>
    <Cell ss:StyleID="s20"><Data ss:Type="Number">1.29411115400509</Data><NamedCell
      ss:Name="_FilterDatabase"/></Cell>
    <Cell ss:StyleID="s21"><Data ss:Type="Number">13</Data><NamedCell
      ss:Name="_FilterDatabase"/></Cell>
    <Cell ss:StyleID="s22"><Data ss:Type="Number">18.4721954336799</Data><NamedCell
      ss:Name="_FilterDatabase"/></Cell>
    <Cell ss:StyleID="s20"><Data ss:Type="Number">1.18853677784746</Data><NamedCell
      ss:Name="_FilterDatabase"/></Cell>
    <Cell ss:StyleID="s21"><Data ss:Type="Number">13</Data><NamedCell
      ss:Name="_FilterDatabase"/></Cell>
    <Cell ss:StyleID="s22"><Data ss:Type="Number">11.807839570757199</Data><NamedCell
      ss:Name="_FilterDatabase"/></Cell>
    <Cell ss:StyleID="s20"><Data ss:Type="Number">0.82110566743300195</Data><NamedCell
      ss:Name="_FilterDatabase"/></Cell>
    <Cell ss:StyleID="s21"><Data ss:Type="Number">13</Data><NamedCell
      ss:Name="_FilterDatabase"/></Cell>
    <Cell ss:StyleID="s22"><Data ss:Type="Number">45.896336642834903</Data><NamedCell
      ss:Name="_FilterDatabase"/></Cell>
    <Cell ss:StyleID="s20"><Data ss:Type="Number">0.800835329614205</Data><NamedCell
      ss:Name="_FilterDatabase"/></Cell>
    <Cell ss:StyleID="s21"><Data ss:Type="Number">10</Data><NamedCell
      ss:Name="_FilterDatabase"/></Cell>
    <Cell ss:StyleID="s22"><Data ss:Type="Number">40.754743936141097</Data><NamedCell
      ss:Name="_FilterDatabase"/></Cell>
    <Cell ss:StyleID="s20"><Data ss:Type="Number">0.71149062264704099</Data><NamedCell
      ss:Name="_FilterDatabase"/></Cell>
    <Cell ss:StyleID="s21"><Data ss:Type="Number">12</Data><NamedCell
      ss:Name="_FilterDatabase"/></Cell>
    <Cell ss:StyleID="s22"><Data ss:Type="Number">14.036922467217799</Data><NamedCell
      ss:Name="_FilterDatabase"/></Cell>
    <Cell ss:StyleID="s20"><Data ss:Type="Number">0.64644048311226598</Data><NamedCell
      ss:Name="_FilterDatabase"/></Cell>
    <Cell ss:StyleID="s21"><Data ss:Type="Number">13</Data><NamedCell
      ss:Name="_FilterDatabase"/></Cell>
    <Cell ss:StyleID="s22"><Data ss:Type="Number">36.544107978939699</Data><NamedCell
      ss:Name="_FilterDatabase"/></Cell>
    <Cell ss:StyleID="s20"><Data ss:Type="Number">1.26281051714607</Data><NamedCell
      ss:Name="_FilterDatabase"/></Cell>
    <Cell ss:StyleID="s21"><Data ss:Type="Number">13</Data><NamedCell
      ss:Name="_FilterDatabase"/></Cell>
    <Cell ss:StyleID="s22"><Data ss:Type="Number">14.1720713046073</Data><NamedCell
      ss:Name="_FilterDatabase"/></Cell>
    <Cell ss:StyleID="s20"><Data ss:Type="Number">0.74455799440362502</Data><NamedCell
      ss:Name="_FilterDatabase"/></Cell>
    <Cell ss:StyleID="s21"><Data ss:Type="Number">13</Data><NamedCell
      ss:Name="_FilterDatabase"/></Cell>
    <Cell ss:StyleID="s22"><Data ss:Type="Number">22.095303331315801</Data><NamedCell
      ss:Name="_FilterDatabase"/></Cell>
    <Cell ss:StyleID="s18"><Data ss:Type="Number">0</Data></Cell>
    <Cell ss:StyleID="s18"><Data ss:Type="Number">7.7660000000000004E-15</Data></Cell>
    <Cell ss:StyleID="s21"><Data ss:Type="Number">80.06</Data></Cell>
    <Cell ss:StyleID="s18"><Data ss:Type="Number">3.7823818273956998E-7</Data></Cell>
    <Cell ss:StyleID="s18"><Data ss:Type="Number">3</Data></Cell>
    <Cell ss:StyleID="s23"><Data ss:Type="Number">2566.2223852165598</Data></Cell>
    <Cell ss:StyleID="s24"><Data ss:Type="Number">0.14765928520504101</Data></Cell>
    <Cell ss:StyleID="s25"><Data ss:Type="Number">46.099677999999997</Data></Cell>
    <Cell ss:StyleID="s18"><Data ss:Type="Number">0</Data></Cell>
   </Row>
   <Row>
    <Cell ss:StyleID="s16"><Data ss:Type="String">High</Data></Cell>
    <Cell ss:StyleID="s17"><Data ss:Type="String">ILLANFLAQTEALMk</Data></Cell>
    <Cell ss:StyleID="s18"><Data ss:Type="Number">17</Data></Cell>
    <Cell ss:StyleID="s18"><Data ss:Type="Number">2</Data></Cell>
    <Cell ss:StyleID="s18"><Data ss:Type="Number">1</Data></Cell>
    <Cell ss:StyleID="s17"><Data ss:Type="String">F1RNU9</Data></Cell>
    <Cell ss:StyleID="s17"><Data ss:Type="String">K15(iTRAQ8plex)</Data></Cell>
    <Cell ss:StyleID="s19"><Data ss:Type="Number">0</Data></Cell>
    <Cell ss:StyleID="s20"><Data ss:Type="Number">1.2897693911322401</Data><NamedCell
      ss:Name="_FilterDatabase"/></Cell>
    <Cell ss:StyleID="s21"><Data ss:Type="Number">17</Data><NamedCell
      ss:Name="_FilterDatabase"/></Cell>
    <Cell ss:StyleID="s22"><Data ss:Type="Number">23.5146132030271</Data><NamedCell
      ss:Name="_FilterDatabase"/></Cell>
    <Cell ss:StyleID="s20"><Data ss:Type="Number">1.0827092442027999</Data><NamedCell
      ss:Name="_FilterDatabase"/></Cell>
    <Cell ss:StyleID="s21"><Data ss:Type="Number">17</Data><NamedCell
      ss:Name="_FilterDatabase"/></Cell>
    <Cell ss:StyleID="s22"><Data ss:Type="Number">6.5071101215055203</Data><NamedCell
      ss:Name="_FilterDatabase"/></Cell>
    <Cell ss:StyleID="s20"><Data ss:Type="Number">0.77766272513856705</Data><NamedCell
      ss:Name="_FilterDatabase"/></Cell>
    <Cell ss:StyleID="s21"><Data ss:Type="Number">17</Data><NamedCell
      ss:Name="_FilterDatabase"/></Cell>
    <Cell ss:StyleID="s22"><Data ss:Type="Number">22.067102976787801</Data><NamedCell
      ss:Name="_FilterDatabase"/></Cell>
    <Cell ss:StyleID="s20"><Data ss:Type="Number">0.78611943454261801</Data><NamedCell
      ss:Name="_FilterDatabase"/></Cell>
    <Cell ss:StyleID="s21"><Data ss:Type="Number">14</Data><NamedCell
      ss:Name="_FilterDatabase"/></Cell>
    <Cell ss:StyleID="s22"><Data ss:Type="Number">71.626514567026106</Data><NamedCell
      ss:Name="_FilterDatabase"/></Cell>
    <Cell ss:StyleID="s20"><Data ss:Type="Number">0.98591717824647995</Data><NamedCell
      ss:Name="_FilterDatabase"/></Cell>
    <Cell ss:StyleID="s21"><Data ss:Type="Number">17</Data><NamedCell
      ss:Name="_FilterDatabase"/></Cell>
    <Cell ss:StyleID="s22"><Data ss:Type="Number">8.9527404226371594</Data><NamedCell
      ss:Name="_FilterDatabase"/></Cell>
    <Cell ss:StyleID="s20"><Data ss:Type="Number">0.80990183656869197</Data><NamedCell
      ss:Name="_FilterDatabase"/></Cell>
    <Cell ss:StyleID="s21"><Data ss:Type="Number">17</Data><NamedCell
      ss:Name="_FilterDatabase"/></Cell>
    <Cell ss:StyleID="s22"><Data ss:Type="Number">28.589817033294501</Data><NamedCell
      ss:Name="_FilterDatabase"/></Cell>
    <Cell ss:StyleID="s20"><Data ss:Type="Number">1.1477100191369001</Data><NamedCell
      ss:Name="_FilterDatabase"/></Cell>
    <Cell ss:StyleID="s21"><Data ss:Type="Number">17</Data><NamedCell
      ss:Name="_FilterDatabase"/></Cell>
    <Cell ss:StyleID="s22"><Data ss:Type="Number">5.67969739920464</Data><NamedCell
      ss:Name="_FilterDatabase"/></Cell>
    <Cell ss:StyleID="s20"><Data ss:Type="Number">0.82549917444816001</Data><NamedCell
      ss:Name="_FilterDatabase"/></Cell>
    <Cell ss:StyleID="s21"><Data ss:Type="Number">17</Data><NamedCell
      ss:Name="_FilterDatabase"/></Cell>
    <Cell ss:StyleID="s22"><Data ss:Type="Number">16.962250486330099</Data><NamedCell
      ss:Name="_FilterDatabase"/></Cell>
    <Cell ss:StyleID="s18"><Data ss:Type="Number">0</Data></Cell>
    <Cell ss:StyleID="s18"><Data ss:Type="Number">6.1420000000000006E-11</Data></Cell>
    <Cell ss:StyleID="s21"><Data ss:Type="Number">79.900000000000006</Data></Cell>
    <Cell ss:StyleID="s18"><Data ss:Type="Number">7.0709545766600105E-7</Data></Cell>
    <Cell ss:StyleID="s18"><Data ss:Type="Number">2</Data></Cell>
    <Cell ss:StyleID="s23"><Data ss:Type="Number">1980.15348997156</Data></Cell>
    <Cell ss:StyleID="s24"><Data ss:Type="Number">1.4638671079826</Data></Cell>
    <Cell ss:StyleID="s25"><Data ss:Type="Number">82.741570999999993</Data></Cell>
    <Cell ss:StyleID="s18"><Data ss:Type="Number">0</Data></Cell>
   </Row>
   <Row>
    <Cell ss:StyleID="s16"><Data ss:Type="String">High</Data></Cell>
    <Cell ss:StyleID="s17"><Data ss:Type="String">IIFVVGGPGSGk</Data></Cell>
    <Cell ss:StyleID="s18"><Data ss:Type="Number">12</Data></Cell>
    <Cell ss:StyleID="s18"><Data ss:Type="Number">1</Data></Cell>
    <Cell ss:StyleID="s18"><Data ss:Type="Number">1</Data></Cell>
    <Cell ss:StyleID="s17"><Data ss:Type="String">P00571</Data></Cell>
    <Cell ss:StyleID="s17"><Data ss:Type="String">K12(iTRAQ8plex)</Data></Cell>
    <Cell ss:StyleID="s19"><Data ss:Type="Number">0</Data></Cell>
    <Cell ss:StyleID="s20"><Data ss:Type="Number">0.75538421600432204</Data><NamedCell
      ss:Name="_FilterDatabase"/></Cell>
    <Cell ss:StyleID="s21"><Data ss:Type="Number">12</Data><NamedCell
      ss:Name="_FilterDatabase"/></Cell>
    <Cell ss:StyleID="s22"><Data ss:Type="Number">28.771720263620701</Data><NamedCell
      ss:Name="_FilterDatabase"/></Cell>
    <Cell ss:StyleID="s20"><Data ss:Type="Number">0.72357388088558305</Data><NamedCell
      ss:Name="_FilterDatabase"/></Cell>
    <Cell ss:StyleID="s21"><Data ss:Type="Number">12</Data><NamedCell
      ss:Name="_FilterDatabase"/></Cell>
    <Cell ss:StyleID="s22"><Data ss:Type="Number">16.764423639983299</Data><NamedCell
      ss:Name="_FilterDatabase"/></Cell>
    <Cell ss:StyleID="s20"><Data ss:Type="Number">0.816230017001633</Data><NamedCell
      ss:Name="_FilterDatabase"/></Cell>
    <Cell ss:StyleID="s21"><Data ss:Type="Number">12</Data><NamedCell
      ss:Name="_FilterDatabase"/></Cell>
    <Cell ss:StyleID="s22"><Data ss:Type="Number">13.5292154793338</Data><NamedCell
      ss:Name="_FilterDatabase"/></Cell>
    <Cell ss:StyleID="s20"><Data ss:Type="Number">1.08647192692862</Data><NamedCell
      ss:Name="_FilterDatabase"/></Cell>
    <Cell ss:StyleID="s21"><Data ss:Type="Number">12</Data><NamedCell
      ss:Name="_FilterDatabase"/></Cell>
    <Cell ss:StyleID="s22"><Data ss:Type="Number">20.2155400261876</Data><NamedCell
      ss:Name="_FilterDatabase"/></Cell>
    <Cell ss:StyleID="s20"><Data ss:Type="Number">1.47385319591065</Data><NamedCell
      ss:Name="_FilterDatabase"/></Cell>
    <Cell ss:StyleID="s21"><Data ss:Type="Number">12</Data><NamedCell
      ss:Name="_FilterDatabase"/></Cell>
    <Cell ss:StyleID="s22"><Data ss:Type="Number">12.1425514235747</Data><NamedCell
      ss:Name="_FilterDatabase"/></Cell>
    <Cell ss:StyleID="s20"><Data ss:Type="Number">1.53282219072241</Data><NamedCell
      ss:Name="_FilterDatabase"/></Cell>
    <Cell ss:StyleID="s21"><Data ss:Type="Number">12</Data><NamedCell
      ss:Name="_FilterDatabase"/></Cell>
    <Cell ss:StyleID="s22"><Data ss:Type="Number">17.813534965388399</Data><NamedCell
      ss:Name="_FilterDatabase"/></Cell>
    <Cell ss:StyleID="s20"><Data ss:Type="Number">1.0273813593035399</Data><NamedCell
      ss:Name="_FilterDatabase"/></Cell>
    <Cell ss:StyleID="s21"><Data ss:Type="Number">12</Data><NamedCell
      ss:Name="_FilterDatabase"/></Cell>
    <Cell ss:StyleID="s22"><Data ss:Type="Number">9.10940107367637</Data><NamedCell
      ss:Name="_FilterDatabase"/></Cell>
    <Cell ss:StyleID="s20"><Data ss:Type="Number">1.6297026493912901</Data><NamedCell
      ss:Name="_FilterDatabase"/></Cell>
    <Cell ss:StyleID="s21"><Data ss:Type="Number">12</Data><NamedCell
      ss:Name="_FilterDatabase"/></Cell>
    <Cell ss:StyleID="s22"><Data ss:Type="Number">21.100400830954101</Data><NamedCell
      ss:Name="_FilterDatabase"/></Cell>
    <Cell ss:StyleID="s18"><Data ss:Type="Number">0</Data></Cell>
    <Cell ss:StyleID="s18"><Data ss:Type="Number">1.171E-8</Data></Cell>
    <Cell ss:StyleID="s21"><Data ss:Type="Number">79.8</Data></Cell>
    <Cell ss:StyleID="s18"><Data ss:Type="Number">7.0995315557851004E-7</Data></Cell>
    <Cell ss:StyleID="s18"><Data ss:Type="Number">2</Data></Cell>
    <Cell ss:StyleID="s23"><Data ss:Type="Number">1434.85417356531</Data></Cell>
    <Cell ss:StyleID="s24"><Data ss:Type="Number">-5.6296485289286204</Data></Cell>
    <Cell ss:StyleID="s25"><Data ss:Type="Number">45.388582</Data></Cell>
    <Cell ss:StyleID="s18"><Data ss:Type="Number">0</Data></Cell>
   </Row>
   <Row>
    <Cell ss:StyleID="s16"><Data ss:Type="String">High</Data></Cell>
    <Cell ss:StyleID="s17"><Data ss:Type="String">aSAAGTAQGTVTATATPGR</Data></Cell>
    <Cell ss:StyleID="s18"><Data ss:Type="Number">9</Data></Cell>
    <Cell ss:StyleID="s18"><Data ss:Type="Number">1</Data></Cell>
    <Cell ss:StyleID="s18"><Data ss:Type="Number">1</Data></Cell>
    <Cell ss:StyleID="s17"><Data ss:Type="String">Q1AG05</Data></Cell>
    <Cell ss:StyleID="s17"><Data ss:Type="String">N-Term(iTRAQ8plex)</Data></Cell>
    <Cell ss:StyleID="s19"><Data ss:Type="Number">0</Data></Cell>
    <Cell ss:StyleID="s20"><Data ss:Type="Number">0.75794229675347202</Data><NamedCell
      ss:Name="_FilterDatabase"/></Cell>
    <Cell ss:StyleID="s21"><Data ss:Type="Number">9</Data><NamedCell
      ss:Name="_FilterDatabase"/></Cell>
    <Cell ss:StyleID="s22"><Data ss:Type="Number">24.854824640941899</Data><NamedCell
      ss:Name="_FilterDatabase"/></Cell>
    <Cell ss:StyleID="s20"><Data ss:Type="Number">0.72832859591066201</Data><NamedCell
      ss:Name="_FilterDatabase"/></Cell>
    <Cell ss:StyleID="s21"><Data ss:Type="Number">9</Data><NamedCell
      ss:Name="_FilterDatabase"/></Cell>
    <Cell ss:StyleID="s22"><Data ss:Type="Number">32.454287079638</Data><NamedCell
      ss:Name="_FilterDatabase"/></Cell>
    <Cell ss:StyleID="s20"><Data ss:Type="Number">0.76894083729194795</Data><NamedCell
      ss:Name="_FilterDatabase"/></Cell>
    <Cell ss:StyleID="s21"><Data ss:Type="Number">9</Data><NamedCell
      ss:Name="_FilterDatabase"/></Cell>
    <Cell ss:StyleID="s22"><Data ss:Type="Number">11.068588173857499</Data><NamedCell
      ss:Name="_FilterDatabase"/></Cell>
    <Cell ss:StyleID="s20"><Data ss:Type="Number">1.18882866423292</Data><NamedCell
      ss:Name="_FilterDatabase"/></Cell>
    <Cell ss:StyleID="s21"><Data ss:Type="Number">9</Data><NamedCell
      ss:Name="_FilterDatabase"/></Cell>
    <Cell ss:StyleID="s22"><Data ss:Type="Number">58.403150245071302</Data><NamedCell
      ss:Name="_FilterDatabase"/></Cell>
    <Cell ss:StyleID="s20"><Data ss:Type="Number">1.13585134381436</Data><NamedCell
      ss:Name="_FilterDatabase"/></Cell>
    <Cell ss:StyleID="s21"><Data ss:Type="Number">9</Data><NamedCell
      ss:Name="_FilterDatabase"/></Cell>
    <Cell ss:StyleID="s22"><Data ss:Type="Number">47.982159688513597</Data><NamedCell
      ss:Name="_FilterDatabase"/></Cell>
    <Cell ss:StyleID="s20"><Data ss:Type="Number">0.94635077075152896</Data><NamedCell
      ss:Name="_FilterDatabase"/></Cell>
    <Cell ss:StyleID="s21"><Data ss:Type="Number">8</Data><NamedCell
      ss:Name="_FilterDatabase"/></Cell>
    <Cell ss:StyleID="s22"><Data ss:Type="Number">6.7821443902454597</Data><NamedCell
      ss:Name="_FilterDatabase"/></Cell>
    <Cell ss:StyleID="s20"><Data ss:Type="Number">1.8441519040098699</Data><NamedCell
      ss:Name="_FilterDatabase"/></Cell>
    <Cell ss:StyleID="s21"><Data ss:Type="Number">9</Data><NamedCell
      ss:Name="_FilterDatabase"/></Cell>
    <Cell ss:StyleID="s22"><Data ss:Type="Number">18.679883389975402</Data><NamedCell
      ss:Name="_FilterDatabase"/></Cell>
    <Cell ss:StyleID="s20"><Data ss:Type="Number">1.4589503411482501</Data><NamedCell
      ss:Name="_FilterDatabase"/></Cell>
    <Cell ss:StyleID="s21"><Data ss:Type="Number">9</Data><NamedCell
      ss:Name="_FilterDatabase"/></Cell>
    <Cell ss:StyleID="s22"><Data ss:Type="Number">78.984343721062501</Data><NamedCell
      ss:Name="_FilterDatabase"/></Cell>
    <Cell ss:StyleID="s18"><Data ss:Type="Number">0</Data></Cell>
    <Cell ss:StyleID="s18"><Data ss:Type="Number">3.231E-18</Data></Cell>
    <Cell ss:StyleID="s21"><Data ss:Type="Number">79.67</Data></Cell>
    <Cell ss:StyleID="s18"><Data ss:Type="Number">1.05844673450746E-6</Data></Cell>
    <Cell ss:StyleID="s18"><Data ss:Type="Number">2</Data></Cell>
    <Cell ss:StyleID="s23"><Data ss:Type="Number">1993.05351438563</Data></Cell>
    <Cell ss:StyleID="s24"><Data ss:Type="Number">-4.0826321602388296</Data></Cell>
    <Cell ss:StyleID="s25"><Data ss:Type="Number">28.577977000000001</Data></Cell>
    <Cell ss:StyleID="s18"><Data ss:Type="Number">0</Data></Cell>
   </Row>
   <Row>
    <Cell ss:StyleID="s16"><Data ss:Type="String">High</Data></Cell>
    <Cell ss:StyleID="s17"><Data ss:Type="String">kDLYANNVMSGGTTMYPGIADR</Data></Cell>
    <Cell ss:StyleID="s18"><Data ss:Type="Number">161</Data></Cell>
    <Cell ss:StyleID="s18"><Data ss:Type="Number">1</Data></Cell>
    <Cell ss:StyleID="s18"><Data ss:Type="Number">1</Data></Cell>
    <Cell ss:StyleID="s17"><Data ss:Type="String">P68137</Data></Cell>
    <Cell ss:StyleID="s17"><Data ss:Type="String">N-Term(iTRAQ8plex); K1(iTRAQ8plex)</Data></Cell>
    <Cell ss:StyleID="s19"><Data ss:Type="Number">0</Data></Cell>
    <Cell ss:StyleID="s20"><Data ss:Type="Number">1.61232917405626</Data><NamedCell
      ss:Name="_FilterDatabase"/></Cell>
    <Cell ss:StyleID="s21"><Data ss:Type="Number">160</Data><NamedCell
      ss:Name="_FilterDatabase"/></Cell>
    <Cell ss:StyleID="s22"><Data ss:Type="Number">19.427905126154201</Data><NamedCell
      ss:Name="_FilterDatabase"/></Cell>
    <Cell ss:StyleID="s20"><Data ss:Type="Number">1.20416101961402</Data><NamedCell
      ss:Name="_FilterDatabase"/></Cell>
    <Cell ss:StyleID="s21"><Data ss:Type="Number">160</Data><NamedCell
      ss:Name="_FilterDatabase"/></Cell>
    <Cell ss:StyleID="s22"><Data ss:Type="Number">11.373562721757001</Data><NamedCell
      ss:Name="_FilterDatabase"/></Cell>
    <Cell ss:StyleID="s20"><Data ss:Type="Number">0.59597129359007495</Data><NamedCell
      ss:Name="_FilterDatabase"/></Cell>
    <Cell ss:StyleID="s21"><Data ss:Type="Number">160</Data><NamedCell
      ss:Name="_FilterDatabase"/></Cell>
    <Cell ss:StyleID="s22"><Data ss:Type="Number">23.814721347668598</Data><NamedCell
      ss:Name="_FilterDatabase"/></Cell>
    <Cell ss:StyleID="s20"><Data ss:Type="Number">0.484275990220985</Data><NamedCell
      ss:Name="_FilterDatabase"/></Cell>
    <Cell ss:StyleID="s21"><Data ss:Type="Number">99</Data><NamedCell
      ss:Name="_FilterDatabase"/></Cell>
    <Cell ss:StyleID="s22"><Data ss:Type="Number">46.086755243783003</Data><NamedCell
      ss:Name="_FilterDatabase"/></Cell>
    <Cell ss:StyleID="s20"><Data ss:Type="Number">0.65593322371430496</Data><NamedCell
      ss:Name="_FilterDatabase"/></Cell>
    <Cell ss:StyleID="s21"><Data ss:Type="Number">160</Data><NamedCell
      ss:Name="_FilterDatabase"/></Cell>
    <Cell ss:StyleID="s22"><Data ss:Type="Number">35.396870069292703</Data><NamedCell
      ss:Name="_FilterDatabase"/></Cell>
    <Cell ss:StyleID="s20"><Data ss:Type="Number">0.48253250540286302</Data><NamedCell
      ss:Name="_FilterDatabase"/></Cell>
    <Cell ss:StyleID="s21"><Data ss:Type="Number">160</Data><NamedCell
      ss:Name="_FilterDatabase"/></Cell>
    <Cell ss:StyleID="s22"><Data ss:Type="Number">70.207047679442596</Data><NamedCell
      ss:Name="_FilterDatabase"/></Cell>
    <Cell ss:StyleID="s20"><Data ss:Type="Number">1.18802973948621</Data><NamedCell
      ss:Name="_FilterDatabase"/></Cell>
    <Cell ss:StyleID="s21"><Data ss:Type="Number">160</Data><NamedCell
      ss:Name="_FilterDatabase"/></Cell>
    <Cell ss:StyleID="s22"><Data ss:Type="Number">13.253147776038301</Data><NamedCell
      ss:Name="_FilterDatabase"/></Cell>
    <Cell ss:StyleID="s20"><Data ss:Type="Number">0.72109784439334101</Data><NamedCell
      ss:Name="_FilterDatabase"/></Cell>
    <Cell ss:StyleID="s21"><Data ss:Type="Number">160</Data><NamedCell
      ss:Name="_FilterDatabase"/></Cell>
    <Cell ss:StyleID="s22"><Data ss:Type="Number">32.888175236966397</Data><NamedCell
      ss:Name="_FilterDatabase"/></Cell>
    <Cell ss:StyleID="s18"><Data ss:Type="Number">0</Data></Cell>
    <Cell ss:StyleID="s18"><Data ss:Type="Number">2.3250000000000002E-13</Data></Cell>
    <Cell ss:StyleID="s21"><Data ss:Type="Number">79.42</Data></Cell>
    <Cell ss:StyleID="s18"><Data ss:Type="Number">1.1423068956223801E-6</Data></Cell>
    <Cell ss:StyleID="s18"><Data ss:Type="Number">3</Data></Cell>
    <Cell ss:StyleID="s23"><Data ss:Type="Number">2982.5201757439099</Data></Cell>
    <Cell ss:StyleID="s24"><Data ss:Type="Number">-2.4293368245184901</Data></Cell>
    <Cell ss:StyleID="s25"><Data ss:Type="Number">50.232680000000002</Data></Cell>
    <Cell ss:StyleID="s18"><Data ss:Type="Number">1</Data></Cell>
   </Row>
   <Row>
    <Cell ss:StyleID="s16"><Data ss:Type="String">High</Data></Cell>
    <Cell ss:StyleID="s17"><Data ss:Type="String">dLGATWVVLGHSER</Data></Cell>
    <Cell ss:StyleID="s18"><Data ss:Type="Number">178</Data></Cell>
    <Cell ss:StyleID="s18"><Data ss:Type="Number">4</Data></Cell>
    <Cell ss:StyleID="s18"><Data ss:Type="Number">1</Data></Cell>
    <Cell ss:StyleID="s17"><Data ss:Type="String">D0G7F6</Data></Cell>
    <Cell ss:StyleID="s17"><Data ss:Type="String">N-Term(iTRAQ8plex)</Data></Cell>
    <Cell ss:StyleID="s19"><Data ss:Type="Number">0</Data></Cell>
    <Cell ss:StyleID="s20"><Data ss:Type="Number">1.0158188790938001</Data><NamedCell
      ss:Name="_FilterDatabase"/></Cell>
    <Cell ss:StyleID="s21"><Data ss:Type="Number">178</Data><NamedCell
      ss:Name="_FilterDatabase"/></Cell>
    <Cell ss:StyleID="s22"><Data ss:Type="Number">10.650102486785901</Data><NamedCell
      ss:Name="_FilterDatabase"/></Cell>
    <Cell ss:StyleID="s20"><Data ss:Type="Number">0.93366426737349795</Data><NamedCell
      ss:Name="_FilterDatabase"/></Cell>
    <Cell ss:StyleID="s21"><Data ss:Type="Number">176</Data><NamedCell
      ss:Name="_FilterDatabase"/></Cell>
    <Cell ss:StyleID="s22"><Data ss:Type="Number">11.366573358208001</Data><NamedCell
      ss:Name="_FilterDatabase"/></Cell>
    <Cell ss:StyleID="s20"><Data ss:Type="Number">0.91478524300812603</Data><NamedCell
      ss:Name="_FilterDatabase"/></Cell>
    <Cell ss:StyleID="s21"><Data ss:Type="Number">173</Data><NamedCell
      ss:Name="_FilterDatabase"/></Cell>
    <Cell ss:StyleID="s22"><Data ss:Type="Number">17.5923718258693</Data><NamedCell
      ss:Name="_FilterDatabase"/></Cell>
    <Cell ss:StyleID="s20"><Data ss:Type="Number">0.94243537747636996</Data><NamedCell
      ss:Name="_FilterDatabase"/></Cell>
    <Cell ss:StyleID="s21"><Data ss:Type="Number">172</Data><NamedCell
      ss:Name="_FilterDatabase"/></Cell>
    <Cell ss:StyleID="s22"><Data ss:Type="Number">22.8247941861556</Data><NamedCell
      ss:Name="_FilterDatabase"/></Cell>
    <Cell ss:StyleID="s20"><Data ss:Type="Number">0.999782955129767</Data><NamedCell
      ss:Name="_FilterDatabase"/></Cell>
    <Cell ss:StyleID="s21"><Data ss:Type="Number">177</Data><NamedCell
      ss:Name="_FilterDatabase"/></Cell>
    <Cell ss:StyleID="s22"><Data ss:Type="Number">13.0841996613705</Data><NamedCell
      ss:Name="_FilterDatabase"/></Cell>
    <Cell ss:StyleID="s20"><Data ss:Type="Number">1.0224505209583601</Data><NamedCell
      ss:Name="_FilterDatabase"/></Cell>
    <Cell ss:StyleID="s21"><Data ss:Type="Number">177</Data><NamedCell
      ss:Name="_FilterDatabase"/></Cell>
    <Cell ss:StyleID="s22"><Data ss:Type="Number">12.517640335781699</Data><NamedCell
      ss:Name="_FilterDatabase"/></Cell>
    <Cell ss:StyleID="s20"><Data ss:Type="Number">1.1188365586573901</Data><NamedCell
      ss:Name="_FilterDatabase"/></Cell>
    <Cell ss:StyleID="s21"><Data ss:Type="Number">177</Data><NamedCell
      ss:Name="_FilterDatabase"/></Cell>
    <Cell ss:StyleID="s22"><Data ss:Type="Number">14.3713991490369</Data><NamedCell
      ss:Name="_FilterDatabase"/></Cell>
    <Cell ss:StyleID="s20"><Data ss:Type="Number">1.25341847062113</Data><NamedCell
      ss:Name="_FilterDatabase"/></Cell>
    <Cell ss:StyleID="s21"><Data ss:Type="Number">176</Data><NamedCell
      ss:Name="_FilterDatabase"/></Cell>
    <Cell ss:StyleID="s22"><Data ss:Type="Number">12.7359730162923</Data><NamedCell
      ss:Name="_FilterDatabase"/></Cell>
    <Cell ss:StyleID="s18"><Data ss:Type="Number">0</Data></Cell>
    <Cell ss:StyleID="s18"><Data ss:Type="Number">4.0680000000000003E-14</Data></Cell>
    <Cell ss:StyleID="s21"><Data ss:Type="Number">79.02</Data></Cell>
    <Cell ss:StyleID="s18"><Data ss:Type="Number">1.1309599103846299E-6</Data></Cell>
    <Cell ss:StyleID="s18"><Data ss:Type="Number">2</Data></Cell>
    <Cell ss:StyleID="s23"><Data ss:Type="Number">1843.98637571375</Data></Cell>
    <Cell ss:StyleID="s24"><Data ss:Type="Number">-5.6809401567313502</Data></Cell>
    <Cell ss:StyleID="s25"><Data ss:Type="Number">51.545729999999999</Data></Cell>
    <Cell ss:StyleID="s18"><Data ss:Type="Number">0</Data></Cell>
   </Row>
   <Row>
    <Cell ss:StyleID="s16"><Data ss:Type="String">High</Data></Cell>
    <Cell ss:StyleID="s17"><Data ss:Type="String">aAAEGSSNVFSMFDQTQIQEFk</Data></Cell>
    <Cell ss:StyleID="s18"><Data ss:Type="Number">148</Data></Cell>
    <Cell ss:StyleID="s18"><Data ss:Type="Number">3</Data></Cell>
    <Cell ss:StyleID="s18"><Data ss:Type="Number">1</Data></Cell>
    <Cell ss:StyleID="s17"><Data ss:Type="String">A1XQT5</Data></Cell>
    <Cell ss:StyleID="s17"><Data ss:Type="String">N-Term(iTRAQ8plex); K22(iTRAQ8plex)</Data></Cell>
    <Cell ss:StyleID="s19"><Data ss:Type="Number">0</Data></Cell>
    <Cell ss:StyleID="s20"><Data ss:Type="Number">0.86120677259463196</Data><NamedCell
      ss:Name="_FilterDatabase"/></Cell>
    <Cell ss:StyleID="s21"><Data ss:Type="Number">148</Data><NamedCell
      ss:Name="_FilterDatabase"/></Cell>
    <Cell ss:StyleID="s22"><Data ss:Type="Number">25.522633593740299</Data><NamedCell
      ss:Name="_FilterDatabase"/></Cell>
    <Cell ss:StyleID="s20"><Data ss:Type="Number">0.89625583737544601</Data><NamedCell
      ss:Name="_FilterDatabase"/></Cell>
    <Cell ss:StyleID="s21"><Data ss:Type="Number">147</Data><NamedCell
      ss:Name="_FilterDatabase"/></Cell>
    <Cell ss:StyleID="s22"><Data ss:Type="Number">23.907297373336601</Data><NamedCell
      ss:Name="_FilterDatabase"/></Cell>
    <Cell ss:StyleID="s20"><Data ss:Type="Number">1.5787093359964099</Data><NamedCell
      ss:Name="_FilterDatabase"/></Cell>
    <Cell ss:StyleID="s21"><Data ss:Type="Number">148</Data><NamedCell
      ss:Name="_FilterDatabase"/></Cell>
    <Cell ss:StyleID="s22"><Data ss:Type="Number">31.486915726060399</Data><NamedCell
      ss:Name="_FilterDatabase"/></Cell>
    <Cell ss:StyleID="s20"><Data ss:Type="Number">1.69397777130109</Data><NamedCell
      ss:Name="_FilterDatabase"/></Cell>
    <Cell ss:StyleID="s21"><Data ss:Type="Number">146</Data><NamedCell
      ss:Name="_FilterDatabase"/></Cell>
    <Cell ss:StyleID="s22"><Data ss:Type="Number">36.977865712021398</Data><NamedCell
      ss:Name="_FilterDatabase"/></Cell>
    <Cell ss:StyleID="s20"><Data ss:Type="Number">1.05392316920243</Data><NamedCell
      ss:Name="_FilterDatabase"/></Cell>
    <Cell ss:StyleID="s21"><Data ss:Type="Number">148</Data><NamedCell
      ss:Name="_FilterDatabase"/></Cell>
    <Cell ss:StyleID="s22"><Data ss:Type="Number">11.3450347492888</Data><NamedCell
      ss:Name="_FilterDatabase"/></Cell>
    <Cell ss:StyleID="s20"><Data ss:Type="Number">0.89047290737694496</Data><NamedCell
      ss:Name="_FilterDatabase"/></Cell>
    <Cell ss:StyleID="s21"><Data ss:Type="Number">147</Data><NamedCell
      ss:Name="_FilterDatabase"/></Cell>
    <Cell ss:StyleID="s22"><Data ss:Type="Number">13.582649957277001</Data><NamedCell
      ss:Name="_FilterDatabase"/></Cell>
    <Cell ss:StyleID="s20"><Data ss:Type="Number">0.81647903799052701</Data><NamedCell
      ss:Name="_FilterDatabase"/></Cell>
    <Cell ss:StyleID="s21"><Data ss:Type="Number">148</Data><NamedCell
      ss:Name="_FilterDatabase"/></Cell>
    <Cell ss:StyleID="s22"><Data ss:Type="Number">24.570054728790598</Data><NamedCell
      ss:Name="_FilterDatabase"/></Cell>
    <Cell ss:StyleID="s20"><Data ss:Type="Number">1.05350494661155</Data><NamedCell
      ss:Name="_FilterDatabase"/></Cell>
    <Cell ss:StyleID="s21"><Data ss:Type="Number">148</Data><NamedCell
      ss:Name="_FilterDatabase"/></Cell>
    <Cell ss:StyleID="s22"><Data ss:Type="Number">13.7021811098464</Data><NamedCell
      ss:Name="_FilterDatabase"/></Cell>
    <Cell ss:StyleID="s18"><Data ss:Type="Number">0</Data></Cell>
    <Cell ss:StyleID="s18"><Data ss:Type="Number">7.6070000000000007E-15</Data></Cell>
    <Cell ss:StyleID="s21"><Data ss:Type="Number">78.63</Data></Cell>
    <Cell ss:StyleID="s18"><Data ss:Type="Number">1.1625077377078001E-6</Data></Cell>
    <Cell ss:StyleID="s18"><Data ss:Type="Number">3</Data></Cell>
    <Cell ss:StyleID="s23"><Data ss:Type="Number">3043.5188329704702</Data></Cell>
    <Cell ss:StyleID="s24"><Data ss:Type="Number">-3.4066881462821401</Data></Cell>
    <Cell ss:StyleID="s25"><Data ss:Type="Number">66.269383000000005</Data></Cell>
    <Cell ss:StyleID="s18"><Data ss:Type="Number">0</Data></Cell>
   </Row>
   <Row>
    <Cell ss:StyleID="s16"><Data ss:Type="String">High</Data></Cell>
    <Cell ss:StyleID="s17"><Data ss:Type="String">LGSSEVEQVQLVVDGVk</Data></Cell>
    <Cell ss:StyleID="s18"><Data ss:Type="Number">248</Data></Cell>
    <Cell ss:StyleID="s18"><Data ss:Type="Number">4</Data></Cell>
    <Cell ss:StyleID="s18"><Data ss:Type="Number">1</Data></Cell>
    <Cell ss:StyleID="s17"><Data ss:Type="String">Q5XLD3</Data></Cell>
    <Cell ss:StyleID="s17"><Data ss:Type="String">K17(iTRAQ8plex)</Data></Cell>
    <Cell ss:StyleID="s19"><Data ss:Type="Number">0</Data></Cell>
    <Cell ss:StyleID="s20"><Data ss:Type="Number">0.91345489717001505</Data><NamedCell
      ss:Name="_FilterDatabase"/></Cell>
    <Cell ss:StyleID="s21"><Data ss:Type="Number">248</Data><NamedCell
      ss:Name="_FilterDatabase"/></Cell>
    <Cell ss:StyleID="s22"><Data ss:Type="Number">8.6435940447396398</Data><NamedCell
      ss:Name="_FilterDatabase"/></Cell>
    <Cell ss:StyleID="s20"><Data ss:Type="Number">0.71576350166855596</Data><NamedCell
      ss:Name="_FilterDatabase"/></Cell>
    <Cell ss:StyleID="s21"><Data ss:Type="Number">248</Data><NamedCell
      ss:Name="_FilterDatabase"/></Cell>
    <Cell ss:StyleID="s22"><Data ss:Type="Number">16.526938294100599</Data><NamedCell
      ss:Name="_FilterDatabase"/></Cell>
    <Cell ss:StyleID="s20"><Data ss:Type="Number">0.78164562399082005</Data><NamedCell
      ss:Name="_FilterDatabase"/></Cell>
    <Cell ss:StyleID="s21"><Data ss:Type="Number">248</Data><NamedCell
      ss:Name="_FilterDatabase"/></Cell>
    <Cell ss:StyleID="s22"><Data ss:Type="Number">12.3141978808298</Data><NamedCell
      ss:Name="_FilterDatabase"/></Cell>
    <Cell ss:StyleID="s20"><Data ss:Type="Number">0.88941888566746596</Data><NamedCell
      ss:Name="_FilterDatabase"/></Cell>
    <Cell ss:StyleID="s21"><Data ss:Type="Number">248</Data><NamedCell
      ss:Name="_FilterDatabase"/></Cell>
    <Cell ss:StyleID="s22"><Data ss:Type="Number">16.6395213254578</Data><NamedCell
      ss:Name="_FilterDatabase"/></Cell>
    <Cell ss:StyleID="s20"><Data ss:Type="Number">1.3893199048660601</Data><NamedCell
      ss:Name="_FilterDatabase"/></Cell>
    <Cell ss:StyleID="s21"><Data ss:Type="Number">248</Data><NamedCell
      ss:Name="_FilterDatabase"/></Cell>
    <Cell ss:StyleID="s22"><Data ss:Type="Number">11.5161383019512</Data><NamedCell
      ss:Name="_FilterDatabase"/></Cell>
    <Cell ss:StyleID="s20"><Data ss:Type="Number">1.10500253415445</Data><NamedCell
      ss:Name="_FilterDatabase"/></Cell>
    <Cell ss:StyleID="s21"><Data ss:Type="Number">248</Data><NamedCell
      ss:Name="_FilterDatabase"/></Cell>
    <Cell ss:StyleID="s22"><Data ss:Type="Number">10.2857235510309</Data><NamedCell
      ss:Name="_FilterDatabase"/></Cell>
    <Cell ss:StyleID="s20"><Data ss:Type="Number">1.14709123477325</Data><NamedCell
      ss:Name="_FilterDatabase"/></Cell>
    <Cell ss:StyleID="s21"><Data ss:Type="Number">248</Data><NamedCell
      ss:Name="_FilterDatabase"/></Cell>
    <Cell ss:StyleID="s22"><Data ss:Type="Number">7.42749956944815</Data><NamedCell
      ss:Name="_FilterDatabase"/></Cell>
    <Cell ss:StyleID="s20"><Data ss:Type="Number">1.60113955231037</Data><NamedCell
      ss:Name="_FilterDatabase"/></Cell>
    <Cell ss:StyleID="s21"><Data ss:Type="Number">248</Data><NamedCell
      ss:Name="_FilterDatabase"/></Cell>
    <Cell ss:StyleID="s22"><Data ss:Type="Number">13.0906070979805</Data><NamedCell
      ss:Name="_FilterDatabase"/></Cell>
    <Cell ss:StyleID="s18"><Data ss:Type="Number">0</Data></Cell>
    <Cell ss:StyleID="s18"><Data ss:Type="Number">3.027E-10</Data></Cell>
    <Cell ss:StyleID="s21"><Data ss:Type="Number">78.53</Data></Cell>
    <Cell ss:StyleID="s18"><Data ss:Type="Number">1.56624150114343E-6</Data></Cell>
    <Cell ss:StyleID="s18"><Data ss:Type="Number">2</Data></Cell>
    <Cell ss:StyleID="s23"><Data ss:Type="Number">2090.15922727625</Data></Cell>
    <Cell ss:StyleID="s24"><Data ss:Type="Number">-2.62851445865966</Data></Cell>
    <Cell ss:StyleID="s25"><Data ss:Type="Number">57.821449999999999</Data></Cell>
    <Cell ss:StyleID="s18"><Data ss:Type="Number">0</Data></Cell>
   </Row>
   <Row>
    <Cell ss:StyleID="s16"><Data ss:Type="String">High</Data></Cell>
    <Cell ss:StyleID="s17"><Data ss:Type="String">IQEAGTEVVk</Data></Cell>
    <Cell ss:StyleID="s18"><Data ss:Type="Number">3</Data></Cell>
    <Cell ss:StyleID="s18"><Data ss:Type="Number">4</Data></Cell>
    <Cell ss:StyleID="s18"><Data ss:Type="Number">1</Data></Cell>
    <Cell ss:StyleID="s17"><Data ss:Type="String">I3LP41</Data></Cell>
    <Cell ss:StyleID="s17"><Data ss:Type="String">K10(iTRAQ8plex)</Data></Cell>
    <Cell ss:StyleID="s19"><Data ss:Type="Number">0</Data></Cell>
    <Cell ss:StyleID="s20"><Data ss:Type="Number">0.87648403569106403</Data><NamedCell
      ss:Name="_FilterDatabase"/></Cell>
    <Cell ss:StyleID="s21"><Data ss:Type="Number">3</Data><NamedCell
      ss:Name="_FilterDatabase"/></Cell>
    <Cell ss:StyleID="s22"><Data ss:Type="Number">5.4568385977630802</Data><NamedCell
      ss:Name="_FilterDatabase"/></Cell>
    <Cell ss:StyleID="s20"><Data ss:Type="Number">0.89920558119685401</Data><NamedCell
      ss:Name="_FilterDatabase"/></Cell>
    <Cell ss:StyleID="s21"><Data ss:Type="Number">3</Data><NamedCell
      ss:Name="_FilterDatabase"/></Cell>
    <Cell ss:StyleID="s22"><Data ss:Type="Number">8.2665764636193302</Data><NamedCell
      ss:Name="_FilterDatabase"/></Cell>
    <Cell ss:StyleID="s20"><Data ss:Type="Number">1.19733136791381</Data><NamedCell
      ss:Name="_FilterDatabase"/></Cell>
    <Cell ss:StyleID="s21"><Data ss:Type="Number">3</Data><NamedCell
      ss:Name="_FilterDatabase"/></Cell>
    <Cell ss:StyleID="s22"><Data ss:Type="Number">20.025328205060202</Data><NamedCell
      ss:Name="_FilterDatabase"/></Cell>
    <Cell ss:StyleID="s20"><Data ss:Type="Number">1.93707942177748</Data><NamedCell
      ss:Name="_FilterDatabase"/></Cell>
    <Cell ss:StyleID="s21"><Data ss:Type="Number">3</Data><NamedCell
      ss:Name="_FilterDatabase"/></Cell>
    <Cell ss:StyleID="s22"><Data ss:Type="Number">17.067885521828799</Data><NamedCell
      ss:Name="_FilterDatabase"/></Cell>
    <Cell ss:StyleID="s20"><Data ss:Type="Number">1.08214068854362</Data><NamedCell
      ss:Name="_FilterDatabase"/></Cell>
    <Cell ss:StyleID="s21"><Data ss:Type="Number">3</Data><NamedCell
      ss:Name="_FilterDatabase"/></Cell>
    <Cell ss:StyleID="s22"><Data ss:Type="Number">13.1853524687436</Data><NamedCell
      ss:Name="_FilterDatabase"/></Cell>
    <Cell ss:StyleID="s20"><Data ss:Type="Number">1.0283648690405001</Data><NamedCell
      ss:Name="_FilterDatabase"/></Cell>
    <Cell ss:StyleID="s21"><Data ss:Type="Number">3</Data><NamedCell
      ss:Name="_FilterDatabase"/></Cell>
    <Cell ss:StyleID="s22"><Data ss:Type="Number">2.6163256308607199</Data><NamedCell
      ss:Name="_FilterDatabase"/></Cell>
    <Cell ss:StyleID="s20"><Data ss:Type="Number">1.0541588979629199</Data><NamedCell
      ss:Name="_FilterDatabase"/></Cell>
    <Cell ss:StyleID="s21"><Data ss:Type="Number">3</Data><NamedCell
      ss:Name="_FilterDatabase"/></Cell>
    <Cell ss:StyleID="s22"><Data ss:Type="Number">42.030748905922501</Data><NamedCell
      ss:Name="_FilterDatabase"/></Cell>
    <Cell ss:StyleID="s20"><Data ss:Type="Number">0.99431065393584095</Data><NamedCell
      ss:Name="_FilterDatabase"/></Cell>
    <Cell ss:StyleID="s21"><Data ss:Type="Number">3</Data><NamedCell
      ss:Name="_FilterDatabase"/></Cell>
    <Cell ss:StyleID="s22"><Data ss:Type="Number">7.1396547874984298E-2</Data><NamedCell
      ss:Name="_FilterDatabase"/></Cell>
    <Cell ss:StyleID="s18"><Data ss:Type="Number">0</Data></Cell>
    <Cell ss:StyleID="s18"><Data ss:Type="Number">3.7479999999999999E-6</Data></Cell>
    <Cell ss:StyleID="s21"><Data ss:Type="Number">78.319999999999993</Data></Cell>
    <Cell ss:StyleID="s18"><Data ss:Type="Number">1.3427490022186399E-6</Data></Cell>
    <Cell ss:StyleID="s18"><Data ss:Type="Number">2</Data></Cell>
    <Cell ss:StyleID="s23"><Data ss:Type="Number">1377.78398313563</Data></Cell>
    <Cell ss:StyleID="s24"><Data ss:Type="Number">-3.7365468303912599</Data></Cell>
    <Cell ss:StyleID="s25"><Data ss:Type="Number">24.261723</Data></Cell>
    <Cell ss:StyleID="s18"><Data ss:Type="Number">0</Data></Cell>
   </Row>
   <Row>
    <Cell ss:StyleID="s16"><Data ss:Type="String">High</Data></Cell>
    <Cell ss:StyleID="s17"><Data ss:Type="String">eAALVDMVNDGVEDLR</Data></Cell>
    <Cell ss:StyleID="s18"><Data ss:Type="Number">18</Data></Cell>
    <Cell ss:StyleID="s18"><Data ss:Type="Number">3</Data></Cell>
    <Cell ss:StyleID="s18"><Data ss:Type="Number">1</Data></Cell>
    <Cell ss:StyleID="s17"><Data ss:Type="String">P80031</Data></Cell>
    <Cell ss:StyleID="s17"><Data ss:Type="String">N-Term(iTRAQ8plex)</Data></Cell>
    <Cell ss:StyleID="s19"><Data ss:Type="Number">0</Data></Cell>
    <Cell ss:StyleID="s20"><Data ss:Type="Number">0.96471236458083098</Data><NamedCell
      ss:Name="_FilterDatabase"/></Cell>
    <Cell ss:StyleID="s21"><Data ss:Type="Number">18</Data><NamedCell
      ss:Name="_FilterDatabase"/></Cell>
    <Cell ss:StyleID="s22"><Data ss:Type="Number">10.298507096423</Data><NamedCell
      ss:Name="_FilterDatabase"/></Cell>
    <Cell ss:StyleID="s20"><Data ss:Type="Number">0.97720145660571101</Data><NamedCell
      ss:Name="_FilterDatabase"/></Cell>
    <Cell ss:StyleID="s21"><Data ss:Type="Number">18</Data><NamedCell
      ss:Name="_FilterDatabase"/></Cell>
    <Cell ss:StyleID="s22"><Data ss:Type="Number">11.183660867247101</Data><NamedCell
      ss:Name="_FilterDatabase"/></Cell>
    <Cell ss:StyleID="s20"><Data ss:Type="Number">0.98953084906052002</Data><NamedCell
      ss:Name="_FilterDatabase"/></Cell>
    <Cell ss:StyleID="s21"><Data ss:Type="Number">18</Data><NamedCell
      ss:Name="_FilterDatabase"/></Cell>
    <Cell ss:StyleID="s22"><Data ss:Type="Number">12.9319886926452</Data><NamedCell
      ss:Name="_FilterDatabase"/></Cell>
    <Cell ss:StyleID="s20"><Data ss:Type="Number">1.1567555106149701</Data><NamedCell
      ss:Name="_FilterDatabase"/></Cell>
    <Cell ss:StyleID="s21"><Data ss:Type="Number">18</Data><NamedCell
      ss:Name="_FilterDatabase"/></Cell>
    <Cell ss:StyleID="s22"><Data ss:Type="Number">29.850082852600998</Data><NamedCell
      ss:Name="_FilterDatabase"/></Cell>
    <Cell ss:StyleID="s20"><Data ss:Type="Number">1.3085902833640699</Data><NamedCell
      ss:Name="_FilterDatabase"/></Cell>
    <Cell ss:StyleID="s21"><Data ss:Type="Number">18</Data><NamedCell
      ss:Name="_FilterDatabase"/></Cell>
    <Cell ss:StyleID="s22"><Data ss:Type="Number">13.212806785720799</Data><NamedCell
      ss:Name="_FilterDatabase"/></Cell>
    <Cell ss:StyleID="s20"><Data ss:Type="Number">1.0361755160407</Data><NamedCell
      ss:Name="_FilterDatabase"/></Cell>
    <Cell ss:StyleID="s21"><Data ss:Type="Number">18</Data><NamedCell
      ss:Name="_FilterDatabase"/></Cell>
    <Cell ss:StyleID="s22"><Data ss:Type="Number">9.4202507278201306</Data><NamedCell
      ss:Name="_FilterDatabase"/></Cell>
    <Cell ss:StyleID="s20"><Data ss:Type="Number">0.95162448441873704</Data><NamedCell
      ss:Name="_FilterDatabase"/></Cell>
    <Cell ss:StyleID="s21"><Data ss:Type="Number">18</Data><NamedCell
      ss:Name="_FilterDatabase"/></Cell>
    <Cell ss:StyleID="s22"><Data ss:Type="Number">12.341393406654699</Data><NamedCell
      ss:Name="_FilterDatabase"/></Cell>
    <Cell ss:StyleID="s20"><Data ss:Type="Number">1.15643473813303</Data><NamedCell
      ss:Name="_FilterDatabase"/></Cell>
    <Cell ss:StyleID="s21"><Data ss:Type="Number">18</Data><NamedCell
      ss:Name="_FilterDatabase"/></Cell>
    <Cell ss:StyleID="s22"><Data ss:Type="Number">12.584936714287901</Data><NamedCell
      ss:Name="_FilterDatabase"/></Cell>
    <Cell ss:StyleID="s18"><Data ss:Type="Number">0</Data></Cell>
    <Cell ss:StyleID="s18"><Data ss:Type="Number">1.5829999999999999E-11</Data></Cell>
    <Cell ss:StyleID="s21"><Data ss:Type="Number">77.900000000000006</Data></Cell>
    <Cell ss:StyleID="s18"><Data ss:Type="Number">1.05742018347802E-6</Data></Cell>
    <Cell ss:StyleID="s18"><Data ss:Type="Number">3</Data></Cell>
    <Cell ss:StyleID="s23"><Data ss:Type="Number">2050.03671627125</Data></Cell>
    <Cell ss:StyleID="s24"><Data ss:Type="Number">-3.02190624233033</Data></Cell>
    <Cell ss:StyleID="s25"><Data ss:Type="Number">75.626943999999995</Data></Cell>
    <Cell ss:StyleID="s18"><Data ss:Type="Number">0</Data></Cell>
   </Row>
   <Row>
    <Cell ss:StyleID="s16"><Data ss:Type="String">High</Data></Cell>
    <Cell ss:StyleID="s17"><Data ss:Type="String">iIYGGSVTGATck</Data></Cell>
    <Cell ss:StyleID="s18"><Data ss:Type="Number">12</Data></Cell>
    <Cell ss:StyleID="s18"><Data ss:Type="Number">4</Data></Cell>
    <Cell ss:StyleID="s18"><Data ss:Type="Number">1</Data></Cell>
    <Cell ss:StyleID="s17"><Data ss:Type="String">D0G7F6</Data></Cell>
    <Cell ss:StyleID="s17"><Data ss:Type="String">N-Term(iTRAQ8plex); C12(Carbamidomethyl); K13(iTRAQ8plex)</Data></Cell>
    <Cell ss:StyleID="s19"><Data ss:Type="Number">0</Data></Cell>
    <Cell ss:StyleID="s20"><Data ss:Type="Number">1.32447392255187</Data><NamedCell
      ss:Name="_FilterDatabase"/></Cell>
    <Cell ss:StyleID="s21"><Data ss:Type="Number">12</Data><NamedCell
      ss:Name="_FilterDatabase"/></Cell>
    <Cell ss:StyleID="s22"><Data ss:Type="Number">12.859664743154299</Data><NamedCell
      ss:Name="_FilterDatabase"/></Cell>
    <Cell ss:StyleID="s20"><Data ss:Type="Number">0.87037427280062996</Data><NamedCell
      ss:Name="_FilterDatabase"/></Cell>
    <Cell ss:StyleID="s21"><Data ss:Type="Number">12</Data><NamedCell
      ss:Name="_FilterDatabase"/></Cell>
    <Cell ss:StyleID="s22"><Data ss:Type="Number">3.6617281611467001</Data><NamedCell
      ss:Name="_FilterDatabase"/></Cell>
    <Cell ss:StyleID="s20"><Data ss:Type="Number">0.737753333062794</Data><NamedCell
      ss:Name="_FilterDatabase"/></Cell>
    <Cell ss:StyleID="s21"><Data ss:Type="Number">12</Data><NamedCell
      ss:Name="_FilterDatabase"/></Cell>
    <Cell ss:StyleID="s22"><Data ss:Type="Number">16.1441751405162</Data><NamedCell
      ss:Name="_FilterDatabase"/></Cell>
    <Cell ss:StyleID="s20"><Data ss:Type="Number">0.74925094839509299</Data><NamedCell
      ss:Name="_FilterDatabase"/></Cell>
    <Cell ss:StyleID="s21"><Data ss:Type="Number">12</Data><NamedCell
      ss:Name="_FilterDatabase"/></Cell>
    <Cell ss:StyleID="s22"><Data ss:Type="Number">29.815633239735298</Data><NamedCell
      ss:Name="_FilterDatabase"/></Cell>
    <Cell ss:StyleID="s20"><Data ss:Type="Number">0.84037487187115401</Data><NamedCell
      ss:Name="_FilterDatabase"/></Cell>
    <Cell ss:StyleID="s21"><Data ss:Type="Number">12</Data><NamedCell
      ss:Name="_FilterDatabase"/></Cell>
    <Cell ss:StyleID="s22"><Data ss:Type="Number">15.994338116428599</Data><NamedCell
      ss:Name="_FilterDatabase"/></Cell>
    <Cell ss:StyleID="s20"><Data ss:Type="Number">0.84984260130103895</Data><NamedCell
      ss:Name="_FilterDatabase"/></Cell>
    <Cell ss:StyleID="s21"><Data ss:Type="Number">12</Data><NamedCell
      ss:Name="_FilterDatabase"/></Cell>
    <Cell ss:StyleID="s22"><Data ss:Type="Number">18.422603522261799</Data><NamedCell
      ss:Name="_FilterDatabase"/></Cell>
    <Cell ss:StyleID="s20"><Data ss:Type="Number">1.3057377824332299</Data><NamedCell
      ss:Name="_FilterDatabase"/></Cell>
    <Cell ss:StyleID="s21"><Data ss:Type="Number">12</Data><NamedCell
      ss:Name="_FilterDatabase"/></Cell>
    <Cell ss:StyleID="s22"><Data ss:Type="Number">10.9061781302826</Data><NamedCell
      ss:Name="_FilterDatabase"/></Cell>
    <Cell ss:StyleID="s20"><Data ss:Type="Number">1.1583444551242199</Data><NamedCell
      ss:Name="_FilterDatabase"/></Cell>
    <Cell ss:StyleID="s21"><Data ss:Type="Number">12</Data><NamedCell
      ss:Name="_FilterDatabase"/></Cell>
    <Cell ss:StyleID="s22"><Data ss:Type="Number">9.1913440383297509</Data><NamedCell
      ss:Name="_FilterDatabase"/></Cell>
    <Cell ss:StyleID="s18"><Data ss:Type="Number">0</Data></Cell>
    <Cell ss:StyleID="s18"><Data ss:Type="Number">7.7809999999999999E-13</Data></Cell>
    <Cell ss:StyleID="s21"><Data ss:Type="Number">77.569999999999993</Data></Cell>
    <Cell ss:StyleID="s18"><Data ss:Type="Number">1.8662114934182E-6</Data></Cell>
    <Cell ss:StyleID="s18"><Data ss:Type="Number">2</Data></Cell>
    <Cell ss:StyleID="s23"><Data ss:Type="Number">1935.07890501063</Data></Cell>
    <Cell ss:StyleID="s24"><Data ss:Type="Number">-2.1085855280904302</Data></Cell>
    <Cell ss:StyleID="s25"><Data ss:Type="Number">40.194226999999998</Data></Cell>
    <Cell ss:StyleID="s18"><Data ss:Type="Number">0</Data></Cell>
   </Row>
   <Row>
    <Cell ss:StyleID="s16"><Data ss:Type="String">High</Data></Cell>
    <Cell ss:StyleID="s17"><Data ss:Type="String">lTLYDIAHTPGVAADLSHIETR</Data></Cell>
    <Cell ss:StyleID="s18"><Data ss:Type="Number">21</Data></Cell>
    <Cell ss:StyleID="s18"><Data ss:Type="Number">4</Data></Cell>
    <Cell ss:StyleID="s18"><Data ss:Type="Number">1</Data></Cell>
    <Cell ss:StyleID="s17"><Data ss:Type="String">I3LP41</Data></Cell>
    <Cell ss:StyleID="s17"><Data ss:Type="String">N-Term(iTRAQ8plex)</Data></Cell>
    <Cell ss:StyleID="s19"><Data ss:Type="Number">0</Data></Cell>
    <Cell ss:StyleID="s20"><Data ss:Type="Number">1.01336966053217</Data><NamedCell
      ss:Name="_FilterDatabase"/></Cell>
    <Cell ss:StyleID="s21"><Data ss:Type="Number">21</Data><NamedCell
      ss:Name="_FilterDatabase"/></Cell>
    <Cell ss:StyleID="s22"><Data ss:Type="Number">11.150961638011401</Data><NamedCell
      ss:Name="_FilterDatabase"/></Cell>
    <Cell ss:StyleID="s20"><Data ss:Type="Number">1.0375288550270201</Data><NamedCell
      ss:Name="_FilterDatabase"/></Cell>
    <Cell ss:StyleID="s21"><Data ss:Type="Number">21</Data><NamedCell
      ss:Name="_FilterDatabase"/></Cell>
    <Cell ss:StyleID="s22"><Data ss:Type="Number">7.6494915987517604</Data><NamedCell
      ss:Name="_FilterDatabase"/></Cell>
    <Cell ss:StyleID="s20"><Data ss:Type="Number">1.1234222023631599</Data><NamedCell
      ss:Name="_FilterDatabase"/></Cell>
    <Cell ss:StyleID="s21"><Data ss:Type="Number">21</Data><NamedCell
      ss:Name="_FilterDatabase"/></Cell>
    <Cell ss:StyleID="s22"><Data ss:Type="Number">13.3452228753476</Data><NamedCell
      ss:Name="_FilterDatabase"/></Cell>
    <Cell ss:StyleID="s20"><Data ss:Type="Number">1.2841789910728101</Data><NamedCell
      ss:Name="_FilterDatabase"/></Cell>
    <Cell ss:StyleID="s21"><Data ss:Type="Number">21</Data><NamedCell
      ss:Name="_FilterDatabase"/></Cell>
    <Cell ss:StyleID="s22"><Data ss:Type="Number">21.402230089734701</Data><NamedCell
      ss:Name="_FilterDatabase"/></Cell>
    <Cell ss:StyleID="s20"><Data ss:Type="Number">0.99383912677859199</Data><NamedCell
      ss:Name="_FilterDatabase"/></Cell>
    <Cell ss:StyleID="s21"><Data ss:Type="Number">21</Data><NamedCell
      ss:Name="_FilterDatabase"/></Cell>
    <Cell ss:StyleID="s22"><Data ss:Type="Number">4.1998955981479202</Data><NamedCell
      ss:Name="_FilterDatabase"/></Cell>
    <Cell ss:StyleID="s20"><Data ss:Type="Number">1.0105877517941599</Data><NamedCell
      ss:Name="_FilterDatabase"/></Cell>
    <Cell ss:StyleID="s21"><Data ss:Type="Number">21</Data><NamedCell
      ss:Name="_FilterDatabase"/></Cell>
    <Cell ss:StyleID="s22"><Data ss:Type="Number">18.251730835403301</Data><NamedCell
      ss:Name="_FilterDatabase"/></Cell>
    <Cell ss:StyleID="s20"><Data ss:Type="Number">1.0177771818311501</Data><NamedCell
      ss:Name="_FilterDatabase"/></Cell>
    <Cell ss:StyleID="s21"><Data ss:Type="Number">21</Data><NamedCell
      ss:Name="_FilterDatabase"/></Cell>
    <Cell ss:StyleID="s22"><Data ss:Type="Number">7.0772910258300099</Data><NamedCell
      ss:Name="_FilterDatabase"/></Cell>
    <Cell ss:StyleID="s20"><Data ss:Type="Number">0.94410896504709296</Data><NamedCell
      ss:Name="_FilterDatabase"/></Cell>
    <Cell ss:StyleID="s21"><Data ss:Type="Number">21</Data><NamedCell
      ss:Name="_FilterDatabase"/></Cell>
    <Cell ss:StyleID="s22"><Data ss:Type="Number">11.674476743391599</Data><NamedCell
      ss:Name="_FilterDatabase"/></Cell>
    <Cell ss:StyleID="s18"><Data ss:Type="Number">0</Data></Cell>
    <Cell ss:StyleID="s18"><Data ss:Type="Number">1.4999999999999999E-15</Data></Cell>
    <Cell ss:StyleID="s21"><Data ss:Type="Number">77.540000000000006</Data></Cell>
    <Cell ss:StyleID="s18"><Data ss:Type="Number">2.14344386045975E-6</Data></Cell>
    <Cell ss:StyleID="s18"><Data ss:Type="Number">4</Data></Cell>
    <Cell ss:StyleID="s23"><Data ss:Type="Number">2697.4435021412501</Data></Cell>
    <Cell ss:StyleID="s24"><Data ss:Type="Number">-2.9283833908619998</Data></Cell>
    <Cell ss:StyleID="s25"><Data ss:Type="Number">82.586809000000002</Data></Cell>
    <Cell ss:StyleID="s18"><Data ss:Type="Number">0</Data></Cell>
   </Row>
   <Row>
    <Cell ss:StyleID="s16"><Data ss:Type="String">High</Data></Cell>
    <Cell ss:StyleID="s17"><Data ss:Type="String">eVAAFAQFGSDLDAATQQLLSR</Data></Cell>
    <Cell ss:StyleID="s18"><Data ss:Type="Number">1</Data></Cell>
    <Cell ss:StyleID="s18"><Data ss:Type="Number">2</Data></Cell>
    <Cell ss:StyleID="s18"><Data ss:Type="Number">1</Data></Cell>
    <Cell ss:StyleID="s17"><Data ss:Type="String">F1RPS8</Data></Cell>
    <Cell ss:StyleID="s17"><Data ss:Type="String">N-Term(iTRAQ8plex)</Data></Cell>
    <Cell ss:StyleID="s19"><Data ss:Type="Number">0</Data></Cell>
    <Cell ss:StyleID="s20"><Data ss:Type="Number">1.1698209228274901</Data><NamedCell
      ss:Name="_FilterDatabase"/></Cell>
    <Cell ss:StyleID="s21"><Data ss:Type="Number">1</Data><NamedCell
      ss:Name="_FilterDatabase"/></Cell>
    <Cell ss:StyleID="s22"><NamedCell ss:Name="_FilterDatabase"/></Cell>
    <Cell ss:StyleID="s20"><Data ss:Type="Number">1.0058336593682</Data><NamedCell
      ss:Name="_FilterDatabase"/></Cell>
    <Cell ss:StyleID="s21"><Data ss:Type="Number">1</Data><NamedCell
      ss:Name="_FilterDatabase"/></Cell>
    <Cell ss:StyleID="s22"><NamedCell ss:Name="_FilterDatabase"/></Cell>
    <Cell ss:StyleID="s20"><Data ss:Type="Number">0.96356427123466304</Data><NamedCell
      ss:Name="_FilterDatabase"/></Cell>
    <Cell ss:StyleID="s21"><Data ss:Type="Number">1</Data><NamedCell
      ss:Name="_FilterDatabase"/></Cell>
    <Cell ss:StyleID="s22"><NamedCell ss:Name="_FilterDatabase"/></Cell>
    <Cell ss:StyleID="s20"><Data ss:Type="Number">0.738353814923563</Data><NamedCell
      ss:Name="_FilterDatabase"/></Cell>
    <Cell ss:StyleID="s21"><Data ss:Type="Number">1</Data><NamedCell
      ss:Name="_FilterDatabase"/></Cell>
    <Cell ss:StyleID="s22"><NamedCell ss:Name="_FilterDatabase"/></Cell>
    <Cell ss:StyleID="s20"><Data ss:Type="Number">1.0310893295502901</Data><NamedCell
      ss:Name="_FilterDatabase"/></Cell>
    <Cell ss:StyleID="s21"><Data ss:Type="Number">1</Data><NamedCell
      ss:Name="_FilterDatabase"/></Cell>
    <Cell ss:StyleID="s22"><NamedCell ss:Name="_FilterDatabase"/></Cell>
    <Cell ss:StyleID="s20"><Data ss:Type="Number">0.91013407632314303</Data><NamedCell
      ss:Name="_FilterDatabase"/></Cell>
    <Cell ss:StyleID="s21"><Data ss:Type="Number">1</Data><NamedCell
      ss:Name="_FilterDatabase"/></Cell>
    <Cell ss:StyleID="s22"><NamedCell ss:Name="_FilterDatabase"/></Cell>
    <Cell ss:StyleID="s20"><Data ss:Type="Number">1.17300358078183</Data><NamedCell
      ss:Name="_FilterDatabase"/></Cell>
    <Cell ss:StyleID="s21"><Data ss:Type="Number">1</Data><NamedCell
      ss:Name="_FilterDatabase"/></Cell>
    <Cell ss:StyleID="s22"><NamedCell ss:Name="_FilterDatabase"/></Cell>
    <Cell ss:StyleID="s20"><Data ss:Type="Number">0.92648314367934004</Data><NamedCell
      ss:Name="_FilterDatabase"/></Cell>
    <Cell ss:StyleID="s21"><Data ss:Type="Number">1</Data><NamedCell
      ss:Name="_FilterDatabase"/></Cell>
    <Cell ss:StyleID="s22"><NamedCell ss:Name="_FilterDatabase"/></Cell>
    <Cell ss:StyleID="s18"><Data ss:Type="Number">0</Data></Cell>
    <Cell ss:StyleID="s18"><Data ss:Type="Number">6.9959999999999997E-16</Data></Cell>
    <Cell ss:StyleID="s21"><Data ss:Type="Number">76.86</Data></Cell>
    <Cell ss:StyleID="s18"><Data ss:Type="Number">2.0554783384868301E-6</Data></Cell>
    <Cell ss:StyleID="s18"><Data ss:Type="Number">3</Data></Cell>
    <Cell ss:StyleID="s23"><Data ss:Type="Number">2642.3629491814099</Data></Cell>
    <Cell ss:StyleID="s24"><Data ss:Type="Number">-3.7436600433394198</Data></Cell>
    <Cell ss:StyleID="s25"><Data ss:Type="Number">82.770221000000006</Data></Cell>
    <Cell ss:StyleID="s18"><Data ss:Type="Number">0</Data></Cell>
   </Row>
   <Row>
    <Cell ss:StyleID="s16"><Data ss:Type="String">High</Data></Cell>
    <Cell ss:StyleID="s17"><Data ss:Type="String">eLADEIALVDVMEDk</Data></Cell>
    <Cell ss:StyleID="s18"><Data ss:Type="Number">40</Data></Cell>
    <Cell ss:StyleID="s18"><Data ss:Type="Number">2</Data></Cell>
    <Cell ss:StyleID="s18"><Data ss:Type="Number">1</Data></Cell>
    <Cell ss:StyleID="s17"><Data ss:Type="String">D2SW96</Data></Cell>
    <Cell ss:StyleID="s17"><Data ss:Type="String">N-Term(iTRAQ8plex); K15(iTRAQ8plex)</Data></Cell>
    <Cell ss:StyleID="s19"><Data ss:Type="Number">0</Data></Cell>
    <Cell ss:StyleID="s20"><Data ss:Type="Number">1.3855586038629299</Data><NamedCell
      ss:Name="_FilterDatabase"/></Cell>
    <Cell ss:StyleID="s21"><Data ss:Type="Number">40</Data><NamedCell
      ss:Name="_FilterDatabase"/></Cell>
    <Cell ss:StyleID="s22"><Data ss:Type="Number">23.716027025051801</Data><NamedCell
      ss:Name="_FilterDatabase"/></Cell>
    <Cell ss:StyleID="s20"><Data ss:Type="Number">0.93440191243448001</Data><NamedCell
      ss:Name="_FilterDatabase"/></Cell>
    <Cell ss:StyleID="s21"><Data ss:Type="Number">40</Data><NamedCell
      ss:Name="_FilterDatabase"/></Cell>
    <Cell ss:StyleID="s22"><Data ss:Type="Number">6.4087981925607496</Data><NamedCell
      ss:Name="_FilterDatabase"/></Cell>
    <Cell ss:StyleID="s20"><Data ss:Type="Number">0.65394089896479601</Data><NamedCell
      ss:Name="_FilterDatabase"/></Cell>
    <Cell ss:StyleID="s21"><Data ss:Type="Number">39</Data><NamedCell
      ss:Name="_FilterDatabase"/></Cell>
    <Cell ss:StyleID="s22"><Data ss:Type="Number">55.169135293861402</Data><NamedCell
      ss:Name="_FilterDatabase"/></Cell>
    <Cell ss:StyleID="s20"><Data ss:Type="Number">0.70496097566426097</Data><NamedCell
      ss:Name="_FilterDatabase"/></Cell>
    <Cell ss:StyleID="s21"><Data ss:Type="Number">29</Data><NamedCell
      ss:Name="_FilterDatabase"/></Cell>
    <Cell ss:StyleID="s22"><Data ss:Type="Number">59.6326389552192</Data><NamedCell
      ss:Name="_FilterDatabase"/></Cell>
    <Cell ss:StyleID="s20"><Data ss:Type="Number">1.0193693895089799</Data><NamedCell
      ss:Name="_FilterDatabase"/></Cell>
    <Cell ss:StyleID="s21"><Data ss:Type="Number">40</Data><NamedCell
      ss:Name="_FilterDatabase"/></Cell>
    <Cell ss:StyleID="s22"><Data ss:Type="Number">9.3158131778683497</Data><NamedCell
      ss:Name="_FilterDatabase"/></Cell>
    <Cell ss:StyleID="s20"><Data ss:Type="Number">0.77034813098854904</Data><NamedCell
      ss:Name="_FilterDatabase"/></Cell>
    <Cell ss:StyleID="s21"><Data ss:Type="Number">40</Data><NamedCell
      ss:Name="_FilterDatabase"/></Cell>
    <Cell ss:StyleID="s22"><Data ss:Type="Number">37.582943628187202</Data><NamedCell
      ss:Name="_FilterDatabase"/></Cell>
    <Cell ss:StyleID="s20"><Data ss:Type="Number">1.3410078157061101</Data><NamedCell
      ss:Name="_FilterDatabase"/></Cell>
    <Cell ss:StyleID="s21"><Data ss:Type="Number">40</Data><NamedCell
      ss:Name="_FilterDatabase"/></Cell>
    <Cell ss:StyleID="s22"><Data ss:Type="Number">19.996783223955202</Data><NamedCell
      ss:Name="_FilterDatabase"/></Cell>
    <Cell ss:StyleID="s20"><Data ss:Type="Number">0.83885499222348803</Data><NamedCell
      ss:Name="_FilterDatabase"/></Cell>
    <Cell ss:StyleID="s21"><Data ss:Type="Number">40</Data><NamedCell
      ss:Name="_FilterDatabase"/></Cell>
    <Cell ss:StyleID="s22"><Data ss:Type="Number">30.879734250768902</Data><NamedCell
      ss:Name="_FilterDatabase"/></Cell>
    <Cell ss:StyleID="s18"><Data ss:Type="Number">0</Data></Cell>
    <Cell ss:StyleID="s18"><Data ss:Type="Number">4.7680000000000005E-10</Data></Cell>
    <Cell ss:StyleID="s21"><Data ss:Type="Number">76.66</Data></Cell>
    <Cell ss:StyleID="s18"><Data ss:Type="Number">2.8741155529913498E-6</Data></Cell>
    <Cell ss:StyleID="s18"><Data ss:Type="Number">2</Data></Cell>
    <Cell ss:StyleID="s23"><Data ss:Type="Number">2298.23320188563</Data></Cell>
    <Cell ss:StyleID="s24"><Data ss:Type="Number">-1.2050145183459999</Data></Cell>
    <Cell ss:StyleID="s25"><Data ss:Type="Number">72.215414999999993</Data></Cell>
    <Cell ss:StyleID="s18"><Data ss:Type="Number">0</Data></Cell>
   </Row>
   <Row>
    <Cell ss:StyleID="s16"><Data ss:Type="String">High</Data></Cell>
    <Cell ss:StyleID="s17"><Data ss:Type="String">kDLYANNVMSGGTTMYPGIADR</Data></Cell>
    <Cell ss:StyleID="s18"><Data ss:Type="Number">206</Data></Cell>
    <Cell ss:StyleID="s18"><Data ss:Type="Number">1</Data></Cell>
    <Cell ss:StyleID="s18"><Data ss:Type="Number">1</Data></Cell>
    <Cell ss:StyleID="s17"><Data ss:Type="String">P68137</Data></Cell>
    <Cell ss:StyleID="s17"><Data ss:Type="String">N-Term(iTRAQ8plex)</Data></Cell>
    <Cell ss:StyleID="s19"><Data ss:Type="Number">0</Data></Cell>
    <Cell ss:StyleID="s20"><Data ss:Type="Number">1.44120070485078</Data><NamedCell
      ss:Name="_FilterDatabase"/></Cell>
    <Cell ss:StyleID="s21"><Data ss:Type="Number">102</Data><NamedCell
      ss:Name="_FilterDatabase"/></Cell>
    <Cell ss:StyleID="s22"><Data ss:Type="Number">17.806609801060901</Data><NamedCell
      ss:Name="_FilterDatabase"/></Cell>
    <Cell ss:StyleID="s20"><Data ss:Type="Number">1.1234566215189099</Data><NamedCell
      ss:Name="_FilterDatabase"/></Cell>
    <Cell ss:StyleID="s21"><Data ss:Type="Number">102</Data><NamedCell
      ss:Name="_FilterDatabase"/></Cell>
    <Cell ss:StyleID="s22"><Data ss:Type="Number">8.6027239454445894</Data><NamedCell
      ss:Name="_FilterDatabase"/></Cell>
    <Cell ss:StyleID="s20"><Data ss:Type="Number">0.66913438526290503</Data><NamedCell
      ss:Name="_FilterDatabase"/></Cell>
    <Cell ss:StyleID="s21"><Data ss:Type="Number">102</Data><NamedCell
      ss:Name="_FilterDatabase"/></Cell>
    <Cell ss:StyleID="s22"><Data ss:Type="Number">18.3020696157378</Data><NamedCell
      ss:Name="_FilterDatabase"/></Cell>
    <Cell ss:StyleID="s20"><Data ss:Type="Number">0.52571183356810602</Data><NamedCell
      ss:Name="_FilterDatabase"/></Cell>
    <Cell ss:StyleID="s21"><Data ss:Type="Number">81</Data><NamedCell
      ss:Name="_FilterDatabase"/></Cell>
    <Cell ss:StyleID="s22"><Data ss:Type="Number">47.731158753766202</Data><NamedCell
      ss:Name="_FilterDatabase"/></Cell>
    <Cell ss:StyleID="s20"><Data ss:Type="Number">0.80949640182877702</Data><NamedCell
      ss:Name="_FilterDatabase"/></Cell>
    <Cell ss:StyleID="s21"><Data ss:Type="Number">102</Data><NamedCell
      ss:Name="_FilterDatabase"/></Cell>
    <Cell ss:StyleID="s22"><Data ss:Type="Number">19.195917184852298</Data><NamedCell
      ss:Name="_FilterDatabase"/></Cell>
    <Cell ss:StyleID="s20"><Data ss:Type="Number">0.61166538181943098</Data><NamedCell
      ss:Name="_FilterDatabase"/></Cell>
    <Cell ss:StyleID="s21"><Data ss:Type="Number">101</Data><NamedCell
      ss:Name="_FilterDatabase"/></Cell>
    <Cell ss:StyleID="s22"><Data ss:Type="Number">39.636171227398798</Data><NamedCell
      ss:Name="_FilterDatabase"/></Cell>
    <Cell ss:StyleID="s20"><Data ss:Type="Number">1.2086711352522701</Data><NamedCell
      ss:Name="_FilterDatabase"/></Cell>
    <Cell ss:StyleID="s21"><Data ss:Type="Number">102</Data><NamedCell
      ss:Name="_FilterDatabase"/></Cell>
    <Cell ss:StyleID="s22"><Data ss:Type="Number">8.3038825942743504</Data><NamedCell
      ss:Name="_FilterDatabase"/></Cell>
    <Cell ss:StyleID="s20"><Data ss:Type="Number">0.89030005228394204</Data><NamedCell
      ss:Name="_FilterDatabase"/></Cell>
    <Cell ss:StyleID="s21"><Data ss:Type="Number">102</Data><NamedCell
      ss:Name="_FilterDatabase"/></Cell>
    <Cell ss:StyleID="s22"><Data ss:Type="Number">14.416866459596299</Data><NamedCell
      ss:Name="_FilterDatabase"/></Cell>
    <Cell ss:StyleID="s18"><Data ss:Type="Number">0</Data></Cell>
    <Cell ss:StyleID="s18"><Data ss:Type="Number">2.819E-12</Data></Cell>
    <Cell ss:StyleID="s21"><Data ss:Type="Number">76.48</Data></Cell>
    <Cell ss:StyleID="s18"><Data ss:Type="Number">1.3820440552860899E-6</Data></Cell>
    <Cell ss:StyleID="s18"><Data ss:Type="Number">3</Data></Cell>
    <Cell ss:StyleID="s23"><Data ss:Type="Number">2678.3127782829702</Data></Cell>
    <Cell ss:StyleID="s24"><Data ss:Type="Number">-3.4659906436583499</Data></Cell>
    <Cell ss:StyleID="s25"><Data ss:Type="Number">59.584412999999998</Data></Cell>
    <Cell ss:StyleID="s18"><Data ss:Type="Number">1</Data></Cell>
   </Row>
   <Row>
    <Cell ss:StyleID="s16"><Data ss:Type="String">High</Data></Cell>
    <Cell ss:StyleID="s17"><Data ss:Type="String">DLTVDSASPVYQAVIk</Data></Cell>
    <Cell ss:StyleID="s18"><Data ss:Type="Number">10</Data></Cell>
    <Cell ss:StyleID="s18"><Data ss:Type="Number">1</Data></Cell>
    <Cell ss:StyleID="s18"><Data ss:Type="Number">1</Data></Cell>
    <Cell ss:StyleID="s17"><Data ss:Type="String">F1SEN8</Data></Cell>
    <Cell ss:StyleID="s17"><Data ss:Type="String">K16(iTRAQ8plex)</Data></Cell>
    <Cell ss:StyleID="s19"><Data ss:Type="Number">0</Data></Cell>
    <Cell ss:StyleID="s20"><Data ss:Type="Number">0.67730923540229904</Data><NamedCell
      ss:Name="_FilterDatabase"/></Cell>
    <Cell ss:StyleID="s21"><Data ss:Type="Number">10</Data><NamedCell
      ss:Name="_FilterDatabase"/></Cell>
    <Cell ss:StyleID="s22"><Data ss:Type="Number">40.736497085803997</Data><NamedCell
      ss:Name="_FilterDatabase"/></Cell>
    <Cell ss:StyleID="s20"><Data ss:Type="Number">0.66019638971496397</Data><NamedCell
      ss:Name="_FilterDatabase"/></Cell>
    <Cell ss:StyleID="s21"><Data ss:Type="Number">9</Data><NamedCell
      ss:Name="_FilterDatabase"/></Cell>
    <Cell ss:StyleID="s22"><Data ss:Type="Number">10.6206823755324</Data><NamedCell
      ss:Name="_FilterDatabase"/></Cell>
    <Cell ss:StyleID="s20"><Data ss:Type="Number">1.07976180353506</Data><NamedCell
      ss:Name="_FilterDatabase"/></Cell>
    <Cell ss:StyleID="s21"><Data ss:Type="Number">10</Data><NamedCell
      ss:Name="_FilterDatabase"/></Cell>
    <Cell ss:StyleID="s22"><Data ss:Type="Number">11.248089780380001</Data><NamedCell
      ss:Name="_FilterDatabase"/></Cell>
    <Cell ss:StyleID="s20"><Data ss:Type="Number">1.1287382474829499</Data><NamedCell
      ss:Name="_FilterDatabase"/></Cell>
    <Cell ss:StyleID="s21"><Data ss:Type="Number">9</Data><NamedCell
      ss:Name="_FilterDatabase"/></Cell>
    <Cell ss:StyleID="s22"><Data ss:Type="Number">17.485951007298201</Data><NamedCell
      ss:Name="_FilterDatabase"/></Cell>
    <Cell ss:StyleID="s20"><Data ss:Type="Number">1.67415724600891</Data><NamedCell
      ss:Name="_FilterDatabase"/></Cell>
    <Cell ss:StyleID="s21"><Data ss:Type="Number">10</Data><NamedCell
      ss:Name="_FilterDatabase"/></Cell>
    <Cell ss:StyleID="s22"><Data ss:Type="Number">39.453530872822498</Data><NamedCell
      ss:Name="_FilterDatabase"/></Cell>
    <Cell ss:StyleID="s20"><Data ss:Type="Number">1.4054980794415699</Data><NamedCell
      ss:Name="_FilterDatabase"/></Cell>
    <Cell ss:StyleID="s21"><Data ss:Type="Number">10</Data><NamedCell
      ss:Name="_FilterDatabase"/></Cell>
    <Cell ss:StyleID="s22"><Data ss:Type="Number">14.0283751515757</Data><NamedCell
      ss:Name="_FilterDatabase"/></Cell>
    <Cell ss:StyleID="s20"><Data ss:Type="Number">1.0472159741898699</Data><NamedCell
      ss:Name="_FilterDatabase"/></Cell>
    <Cell ss:StyleID="s21"><Data ss:Type="Number">10</Data><NamedCell
      ss:Name="_FilterDatabase"/></Cell>
    <Cell ss:StyleID="s22"><Data ss:Type="Number">10.751816064030301</Data><NamedCell
      ss:Name="_FilterDatabase"/></Cell>
    <Cell ss:StyleID="s20"><Data ss:Type="Number">1.65874277389116</Data><NamedCell
      ss:Name="_FilterDatabase"/></Cell>
    <Cell ss:StyleID="s21"><Data ss:Type="Number">9</Data><NamedCell
      ss:Name="_FilterDatabase"/></Cell>
    <Cell ss:StyleID="s22"><Data ss:Type="Number">19.026764876453999</Data><NamedCell
      ss:Name="_FilterDatabase"/></Cell>
    <Cell ss:StyleID="s18"><Data ss:Type="Number">0</Data></Cell>
    <Cell ss:StyleID="s18"><Data ss:Type="Number">3.0379999999999997E-10</Data></Cell>
    <Cell ss:StyleID="s21"><Data ss:Type="Number">76.260000000000005</Data></Cell>
    <Cell ss:StyleID="s18"><Data ss:Type="Number">2.2984909861074099E-6</Data></Cell>
    <Cell ss:StyleID="s18"><Data ss:Type="Number">2</Data></Cell>
    <Cell ss:StyleID="s23"><Data ss:Type="Number">2010.10319700281</Data></Cell>
    <Cell ss:StyleID="s24"><Data ss:Type="Number">-1.45479455572963</Data></Cell>
    <Cell ss:StyleID="s25"><Data ss:Type="Number">50.471665000000002</Data></Cell>
    <Cell ss:StyleID="s18"><Data ss:Type="Number">0</Data></Cell>
   </Row>
   <Row>
    <Cell ss:StyleID="s16"><Data ss:Type="String">High</Data></Cell>
    <Cell ss:StyleID="s17"><Data ss:Type="String">gLAGVENVAELk</Data></Cell>
    <Cell ss:StyleID="s18"><Data ss:Type="Number">14</Data></Cell>
    <Cell ss:StyleID="s18"><Data ss:Type="Number">1</Data></Cell>
    <Cell ss:StyleID="s18"><Data ss:Type="Number">1</Data></Cell>
    <Cell ss:StyleID="s17"><Data ss:Type="String">F1RQQ8</Data></Cell>
    <Cell ss:StyleID="s17"><Data ss:Type="String">N-Term(iTRAQ8plex); K12(iTRAQ8plex)</Data></Cell>
    <Cell ss:StyleID="s19"><Data ss:Type="Number">0</Data></Cell>
    <Cell ss:StyleID="s20"><Data ss:Type="Number">1.2726061363674199</Data><NamedCell
      ss:Name="_FilterDatabase"/></Cell>
    <Cell ss:StyleID="s21"><Data ss:Type="Number">14</Data><NamedCell
      ss:Name="_FilterDatabase"/></Cell>
    <Cell ss:StyleID="s22"><Data ss:Type="Number">13.757559805316999</Data><NamedCell
      ss:Name="_FilterDatabase"/></Cell>
    <Cell ss:StyleID="s20"><Data ss:Type="Number">1.09679540536549</Data><NamedCell
      ss:Name="_FilterDatabase"/></Cell>
    <Cell ss:StyleID="s21"><Data ss:Type="Number">14</Data><NamedCell
      ss:Name="_FilterDatabase"/></Cell>
    <Cell ss:StyleID="s22"><Data ss:Type="Number">14.324657985921201</Data><NamedCell
      ss:Name="_FilterDatabase"/></Cell>
    <Cell ss:StyleID="s20"><Data ss:Type="Number">0.77312715352192996</Data><NamedCell
      ss:Name="_FilterDatabase"/></Cell>
    <Cell ss:StyleID="s21"><Data ss:Type="Number">14</Data><NamedCell
      ss:Name="_FilterDatabase"/></Cell>
    <Cell ss:StyleID="s22"><Data ss:Type="Number">26.948608422046501</Data><NamedCell
      ss:Name="_FilterDatabase"/></Cell>
    <Cell ss:StyleID="s20"><Data ss:Type="Number">0.59185945671707096</Data><NamedCell
      ss:Name="_FilterDatabase"/></Cell>
    <Cell ss:StyleID="s21"><Data ss:Type="Number">14</Data><NamedCell
      ss:Name="_FilterDatabase"/></Cell>
    <Cell ss:StyleID="s22"><Data ss:Type="Number">41.650257553890803</Data><NamedCell
      ss:Name="_FilterDatabase"/></Cell>
    <Cell ss:StyleID="s20"><Data ss:Type="Number">1.3265815923761699</Data><NamedCell
      ss:Name="_FilterDatabase"/></Cell>
    <Cell ss:StyleID="s21"><Data ss:Type="Number">14</Data><NamedCell
      ss:Name="_FilterDatabase"/></Cell>
    <Cell ss:StyleID="s22"><Data ss:Type="Number">8.2222569501434801</Data><NamedCell
      ss:Name="_FilterDatabase"/></Cell>
    <Cell ss:StyleID="s20"><Data ss:Type="Number">0.78678194598737095</Data><NamedCell
      ss:Name="_FilterDatabase"/></Cell>
    <Cell ss:StyleID="s21"><Data ss:Type="Number">14</Data><NamedCell
      ss:Name="_FilterDatabase"/></Cell>
    <Cell ss:StyleID="s22"><Data ss:Type="Number">20.597760502359201</Data><NamedCell
      ss:Name="_FilterDatabase"/></Cell>
    <Cell ss:StyleID="s20"><Data ss:Type="Number">1.08097234097922</Data><NamedCell
      ss:Name="_FilterDatabase"/></Cell>
    <Cell ss:StyleID="s21"><Data ss:Type="Number">14</Data><NamedCell
      ss:Name="_FilterDatabase"/></Cell>
    <Cell ss:StyleID="s22"><Data ss:Type="Number">4.8954486797693004</Data><NamedCell
      ss:Name="_FilterDatabase"/></Cell>
    <Cell ss:StyleID="s20"><Data ss:Type="Number">0.74657742972796803</Data><NamedCell
      ss:Name="_FilterDatabase"/></Cell>
    <Cell ss:StyleID="s21"><Data ss:Type="Number">14</Data><NamedCell
      ss:Name="_FilterDatabase"/></Cell>
    <Cell ss:StyleID="s22"><Data ss:Type="Number">46.346294896268397</Data><NamedCell
      ss:Name="_FilterDatabase"/></Cell>
    <Cell ss:StyleID="s18"><Data ss:Type="Number">0</Data></Cell>
    <Cell ss:StyleID="s18"><Data ss:Type="Number">1.986E-11</Data></Cell>
    <Cell ss:StyleID="s21"><Data ss:Type="Number">76.17</Data></Cell>
    <Cell ss:StyleID="s18"><Data ss:Type="Number">1.89372129420484E-6</Data></Cell>
    <Cell ss:StyleID="s18"><Data ss:Type="Number">2</Data></Cell>
    <Cell ss:StyleID="s23"><Data ss:Type="Number">1808.0679186825</Data></Cell>
    <Cell ss:StyleID="s24"><Data ss:Type="Number">-3.2645939008792801</Data></Cell>
    <Cell ss:StyleID="s25"><Data ss:Type="Number">50.993555999999998</Data></Cell>
    <Cell ss:StyleID="s18"><Data ss:Type="Number">0</Data></Cell>
   </Row>
   <Row>
    <Cell ss:StyleID="s16"><Data ss:Type="String">High</Data></Cell>
    <Cell ss:StyleID="s17"><Data ss:Type="String">aDQLTGLSLLPLSEEAAR</Data></Cell>
    <Cell ss:StyleID="s18"><Data ss:Type="Number">2</Data></Cell>
    <Cell ss:StyleID="s18"><Data ss:Type="Number">1</Data></Cell>
    <Cell ss:StyleID="s18"><Data ss:Type="Number">1</Data></Cell>
    <Cell ss:StyleID="s17"><Data ss:Type="String">K9IVQ6</Data></Cell>
    <Cell ss:StyleID="s17"><Data ss:Type="String">N-Term(iTRAQ8plex)</Data></Cell>
    <Cell ss:StyleID="s19"><Data ss:Type="Number">0</Data></Cell>
    <Cell ss:StyleID="s20"><Data ss:Type="Number">1.2976926251466401</Data><NamedCell
      ss:Name="_FilterDatabase"/></Cell>
    <Cell ss:StyleID="s21"><Data ss:Type="Number">2</Data><NamedCell
      ss:Name="_FilterDatabase"/></Cell>
    <Cell ss:StyleID="s22"><Data ss:Type="Number">24.100882517320201</Data><NamedCell
      ss:Name="_FilterDatabase"/></Cell>
    <Cell ss:StyleID="s20"><Data ss:Type="Number">1.0536799894073701</Data><NamedCell
      ss:Name="_FilterDatabase"/></Cell>
    <Cell ss:StyleID="s21"><Data ss:Type="Number">2</Data><NamedCell
      ss:Name="_FilterDatabase"/></Cell>
    <Cell ss:StyleID="s22"><Data ss:Type="Number">3.4287098686837698</Data><NamedCell
      ss:Name="_FilterDatabase"/></Cell>
    <Cell ss:StyleID="s20"><Data ss:Type="Number">0.75421985172889106</Data><NamedCell
      ss:Name="_FilterDatabase"/></Cell>
    <Cell ss:StyleID="s21"><Data ss:Type="Number">2</Data><NamedCell
      ss:Name="_FilterDatabase"/></Cell>
    <Cell ss:StyleID="s22"><Data ss:Type="Number">13.109251670617301</Data><NamedCell
      ss:Name="_FilterDatabase"/></Cell>
    <Cell ss:StyleID="s20"><Data ss:Type="Number">0.52911104883501503</Data><NamedCell
      ss:Name="_FilterDatabase"/></Cell>
    <Cell ss:StyleID="s21"><Data ss:Type="Number">2</Data><NamedCell
      ss:Name="_FilterDatabase"/></Cell>
    <Cell ss:StyleID="s22"><Data ss:Type="Number">9.4518967015618394</Data><NamedCell
      ss:Name="_FilterDatabase"/></Cell>
    <Cell ss:StyleID="s20"><Data ss:Type="Number">1.09090290689398</Data><NamedCell
      ss:Name="_FilterDatabase"/></Cell>
    <Cell ss:StyleID="s21"><Data ss:Type="Number">2</Data><NamedCell
      ss:Name="_FilterDatabase"/></Cell>
    <Cell ss:StyleID="s22"><Data ss:Type="Number">10.958406599567899</Data><NamedCell
      ss:Name="_FilterDatabase"/></Cell>
    <Cell ss:StyleID="s20"><Data ss:Type="Number">0.91513628839854899</Data><NamedCell
      ss:Name="_FilterDatabase"/></Cell>
    <Cell ss:StyleID="s21"><Data ss:Type="Number">2</Data><NamedCell
      ss:Name="_FilterDatabase"/></Cell>
    <Cell ss:StyleID="s22"><Data ss:Type="Number">19.128662858180601</Data><NamedCell
      ss:Name="_FilterDatabase"/></Cell>
    <Cell ss:StyleID="s20"><Data ss:Type="Number">1.0682865436475</Data><NamedCell
      ss:Name="_FilterDatabase"/></Cell>
    <Cell ss:StyleID="s21"><Data ss:Type="Number">2</Data><NamedCell
      ss:Name="_FilterDatabase"/></Cell>
    <Cell ss:StyleID="s22"><Data ss:Type="Number">23.753864841713199</Data><NamedCell
      ss:Name="_FilterDatabase"/></Cell>
    <Cell ss:StyleID="s20"><Data ss:Type="Number">0.82036311989417299</Data><NamedCell
      ss:Name="_FilterDatabase"/></Cell>
    <Cell ss:StyleID="s21"><Data ss:Type="Number">2</Data><NamedCell
      ss:Name="_FilterDatabase"/></Cell>
    <Cell ss:StyleID="s22"><Data ss:Type="Number">39.053221789732198</Data><NamedCell
      ss:Name="_FilterDatabase"/></Cell>
    <Cell ss:StyleID="s18"><Data ss:Type="Number">0</Data></Cell>
    <Cell ss:StyleID="s18"><Data ss:Type="Number">5.4109999999999996E-16</Data></Cell>
    <Cell ss:StyleID="s21"><Data ss:Type="Number">75.709999999999994</Data></Cell>
    <Cell ss:StyleID="s18"><Data ss:Type="Number">3.1740771347683602E-6</Data></Cell>
    <Cell ss:StyleID="s18"><Data ss:Type="Number">2</Data></Cell>
    <Cell ss:StyleID="s23"><Data ss:Type="Number">2188.2124499325</Data></Cell>
    <Cell ss:StyleID="s24"><Data ss:Type="Number">-0.13314863462375801</Data></Cell>
    <Cell ss:StyleID="s25"><Data ss:Type="Number">66.221964</Data></Cell>
    <Cell ss:StyleID="s18"><Data ss:Type="Number">0</Data></Cell>
   </Row>
   <Row>
    <Cell ss:StyleID="s16"><Data ss:Type="String">High</Data></Cell>
    <Cell ss:StyleID="s17"><Data ss:Type="String">lAAGMAGSLEEQMAGLR</Data></Cell>
    <Cell ss:StyleID="s18"><Data ss:Type="Number">18</Data></Cell>
    <Cell ss:StyleID="s18"><Data ss:Type="Number">2</Data></Cell>
    <Cell ss:StyleID="s18"><Data ss:Type="Number">1</Data></Cell>
    <Cell ss:StyleID="s17"><Data ss:Type="String">F1RU49</Data></Cell>
    <Cell ss:StyleID="s17"><Data ss:Type="String">N-Term(iTRAQ8plex)</Data></Cell>
    <Cell ss:StyleID="s19"><Data ss:Type="Number">0</Data></Cell>
    <Cell ss:StyleID="s20"><Data ss:Type="Number">1.19127235934174</Data><NamedCell
      ss:Name="_FilterDatabase"/></Cell>
    <Cell ss:StyleID="s21"><Data ss:Type="Number">18</Data><NamedCell
      ss:Name="_FilterDatabase"/></Cell>
    <Cell ss:StyleID="s22"><Data ss:Type="Number">17.510633496507801</Data><NamedCell
      ss:Name="_FilterDatabase"/></Cell>
    <Cell ss:StyleID="s20"><Data ss:Type="Number">1.03083745342721</Data><NamedCell
      ss:Name="_FilterDatabase"/></Cell>
    <Cell ss:StyleID="s21"><Data ss:Type="Number">18</Data><NamedCell
      ss:Name="_FilterDatabase"/></Cell>
    <Cell ss:StyleID="s22"><Data ss:Type="Number">11.1728716570478</Data><NamedCell
      ss:Name="_FilterDatabase"/></Cell>
    <Cell ss:StyleID="s20"><Data ss:Type="Number">0.80723038618804599</Data><NamedCell
      ss:Name="_FilterDatabase"/></Cell>
    <Cell ss:StyleID="s21"><Data ss:Type="Number">18</Data><NamedCell
      ss:Name="_FilterDatabase"/></Cell>
    <Cell ss:StyleID="s22"><Data ss:Type="Number">15.864557372590101</Data><NamedCell
      ss:Name="_FilterDatabase"/></Cell>
    <Cell ss:StyleID="s20"><Data ss:Type="Number">0.79739122655514805</Data><NamedCell
      ss:Name="_FilterDatabase"/></Cell>
    <Cell ss:StyleID="s21"><Data ss:Type="Number">17</Data><NamedCell
      ss:Name="_FilterDatabase"/></Cell>
    <Cell ss:StyleID="s22"><Data ss:Type="Number">22.1501458506158</Data><NamedCell
      ss:Name="_FilterDatabase"/></Cell>
    <Cell ss:StyleID="s20"><Data ss:Type="Number">1.07787775102303</Data><NamedCell
      ss:Name="_FilterDatabase"/></Cell>
    <Cell ss:StyleID="s21"><Data ss:Type="Number">18</Data><NamedCell
      ss:Name="_FilterDatabase"/></Cell>
    <Cell ss:StyleID="s22"><Data ss:Type="Number">13.234163292295801</Data><NamedCell
      ss:Name="_FilterDatabase"/></Cell>
    <Cell ss:StyleID="s20"><Data ss:Type="Number">0.90570472101753796</Data><NamedCell
      ss:Name="_FilterDatabase"/></Cell>
    <Cell ss:StyleID="s21"><Data ss:Type="Number">18</Data><NamedCell
      ss:Name="_FilterDatabase"/></Cell>
    <Cell ss:StyleID="s22"><Data ss:Type="Number">12.987867152190599</Data><NamedCell
      ss:Name="_FilterDatabase"/></Cell>
    <Cell ss:StyleID="s20"><Data ss:Type="Number">1.05381603168284</Data><NamedCell
      ss:Name="_FilterDatabase"/></Cell>
    <Cell ss:StyleID="s21"><Data ss:Type="Number">18</Data><NamedCell
      ss:Name="_FilterDatabase"/></Cell>
    <Cell ss:StyleID="s22"><Data ss:Type="Number">16.1466010830577</Data><NamedCell
      ss:Name="_FilterDatabase"/></Cell>
    <Cell ss:StyleID="s20"><Data ss:Type="Number">1.0656778580399799</Data><NamedCell
      ss:Name="_FilterDatabase"/></Cell>
    <Cell ss:StyleID="s21"><Data ss:Type="Number">18</Data><NamedCell
      ss:Name="_FilterDatabase"/></Cell>
    <Cell ss:StyleID="s22"><Data ss:Type="Number">18.341155864861101</Data><NamedCell
      ss:Name="_FilterDatabase"/></Cell>
    <Cell ss:StyleID="s18"><Data ss:Type="Number">0</Data></Cell>
    <Cell ss:StyleID="s18"><Data ss:Type="Number">4.6190000000000003E-15</Data></Cell>
    <Cell ss:StyleID="s21"><Data ss:Type="Number">75.099999999999994</Data></Cell>
    <Cell ss:StyleID="s18"><Data ss:Type="Number">2.9388709563204301E-6</Data></Cell>
    <Cell ss:StyleID="s18"><Data ss:Type="Number">3</Data></Cell>
    <Cell ss:StyleID="s23"><Data ss:Type="Number">2009.04672603688</Data></Cell>
    <Cell ss:StyleID="s24"><Data ss:Type="Number">0.24625951622911499</Data></Cell>
    <Cell ss:StyleID="s25"><Data ss:Type="Number">67.951063000000005</Data></Cell>
    <Cell ss:StyleID="s18"><Data ss:Type="Number">0</Data></Cell>
   </Row>
   <Row>
    <Cell ss:StyleID="s16"><Data ss:Type="String">High</Data></Cell>
    <Cell ss:StyleID="s17"><Data ss:Type="String">TATPQQAQEVHEk</Data></Cell>
    <Cell ss:StyleID="s18"><Data ss:Type="Number">14</Data></Cell>
    <Cell ss:StyleID="s18"><Data ss:Type="Number">4</Data></Cell>
    <Cell ss:StyleID="s18"><Data ss:Type="Number">1</Data></Cell>
    <Cell ss:StyleID="s17"><Data ss:Type="String">D0G7F6</Data></Cell>
    <Cell ss:StyleID="s17"><Data ss:Type="String">K13(iTRAQ8plex)</Data></Cell>
    <Cell ss:StyleID="s19"><Data ss:Type="Number">0</Data></Cell>
    <Cell ss:StyleID="s20"><Data ss:Type="Number">0.85177790169967704</Data><NamedCell
      ss:Name="_FilterDatabase"/></Cell>
    <Cell ss:StyleID="s21"><Data ss:Type="Number">14</Data><NamedCell
      ss:Name="_FilterDatabase"/></Cell>
    <Cell ss:StyleID="s22"><Data ss:Type="Number">14.8536138299644</Data><NamedCell
      ss:Name="_FilterDatabase"/></Cell>
    <Cell ss:StyleID="s20"><Data ss:Type="Number">0.78555259028383695</Data><NamedCell
      ss:Name="_FilterDatabase"/></Cell>
    <Cell ss:StyleID="s21"><Data ss:Type="Number">14</Data><NamedCell
      ss:Name="_FilterDatabase"/></Cell>
    <Cell ss:StyleID="s22"><Data ss:Type="Number">20.205222262417202</Data><NamedCell
      ss:Name="_FilterDatabase"/></Cell>
    <Cell ss:StyleID="s20"><Data ss:Type="Number">0.80337726923696995</Data><NamedCell
      ss:Name="_FilterDatabase"/></Cell>
    <Cell ss:StyleID="s21"><Data ss:Type="Number">14</Data><NamedCell
      ss:Name="_FilterDatabase"/></Cell>
    <Cell ss:StyleID="s22"><Data ss:Type="Number">17.664463217146299</Data><NamedCell
      ss:Name="_FilterDatabase"/></Cell>
    <Cell ss:StyleID="s20"><Data ss:Type="Number">0.92833971021310602</Data><NamedCell
      ss:Name="_FilterDatabase"/></Cell>
    <Cell ss:StyleID="s21"><Data ss:Type="Number">14</Data><NamedCell
      ss:Name="_FilterDatabase"/></Cell>
    <Cell ss:StyleID="s22"><Data ss:Type="Number">23.817068946291698</Data><NamedCell
      ss:Name="_FilterDatabase"/></Cell>
    <Cell ss:StyleID="s20"><Data ss:Type="Number">1.15441688815934</Data><NamedCell
      ss:Name="_FilterDatabase"/></Cell>
    <Cell ss:StyleID="s21"><Data ss:Type="Number">14</Data><NamedCell
      ss:Name="_FilterDatabase"/></Cell>
    <Cell ss:StyleID="s22"><Data ss:Type="Number">12.6219462521731</Data><NamedCell
      ss:Name="_FilterDatabase"/></Cell>
    <Cell ss:StyleID="s20"><Data ss:Type="Number">1.01090402418697</Data><NamedCell
      ss:Name="_FilterDatabase"/></Cell>
    <Cell ss:StyleID="s21"><Data ss:Type="Number">14</Data><NamedCell
      ss:Name="_FilterDatabase"/></Cell>
    <Cell ss:StyleID="s22"><Data ss:Type="Number">9.8373793468699802</Data><NamedCell
      ss:Name="_FilterDatabase"/></Cell>
    <Cell ss:StyleID="s20"><Data ss:Type="Number">1.15968378602717</Data><NamedCell
      ss:Name="_FilterDatabase"/></Cell>
    <Cell ss:StyleID="s21"><Data ss:Type="Number">14</Data><NamedCell
      ss:Name="_FilterDatabase"/></Cell>
    <Cell ss:StyleID="s22"><Data ss:Type="Number">10.846405296397901</Data><NamedCell
      ss:Name="_FilterDatabase"/></Cell>
    <Cell ss:StyleID="s20"><Data ss:Type="Number">1.8591382492562301</Data><NamedCell
      ss:Name="_FilterDatabase"/></Cell>
    <Cell ss:StyleID="s21"><Data ss:Type="Number">14</Data><NamedCell
      ss:Name="_FilterDatabase"/></Cell>
    <Cell ss:StyleID="s22"><Data ss:Type="Number">21.582644761299498</Data><NamedCell
      ss:Name="_FilterDatabase"/></Cell>
    <Cell ss:StyleID="s18"><Data ss:Type="Number">0</Data></Cell>
    <Cell ss:StyleID="s18"><Data ss:Type="Number">2.0200000000000001E-6</Data></Cell>
    <Cell ss:StyleID="s21"><Data ss:Type="Number">74.52</Data></Cell>
    <Cell ss:StyleID="s18"><Data ss:Type="Number">2.6612351843823898E-6</Data></Cell>
    <Cell ss:StyleID="s18"><Data ss:Type="Number">2</Data></Cell>
    <Cell ss:StyleID="s23"><Data ss:Type="Number">1770.92485227625</Data></Cell>
    <Cell ss:StyleID="s24"><Data ss:Type="Number">-2.23556281613625</Data></Cell>
    <Cell ss:StyleID="s25"><Data ss:Type="Number">19.615285</Data></Cell>
    <Cell ss:StyleID="s18"><Data ss:Type="Number">0</Data></Cell>
   </Row>
   <Row>
    <Cell ss:StyleID="s16"><Data ss:Type="String">High</Data></Cell>
    <Cell ss:StyleID="s17"><Data ss:Type="String">gDVTAQVALQPALk</Data></Cell>
    <Cell ss:StyleID="s18"><Data ss:Type="Number">3</Data></Cell>
    <Cell ss:StyleID="s18"><Data ss:Type="Number">4</Data></Cell>
    <Cell ss:StyleID="s18"><Data ss:Type="Number">1</Data></Cell>
    <Cell ss:StyleID="s17"><Data ss:Type="String">F1SB60</Data></Cell>
    <Cell ss:StyleID="s17"><Data ss:Type="String">N-Term(iTRAQ8plex); K14(iTRAQ8plex)</Data></Cell>
    <Cell ss:StyleID="s19"><Data ss:Type="Number">0</Data></Cell>
    <Cell ss:StyleID="s20"><Data ss:Type="Number">0.71181736555659902</Data><NamedCell
      ss:Name="_FilterDatabase"/></Cell>
    <Cell ss:StyleID="s21"><Data ss:Type="Number">3</Data><NamedCell
      ss:Name="_FilterDatabase"/></Cell>
    <Cell ss:StyleID="s22"><Data ss:Type="Number">11.9175731180491</Data><NamedCell
      ss:Name="_FilterDatabase"/></Cell>
    <Cell ss:StyleID="s20"><Data ss:Type="Number">0.71387347335576901</Data><NamedCell
      ss:Name="_FilterDatabase"/></Cell>
    <Cell ss:StyleID="s21"><Data ss:Type="Number">3</Data><NamedCell
      ss:Name="_FilterDatabase"/></Cell>
    <Cell ss:StyleID="s22"><Data ss:Type="Number">3.60186707831891</Data><NamedCell
      ss:Name="_FilterDatabase"/></Cell>
    <Cell ss:StyleID="s20"><Data ss:Type="Number">1.5717230352546301</Data><NamedCell
      ss:Name="_FilterDatabase"/></Cell>
    <Cell ss:StyleID="s21"><Data ss:Type="Number">3</Data><NamedCell
      ss:Name="_FilterDatabase"/></Cell>
    <Cell ss:StyleID="s22"><Data ss:Type="Number">0.89591629625656999</Data><NamedCell
      ss:Name="_FilterDatabase"/></Cell>
    <Cell ss:StyleID="s20"><Data ss:Type="Number">2.1882226563139602</Data><NamedCell
      ss:Name="_FilterDatabase"/></Cell>
    <Cell ss:StyleID="s21"><Data ss:Type="Number">3</Data><NamedCell
      ss:Name="_FilterDatabase"/></Cell>
    <Cell ss:StyleID="s22"><Data ss:Type="Number">7.7852446586320596</Data><NamedCell
      ss:Name="_FilterDatabase"/></Cell>
    <Cell ss:StyleID="s20"><Data ss:Type="Number">1.10484693319493</Data><NamedCell
      ss:Name="_FilterDatabase"/></Cell>
    <Cell ss:StyleID="s21"><Data ss:Type="Number">3</Data><NamedCell
      ss:Name="_FilterDatabase"/></Cell>
    <Cell ss:StyleID="s22"><Data ss:Type="Number">15.556022866303101</Data><NamedCell
      ss:Name="_FilterDatabase"/></Cell>
    <Cell ss:StyleID="s20"><Data ss:Type="Number">1.2268152760042901</Data><NamedCell
      ss:Name="_FilterDatabase"/></Cell>
    <Cell ss:StyleID="s21"><Data ss:Type="Number">3</Data><NamedCell
      ss:Name="_FilterDatabase"/></Cell>
    <Cell ss:StyleID="s22"><Data ss:Type="Number">9.9778238358662694</Data><NamedCell
      ss:Name="_FilterDatabase"/></Cell>
    <Cell ss:StyleID="s20"><Data ss:Type="Number">1.1678984864449899</Data><NamedCell
      ss:Name="_FilterDatabase"/></Cell>
    <Cell ss:StyleID="s21"><Data ss:Type="Number">3</Data><NamedCell
      ss:Name="_FilterDatabase"/></Cell>
    <Cell ss:StyleID="s22"><Data ss:Type="Number">22.344492643846198</Data><NamedCell
      ss:Name="_FilterDatabase"/></Cell>
    <Cell ss:StyleID="s20"><Data ss:Type="Number">0.92561092376529297</Data><NamedCell
      ss:Name="_FilterDatabase"/></Cell>
    <Cell ss:StyleID="s21"><Data ss:Type="Number">3</Data><NamedCell
      ss:Name="_FilterDatabase"/></Cell>
    <Cell ss:StyleID="s22"><Data ss:Type="Number">11.6303524471122</Data><NamedCell
      ss:Name="_FilterDatabase"/></Cell>
    <Cell ss:StyleID="s18"><Data ss:Type="Number">0</Data></Cell>
    <Cell ss:StyleID="s18"><Data ss:Type="Number">9.0199999999999999E-10</Data></Cell>
    <Cell ss:StyleID="s21"><Data ss:Type="Number">74.459999999999994</Data></Cell>
    <Cell ss:StyleID="s18"><Data ss:Type="Number">2.4905607200488401E-6</Data></Cell>
    <Cell ss:StyleID="s18"><Data ss:Type="Number">2</Data></Cell>
    <Cell ss:StyleID="s23"><Data ss:Type="Number">2019.20134153406</Data></Cell>
    <Cell ss:StyleID="s24"><Data ss:Type="Number">-2.2581977555823101</Data></Cell>
    <Cell ss:StyleID="s25"><Data ss:Type="Number">44.079512999999999</Data></Cell>
    <Cell ss:StyleID="s18"><Data ss:Type="Number">0</Data></Cell>
   </Row>
   <Row>
    <Cell ss:StyleID="s16"><Data ss:Type="String">High</Data></Cell>
    <Cell ss:StyleID="s17"><Data ss:Type="String">dLYANNVmSGGTTmYPGIADR</Data></Cell>
    <Cell ss:StyleID="s18"><Data ss:Type="Number">6</Data></Cell>
    <Cell ss:StyleID="s18"><Data ss:Type="Number">1</Data></Cell>
    <Cell ss:StyleID="s18"><Data ss:Type="Number">1</Data></Cell>
    <Cell ss:StyleID="s17"><Data ss:Type="String">P68137</Data></Cell>
    <Cell ss:StyleID="s17"><Data ss:Type="String">N-Term(iTRAQ8plex); M8(Oxidation); M14(Oxidation)</Data></Cell>
    <Cell ss:StyleID="s19"><Data ss:Type="Number">0</Data></Cell>
    <Cell ss:StyleID="s20"><Data ss:Type="Number">1.29619029778654</Data><NamedCell
      ss:Name="_FilterDatabase"/></Cell>
    <Cell ss:StyleID="s21"><Data ss:Type="Number">6</Data><NamedCell
      ss:Name="_FilterDatabase"/></Cell>
    <Cell ss:StyleID="s22"><Data ss:Type="Number">12.5506639855916</Data><NamedCell
      ss:Name="_FilterDatabase"/></Cell>
    <Cell ss:StyleID="s20"><Data ss:Type="Number">1.1759648820175601</Data><NamedCell
      ss:Name="_FilterDatabase"/></Cell>
    <Cell ss:StyleID="s21"><Data ss:Type="Number">6</Data><NamedCell
      ss:Name="_FilterDatabase"/></Cell>
    <Cell ss:StyleID="s22"><Data ss:Type="Number">13.8570621832912</Data><NamedCell
      ss:Name="_FilterDatabase"/></Cell>
    <Cell ss:StyleID="s20"><Data ss:Type="Number">0.99125593284336999</Data><NamedCell
      ss:Name="_FilterDatabase"/></Cell>
    <Cell ss:StyleID="s21"><Data ss:Type="Number">5</Data><NamedCell
      ss:Name="_FilterDatabase"/></Cell>
    <Cell ss:StyleID="s22"><Data ss:Type="Number">29.7677532885264</Data><NamedCell
      ss:Name="_FilterDatabase"/></Cell>
    <Cell ss:StyleID="s20"><Data ss:Type="Number">0.99782212439567897</Data><NamedCell
      ss:Name="_FilterDatabase"/></Cell>
    <Cell ss:StyleID="s21"><Data ss:Type="Number">4</Data><NamedCell
      ss:Name="_FilterDatabase"/></Cell>
    <Cell ss:StyleID="s22"><Data ss:Type="Number">40.263385840583297</Data><NamedCell
      ss:Name="_FilterDatabase"/></Cell>
    <Cell ss:StyleID="s20"><Data ss:Type="Number">0.79120049056314301</Data><NamedCell
      ss:Name="_FilterDatabase"/></Cell>
    <Cell ss:StyleID="s21"><Data ss:Type="Number">6</Data><NamedCell
      ss:Name="_FilterDatabase"/></Cell>
    <Cell ss:StyleID="s22"><Data ss:Type="Number">16.241324755370101</Data><NamedCell
      ss:Name="_FilterDatabase"/></Cell>
    <Cell ss:StyleID="s20"><Data ss:Type="Number">0.67829400233901505</Data><NamedCell
      ss:Name="_FilterDatabase"/></Cell>
    <Cell ss:StyleID="s21"><Data ss:Type="Number">6</Data><NamedCell
      ss:Name="_FilterDatabase"/></Cell>
    <Cell ss:StyleID="s22"><Data ss:Type="Number">14.1683329807361</Data><NamedCell
      ss:Name="_FilterDatabase"/></Cell>
    <Cell ss:StyleID="s20"><Data ss:Type="Number">1.22256715289583</Data><NamedCell
      ss:Name="_FilterDatabase"/></Cell>
    <Cell ss:StyleID="s21"><Data ss:Type="Number">6</Data><NamedCell
      ss:Name="_FilterDatabase"/></Cell>
    <Cell ss:StyleID="s22"><Data ss:Type="Number">15.5598763320132</Data><NamedCell
      ss:Name="_FilterDatabase"/></Cell>
    <Cell ss:StyleID="s20"><Data ss:Type="Number">0.80327234228357602</Data><NamedCell
      ss:Name="_FilterDatabase"/></Cell>
    <Cell ss:StyleID="s21"><Data ss:Type="Number">5</Data><NamedCell
      ss:Name="_FilterDatabase"/></Cell>
    <Cell ss:StyleID="s22"><Data ss:Type="Number">9.6432524159982194</Data><NamedCell
      ss:Name="_FilterDatabase"/></Cell>
    <Cell ss:StyleID="s18"><Data ss:Type="Number">0</Data></Cell>
    <Cell ss:StyleID="s18"><Data ss:Type="Number">3.714E-11</Data></Cell>
    <Cell ss:StyleID="s21"><Data ss:Type="Number">74.319999999999993</Data></Cell>
    <Cell ss:StyleID="s18"><Data ss:Type="Number">1.14276907552102E-6</Data></Cell>
    <Cell ss:StyleID="s18"><Data ss:Type="Number">3</Data></Cell>
    <Cell ss:StyleID="s23"><Data ss:Type="Number">2582.2168310173402</Data></Cell>
    <Cell ss:StyleID="s24"><Data ss:Type="Number">-3.4959363051181899E-2</Data></Cell>
    <Cell ss:StyleID="s25"><Data ss:Type="Number">41.896892999999999</Data></Cell>
    <Cell ss:StyleID="s18"><Data ss:Type="Number">0</Data></Cell>
   </Row>
   <Row>
    <Cell ss:StyleID="s16"><Data ss:Type="String">High</Data></Cell>
    <Cell ss:StyleID="s17"><Data ss:Type="String">FMIELDGTENk</Data></Cell>
    <Cell ss:StyleID="s18"><Data ss:Type="Number">15</Data></Cell>
    <Cell ss:StyleID="s18"><Data ss:Type="Number">2</Data></Cell>
    <Cell ss:StyleID="s18"><Data ss:Type="Number">1</Data></Cell>
    <Cell ss:StyleID="s17"><Data ss:Type="String">F1RFY2</Data></Cell>
    <Cell ss:StyleID="s17"><Data ss:Type="String">K11(iTRAQ8plex)</Data></Cell>
    <Cell ss:StyleID="s19"><Data ss:Type="Number">0</Data></Cell>
    <Cell ss:StyleID="s20"><Data ss:Type="Number">0.85285914694457299</Data><NamedCell
      ss:Name="_FilterDatabase"/></Cell>
    <Cell ss:StyleID="s21"><Data ss:Type="Number">15</Data><NamedCell
      ss:Name="_FilterDatabase"/></Cell>
    <Cell ss:StyleID="s22"><Data ss:Type="Number">18.448981859704499</Data><NamedCell
      ss:Name="_FilterDatabase"/></Cell>
    <Cell ss:StyleID="s20"><Data ss:Type="Number">0.81344872454505901</Data><NamedCell
      ss:Name="_FilterDatabase"/></Cell>
    <Cell ss:StyleID="s21"><Data ss:Type="Number">15</Data><NamedCell
      ss:Name="_FilterDatabase"/></Cell>
    <Cell ss:StyleID="s22"><Data ss:Type="Number">20.4878947981911</Data><NamedCell
      ss:Name="_FilterDatabase"/></Cell>
    <Cell ss:StyleID="s20"><Data ss:Type="Number">0.77553775809840697</Data><NamedCell
      ss:Name="_FilterDatabase"/></Cell>
    <Cell ss:StyleID="s21"><Data ss:Type="Number">15</Data><NamedCell
      ss:Name="_FilterDatabase"/></Cell>
    <Cell ss:StyleID="s22"><Data ss:Type="Number">27.080329395815099</Data><NamedCell
      ss:Name="_FilterDatabase"/></Cell>
    <Cell ss:StyleID="s20"><Data ss:Type="Number">0.82357667178201599</Data><NamedCell
      ss:Name="_FilterDatabase"/></Cell>
    <Cell ss:StyleID="s21"><Data ss:Type="Number">15</Data><NamedCell
      ss:Name="_FilterDatabase"/></Cell>
    <Cell ss:StyleID="s22"><Data ss:Type="Number">17.538241469420601</Data><NamedCell
      ss:Name="_FilterDatabase"/></Cell>
    <Cell ss:StyleID="s20"><Data ss:Type="Number">1.15791650595891</Data><NamedCell
      ss:Name="_FilterDatabase"/></Cell>
    <Cell ss:StyleID="s21"><Data ss:Type="Number">15</Data><NamedCell
      ss:Name="_FilterDatabase"/></Cell>
    <Cell ss:StyleID="s22"><Data ss:Type="Number">8.4679107064921606</Data><NamedCell
      ss:Name="_FilterDatabase"/></Cell>
    <Cell ss:StyleID="s20"><Data ss:Type="Number">1.0453950949858</Data><NamedCell
      ss:Name="_FilterDatabase"/></Cell>
    <Cell ss:StyleID="s21"><Data ss:Type="Number">15</Data><NamedCell
      ss:Name="_FilterDatabase"/></Cell>
    <Cell ss:StyleID="s22"><Data ss:Type="Number">10.638731885955799</Data><NamedCell
      ss:Name="_FilterDatabase"/></Cell>
    <Cell ss:StyleID="s20"><Data ss:Type="Number">1.2732044466568999</Data><NamedCell
      ss:Name="_FilterDatabase"/></Cell>
    <Cell ss:StyleID="s21"><Data ss:Type="Number">15</Data><NamedCell
      ss:Name="_FilterDatabase"/></Cell>
    <Cell ss:StyleID="s22"><Data ss:Type="Number">11.9642676108198</Data><NamedCell
      ss:Name="_FilterDatabase"/></Cell>
    <Cell ss:StyleID="s20"><Data ss:Type="Number">1.6192206998304699</Data><NamedCell
      ss:Name="_FilterDatabase"/></Cell>
    <Cell ss:StyleID="s21"><Data ss:Type="Number">15</Data><NamedCell
      ss:Name="_FilterDatabase"/></Cell>
    <Cell ss:StyleID="s22"><Data ss:Type="Number">29.329971278680201</Data><NamedCell
      ss:Name="_FilterDatabase"/></Cell>
    <Cell ss:StyleID="s18"><Data ss:Type="Number">0</Data></Cell>
    <Cell ss:StyleID="s18"><Data ss:Type="Number">9.5519999999999998E-8</Data></Cell>
    <Cell ss:StyleID="s21"><Data ss:Type="Number">74.19</Data></Cell>
    <Cell ss:StyleID="s18"><Data ss:Type="Number">2.1663592059936E-6</Data></Cell>
    <Cell ss:StyleID="s18"><Data ss:Type="Number">2</Data></Cell>
    <Cell ss:StyleID="s23"><Data ss:Type="Number">1600.81608762781</Data></Cell>
    <Cell ss:StyleID="s24"><Data ss:Type="Number">-2.10746394527906</Data></Cell>
    <Cell ss:StyleID="s25"><Data ss:Type="Number">47.182929999999999</Data></Cell>
    <Cell ss:StyleID="s18"><Data ss:Type="Number">0</Data></Cell>
   </Row>
   <Row>
    <Cell ss:StyleID="s16"><Data ss:Type="String">High</Data></Cell>
    <Cell ss:StyleID="s17"><Data ss:Type="String">vLNNMEIGTSLFDEEGSk</Data></Cell>
    <Cell ss:StyleID="s18"><Data ss:Type="Number">49</Data></Cell>
    <Cell ss:StyleID="s18"><Data ss:Type="Number">5</Data></Cell>
    <Cell ss:StyleID="s18"><Data ss:Type="Number">1</Data></Cell>
    <Cell ss:StyleID="s17"><Data ss:Type="String">Q7SIB7</Data></Cell>
    <Cell ss:StyleID="s17"><Data ss:Type="String">N-Term(iTRAQ8plex); K18(iTRAQ8plex)</Data></Cell>
    <Cell ss:StyleID="s19"><Data ss:Type="Number">0</Data></Cell>
    <Cell ss:StyleID="s20"><Data ss:Type="Number">0.84598192084004697</Data><NamedCell
      ss:Name="_FilterDatabase"/></Cell>
    <Cell ss:StyleID="s21"><Data ss:Type="Number">49</Data><NamedCell
      ss:Name="_FilterDatabase"/></Cell>
    <Cell ss:StyleID="s22"><Data ss:Type="Number">8.7639935928752895</Data><NamedCell
      ss:Name="_FilterDatabase"/></Cell>
    <Cell ss:StyleID="s20"><Data ss:Type="Number">0.893887548150477</Data><NamedCell
      ss:Name="_FilterDatabase"/></Cell>
    <Cell ss:StyleID="s21"><Data ss:Type="Number">49</Data><NamedCell
      ss:Name="_FilterDatabase"/></Cell>
    <Cell ss:StyleID="s22"><Data ss:Type="Number">9.1711758063651008</Data><NamedCell
      ss:Name="_FilterDatabase"/></Cell>
    <Cell ss:StyleID="s20"><Data ss:Type="Number">0.77541343198598101</Data><NamedCell
      ss:Name="_FilterDatabase"/></Cell>
    <Cell ss:StyleID="s21"><Data ss:Type="Number">49</Data><NamedCell
      ss:Name="_FilterDatabase"/></Cell>
    <Cell ss:StyleID="s22"><Data ss:Type="Number">17.414106381356401</Data><NamedCell
      ss:Name="_FilterDatabase"/></Cell>
    <Cell ss:StyleID="s20"><Data ss:Type="Number">1.0074270529237701</Data><NamedCell
      ss:Name="_FilterDatabase"/></Cell>
    <Cell ss:StyleID="s21"><Data ss:Type="Number">49</Data><NamedCell
      ss:Name="_FilterDatabase"/></Cell>
    <Cell ss:StyleID="s22"><Data ss:Type="Number">14.816903450535699</Data><NamedCell
      ss:Name="_FilterDatabase"/></Cell>
    <Cell ss:StyleID="s20"><Data ss:Type="Number">1.4675953030960101</Data><NamedCell
      ss:Name="_FilterDatabase"/></Cell>
    <Cell ss:StyleID="s21"><Data ss:Type="Number">49</Data><NamedCell
      ss:Name="_FilterDatabase"/></Cell>
    <Cell ss:StyleID="s22"><Data ss:Type="Number">12.0560700682549</Data><NamedCell
      ss:Name="_FilterDatabase"/></Cell>
    <Cell ss:StyleID="s20"><Data ss:Type="Number">1.1890264928930001</Data><NamedCell
      ss:Name="_FilterDatabase"/></Cell>
    <Cell ss:StyleID="s21"><Data ss:Type="Number">49</Data><NamedCell
      ss:Name="_FilterDatabase"/></Cell>
    <Cell ss:StyleID="s22"><Data ss:Type="Number">12.0166114739727</Data><NamedCell
      ss:Name="_FilterDatabase"/></Cell>
    <Cell ss:StyleID="s20"><Data ss:Type="Number">1.0781981220097201</Data><NamedCell
      ss:Name="_FilterDatabase"/></Cell>
    <Cell ss:StyleID="s21"><Data ss:Type="Number">49</Data><NamedCell
      ss:Name="_FilterDatabase"/></Cell>
    <Cell ss:StyleID="s22"><Data ss:Type="Number">5.98930353933455</Data><NamedCell
      ss:Name="_FilterDatabase"/></Cell>
    <Cell ss:StyleID="s20"><Data ss:Type="Number">1.4201212300139701</Data><NamedCell
      ss:Name="_FilterDatabase"/></Cell>
    <Cell ss:StyleID="s21"><Data ss:Type="Number">49</Data><NamedCell
      ss:Name="_FilterDatabase"/></Cell>
    <Cell ss:StyleID="s22"><Data ss:Type="Number">9.8980914607735304</Data><NamedCell
      ss:Name="_FilterDatabase"/></Cell>
    <Cell ss:StyleID="s18"><Data ss:Type="Number">0</Data></Cell>
    <Cell ss:StyleID="s18"><Data ss:Type="Number">4.0789999999999999E-12</Data></Cell>
    <Cell ss:StyleID="s21"><Data ss:Type="Number">73.86</Data></Cell>
    <Cell ss:StyleID="s18"><Data ss:Type="Number">4.5781521444988597E-6</Data></Cell>
    <Cell ss:StyleID="s18"><Data ss:Type="Number">3</Data></Cell>
    <Cell ss:StyleID="s23"><Data ss:Type="Number">2591.3398778923402</Data></Cell>
    <Cell ss:StyleID="s24"><Data ss:Type="Number">-3.2776085178714198</Data></Cell>
    <Cell ss:StyleID="s25"><Data ss:Type="Number">78.809275</Data></Cell>
    <Cell ss:StyleID="s18"><Data ss:Type="Number">0</Data></Cell>
   </Row>
   <Row>
    <Cell ss:StyleID="s16"><Data ss:Type="String">High</Data></Cell>
    <Cell ss:StyleID="s17"><Data ss:Type="String">lSVEALNSLTGEFk</Data></Cell>
    <Cell ss:StyleID="s18"><Data ss:Type="Number">418</Data></Cell>
    <Cell ss:StyleID="s18"><Data ss:Type="Number">2</Data></Cell>
    <Cell ss:StyleID="s18"><Data ss:Type="Number">1</Data></Cell>
    <Cell ss:StyleID="s17"><Data ss:Type="String">Q5XLD3</Data></Cell>
    <Cell ss:StyleID="s17"><Data ss:Type="String">N-Term(iTRAQ8plex); K14(iTRAQ8plex)</Data></Cell>
    <Cell ss:StyleID="s19"><Data ss:Type="Number">0</Data></Cell>
    <Cell ss:StyleID="s20"><Data ss:Type="Number">0.84768280272661101</Data><NamedCell
      ss:Name="_FilterDatabase"/></Cell>
    <Cell ss:StyleID="s21"><Data ss:Type="Number">418</Data><NamedCell
      ss:Name="_FilterDatabase"/></Cell>
    <Cell ss:StyleID="s22"><Data ss:Type="Number">9.3196413586272495</Data><NamedCell
      ss:Name="_FilterDatabase"/></Cell>
    <Cell ss:StyleID="s20"><Data ss:Type="Number">0.68003240494446104</Data><NamedCell
      ss:Name="_FilterDatabase"/></Cell>
    <Cell ss:StyleID="s21"><Data ss:Type="Number">418</Data><NamedCell
      ss:Name="_FilterDatabase"/></Cell>
    <Cell ss:StyleID="s22"><Data ss:Type="Number">17.3390122964189</Data><NamedCell
      ss:Name="_FilterDatabase"/></Cell>
    <Cell ss:StyleID="s20"><Data ss:Type="Number">0.8822134136966</Data><NamedCell
      ss:Name="_FilterDatabase"/></Cell>
    <Cell ss:StyleID="s21"><Data ss:Type="Number">418</Data><NamedCell
      ss:Name="_FilterDatabase"/></Cell>
    <Cell ss:StyleID="s22"><Data ss:Type="Number">13.980562208513801</Data><NamedCell
      ss:Name="_FilterDatabase"/></Cell>
    <Cell ss:StyleID="s20"><Data ss:Type="Number">1.05619233028814</Data><NamedCell
      ss:Name="_FilterDatabase"/></Cell>
    <Cell ss:StyleID="s21"><Data ss:Type="Number">418</Data><NamedCell
      ss:Name="_FilterDatabase"/></Cell>
    <Cell ss:StyleID="s22"><Data ss:Type="Number">18.4027014266691</Data><NamedCell
      ss:Name="_FilterDatabase"/></Cell>
    <Cell ss:StyleID="s20"><Data ss:Type="Number">1.4247953164545699</Data><NamedCell
      ss:Name="_FilterDatabase"/></Cell>
    <Cell ss:StyleID="s21"><Data ss:Type="Number">418</Data><NamedCell
      ss:Name="_FilterDatabase"/></Cell>
    <Cell ss:StyleID="s22"><Data ss:Type="Number">11.8684249154018</Data><NamedCell
      ss:Name="_FilterDatabase"/></Cell>
    <Cell ss:StyleID="s20"><Data ss:Type="Number">1.3294498994688799</Data><NamedCell
      ss:Name="_FilterDatabase"/></Cell>
    <Cell ss:StyleID="s21"><Data ss:Type="Number">418</Data><NamedCell
      ss:Name="_FilterDatabase"/></Cell>
    <Cell ss:StyleID="s22"><Data ss:Type="Number">11.785265989381401</Data><NamedCell
      ss:Name="_FilterDatabase"/></Cell>
    <Cell ss:StyleID="s20"><Data ss:Type="Number">1.1257544898978999</Data><NamedCell
      ss:Name="_FilterDatabase"/></Cell>
    <Cell ss:StyleID="s21"><Data ss:Type="Number">418</Data><NamedCell
      ss:Name="_FilterDatabase"/></Cell>
    <Cell ss:StyleID="s22"><Data ss:Type="Number">9.3399529122423601</Data><NamedCell
      ss:Name="_FilterDatabase"/></Cell>
    <Cell ss:StyleID="s20"><Data ss:Type="Number">1.43291383182818</Data><NamedCell
      ss:Name="_FilterDatabase"/></Cell>
    <Cell ss:StyleID="s21"><Data ss:Type="Number">418</Data><NamedCell
      ss:Name="_FilterDatabase"/></Cell>
    <Cell ss:StyleID="s22"><Data ss:Type="Number">11.887510528571401</Data><NamedCell
      ss:Name="_FilterDatabase"/></Cell>
    <Cell ss:StyleID="s18"><Data ss:Type="Number">0</Data></Cell>
    <Cell ss:StyleID="s18"><Data ss:Type="Number">1.034E-14</Data></Cell>
    <Cell ss:StyleID="s21"><Data ss:Type="Number">73.849999999999994</Data></Cell>
    <Cell ss:StyleID="s18"><Data ss:Type="Number">4.4218063799143603E-6</Data></Cell>
    <Cell ss:StyleID="s18"><Data ss:Type="Number">2</Data></Cell>
    <Cell ss:StyleID="s23"><Data ss:Type="Number">2116.20390501063</Data></Cell>
    <Cell ss:StyleID="s24"><Data ss:Type="Number">-3.3722078283098398</Data></Cell>
    <Cell ss:StyleID="s25"><Data ss:Type="Number">77.179383999999999</Data></Cell>
    <Cell ss:StyleID="s18"><Data ss:Type="Number">0</Data></Cell>
   </Row>
   <Row>
    <Cell ss:StyleID="s16"><Data ss:Type="String">High</Data></Cell>
    <Cell ss:StyleID="s17"><Data ss:Type="String">gAEAANVTGPDGVPVEGSR</Data></Cell>
    <Cell ss:StyleID="s18"><Data ss:Type="Number">1</Data></Cell>
    <Cell ss:StyleID="s18"><Data ss:Type="Number">2</Data></Cell>
    <Cell ss:StyleID="s18"><Data ss:Type="Number">1</Data></Cell>
    <Cell ss:StyleID="s17"><Data ss:Type="String">F1SQ46</Data></Cell>
    <Cell ss:StyleID="s17"><Data ss:Type="String">N-Term(iTRAQ8plex)</Data></Cell>
    <Cell ss:StyleID="s19"><Data ss:Type="Number">0</Data></Cell>
    <Cell ss:StyleID="s20"><Data ss:Type="Number">0.73178913890645303</Data><NamedCell
      ss:Name="_FilterDatabase"/></Cell>
    <Cell ss:StyleID="s21"><Data ss:Type="Number">1</Data><NamedCell
      ss:Name="_FilterDatabase"/></Cell>
    <Cell ss:StyleID="s22"><NamedCell ss:Name="_FilterDatabase"/></Cell>
    <Cell ss:StyleID="s20"><Data ss:Type="Number">0.96928540209164304</Data><NamedCell
      ss:Name="_FilterDatabase"/></Cell>
    <Cell ss:StyleID="s21"><Data ss:Type="Number">1</Data><NamedCell
      ss:Name="_FilterDatabase"/></Cell>
    <Cell ss:StyleID="s22"><NamedCell ss:Name="_FilterDatabase"/></Cell>
    <Cell ss:StyleID="s20"><Data ss:Type="Number">1.0607535018256</Data><NamedCell
      ss:Name="_FilterDatabase"/></Cell>
    <Cell ss:StyleID="s21"><Data ss:Type="Number">1</Data><NamedCell
      ss:Name="_FilterDatabase"/></Cell>
    <Cell ss:StyleID="s22"><NamedCell ss:Name="_FilterDatabase"/></Cell>
    <Cell ss:StyleID="s20"><Data ss:Type="Number">1.1319328621835301</Data><NamedCell
      ss:Name="_FilterDatabase"/></Cell>
    <Cell ss:StyleID="s21"><Data ss:Type="Number">1</Data><NamedCell
      ss:Name="_FilterDatabase"/></Cell>
    <Cell ss:StyleID="s22"><NamedCell ss:Name="_FilterDatabase"/></Cell>
    <Cell ss:StyleID="s20"><Data ss:Type="Number">1.68859702372539</Data><NamedCell
      ss:Name="_FilterDatabase"/></Cell>
    <Cell ss:StyleID="s21"><Data ss:Type="Number">1</Data><NamedCell
      ss:Name="_FilterDatabase"/></Cell>
    <Cell ss:StyleID="s22"><NamedCell ss:Name="_FilterDatabase"/></Cell>
    <Cell ss:StyleID="s20"><Data ss:Type="Number">1.8651456778589099</Data><NamedCell
      ss:Name="_FilterDatabase"/></Cell>
    <Cell ss:StyleID="s21"><Data ss:Type="Number">1</Data><NamedCell
      ss:Name="_FilterDatabase"/></Cell>
    <Cell ss:StyleID="s22"><NamedCell ss:Name="_FilterDatabase"/></Cell>
    <Cell ss:StyleID="s20"><Data ss:Type="Number">0.62925834752377197</Data><NamedCell
      ss:Name="_FilterDatabase"/></Cell>
    <Cell ss:StyleID="s21"><Data ss:Type="Number">1</Data><NamedCell
      ss:Name="_FilterDatabase"/></Cell>
    <Cell ss:StyleID="s22"><NamedCell ss:Name="_FilterDatabase"/></Cell>
    <Cell ss:StyleID="s20"><Data ss:Type="Number">0.96762585695300996</Data><NamedCell
      ss:Name="_FilterDatabase"/></Cell>
    <Cell ss:StyleID="s21"><Data ss:Type="Number">1</Data><NamedCell
      ss:Name="_FilterDatabase"/></Cell>
    <Cell ss:StyleID="s22"><NamedCell ss:Name="_FilterDatabase"/></Cell>
    <Cell ss:StyleID="s18"><Data ss:Type="Number">0</Data></Cell>
    <Cell ss:StyleID="s18"><Data ss:Type="Number">2.8750000000000001E-18</Data></Cell>
    <Cell ss:StyleID="s21"><Data ss:Type="Number">73.41</Data></Cell>
    <Cell ss:StyleID="s18"><Data ss:Type="Number">3.7463432645398999E-6</Data></Cell>
    <Cell ss:StyleID="s18"><Data ss:Type="Number">2</Data></Cell>
    <Cell ss:StyleID="s23"><Data ss:Type="Number">2087.06254758875</Data></Cell>
    <Cell ss:StyleID="s24"><Data ss:Type="Number">-2.2058281172311802</Data></Cell>
    <Cell ss:StyleID="s25"><Data ss:Type="Number">34.405284000000002</Data></Cell>
    <Cell ss:StyleID="s18"><Data ss:Type="Number">0</Data></Cell>
   </Row>
   <Row>
    <Cell ss:StyleID="s16"><Data ss:Type="String">High</Data></Cell>
    <Cell ss:StyleID="s17"><Data ss:Type="String">gMNTLVGYDLVPEPk</Data></Cell>
    <Cell ss:StyleID="s18"><Data ss:Type="Number">7</Data></Cell>
    <Cell ss:StyleID="s18"><Data ss:Type="Number">1</Data></Cell>
    <Cell ss:StyleID="s18"><Data ss:Type="Number">1</Data></Cell>
    <Cell ss:StyleID="s17"><Data ss:Type="String">F1SJ34</Data></Cell>
    <Cell ss:StyleID="s17"><Data ss:Type="String">N-Term(iTRAQ8plex); K15(iTRAQ8plex)</Data></Cell>
    <Cell ss:StyleID="s19"><Data ss:Type="Number">0</Data></Cell>
    <Cell ss:StyleID="s20"><Data ss:Type="Number">0.72102027347806297</Data><NamedCell
      ss:Name="_FilterDatabase"/></Cell>
    <Cell ss:StyleID="s21"><Data ss:Type="Number">7</Data><NamedCell
      ss:Name="_FilterDatabase"/></Cell>
    <Cell ss:StyleID="s22"><Data ss:Type="Number">22.596426422001301</Data><NamedCell
      ss:Name="_FilterDatabase"/></Cell>
    <Cell ss:StyleID="s20"><Data ss:Type="Number">0.81045724969181199</Data><NamedCell
      ss:Name="_FilterDatabase"/></Cell>
    <Cell ss:StyleID="s21"><Data ss:Type="Number">7</Data><NamedCell
      ss:Name="_FilterDatabase"/></Cell>
    <Cell ss:StyleID="s22"><Data ss:Type="Number">9.3388822958676805</Data><NamedCell
      ss:Name="_FilterDatabase"/></Cell>
    <Cell ss:StyleID="s20"><Data ss:Type="Number">1.3531888295154699</Data><NamedCell
      ss:Name="_FilterDatabase"/></Cell>
    <Cell ss:StyleID="s21"><Data ss:Type="Number">7</Data><NamedCell
      ss:Name="_FilterDatabase"/></Cell>
    <Cell ss:StyleID="s22"><Data ss:Type="Number">23.0950160354652</Data><NamedCell
      ss:Name="_FilterDatabase"/></Cell>
    <Cell ss:StyleID="s20"><Data ss:Type="Number">1.6397964484221299</Data><NamedCell
      ss:Name="_FilterDatabase"/></Cell>
    <Cell ss:StyleID="s21"><Data ss:Type="Number">7</Data><NamedCell
      ss:Name="_FilterDatabase"/></Cell>
    <Cell ss:StyleID="s22"><Data ss:Type="Number">12.3059616008484</Data><NamedCell
      ss:Name="_FilterDatabase"/></Cell>
    <Cell ss:StyleID="s20"><Data ss:Type="Number">1.2741790607599</Data><NamedCell
      ss:Name="_FilterDatabase"/></Cell>
    <Cell ss:StyleID="s21"><Data ss:Type="Number">7</Data><NamedCell
      ss:Name="_FilterDatabase"/></Cell>
    <Cell ss:StyleID="s22"><Data ss:Type="Number">6.7164041853571996</Data><NamedCell
      ss:Name="_FilterDatabase"/></Cell>
    <Cell ss:StyleID="s20"><Data ss:Type="Number">1.31404592390686</Data><NamedCell
      ss:Name="_FilterDatabase"/></Cell>
    <Cell ss:StyleID="s21"><Data ss:Type="Number">7</Data><NamedCell
      ss:Name="_FilterDatabase"/></Cell>
    <Cell ss:StyleID="s22"><Data ss:Type="Number">7.3497065451495098</Data><NamedCell
      ss:Name="_FilterDatabase"/></Cell>
    <Cell ss:StyleID="s20"><Data ss:Type="Number">0.96757474920524</Data><NamedCell
      ss:Name="_FilterDatabase"/></Cell>
    <Cell ss:StyleID="s21"><Data ss:Type="Number">7</Data><NamedCell
      ss:Name="_FilterDatabase"/></Cell>
    <Cell ss:StyleID="s22"><Data ss:Type="Number">51.155384833808398</Data><NamedCell
      ss:Name="_FilterDatabase"/></Cell>
    <Cell ss:StyleID="s20"><Data ss:Type="Number">0.89622377482437798</Data><NamedCell
      ss:Name="_FilterDatabase"/></Cell>
    <Cell ss:StyleID="s21"><Data ss:Type="Number">7</Data><NamedCell
      ss:Name="_FilterDatabase"/></Cell>
    <Cell ss:StyleID="s22"><Data ss:Type="Number">24.955357976046798</Data><NamedCell
      ss:Name="_FilterDatabase"/></Cell>
    <Cell ss:StyleID="s18"><Data ss:Type="Number">0</Data></Cell>
    <Cell ss:StyleID="s18"><Data ss:Type="Number">4.0119999999999999E-11</Data></Cell>
    <Cell ss:StyleID="s21"><Data ss:Type="Number">73.27</Data></Cell>
    <Cell ss:StyleID="s18"><Data ss:Type="Number">5.38327084071717E-6</Data></Cell>
    <Cell ss:StyleID="s18"><Data ss:Type="Number">2</Data></Cell>
    <Cell ss:StyleID="s23"><Data ss:Type="Number">2241.2358874325</Data></Cell>
    <Cell ss:StyleID="s24"><Data ss:Type="Number">-2.2683277241959798</Data></Cell>
    <Cell ss:StyleID="s25"><Data ss:Type="Number">57.923842999999998</Data></Cell>
    <Cell ss:StyleID="s18"><Data ss:Type="Number">0</Data></Cell>
   </Row>
   <Row>
    <Cell ss:StyleID="s16"><Data ss:Type="String">High</Data></Cell>
    <Cell ss:StyleID="s17"><Data ss:Type="String">aAFDmFDADGGGDISVk</Data></Cell>
    <Cell ss:StyleID="s18"><Data ss:Type="Number">85</Data></Cell>
    <Cell ss:StyleID="s18"><Data ss:Type="Number">3</Data></Cell>
    <Cell ss:StyleID="s18"><Data ss:Type="Number">1</Data></Cell>
    <Cell ss:StyleID="s17"><Data ss:Type="String">P02587</Data></Cell>
    <Cell ss:StyleID="s17"><Data ss:Type="String">N-Term(iTRAQ8plex); M5(Oxidation); K17(iTRAQ8plex)</Data></Cell>
    <Cell ss:StyleID="s19"><Data ss:Type="Number">0</Data></Cell>
    <Cell ss:StyleID="s20"><Data ss:Type="Number">0.87656583572406899</Data><NamedCell
      ss:Name="_FilterDatabase"/></Cell>
    <Cell ss:StyleID="s21"><Data ss:Type="Number">85</Data><NamedCell
      ss:Name="_FilterDatabase"/></Cell>
    <Cell ss:StyleID="s22"><Data ss:Type="Number">10.4508668630112</Data><NamedCell
      ss:Name="_FilterDatabase"/></Cell>
    <Cell ss:StyleID="s20"><Data ss:Type="Number">0.78541274352156998</Data><NamedCell
      ss:Name="_FilterDatabase"/></Cell>
    <Cell ss:StyleID="s21"><Data ss:Type="Number">85</Data><NamedCell
      ss:Name="_FilterDatabase"/></Cell>
    <Cell ss:StyleID="s22"><Data ss:Type="Number">12.8714932648536</Data><NamedCell
      ss:Name="_FilterDatabase"/></Cell>
    <Cell ss:StyleID="s20"><Data ss:Type="Number">0.89249002652258702</Data><NamedCell
      ss:Name="_FilterDatabase"/></Cell>
    <Cell ss:StyleID="s21"><Data ss:Type="Number">85</Data><NamedCell
      ss:Name="_FilterDatabase"/></Cell>
    <Cell ss:StyleID="s22"><Data ss:Type="Number">11.110683093990801</Data><NamedCell
      ss:Name="_FilterDatabase"/></Cell>
    <Cell ss:StyleID="s20"><Data ss:Type="Number">1.06589361798646</Data><NamedCell
      ss:Name="_FilterDatabase"/></Cell>
    <Cell ss:StyleID="s21"><Data ss:Type="Number">85</Data><NamedCell
      ss:Name="_FilterDatabase"/></Cell>
    <Cell ss:StyleID="s22"><Data ss:Type="Number">15.309837985152701</Data><NamedCell
      ss:Name="_FilterDatabase"/></Cell>
    <Cell ss:StyleID="s20"><Data ss:Type="Number">1.3304477595865201</Data><NamedCell
      ss:Name="_FilterDatabase"/></Cell>
    <Cell ss:StyleID="s21"><Data ss:Type="Number">85</Data><NamedCell
      ss:Name="_FilterDatabase"/></Cell>
    <Cell ss:StyleID="s22"><Data ss:Type="Number">13.622640801319999</Data><NamedCell
      ss:Name="_FilterDatabase"/></Cell>
    <Cell ss:StyleID="s20"><Data ss:Type="Number">1.0584380636153301</Data><NamedCell
      ss:Name="_FilterDatabase"/></Cell>
    <Cell ss:StyleID="s21"><Data ss:Type="Number">85</Data><NamedCell
      ss:Name="_FilterDatabase"/></Cell>
    <Cell ss:StyleID="s22"><Data ss:Type="Number">11.2902585627665</Data><NamedCell
      ss:Name="_FilterDatabase"/></Cell>
    <Cell ss:StyleID="s20"><Data ss:Type="Number">1.0125435697892899</Data><NamedCell
      ss:Name="_FilterDatabase"/></Cell>
    <Cell ss:StyleID="s21"><Data ss:Type="Number">85</Data><NamedCell
      ss:Name="_FilterDatabase"/></Cell>
    <Cell ss:StyleID="s22"><Data ss:Type="Number">9.4929072524743496</Data><NamedCell
      ss:Name="_FilterDatabase"/></Cell>
    <Cell ss:StyleID="s20"><Data ss:Type="Number">1.6146081214453101</Data><NamedCell
      ss:Name="_FilterDatabase"/></Cell>
    <Cell ss:StyleID="s21"><Data ss:Type="Number">85</Data><NamedCell
      ss:Name="_FilterDatabase"/></Cell>
    <Cell ss:StyleID="s22"><Data ss:Type="Number">14.4390573820468</Data><NamedCell
      ss:Name="_FilterDatabase"/></Cell>
    <Cell ss:StyleID="s18"><Data ss:Type="Number">0</Data></Cell>
    <Cell ss:StyleID="s18"><Data ss:Type="Number">4.6880000000000002E-12</Data></Cell>
    <Cell ss:StyleID="s21"><Data ss:Type="Number">73.27</Data></Cell>
    <Cell ss:StyleID="s18"><Data ss:Type="Number">2.5456324491755401E-6</Data></Cell>
    <Cell ss:StyleID="s18"><Data ss:Type="Number">3</Data></Cell>
    <Cell ss:StyleID="s23"><Data ss:Type="Number">2340.1539648064099</Data></Cell>
    <Cell ss:StyleID="s24"><Data ss:Type="Number">-4.2353980731125898</Data></Cell>
    <Cell ss:StyleID="s25"><Data ss:Type="Number">73.248070999999996</Data></Cell>
    <Cell ss:StyleID="s18"><Data ss:Type="Number">0</Data></Cell>
   </Row>
   <Row>
    <Cell ss:StyleID="s16"><Data ss:Type="String">High</Data></Cell>
    <Cell ss:StyleID="s17"><Data ss:Type="String">LVQTAAQQVAEDk</Data></Cell>
    <Cell ss:StyleID="s18"><Data ss:Type="Number">2</Data></Cell>
    <Cell ss:StyleID="s18"><Data ss:Type="Number">1</Data></Cell>
    <Cell ss:StyleID="s18"><Data ss:Type="Number">1</Data></Cell>
    <Cell ss:StyleID="s17"><Data ss:Type="String">I3L7I7</Data></Cell>
    <Cell ss:StyleID="s17"><Data ss:Type="String">K13(iTRAQ8plex)</Data></Cell>
    <Cell ss:StyleID="s19"><Data ss:Type="Number">0</Data></Cell>
    <Cell ss:StyleID="s20"><Data ss:Type="Number">0.54163540050751302</Data><NamedCell
      ss:Name="_FilterDatabase"/></Cell>
    <Cell ss:StyleID="s21"><Data ss:Type="Number">2</Data><NamedCell
      ss:Name="_FilterDatabase"/></Cell>
    <Cell ss:StyleID="s22"><Data ss:Type="Number">31.116643751771001</Data><NamedCell
      ss:Name="_FilterDatabase"/></Cell>
    <Cell ss:StyleID="s20"><Data ss:Type="Number">0.92172658540832597</Data><NamedCell
      ss:Name="_FilterDatabase"/></Cell>
    <Cell ss:StyleID="s21"><Data ss:Type="Number">2</Data><NamedCell
      ss:Name="_FilterDatabase"/></Cell>
    <Cell ss:StyleID="s22"><Data ss:Type="Number">52.6957547676421</Data><NamedCell
      ss:Name="_FilterDatabase"/></Cell>
    <Cell ss:StyleID="s20"><Data ss:Type="Number">1.6625671144723499</Data><NamedCell
      ss:Name="_FilterDatabase"/></Cell>
    <Cell ss:StyleID="s21"><Data ss:Type="Number">2</Data><NamedCell
      ss:Name="_FilterDatabase"/></Cell>
    <Cell ss:StyleID="s22"><Data ss:Type="Number">55.262579907870297</Data><NamedCell
      ss:Name="_FilterDatabase"/></Cell>
    <Cell ss:StyleID="s20"><Data ss:Type="Number">1.0038832094439101</Data><NamedCell
      ss:Name="_FilterDatabase"/></Cell>
    <Cell ss:StyleID="s21"><Data ss:Type="Number">2</Data><NamedCell
      ss:Name="_FilterDatabase"/></Cell>
    <Cell ss:StyleID="s22"><Data ss:Type="Number">0.49209334497020202</Data><NamedCell
      ss:Name="_FilterDatabase"/></Cell>
    <Cell ss:StyleID="s20"><Data ss:Type="Number">1.27631230758582</Data><NamedCell
      ss:Name="_FilterDatabase"/></Cell>
    <Cell ss:StyleID="s21"><Data ss:Type="Number">2</Data><NamedCell
      ss:Name="_FilterDatabase"/></Cell>
    <Cell ss:StyleID="s22"><Data ss:Type="Number">17.2897995383784</Data><NamedCell
      ss:Name="_FilterDatabase"/></Cell>
    <Cell ss:StyleID="s20"><Data ss:Type="Number">1.32577826941698</Data><NamedCell
      ss:Name="_FilterDatabase"/></Cell>
    <Cell ss:StyleID="s21"><Data ss:Type="Number">2</Data><NamedCell
      ss:Name="_FilterDatabase"/></Cell>
    <Cell ss:StyleID="s22"><Data ss:Type="Number">31.365994194097901</Data><NamedCell
      ss:Name="_FilterDatabase"/></Cell>
    <Cell ss:StyleID="s20"><Data ss:Type="Number">0.80786337296900002</Data><NamedCell
      ss:Name="_FilterDatabase"/></Cell>
    <Cell ss:StyleID="s21"><Data ss:Type="Number">2</Data><NamedCell
      ss:Name="_FilterDatabase"/></Cell>
    <Cell ss:StyleID="s22"><Data ss:Type="Number">15.7503741734984</Data><NamedCell
      ss:Name="_FilterDatabase"/></Cell>
    <Cell ss:StyleID="s20"><Data ss:Type="Number">1.3121973994293601</Data><NamedCell
      ss:Name="_FilterDatabase"/></Cell>
    <Cell ss:StyleID="s21"><Data ss:Type="Number">2</Data><NamedCell
      ss:Name="_FilterDatabase"/></Cell>
    <Cell ss:StyleID="s22"><Data ss:Type="Number">40.554092340124697</Data><NamedCell
      ss:Name="_FilterDatabase"/></Cell>
    <Cell ss:StyleID="s18"><Data ss:Type="Number">0</Data></Cell>
    <Cell ss:StyleID="s18"><Data ss:Type="Number">1.001E-9</Data></Cell>
    <Cell ss:StyleID="s21"><Data ss:Type="Number">73.14</Data></Cell>
    <Cell ss:StyleID="s18"><Data ss:Type="Number">4.24142149141694E-6</Data></Cell>
    <Cell ss:StyleID="s18"><Data ss:Type="Number">2</Data></Cell>
    <Cell ss:StyleID="s23"><Data ss:Type="Number">1704.94023313563</Data></Cell>
    <Cell ss:StyleID="s24"><Data ss:Type="Number">-1.8640855046562901</Data></Cell>
    <Cell ss:StyleID="s25"><Data ss:Type="Number">31.807653999999999</Data></Cell>
    <Cell ss:StyleID="s18"><Data ss:Type="Number">0</Data></Cell>
   </Row>
   <Row>
    <Cell ss:StyleID="s16"><Data ss:Type="String">High</Data></Cell>
    <Cell ss:StyleID="s17"><Data ss:Type="String">vNPTVFFDIAVDGEPLGR</Data></Cell>
    <Cell ss:StyleID="s18"><Data ss:Type="Number">7</Data></Cell>
    <Cell ss:StyleID="s18"><Data ss:Type="Number">1</Data></Cell>
    <Cell ss:StyleID="s18"><Data ss:Type="Number">1</Data></Cell>
    <Cell ss:StyleID="s17"><Data ss:Type="String">P62936</Data></Cell>
    <Cell ss:StyleID="s17"><Data ss:Type="String">N-Term(iTRAQ8plex)</Data></Cell>
    <Cell ss:StyleID="s19"><Data ss:Type="Number">0</Data></Cell>
    <Cell ss:StyleID="s20"><Data ss:Type="Number">1.0134737350469001</Data><NamedCell
      ss:Name="_FilterDatabase"/></Cell>
    <Cell ss:StyleID="s21"><Data ss:Type="Number">7</Data><NamedCell
      ss:Name="_FilterDatabase"/></Cell>
    <Cell ss:StyleID="s22"><Data ss:Type="Number">6.9903202429891103</Data><NamedCell
      ss:Name="_FilterDatabase"/></Cell>
    <Cell ss:StyleID="s20"><Data ss:Type="Number">0.94271713674735502</Data><NamedCell
      ss:Name="_FilterDatabase"/></Cell>
    <Cell ss:StyleID="s21"><Data ss:Type="Number">7</Data><NamedCell
      ss:Name="_FilterDatabase"/></Cell>
    <Cell ss:StyleID="s22"><Data ss:Type="Number">13.8323990971545</Data><NamedCell
      ss:Name="_FilterDatabase"/></Cell>
    <Cell ss:StyleID="s20"><Data ss:Type="Number">0.83146214106614502</Data><NamedCell
      ss:Name="_FilterDatabase"/></Cell>
    <Cell ss:StyleID="s21"><Data ss:Type="Number">7</Data><NamedCell
      ss:Name="_FilterDatabase"/></Cell>
    <Cell ss:StyleID="s22"><Data ss:Type="Number">23.925209478124302</Data><NamedCell
      ss:Name="_FilterDatabase"/></Cell>
    <Cell ss:StyleID="s20"><Data ss:Type="Number">0.92296220316903599</Data><NamedCell
      ss:Name="_FilterDatabase"/></Cell>
    <Cell ss:StyleID="s21"><Data ss:Type="Number">7</Data><NamedCell
      ss:Name="_FilterDatabase"/></Cell>
    <Cell ss:StyleID="s22"><Data ss:Type="Number">21.886389324919602</Data><NamedCell
      ss:Name="_FilterDatabase"/></Cell>
    <Cell ss:StyleID="s20"><Data ss:Type="Number">1.18524711440897</Data><NamedCell
      ss:Name="_FilterDatabase"/></Cell>
    <Cell ss:StyleID="s21"><Data ss:Type="Number">7</Data><NamedCell
      ss:Name="_FilterDatabase"/></Cell>
    <Cell ss:StyleID="s22"><Data ss:Type="Number">6.4656967466113899</Data><NamedCell
      ss:Name="_FilterDatabase"/></Cell>
    <Cell ss:StyleID="s20"><Data ss:Type="Number">1.0500865877643899</Data><NamedCell
      ss:Name="_FilterDatabase"/></Cell>
    <Cell ss:StyleID="s21"><Data ss:Type="Number">7</Data><NamedCell
      ss:Name="_FilterDatabase"/></Cell>
    <Cell ss:StyleID="s22"><Data ss:Type="Number">10.897822681274</Data><NamedCell
      ss:Name="_FilterDatabase"/></Cell>
    <Cell ss:StyleID="s20"><Data ss:Type="Number">1.1217163135013299</Data><NamedCell
      ss:Name="_FilterDatabase"/></Cell>
    <Cell ss:StyleID="s21"><Data ss:Type="Number">7</Data><NamedCell
      ss:Name="_FilterDatabase"/></Cell>
    <Cell ss:StyleID="s22"><Data ss:Type="Number">8.5813861093363606</Data><NamedCell
      ss:Name="_FilterDatabase"/></Cell>
    <Cell ss:StyleID="s20"><Data ss:Type="Number">1.24224065509145</Data><NamedCell
      ss:Name="_FilterDatabase"/></Cell>
    <Cell ss:StyleID="s21"><Data ss:Type="Number">7</Data><NamedCell
      ss:Name="_FilterDatabase"/></Cell>
    <Cell ss:StyleID="s22"><Data ss:Type="Number">11.5945237344561</Data><NamedCell
      ss:Name="_FilterDatabase"/></Cell>
    <Cell ss:StyleID="s18"><Data ss:Type="Number">0</Data></Cell>
    <Cell ss:StyleID="s18"><Data ss:Type="Number">8.2299999999999995E-10</Data></Cell>
    <Cell ss:StyleID="s21"><Data ss:Type="Number">73.069999999999993</Data></Cell>
    <Cell ss:StyleID="s18"><Data ss:Type="Number">5.0427021454392303E-6</Data></Cell>
    <Cell ss:StyleID="s18"><Data ss:Type="Number">2</Data></Cell>
    <Cell ss:StyleID="s23"><Data ss:Type="Number">2250.19267454188</Data></Cell>
    <Cell ss:StyleID="s24"><Data ss:Type="Number">-6.4868881185419598</Data></Cell>
    <Cell ss:StyleID="s25"><Data ss:Type="Number">82.695142000000004</Data></Cell>
    <Cell ss:StyleID="s18"><Data ss:Type="Number">0</Data></Cell>
   </Row>
   <Row>
    <Cell ss:StyleID="s16"><Data ss:Type="String">High</Data></Cell>
    <Cell ss:StyleID="s17"><Data ss:Type="String">aAAEGSSNVFSmFDQTQIQEFk</Data></Cell>
    <Cell ss:StyleID="s18"><Data ss:Type="Number">28</Data></Cell>
    <Cell ss:StyleID="s18"><Data ss:Type="Number">3</Data></Cell>
    <Cell ss:StyleID="s18"><Data ss:Type="Number">1</Data></Cell>
    <Cell ss:StyleID="s17"><Data ss:Type="String">A1XQT5</Data></Cell>
    <Cell ss:StyleID="s17"><Data ss:Type="String">N-Term(iTRAQ8plex); M12(Oxidation); K22(iTRAQ8plex)</Data></Cell>
    <Cell ss:StyleID="s19"><Data ss:Type="Number">0</Data></Cell>
    <Cell ss:StyleID="s20"><Data ss:Type="Number">0.84900377938014104</Data><NamedCell
      ss:Name="_FilterDatabase"/></Cell>
    <Cell ss:StyleID="s21"><Data ss:Type="Number">28</Data><NamedCell
      ss:Name="_FilterDatabase"/></Cell>
    <Cell ss:StyleID="s22"><Data ss:Type="Number">12.277478738813</Data><NamedCell
      ss:Name="_FilterDatabase"/></Cell>
    <Cell ss:StyleID="s20"><Data ss:Type="Number">0.87340014796577703</Data><NamedCell
      ss:Name="_FilterDatabase"/></Cell>
    <Cell ss:StyleID="s21"><Data ss:Type="Number">28</Data><NamedCell
      ss:Name="_FilterDatabase"/></Cell>
    <Cell ss:StyleID="s22"><Data ss:Type="Number">16.182400398941699</Data><NamedCell
      ss:Name="_FilterDatabase"/></Cell>
    <Cell ss:StyleID="s20"><Data ss:Type="Number">1.58702214595395</Data><NamedCell
      ss:Name="_FilterDatabase"/></Cell>
    <Cell ss:StyleID="s21"><Data ss:Type="Number">28</Data><NamedCell
      ss:Name="_FilterDatabase"/></Cell>
    <Cell ss:StyleID="s22"><Data ss:Type="Number">25.895710437533701</Data><NamedCell
      ss:Name="_FilterDatabase"/></Cell>
    <Cell ss:StyleID="s20"><Data ss:Type="Number">1.5226199027862</Data><NamedCell
      ss:Name="_FilterDatabase"/></Cell>
    <Cell ss:StyleID="s21"><Data ss:Type="Number">28</Data><NamedCell
      ss:Name="_FilterDatabase"/></Cell>
    <Cell ss:StyleID="s22"><Data ss:Type="Number">17.831150177496301</Data><NamedCell
      ss:Name="_FilterDatabase"/></Cell>
    <Cell ss:StyleID="s20"><Data ss:Type="Number">1.0647640631997899</Data><NamedCell
      ss:Name="_FilterDatabase"/></Cell>
    <Cell ss:StyleID="s21"><Data ss:Type="Number">28</Data><NamedCell
      ss:Name="_FilterDatabase"/></Cell>
    <Cell ss:StyleID="s22"><Data ss:Type="Number">7.3192683994707401</Data><NamedCell
      ss:Name="_FilterDatabase"/></Cell>
    <Cell ss:StyleID="s20"><Data ss:Type="Number">0.96666049528350095</Data><NamedCell
      ss:Name="_FilterDatabase"/></Cell>
    <Cell ss:StyleID="s21"><Data ss:Type="Number">28</Data><NamedCell
      ss:Name="_FilterDatabase"/></Cell>
    <Cell ss:StyleID="s22"><Data ss:Type="Number">22.560737284889399</Data><NamedCell
      ss:Name="_FilterDatabase"/></Cell>
    <Cell ss:StyleID="s20"><Data ss:Type="Number">0.86086453301407595</Data><NamedCell
      ss:Name="_FilterDatabase"/></Cell>
    <Cell ss:StyleID="s21"><Data ss:Type="Number">28</Data><NamedCell
      ss:Name="_FilterDatabase"/></Cell>
    <Cell ss:StyleID="s22"><Data ss:Type="Number">19.373079798767399</Data><NamedCell
      ss:Name="_FilterDatabase"/></Cell>
    <Cell ss:StyleID="s20"><Data ss:Type="Number">1.07881943174302</Data><NamedCell
      ss:Name="_FilterDatabase"/></Cell>
    <Cell ss:StyleID="s21"><Data ss:Type="Number">28</Data><NamedCell
      ss:Name="_FilterDatabase"/></Cell>
    <Cell ss:StyleID="s22"><Data ss:Type="Number">9.9418687317115602</Data><NamedCell
      ss:Name="_FilterDatabase"/></Cell>
    <Cell ss:StyleID="s18"><Data ss:Type="Number">0</Data></Cell>
    <Cell ss:StyleID="s18"><Data ss:Type="Number">6.495E-15</Data></Cell>
    <Cell ss:StyleID="s21"><Data ss:Type="Number">73.040000000000006</Data></Cell>
    <Cell ss:StyleID="s18"><Data ss:Type="Number">3.7865164510588101E-6</Data></Cell>
    <Cell ss:StyleID="s18"><Data ss:Type="Number">3</Data></Cell>
    <Cell ss:StyleID="s23"><Data ss:Type="Number">3059.5165746696898</Data></Cell>
    <Cell ss:StyleID="s24"><Data ss:Type="Number">-2.4649712228877001</Data></Cell>
    <Cell ss:StyleID="s25"><Data ss:Type="Number">60.570459999999997</Data></Cell>
    <Cell ss:StyleID="s18"><Data ss:Type="Number">0</Data></Cell>
   </Row>
   <Row>
    <Cell ss:StyleID="s16"><Data ss:Type="String">High</Data></Cell>
    <Cell ss:StyleID="s17"><Data ss:Type="String">TVLVTGTIk</Data></Cell>
    <Cell ss:StyleID="s18"><Data ss:Type="Number">3</Data></Cell>
    <Cell ss:StyleID="s18"><Data ss:Type="Number">2</Data></Cell>
    <Cell ss:StyleID="s18"><Data ss:Type="Number">1</Data></Cell>
    <Cell ss:StyleID="s17"><Data ss:Type="String">P04178</Data></Cell>
    <Cell ss:StyleID="s17"><Data ss:Type="String">K9(iTRAQ8plex)</Data></Cell>
    <Cell ss:StyleID="s19"><Data ss:Type="Number">0</Data></Cell>
    <Cell ss:StyleID="s20"><Data ss:Type="Number">0.73288625440965505</Data><NamedCell
      ss:Name="_FilterDatabase"/></Cell>
    <Cell ss:StyleID="s21"><Data ss:Type="Number">3</Data><NamedCell
      ss:Name="_FilterDatabase"/></Cell>
    <Cell ss:StyleID="s22"><Data ss:Type="Number">4.0628987898178499</Data><NamedCell
      ss:Name="_FilterDatabase"/></Cell>
    <Cell ss:StyleID="s20"><Data ss:Type="Number">0.90416467788233301</Data><NamedCell
      ss:Name="_FilterDatabase"/></Cell>
    <Cell ss:StyleID="s21"><Data ss:Type="Number">3</Data><NamedCell
      ss:Name="_FilterDatabase"/></Cell>
    <Cell ss:StyleID="s22"><Data ss:Type="Number">8.5058005279943405</Data><NamedCell
      ss:Name="_FilterDatabase"/></Cell>
    <Cell ss:StyleID="s20"><Data ss:Type="Number">0.92441853080757097</Data><NamedCell
      ss:Name="_FilterDatabase"/></Cell>
    <Cell ss:StyleID="s21"><Data ss:Type="Number">3</Data><NamedCell
      ss:Name="_FilterDatabase"/></Cell>
    <Cell ss:StyleID="s22"><Data ss:Type="Number">9.8016628793959502</Data><NamedCell
      ss:Name="_FilterDatabase"/></Cell>
    <Cell ss:StyleID="s20"><Data ss:Type="Number">0.96976278113710401</Data><NamedCell
      ss:Name="_FilterDatabase"/></Cell>
    <Cell ss:StyleID="s21"><Data ss:Type="Number">3</Data><NamedCell
      ss:Name="_FilterDatabase"/></Cell>
    <Cell ss:StyleID="s22"><Data ss:Type="Number">8.7194876631082501</Data><NamedCell
      ss:Name="_FilterDatabase"/></Cell>
    <Cell ss:StyleID="s20"><Data ss:Type="Number">1.4564254333115501</Data><NamedCell
      ss:Name="_FilterDatabase"/></Cell>
    <Cell ss:StyleID="s21"><Data ss:Type="Number">3</Data><NamedCell
      ss:Name="_FilterDatabase"/></Cell>
    <Cell ss:StyleID="s22"><Data ss:Type="Number">7.1038955862670399</Data><NamedCell
      ss:Name="_FilterDatabase"/></Cell>
    <Cell ss:StyleID="s20"><Data ss:Type="Number">1.3732463387882901</Data><NamedCell
      ss:Name="_FilterDatabase"/></Cell>
    <Cell ss:StyleID="s21"><Data ss:Type="Number">3</Data><NamedCell
      ss:Name="_FilterDatabase"/></Cell>
    <Cell ss:StyleID="s22"><Data ss:Type="Number">15.739188950595601</Data><NamedCell
      ss:Name="_FilterDatabase"/></Cell>
    <Cell ss:StyleID="s20"><Data ss:Type="Number">0.97111725147091998</Data><NamedCell
      ss:Name="_FilterDatabase"/></Cell>
    <Cell ss:StyleID="s21"><Data ss:Type="Number">3</Data><NamedCell
      ss:Name="_FilterDatabase"/></Cell>
    <Cell ss:StyleID="s22"><Data ss:Type="Number">0.76055784517649105</Data><NamedCell
      ss:Name="_FilterDatabase"/></Cell>
    <Cell ss:StyleID="s20"><Data ss:Type="Number">1.5038994781922199</Data><NamedCell
      ss:Name="_FilterDatabase"/></Cell>
    <Cell ss:StyleID="s21"><Data ss:Type="Number">3</Data><NamedCell
      ss:Name="_FilterDatabase"/></Cell>
    <Cell ss:StyleID="s22"><Data ss:Type="Number">11.7001815603348</Data><NamedCell
      ss:Name="_FilterDatabase"/></Cell>
    <Cell ss:StyleID="s18"><Data ss:Type="Number">0</Data></Cell>
    <Cell ss:StyleID="s18"><Data ss:Type="Number">7.7030000000000006E-6</Data></Cell>
    <Cell ss:StyleID="s21"><Data ss:Type="Number">73.02</Data></Cell>
    <Cell ss:StyleID="s18"><Data ss:Type="Number">1.39188772001344E-6</Data></Cell>
    <Cell ss:StyleID="s18"><Data ss:Type="Number">2</Data></Cell>
    <Cell ss:StyleID="s23"><Data ss:Type="Number">1235.78593626063</Data></Cell>
    <Cell ss:StyleID="s24"><Data ss:Type="Number">-1.39589659048482</Data></Cell>
    <Cell ss:StyleID="s25"><Data ss:Type="Number">35.972389</Data></Cell>
    <Cell ss:StyleID="s18"><Data ss:Type="Number">0</Data></Cell>
   </Row>
   <Row>
    <Cell ss:StyleID="s16"><Data ss:Type="String">High</Data></Cell>
    <Cell ss:StyleID="s17"><Data ss:Type="String">TIASLLTAAPNPHSk</Data></Cell>
    <Cell ss:StyleID="s18"><Data ss:Type="Number">3</Data></Cell>
    <Cell ss:StyleID="s18"><Data ss:Type="Number">1</Data></Cell>
    <Cell ss:StyleID="s18"><Data ss:Type="Number">1</Data></Cell>
    <Cell ss:StyleID="s17"><Data ss:Type="String">F1SU55</Data></Cell>
    <Cell ss:StyleID="s17"><Data ss:Type="String">K15(iTRAQ8plex)</Data></Cell>
    <Cell ss:StyleID="s19"><Data ss:Type="Number">0</Data></Cell>
    <Cell ss:StyleID="s20"><Data ss:Type="Number">0.90565764222735201</Data><NamedCell
      ss:Name="_FilterDatabase"/></Cell>
    <Cell ss:StyleID="s21"><Data ss:Type="Number">3</Data><NamedCell
      ss:Name="_FilterDatabase"/></Cell>
    <Cell ss:StyleID="s22"><Data ss:Type="Number">13.176832014126701</Data><NamedCell
      ss:Name="_FilterDatabase"/></Cell>
    <Cell ss:StyleID="s20"><Data ss:Type="Number">0.90439190416155901</Data><NamedCell
      ss:Name="_FilterDatabase"/></Cell>
    <Cell ss:StyleID="s21"><Data ss:Type="Number">3</Data><NamedCell
      ss:Name="_FilterDatabase"/></Cell>
    <Cell ss:StyleID="s22"><Data ss:Type="Number">2.1006808464534998</Data><NamedCell
      ss:Name="_FilterDatabase"/></Cell>
    <Cell ss:StyleID="s20"><Data ss:Type="Number">0.79690067816933197</Data><NamedCell
      ss:Name="_FilterDatabase"/></Cell>
    <Cell ss:StyleID="s21"><Data ss:Type="Number">3</Data><NamedCell
      ss:Name="_FilterDatabase"/></Cell>
    <Cell ss:StyleID="s22"><Data ss:Type="Number">2.3974750545391399</Data><NamedCell
      ss:Name="_FilterDatabase"/></Cell>
    <Cell ss:StyleID="s20"><Data ss:Type="Number">0.82669677730334101</Data><NamedCell
      ss:Name="_FilterDatabase"/></Cell>
    <Cell ss:StyleID="s21"><Data ss:Type="Number">3</Data><NamedCell
      ss:Name="_FilterDatabase"/></Cell>
    <Cell ss:StyleID="s22"><Data ss:Type="Number">10.4729674190597</Data><NamedCell
      ss:Name="_FilterDatabase"/></Cell>
    <Cell ss:StyleID="s20"><Data ss:Type="Number">1.4691820276006</Data><NamedCell
      ss:Name="_FilterDatabase"/></Cell>
    <Cell ss:StyleID="s21"><Data ss:Type="Number">3</Data><NamedCell
      ss:Name="_FilterDatabase"/></Cell>
    <Cell ss:StyleID="s22"><Data ss:Type="Number">5.9402123755917202</Data><NamedCell
      ss:Name="_FilterDatabase"/></Cell>
    <Cell ss:StyleID="s20"><Data ss:Type="Number">1.17807523757985</Data><NamedCell
      ss:Name="_FilterDatabase"/></Cell>
    <Cell ss:StyleID="s21"><Data ss:Type="Number">3</Data><NamedCell
      ss:Name="_FilterDatabase"/></Cell>
    <Cell ss:StyleID="s22"><Data ss:Type="Number">15.017893497323</Data><NamedCell
      ss:Name="_FilterDatabase"/></Cell>
    <Cell ss:StyleID="s20"><Data ss:Type="Number">1.11494774563813</Data><NamedCell
      ss:Name="_FilterDatabase"/></Cell>
    <Cell ss:StyleID="s21"><Data ss:Type="Number">3</Data><NamedCell
      ss:Name="_FilterDatabase"/></Cell>
    <Cell ss:StyleID="s22"><Data ss:Type="Number">3.54929332254533</Data><NamedCell
      ss:Name="_FilterDatabase"/></Cell>
    <Cell ss:StyleID="s20"><Data ss:Type="Number">1.18626045186441</Data><NamedCell
      ss:Name="_FilterDatabase"/></Cell>
    <Cell ss:StyleID="s21"><Data ss:Type="Number">3</Data><NamedCell
      ss:Name="_FilterDatabase"/></Cell>
    <Cell ss:StyleID="s22"><Data ss:Type="Number">14.845090202272701</Data><NamedCell
      ss:Name="_FilterDatabase"/></Cell>
    <Cell ss:StyleID="s18"><Data ss:Type="Number">0</Data></Cell>
    <Cell ss:StyleID="s18"><Data ss:Type="Number">1.469E-9</Data></Cell>
    <Cell ss:StyleID="s21"><Data ss:Type="Number">72.959999999999994</Data></Cell>
    <Cell ss:StyleID="s18"><Data ss:Type="Number">4.8078634123396102E-6</Data></Cell>
    <Cell ss:StyleID="s18"><Data ss:Type="Number">3</Data></Cell>
    <Cell ss:StyleID="s23"><Data ss:Type="Number">1825.04330806813</Data></Cell>
    <Cell ss:StyleID="s24"><Data ss:Type="Number">-2.8674507896082799</Data></Cell>
    <Cell ss:StyleID="s25"><Data ss:Type="Number">43.131298999999999</Data></Cell>
    <Cell ss:StyleID="s18"><Data ss:Type="Number">0</Data></Cell>
   </Row>
   <Row>
    <Cell ss:StyleID="s16"><Data ss:Type="String">High</Data></Cell>
    <Cell ss:StyleID="s17"><Data ss:Type="String">kDLYANNVmSGGTTMYPGIADR</Data></Cell>
    <Cell ss:StyleID="s18"><Data ss:Type="Number">46</Data></Cell>
    <Cell ss:StyleID="s18"><Data ss:Type="Number">1</Data></Cell>
    <Cell ss:StyleID="s18"><Data ss:Type="Number">1</Data></Cell>
    <Cell ss:StyleID="s17"><Data ss:Type="String">P68137</Data></Cell>
    <Cell ss:StyleID="s17"><Data ss:Type="String">N-Term(iTRAQ8plex); K1(iTRAQ8plex); M9(Oxidation)</Data></Cell>
    <Cell ss:StyleID="s19"><Data ss:Type="Number">0</Data></Cell>
    <Cell ss:StyleID="s20"><Data ss:Type="Number">1.50011273502956</Data><NamedCell
      ss:Name="_FilterDatabase"/></Cell>
    <Cell ss:StyleID="s21"><Data ss:Type="Number">42</Data><NamedCell
      ss:Name="_FilterDatabase"/></Cell>
    <Cell ss:StyleID="s22"><Data ss:Type="Number">26.8500627576895</Data><NamedCell
      ss:Name="_FilterDatabase"/></Cell>
    <Cell ss:StyleID="s20"><Data ss:Type="Number">1.2194614595714399</Data><NamedCell
      ss:Name="_FilterDatabase"/></Cell>
    <Cell ss:StyleID="s21"><Data ss:Type="Number">42</Data><NamedCell
      ss:Name="_FilterDatabase"/></Cell>
    <Cell ss:StyleID="s22"><Data ss:Type="Number">15.713891092536</Data><NamedCell
      ss:Name="_FilterDatabase"/></Cell>
    <Cell ss:StyleID="s20"><Data ss:Type="Number">0.653084930063907</Data><NamedCell
      ss:Name="_FilterDatabase"/></Cell>
    <Cell ss:StyleID="s21"><Data ss:Type="Number">42</Data><NamedCell
      ss:Name="_FilterDatabase"/></Cell>
    <Cell ss:StyleID="s22"><Data ss:Type="Number">30.322651549770299</Data><NamedCell
      ss:Name="_FilterDatabase"/></Cell>
    <Cell ss:StyleID="s20"><Data ss:Type="Number">0.63308086171154199</Data><NamedCell
      ss:Name="_FilterDatabase"/></Cell>
    <Cell ss:StyleID="s21"><Data ss:Type="Number">28</Data><NamedCell
      ss:Name="_FilterDatabase"/></Cell>
    <Cell ss:StyleID="s22"><Data ss:Type="Number">50.487131842192099</Data><NamedCell
      ss:Name="_FilterDatabase"/></Cell>
    <Cell ss:StyleID="s20"><Data ss:Type="Number">0.801835746965747</Data><NamedCell
      ss:Name="_FilterDatabase"/></Cell>
    <Cell ss:StyleID="s21"><Data ss:Type="Number">42</Data><NamedCell
      ss:Name="_FilterDatabase"/></Cell>
    <Cell ss:StyleID="s22"><Data ss:Type="Number">38.553521388713101</Data><NamedCell
      ss:Name="_FilterDatabase"/></Cell>
    <Cell ss:StyleID="s20"><Data ss:Type="Number">0.63597689478673103</Data><NamedCell
      ss:Name="_FilterDatabase"/></Cell>
    <Cell ss:StyleID="s21"><Data ss:Type="Number">42</Data><NamedCell
      ss:Name="_FilterDatabase"/></Cell>
    <Cell ss:StyleID="s22"><Data ss:Type="Number">69.709703061394904</Data><NamedCell
      ss:Name="_FilterDatabase"/></Cell>
    <Cell ss:StyleID="s20"><Data ss:Type="Number">1.1713746293873299</Data><NamedCell
      ss:Name="_FilterDatabase"/></Cell>
    <Cell ss:StyleID="s21"><Data ss:Type="Number">42</Data><NamedCell
      ss:Name="_FilterDatabase"/></Cell>
    <Cell ss:StyleID="s22"><Data ss:Type="Number">14.6621688910224</Data><NamedCell
      ss:Name="_FilterDatabase"/></Cell>
    <Cell ss:StyleID="s20"><Data ss:Type="Number">0.77892996207913501</Data><NamedCell
      ss:Name="_FilterDatabase"/></Cell>
    <Cell ss:StyleID="s21"><Data ss:Type="Number">42</Data><NamedCell
      ss:Name="_FilterDatabase"/></Cell>
    <Cell ss:StyleID="s22"><Data ss:Type="Number">33.908190943915997</Data><NamedCell
      ss:Name="_FilterDatabase"/></Cell>
    <Cell ss:StyleID="s18"><Data ss:Type="Number">0</Data></Cell>
    <Cell ss:StyleID="s18"><Data ss:Type="Number">3.2340000000000001E-15</Data></Cell>
    <Cell ss:StyleID="s21"><Data ss:Type="Number">72.92</Data></Cell>
    <Cell ss:StyleID="s18"><Data ss:Type="Number">4.7528015497710397E-6</Data></Cell>
    <Cell ss:StyleID="s18"><Data ss:Type="Number">4</Data></Cell>
    <Cell ss:StyleID="s23"><Data ss:Type="Number">2998.5162560475001</Data></Cell>
    <Cell ss:StyleID="s24"><Data ss:Type="Number">-2.0277503871357498</Data></Cell>
    <Cell ss:StyleID="s25"><Data ss:Type="Number">42.898952999999999</Data></Cell>
    <Cell ss:StyleID="s18"><Data ss:Type="Number">1</Data></Cell>
   </Row>
   <Row>
    <Cell ss:StyleID="s16"><Data ss:Type="String">High</Data></Cell>
    <Cell ss:StyleID="s17"><Data ss:Type="String">lGSSEVEQVQLVVDGVk</Data></Cell>
    <Cell ss:StyleID="s18"><Data ss:Type="Number">299</Data></Cell>
    <Cell ss:StyleID="s18"><Data ss:Type="Number">4</Data></Cell>
    <Cell ss:StyleID="s18"><Data ss:Type="Number">1</Data></Cell>
    <Cell ss:StyleID="s17"><Data ss:Type="String">Q5XLD3</Data></Cell>
    <Cell ss:StyleID="s17"><Data ss:Type="String">N-Term(iTRAQ8plex); K17(iTRAQ8plex)</Data></Cell>
    <Cell ss:StyleID="s19"><Data ss:Type="Number">0</Data></Cell>
    <Cell ss:StyleID="s20"><Data ss:Type="Number">0.96356600081938304</Data><NamedCell
      ss:Name="_FilterDatabase"/></Cell>
    <Cell ss:StyleID="s21"><Data ss:Type="Number">299</Data><NamedCell
      ss:Name="_FilterDatabase"/></Cell>
    <Cell ss:StyleID="s22"><Data ss:Type="Number">13.007822700362601</Data><NamedCell
      ss:Name="_FilterDatabase"/></Cell>
    <Cell ss:StyleID="s20"><Data ss:Type="Number">0.80740181972342295</Data><NamedCell
      ss:Name="_FilterDatabase"/></Cell>
    <Cell ss:StyleID="s21"><Data ss:Type="Number">299</Data><NamedCell
      ss:Name="_FilterDatabase"/></Cell>
    <Cell ss:StyleID="s22"><Data ss:Type="Number">22.075170290684401</Data><NamedCell
      ss:Name="_FilterDatabase"/></Cell>
    <Cell ss:StyleID="s20"><Data ss:Type="Number">0.831004041367428</Data><NamedCell
      ss:Name="_FilterDatabase"/></Cell>
    <Cell ss:StyleID="s21"><Data ss:Type="Number">299</Data><NamedCell
      ss:Name="_FilterDatabase"/></Cell>
    <Cell ss:StyleID="s22"><Data ss:Type="Number">15.4829305292818</Data><NamedCell
      ss:Name="_FilterDatabase"/></Cell>
    <Cell ss:StyleID="s20"><Data ss:Type="Number">1.07588662131083</Data><NamedCell
      ss:Name="_FilterDatabase"/></Cell>
    <Cell ss:StyleID="s21"><Data ss:Type="Number">297</Data><NamedCell
      ss:Name="_FilterDatabase"/></Cell>
    <Cell ss:StyleID="s22"><Data ss:Type="Number">16.862143540473699</Data><NamedCell
      ss:Name="_FilterDatabase"/></Cell>
    <Cell ss:StyleID="s20"><Data ss:Type="Number">1.29209819184175</Data><NamedCell
      ss:Name="_FilterDatabase"/></Cell>
    <Cell ss:StyleID="s21"><Data ss:Type="Number">299</Data><NamedCell
      ss:Name="_FilterDatabase"/></Cell>
    <Cell ss:StyleID="s22"><Data ss:Type="Number">20.890065102397902</Data><NamedCell
      ss:Name="_FilterDatabase"/></Cell>
    <Cell ss:StyleID="s20"><Data ss:Type="Number">1.1727781977112699</Data><NamedCell
      ss:Name="_FilterDatabase"/></Cell>
    <Cell ss:StyleID="s21"><Data ss:Type="Number">299</Data><NamedCell
      ss:Name="_FilterDatabase"/></Cell>
    <Cell ss:StyleID="s22"><Data ss:Type="Number">16.407181468933899</Data><NamedCell
      ss:Name="_FilterDatabase"/></Cell>
    <Cell ss:StyleID="s20"><Data ss:Type="Number">1.0942410463246799</Data><NamedCell
      ss:Name="_FilterDatabase"/></Cell>
    <Cell ss:StyleID="s21"><Data ss:Type="Number">299</Data><NamedCell
      ss:Name="_FilterDatabase"/></Cell>
    <Cell ss:StyleID="s22"><Data ss:Type="Number">8.9611934910615805</Data><NamedCell
      ss:Name="_FilterDatabase"/></Cell>
    <Cell ss:StyleID="s20"><Data ss:Type="Number">1.24741279017509</Data><NamedCell
      ss:Name="_FilterDatabase"/></Cell>
    <Cell ss:StyleID="s21"><Data ss:Type="Number">299</Data><NamedCell
      ss:Name="_FilterDatabase"/></Cell>
    <Cell ss:StyleID="s22"><Data ss:Type="Number">11.515820483364299</Data><NamedCell
      ss:Name="_FilterDatabase"/></Cell>
    <Cell ss:StyleID="s18"><Data ss:Type="Number">0</Data></Cell>
    <Cell ss:StyleID="s18"><Data ss:Type="Number">6.3889999999999999E-11</Data></Cell>
    <Cell ss:StyleID="s21"><Data ss:Type="Number">72.739999999999995</Data></Cell>
    <Cell ss:StyleID="s18"><Data ss:Type="Number">4.8900749026618502E-6</Data></Cell>
    <Cell ss:StyleID="s18"><Data ss:Type="Number">2</Data></Cell>
    <Cell ss:StyleID="s23"><Data ss:Type="Number">2394.37187376063</Data></Cell>
    <Cell ss:StyleID="s24"><Data ss:Type="Number">0.74861830982149802</Data></Cell>
    <Cell ss:StyleID="s25"><Data ss:Type="Number">77.734819999999999</Data></Cell>
    <Cell ss:StyleID="s18"><Data ss:Type="Number">0</Data></Cell>
   </Row>
   <Row>
    <Cell ss:StyleID="s16"><Data ss:Type="String">High</Data></Cell>
    <Cell ss:StyleID="s17"><Data ss:Type="String">gGDAGTTGVGETGTGDQAGGEGk</Data></Cell>
    <Cell ss:StyleID="s18"><Data ss:Type="Number">13</Data></Cell>
    <Cell ss:StyleID="s18"><Data ss:Type="Number">1</Data></Cell>
    <Cell ss:StyleID="s18"><Data ss:Type="Number">1</Data></Cell>
    <Cell ss:StyleID="s17"><Data ss:Type="String">Q4PS85</Data></Cell>
    <Cell ss:StyleID="s17"><Data ss:Type="String">N-Term(iTRAQ8plex); K23(iTRAQ8plex)</Data></Cell>
    <Cell ss:StyleID="s19"><Data ss:Type="Number">0</Data></Cell>
    <Cell ss:StyleID="s20"><Data ss:Type="Number">0.67055979420468703</Data><NamedCell
      ss:Name="_FilterDatabase"/></Cell>
    <Cell ss:StyleID="s21"><Data ss:Type="Number">13</Data><NamedCell
      ss:Name="_FilterDatabase"/></Cell>
    <Cell ss:StyleID="s22"><Data ss:Type="Number">34.310570905059102</Data><NamedCell
      ss:Name="_FilterDatabase"/></Cell>
    <Cell ss:StyleID="s20"><Data ss:Type="Number">0.87715824793140695</Data><NamedCell
      ss:Name="_FilterDatabase"/></Cell>
    <Cell ss:StyleID="s21"><Data ss:Type="Number">13</Data><NamedCell
      ss:Name="_FilterDatabase"/></Cell>
    <Cell ss:StyleID="s22"><Data ss:Type="Number">15.539771404024799</Data><NamedCell
      ss:Name="_FilterDatabase"/></Cell>
    <Cell ss:StyleID="s20"><Data ss:Type="Number">0.942543718499254</Data><NamedCell
      ss:Name="_FilterDatabase"/></Cell>
    <Cell ss:StyleID="s21"><Data ss:Type="Number">13</Data><NamedCell
      ss:Name="_FilterDatabase"/></Cell>
    <Cell ss:StyleID="s22"><Data ss:Type="Number">10.325030730779</Data><NamedCell
      ss:Name="_FilterDatabase"/></Cell>
    <Cell ss:StyleID="s20"><Data ss:Type="Number">1.38481467276042</Data><NamedCell
      ss:Name="_FilterDatabase"/></Cell>
    <Cell ss:StyleID="s21"><Data ss:Type="Number">13</Data><NamedCell
      ss:Name="_FilterDatabase"/></Cell>
    <Cell ss:StyleID="s22"><Data ss:Type="Number">27.8395704987649</Data><NamedCell
      ss:Name="_FilterDatabase"/></Cell>
    <Cell ss:StyleID="s20"><Data ss:Type="Number">1.7034084377766401</Data><NamedCell
      ss:Name="_FilterDatabase"/></Cell>
    <Cell ss:StyleID="s21"><Data ss:Type="Number">13</Data><NamedCell
      ss:Name="_FilterDatabase"/></Cell>
    <Cell ss:StyleID="s22"><Data ss:Type="Number">6.7641299035800699</Data><NamedCell
      ss:Name="_FilterDatabase"/></Cell>
    <Cell ss:StyleID="s20"><Data ss:Type="Number">1.3879929439528</Data><NamedCell
      ss:Name="_FilterDatabase"/></Cell>
    <Cell ss:StyleID="s21"><Data ss:Type="Number">13</Data><NamedCell
      ss:Name="_FilterDatabase"/></Cell>
    <Cell ss:StyleID="s22"><Data ss:Type="Number">14.6845058682055</Data><NamedCell
      ss:Name="_FilterDatabase"/></Cell>
    <Cell ss:StyleID="s20"><Data ss:Type="Number">0.860176757851421</Data><NamedCell
      ss:Name="_FilterDatabase"/></Cell>
    <Cell ss:StyleID="s21"><Data ss:Type="Number">13</Data><NamedCell
      ss:Name="_FilterDatabase"/></Cell>
    <Cell ss:StyleID="s22"><Data ss:Type="Number">12.276064460673201</Data><NamedCell
      ss:Name="_FilterDatabase"/></Cell>
    <Cell ss:StyleID="s20"><Data ss:Type="Number">1.3125179247950101</Data><NamedCell
      ss:Name="_FilterDatabase"/></Cell>
    <Cell ss:StyleID="s21"><Data ss:Type="Number">13</Data><NamedCell
      ss:Name="_FilterDatabase"/></Cell>
    <Cell ss:StyleID="s22"><Data ss:Type="Number">18.827905717107399</Data><NamedCell
      ss:Name="_FilterDatabase"/></Cell>
    <Cell ss:StyleID="s18"><Data ss:Type="Number">0</Data></Cell>
    <Cell ss:StyleID="s18"><Data ss:Type="Number">1.4529999999999999E-15</Data></Cell>
    <Cell ss:StyleID="s21"><Data ss:Type="Number">72.59</Data></Cell>
    <Cell ss:StyleID="s18"><Data ss:Type="Number">3.32687848628864E-6</Data></Cell>
    <Cell ss:StyleID="s18"><Data ss:Type="Number">3</Data></Cell>
    <Cell ss:StyleID="s23"><Data ss:Type="Number">2587.2588232048402</Data></Cell>
    <Cell ss:StyleID="s24"><Data ss:Type="Number">-4.0460138976846602</Data></Cell>
    <Cell ss:StyleID="s25"><Data ss:Type="Number">26.011424999999999</Data></Cell>
    <Cell ss:StyleID="s18"><Data ss:Type="Number">0</Data></Cell>
   </Row>
   <Row>
    <Cell ss:StyleID="s16"><Data ss:Type="String">High</Data></Cell>
    <Cell ss:StyleID="s17"><Data ss:Type="String">nLTEEMAGLDENIAk</Data></Cell>
    <Cell ss:StyleID="s18"><Data ss:Type="Number">8</Data></Cell>
    <Cell ss:StyleID="s18"><Data ss:Type="Number">1</Data></Cell>
    <Cell ss:StyleID="s18"><Data ss:Type="Number">1</Data></Cell>
    <Cell ss:StyleID="s17"><Data ss:Type="String">Q9TV62</Data></Cell>
    <Cell ss:StyleID="s17"><Data ss:Type="String">N-Term(iTRAQ8plex); K15(iTRAQ8plex)</Data></Cell>
    <Cell ss:StyleID="s19"><Data ss:Type="Number">0</Data></Cell>
    <Cell ss:StyleID="s20"><Data ss:Type="Number">1.2804148700982501</Data><NamedCell
      ss:Name="_FilterDatabase"/></Cell>
    <Cell ss:StyleID="s21"><Data ss:Type="Number">8</Data><NamedCell
      ss:Name="_FilterDatabase"/></Cell>
    <Cell ss:StyleID="s22"><Data ss:Type="Number">9.8846387731095202</Data><NamedCell
      ss:Name="_FilterDatabase"/></Cell>
    <Cell ss:StyleID="s20"><Data ss:Type="Number">0.74480900098140301</Data><NamedCell
      ss:Name="_FilterDatabase"/></Cell>
    <Cell ss:StyleID="s21"><Data ss:Type="Number">8</Data><NamedCell
      ss:Name="_FilterDatabase"/></Cell>
    <Cell ss:StyleID="s22"><Data ss:Type="Number">16.226941050883902</Data><NamedCell
      ss:Name="_FilterDatabase"/></Cell>
    <Cell ss:StyleID="s20"><Data ss:Type="Number">0.56299571475844401</Data><NamedCell
      ss:Name="_FilterDatabase"/></Cell>
    <Cell ss:StyleID="s21"><Data ss:Type="Number">8</Data><NamedCell
      ss:Name="_FilterDatabase"/></Cell>
    <Cell ss:StyleID="s22"><Data ss:Type="Number">22.4773489562407</Data><NamedCell
      ss:Name="_FilterDatabase"/></Cell>
    <Cell ss:StyleID="s20"><Data ss:Type="Number">0.64687723001686304</Data><NamedCell
      ss:Name="_FilterDatabase"/></Cell>
    <Cell ss:StyleID="s21"><Data ss:Type="Number">8</Data><NamedCell
      ss:Name="_FilterDatabase"/></Cell>
    <Cell ss:StyleID="s22"><Data ss:Type="Number">28.2059574801883</Data><NamedCell
      ss:Name="_FilterDatabase"/></Cell>
    <Cell ss:StyleID="s20"><Data ss:Type="Number">2.3902285556639602</Data><NamedCell
      ss:Name="_FilterDatabase"/></Cell>
    <Cell ss:StyleID="s21"><Data ss:Type="Number">8</Data><NamedCell
      ss:Name="_FilterDatabase"/></Cell>
    <Cell ss:StyleID="s22"><Data ss:Type="Number">9.4940292911713708</Data><NamedCell
      ss:Name="_FilterDatabase"/></Cell>
    <Cell ss:StyleID="s20"><Data ss:Type="Number">1.1040040403078</Data><NamedCell
      ss:Name="_FilterDatabase"/></Cell>
    <Cell ss:StyleID="s21"><Data ss:Type="Number">8</Data><NamedCell
      ss:Name="_FilterDatabase"/></Cell>
    <Cell ss:StyleID="s22"><Data ss:Type="Number">5.2143520357272601</Data><NamedCell
      ss:Name="_FilterDatabase"/></Cell>
    <Cell ss:StyleID="s20"><Data ss:Type="Number">0.60201658490564902</Data><NamedCell
      ss:Name="_FilterDatabase"/></Cell>
    <Cell ss:StyleID="s21"><Data ss:Type="Number">8</Data><NamedCell
      ss:Name="_FilterDatabase"/></Cell>
    <Cell ss:StyleID="s22"><Data ss:Type="Number">21.043466149203699</Data><NamedCell
      ss:Name="_FilterDatabase"/></Cell>
    <Cell ss:StyleID="s20"><Data ss:Type="Number">0.74128513337578195</Data><NamedCell
      ss:Name="_FilterDatabase"/></Cell>
    <Cell ss:StyleID="s21"><Data ss:Type="Number">8</Data><NamedCell
      ss:Name="_FilterDatabase"/></Cell>
    <Cell ss:StyleID="s22"><Data ss:Type="Number">11.296196752328701</Data><NamedCell
      ss:Name="_FilterDatabase"/></Cell>
    <Cell ss:StyleID="s18"><Data ss:Type="Number">0</Data></Cell>
    <Cell ss:StyleID="s18"><Data ss:Type="Number">1.437E-11</Data></Cell>
    <Cell ss:StyleID="s21"><Data ss:Type="Number">72.58</Data></Cell>
    <Cell ss:StyleID="s18"><Data ss:Type="Number">5.4545251000938801E-6</Data></Cell>
    <Cell ss:StyleID="s18"><Data ss:Type="Number">3</Data></Cell>
    <Cell ss:StyleID="s23"><Data ss:Type="Number">2256.19809322438</Data></Cell>
    <Cell ss:StyleID="s24"><Data ss:Type="Number">-0.95207314980157098</Data></Cell>
    <Cell ss:StyleID="s25"><Data ss:Type="Number">57.459159</Data></Cell>
    <Cell ss:StyleID="s18"><Data ss:Type="Number">0</Data></Cell>
   </Row>
   <Row>
    <Cell ss:StyleID="s16"><Data ss:Type="String">High</Data></Cell>
    <Cell ss:StyleID="s17"><Data ss:Type="String">LDIQLPVISDDFk</Data></Cell>
    <Cell ss:StyleID="s18"><Data ss:Type="Number">2</Data></Cell>
    <Cell ss:StyleID="s18"><Data ss:Type="Number">2</Data></Cell>
    <Cell ss:StyleID="s18"><Data ss:Type="Number">1</Data></Cell>
    <Cell ss:StyleID="s17"><Data ss:Type="String">F1RIS3</Data></Cell>
    <Cell ss:StyleID="s17"><Data ss:Type="String">K13(iTRAQ8plex)</Data></Cell>
    <Cell ss:StyleID="s19"><Data ss:Type="Number">0</Data></Cell>
    <Cell ss:StyleID="s20"><Data ss:Type="Number">1.0965879210193299</Data><NamedCell
      ss:Name="_FilterDatabase"/></Cell>
    <Cell ss:StyleID="s21"><Data ss:Type="Number">2</Data><NamedCell
      ss:Name="_FilterDatabase"/></Cell>
    <Cell ss:StyleID="s22"><Data ss:Type="Number">6.2164983558817202</Data><NamedCell
      ss:Name="_FilterDatabase"/></Cell>
    <Cell ss:StyleID="s20"><Data ss:Type="Number">0.91291781218434398</Data><NamedCell
      ss:Name="_FilterDatabase"/></Cell>
    <Cell ss:StyleID="s21"><Data ss:Type="Number">2</Data><NamedCell
      ss:Name="_FilterDatabase"/></Cell>
    <Cell ss:StyleID="s22"><Data ss:Type="Number">5.0115605956448803</Data><NamedCell
      ss:Name="_FilterDatabase"/></Cell>
    <Cell ss:StyleID="s20"><Data ss:Type="Number">0.93266382294797101</Data><NamedCell
      ss:Name="_FilterDatabase"/></Cell>
    <Cell ss:StyleID="s21"><Data ss:Type="Number">2</Data><NamedCell
      ss:Name="_FilterDatabase"/></Cell>
    <Cell ss:StyleID="s22"><Data ss:Type="Number">17.0362385549961</Data><NamedCell
      ss:Name="_FilterDatabase"/></Cell>
    <Cell ss:StyleID="s20"><Data ss:Type="Number">0.90901273065782295</Data><NamedCell
      ss:Name="_FilterDatabase"/></Cell>
    <Cell ss:StyleID="s21"><Data ss:Type="Number">2</Data><NamedCell
      ss:Name="_FilterDatabase"/></Cell>
    <Cell ss:StyleID="s22"><Data ss:Type="Number">18.119745647344601</Data><NamedCell
      ss:Name="_FilterDatabase"/></Cell>
    <Cell ss:StyleID="s20"><Data ss:Type="Number">0.98016867706463395</Data><NamedCell
      ss:Name="_FilterDatabase"/></Cell>
    <Cell ss:StyleID="s21"><Data ss:Type="Number">2</Data><NamedCell
      ss:Name="_FilterDatabase"/></Cell>
    <Cell ss:StyleID="s22"><Data ss:Type="Number">2.66426152039362</Data><NamedCell
      ss:Name="_FilterDatabase"/></Cell>
    <Cell ss:StyleID="s20"><Data ss:Type="Number">0.83516387338465503</Data><NamedCell
      ss:Name="_FilterDatabase"/></Cell>
    <Cell ss:StyleID="s21"><Data ss:Type="Number">2</Data><NamedCell
      ss:Name="_FilterDatabase"/></Cell>
    <Cell ss:StyleID="s22"><Data ss:Type="Number">2.7451867365432401</Data><NamedCell
      ss:Name="_FilterDatabase"/></Cell>
    <Cell ss:StyleID="s20"><Data ss:Type="Number">1.1861799899835399</Data><NamedCell
      ss:Name="_FilterDatabase"/></Cell>
    <Cell ss:StyleID="s21"><Data ss:Type="Number">2</Data><NamedCell
      ss:Name="_FilterDatabase"/></Cell>
    <Cell ss:StyleID="s22"><Data ss:Type="Number">15.7684425023755</Data><NamedCell
      ss:Name="_FilterDatabase"/></Cell>
    <Cell ss:StyleID="s20"><Data ss:Type="Number">1.2793434294627799</Data><NamedCell
      ss:Name="_FilterDatabase"/></Cell>
    <Cell ss:StyleID="s21"><Data ss:Type="Number">2</Data><NamedCell
      ss:Name="_FilterDatabase"/></Cell>
    <Cell ss:StyleID="s22"><Data ss:Type="Number">21.157230166321501</Data><NamedCell
      ss:Name="_FilterDatabase"/></Cell>
    <Cell ss:StyleID="s18"><Data ss:Type="Number">0</Data></Cell>
    <Cell ss:StyleID="s18"><Data ss:Type="Number">1.962E-9</Data></Cell>
    <Cell ss:StyleID="s21"><Data ss:Type="Number">72.11</Data></Cell>
    <Cell ss:StyleID="s18"><Data ss:Type="Number">5.5242883169346197E-6</Data></Cell>
    <Cell ss:StyleID="s18"><Data ss:Type="Number">2</Data></Cell>
    <Cell ss:StyleID="s23"><Data ss:Type="Number">1807.01396360438</Data></Cell>
    <Cell ss:StyleID="s24"><Data ss:Type="Number">-0.86202190814975999</Data></Cell>
    <Cell ss:StyleID="s25"><Data ss:Type="Number">67.969228000000001</Data></Cell>
    <Cell ss:StyleID="s18"><Data ss:Type="Number">0</Data></Cell>
   </Row>
   <Row>
    <Cell ss:StyleID="s16"><Data ss:Type="String">High</Data></Cell>
    <Cell ss:StyleID="s17"><Data ss:Type="String">kPAAAAAPAPAPAPAPAPAPAPPk</Data></Cell>
    <Cell ss:StyleID="s18"><Data ss:Type="Number">8</Data></Cell>
    <Cell ss:StyleID="s18"><Data ss:Type="Number">1</Data></Cell>
    <Cell ss:StyleID="s18"><Data ss:Type="Number">1</Data></Cell>
    <Cell ss:StyleID="s17"><Data ss:Type="String">A1XQT6</Data></Cell>
    <Cell ss:StyleID="s17"><Data ss:Type="String">N-Term(iTRAQ8plex); K24(iTRAQ8plex)</Data></Cell>
    <Cell ss:StyleID="s19"><Data ss:Type="Number">0</Data></Cell>
    <Cell ss:StyleID="s20"><Data ss:Type="Number">0.76624425316390199</Data><NamedCell
      ss:Name="_FilterDatabase"/></Cell>
    <Cell ss:StyleID="s21"><Data ss:Type="Number">4</Data><NamedCell
      ss:Name="_FilterDatabase"/></Cell>
    <Cell ss:StyleID="s22"><Data ss:Type="Number">9.1106645972635807</Data><NamedCell
      ss:Name="_FilterDatabase"/></Cell>
    <Cell ss:StyleID="s20"><Data ss:Type="Number">0.71910529451384697</Data><NamedCell
      ss:Name="_FilterDatabase"/></Cell>
    <Cell ss:StyleID="s21"><Data ss:Type="Number">4</Data><NamedCell
      ss:Name="_FilterDatabase"/></Cell>
    <Cell ss:StyleID="s22"><Data ss:Type="Number">21.334969274377201</Data><NamedCell
      ss:Name="_FilterDatabase"/></Cell>
    <Cell ss:StyleID="s20"><Data ss:Type="Number">0.83697140185581198</Data><NamedCell
      ss:Name="_FilterDatabase"/></Cell>
    <Cell ss:StyleID="s21"><Data ss:Type="Number">4</Data><NamedCell
      ss:Name="_FilterDatabase"/></Cell>
    <Cell ss:StyleID="s22"><Data ss:Type="Number">26.852139383039699</Data><NamedCell
      ss:Name="_FilterDatabase"/></Cell>
    <Cell ss:StyleID="s20"><Data ss:Type="Number">1.0725634132142501</Data><NamedCell
      ss:Name="_FilterDatabase"/></Cell>
    <Cell ss:StyleID="s21"><Data ss:Type="Number">4</Data><NamedCell
      ss:Name="_FilterDatabase"/></Cell>
    <Cell ss:StyleID="s22"><Data ss:Type="Number">4.9015612193894498</Data><NamedCell
      ss:Name="_FilterDatabase"/></Cell>
    <Cell ss:StyleID="s20"><Data ss:Type="Number">1.85007200363396</Data><NamedCell
      ss:Name="_FilterDatabase"/></Cell>
    <Cell ss:StyleID="s21"><Data ss:Type="Number">4</Data><NamedCell
      ss:Name="_FilterDatabase"/></Cell>
    <Cell ss:StyleID="s22"><Data ss:Type="Number">21.127026900500798</Data><NamedCell
      ss:Name="_FilterDatabase"/></Cell>
    <Cell ss:StyleID="s20"><Data ss:Type="Number">1.2163489214346599</Data><NamedCell
      ss:Name="_FilterDatabase"/></Cell>
    <Cell ss:StyleID="s21"><Data ss:Type="Number">4</Data><NamedCell
      ss:Name="_FilterDatabase"/></Cell>
    <Cell ss:StyleID="s22"><Data ss:Type="Number">12.679641733935799</Data><NamedCell
      ss:Name="_FilterDatabase"/></Cell>
    <Cell ss:StyleID="s20"><Data ss:Type="Number">0.81874637853775201</Data><NamedCell
      ss:Name="_FilterDatabase"/></Cell>
    <Cell ss:StyleID="s21"><Data ss:Type="Number">4</Data><NamedCell
      ss:Name="_FilterDatabase"/></Cell>
    <Cell ss:StyleID="s22"><Data ss:Type="Number">0.240232222845498</Data><NamedCell
      ss:Name="_FilterDatabase"/></Cell>
    <Cell ss:StyleID="s20"><Data ss:Type="Number">1.94569296381051</Data><NamedCell
      ss:Name="_FilterDatabase"/></Cell>
    <Cell ss:StyleID="s21"><Data ss:Type="Number">4</Data><NamedCell
      ss:Name="_FilterDatabase"/></Cell>
    <Cell ss:StyleID="s22"><Data ss:Type="Number">16.837618003970501</Data><NamedCell
      ss:Name="_FilterDatabase"/></Cell>
    <Cell ss:StyleID="s18"><Data ss:Type="Number">0</Data></Cell>
    <Cell ss:StyleID="s18"><Data ss:Type="Number">2.9140000000000001E-16</Data></Cell>
    <Cell ss:StyleID="s21"><Data ss:Type="Number">72.09</Data></Cell>
    <Cell ss:StyleID="s18"><Data ss:Type="Number">4.3910065229834397E-6</Data></Cell>
    <Cell ss:StyleID="s18"><Data ss:Type="Number">3</Data></Cell>
    <Cell ss:StyleID="s23"><Data ss:Type="Number">2706.5754735954702</Data></Cell>
    <Cell ss:StyleID="s24"><Data ss:Type="Number">-5.9734874156256899</Data></Cell>
    <Cell ss:StyleID="s25"><Data ss:Type="Number">31.040931</Data></Cell>
    <Cell ss:StyleID="s18"><Data ss:Type="Number">0</Data></Cell>
   </Row>
   <Row>
    <Cell ss:StyleID="s16"><Data ss:Type="String">High</Data></Cell>
    <Cell ss:StyleID="s17"><Data ss:Type="String">VLGDVIEVHGk</Data></Cell>
    <Cell ss:StyleID="s18"><Data ss:Type="Number">35</Data></Cell>
    <Cell ss:StyleID="s18"><Data ss:Type="Number">1</Data></Cell>
    <Cell ss:StyleID="s18"><Data ss:Type="Number">1</Data></Cell>
    <Cell ss:StyleID="s17"><Data ss:Type="String">Q7M2W6</Data></Cell>
    <Cell ss:StyleID="s17"><Data ss:Type="String">K11(iTRAQ8plex)</Data></Cell>
    <Cell ss:StyleID="s19"><Data ss:Type="Number">0</Data></Cell>
    <Cell ss:StyleID="s20"><Data ss:Type="Number">0.77629468682230596</Data><NamedCell
      ss:Name="_FilterDatabase"/></Cell>
    <Cell ss:StyleID="s21"><Data ss:Type="Number">35</Data><NamedCell
      ss:Name="_FilterDatabase"/></Cell>
    <Cell ss:StyleID="s22"><Data ss:Type="Number">23.819820019988502</Data><NamedCell
      ss:Name="_FilterDatabase"/></Cell>
    <Cell ss:StyleID="s20"><Data ss:Type="Number">0.85395104416415502</Data><NamedCell
      ss:Name="_FilterDatabase"/></Cell>
    <Cell ss:StyleID="s21"><Data ss:Type="Number">35</Data><NamedCell
      ss:Name="_FilterDatabase"/></Cell>
    <Cell ss:StyleID="s22"><Data ss:Type="Number">21.304387940354999</Data><NamedCell
      ss:Name="_FilterDatabase"/></Cell>
    <Cell ss:StyleID="s20"><Data ss:Type="Number">1.3293419437978999</Data><NamedCell
      ss:Name="_FilterDatabase"/></Cell>
    <Cell ss:StyleID="s21"><Data ss:Type="Number">35</Data><NamedCell
      ss:Name="_FilterDatabase"/></Cell>
    <Cell ss:StyleID="s22"><Data ss:Type="Number">20.5524533531384</Data><NamedCell
      ss:Name="_FilterDatabase"/></Cell>
    <Cell ss:StyleID="s20"><Data ss:Type="Number">1.24940396398458</Data><NamedCell
      ss:Name="_FilterDatabase"/></Cell>
    <Cell ss:StyleID="s21"><Data ss:Type="Number">35</Data><NamedCell
      ss:Name="_FilterDatabase"/></Cell>
    <Cell ss:StyleID="s22"><Data ss:Type="Number">22.710248480494801</Data><NamedCell
      ss:Name="_FilterDatabase"/></Cell>
    <Cell ss:StyleID="s20"><Data ss:Type="Number">1.2479311836463201</Data><NamedCell
      ss:Name="_FilterDatabase"/></Cell>
    <Cell ss:StyleID="s21"><Data ss:Type="Number">35</Data><NamedCell
      ss:Name="_FilterDatabase"/></Cell>
    <Cell ss:StyleID="s22"><Data ss:Type="Number">26.012413472851598</Data><NamedCell
      ss:Name="_FilterDatabase"/></Cell>
    <Cell ss:StyleID="s20"><Data ss:Type="Number">1.15136105125878</Data><NamedCell
      ss:Name="_FilterDatabase"/></Cell>
    <Cell ss:StyleID="s21"><Data ss:Type="Number">35</Data><NamedCell
      ss:Name="_FilterDatabase"/></Cell>
    <Cell ss:StyleID="s22"><Data ss:Type="Number">16.2992855813619</Data><NamedCell
      ss:Name="_FilterDatabase"/></Cell>
    <Cell ss:StyleID="s20"><Data ss:Type="Number">0.97420386855305496</Data><NamedCell
      ss:Name="_FilterDatabase"/></Cell>
    <Cell ss:StyleID="s21"><Data ss:Type="Number">35</Data><NamedCell
      ss:Name="_FilterDatabase"/></Cell>
    <Cell ss:StyleID="s22"><Data ss:Type="Number">14.7372137798606</Data><NamedCell
      ss:Name="_FilterDatabase"/></Cell>
    <Cell ss:StyleID="s20"><Data ss:Type="Number">1.2347223913651699</Data><NamedCell
      ss:Name="_FilterDatabase"/></Cell>
    <Cell ss:StyleID="s21"><Data ss:Type="Number">35</Data><NamedCell
      ss:Name="_FilterDatabase"/></Cell>
    <Cell ss:StyleID="s22"><Data ss:Type="Number">14.0147021650789</Data><NamedCell
      ss:Name="_FilterDatabase"/></Cell>
    <Cell ss:StyleID="s18"><Data ss:Type="Number">0</Data></Cell>
    <Cell ss:StyleID="s18"><Data ss:Type="Number">4.5319999999999998E-8</Data></Cell>
    <Cell ss:StyleID="s21"><Data ss:Type="Number">72.040000000000006</Data></Cell>
    <Cell ss:StyleID="s18"><Data ss:Type="Number">5.1951850769659398E-6</Data></Cell>
    <Cell ss:StyleID="s18"><Data ss:Type="Number">2</Data></Cell>
    <Cell ss:StyleID="s23"><Data ss:Type="Number">1469.86015501063</Data></Cell>
    <Cell ss:StyleID="s24"><Data ss:Type="Number">-1.91601858540064</Data></Cell>
    <Cell ss:StyleID="s25"><Data ss:Type="Number">40.975591000000001</Data></Cell>
    <Cell ss:StyleID="s18"><Data ss:Type="Number">0</Data></Cell>
   </Row>
   <Row>
    <Cell ss:StyleID="s16"><Data ss:Type="String">High</Data></Cell>
    <Cell ss:StyleID="s17"><Data ss:Type="String">dLYANNVLSGGTTMYPGIADR</Data></Cell>
    <Cell ss:StyleID="s18"><Data ss:Type="Number">2</Data></Cell>
    <Cell ss:StyleID="s18"><Data ss:Type="Number">4</Data></Cell>
    <Cell ss:StyleID="s18"><Data ss:Type="Number">1</Data></Cell>
    <Cell ss:StyleID="s17"><Data ss:Type="String">B2ZFN7</Data></Cell>
    <Cell ss:StyleID="s17"><Data ss:Type="String">N-Term(iTRAQ8plex)</Data></Cell>
    <Cell ss:StyleID="s19"><Data ss:Type="Number">0</Data></Cell>
    <Cell ss:StyleID="s20"><Data ss:Type="Number">1.20187332576368</Data><NamedCell
      ss:Name="_FilterDatabase"/></Cell>
    <Cell ss:StyleID="s21"><Data ss:Type="Number">2</Data><NamedCell
      ss:Name="_FilterDatabase"/></Cell>
    <Cell ss:StyleID="s22"><Data ss:Type="Number">23.210323806490099</Data><NamedCell
      ss:Name="_FilterDatabase"/></Cell>
    <Cell ss:StyleID="s20"><Data ss:Type="Number">1.33462883924655</Data><NamedCell
      ss:Name="_FilterDatabase"/></Cell>
    <Cell ss:StyleID="s21"><Data ss:Type="Number">2</Data><NamedCell
      ss:Name="_FilterDatabase"/></Cell>
    <Cell ss:StyleID="s22"><Data ss:Type="Number">24.929958320305001</Data><NamedCell
      ss:Name="_FilterDatabase"/></Cell>
    <Cell ss:StyleID="s20"><Data ss:Type="Number">0.79887228722063397</Data><NamedCell
      ss:Name="_FilterDatabase"/></Cell>
    <Cell ss:StyleID="s21"><Data ss:Type="Number">2</Data><NamedCell
      ss:Name="_FilterDatabase"/></Cell>
    <Cell ss:StyleID="s22"><Data ss:Type="Number">26.043630211040998</Data><NamedCell
      ss:Name="_FilterDatabase"/></Cell>
    <Cell ss:StyleID="s20"><Data ss:Type="Number">0.72070984957817397</Data><NamedCell
      ss:Name="_FilterDatabase"/></Cell>
    <Cell ss:StyleID="s21"><Data ss:Type="Number">2</Data><NamedCell
      ss:Name="_FilterDatabase"/></Cell>
    <Cell ss:StyleID="s22"><Data ss:Type="Number">87.526735439083197</Data><NamedCell
      ss:Name="_FilterDatabase"/></Cell>
    <Cell ss:StyleID="s20"><Data ss:Type="Number">0.83659598637769805</Data><NamedCell
      ss:Name="_FilterDatabase"/></Cell>
    <Cell ss:StyleID="s21"><Data ss:Type="Number">2</Data><NamedCell
      ss:Name="_FilterDatabase"/></Cell>
    <Cell ss:StyleID="s22"><Data ss:Type="Number">23.888391161668402</Data><NamedCell
      ss:Name="_FilterDatabase"/></Cell>
    <Cell ss:StyleID="s20"><Data ss:Type="Number">0.78253681727387503</Data><NamedCell
      ss:Name="_FilterDatabase"/></Cell>
    <Cell ss:StyleID="s21"><Data ss:Type="Number">2</Data><NamedCell
      ss:Name="_FilterDatabase"/></Cell>
    <Cell ss:StyleID="s22"><Data ss:Type="Number">26.8169378198609</Data><NamedCell
      ss:Name="_FilterDatabase"/></Cell>
    <Cell ss:StyleID="s20"><Data ss:Type="Number">0.93294485216998202</Data><NamedCell
      ss:Name="_FilterDatabase"/></Cell>
    <Cell ss:StyleID="s21"><Data ss:Type="Number">2</Data><NamedCell
      ss:Name="_FilterDatabase"/></Cell>
    <Cell ss:StyleID="s22"><Data ss:Type="Number">21.872292174667798</Data><NamedCell
      ss:Name="_FilterDatabase"/></Cell>
    <Cell ss:StyleID="s20"><Data ss:Type="Number">0.89792055121718395</Data><NamedCell
      ss:Name="_FilterDatabase"/></Cell>
    <Cell ss:StyleID="s21"><Data ss:Type="Number">2</Data><NamedCell
      ss:Name="_FilterDatabase"/></Cell>
    <Cell ss:StyleID="s22"><Data ss:Type="Number">15.0151303330176</Data><NamedCell
      ss:Name="_FilterDatabase"/></Cell>
    <Cell ss:StyleID="s18"><Data ss:Type="Number">0</Data></Cell>
    <Cell ss:StyleID="s18"><Data ss:Type="Number">1.9569999999999998E-12</Data></Cell>
    <Cell ss:StyleID="s21"><Data ss:Type="Number">71.959999999999994</Data></Cell>
    <Cell ss:StyleID="s18"><Data ss:Type="Number">5.6356403600350601E-6</Data></Cell>
    <Cell ss:StyleID="s18"><Data ss:Type="Number">3</Data></Cell>
    <Cell ss:StyleID="s23"><Data ss:Type="Number">2532.2726171501599</Data></Cell>
    <Cell ss:StyleID="s24"><Data ss:Type="Number">0.77237345764621701</Data></Cell>
    <Cell ss:StyleID="s25"><Data ss:Type="Number">55.275174</Data></Cell>
    <Cell ss:StyleID="s18"><Data ss:Type="Number">0</Data></Cell>
   </Row>
   <Row>
    <Cell ss:StyleID="s16"><Data ss:Type="String">High</Data></Cell>
    <Cell ss:StyleID="s17"><Data ss:Type="String">gAAQNIIPASTGAAk</Data></Cell>
    <Cell ss:StyleID="s18"><Data ss:Type="Number">78</Data></Cell>
    <Cell ss:StyleID="s18"><Data ss:Type="Number">6</Data></Cell>
    <Cell ss:StyleID="s18"><Data ss:Type="Number">1</Data></Cell>
    <Cell ss:StyleID="s17"><Data ss:Type="String">P00355</Data></Cell>
    <Cell ss:StyleID="s17"><Data ss:Type="String">N-Term(iTRAQ8plex); K15(iTRAQ8plex)</Data></Cell>
    <Cell ss:StyleID="s19"><Data ss:Type="Number">0</Data></Cell>
    <Cell ss:StyleID="s20"><Data ss:Type="Number">1.2207039893898299</Data><NamedCell
      ss:Name="_FilterDatabase"/></Cell>
    <Cell ss:StyleID="s21"><Data ss:Type="Number">78</Data><NamedCell
      ss:Name="_FilterDatabase"/></Cell>
    <Cell ss:StyleID="s22"><Data ss:Type="Number">17.215573641732099</Data><NamedCell
      ss:Name="_FilterDatabase"/></Cell>
    <Cell ss:StyleID="s20"><Data ss:Type="Number">0.78260583485508495</Data><NamedCell
      ss:Name="_FilterDatabase"/></Cell>
    <Cell ss:StyleID="s21"><Data ss:Type="Number">78</Data><NamedCell
      ss:Name="_FilterDatabase"/></Cell>
    <Cell ss:StyleID="s22"><Data ss:Type="Number">16.258818841026699</Data><NamedCell
      ss:Name="_FilterDatabase"/></Cell>
    <Cell ss:StyleID="s20"><Data ss:Type="Number">0.63868787022700402</Data><NamedCell
      ss:Name="_FilterDatabase"/></Cell>
    <Cell ss:StyleID="s21"><Data ss:Type="Number">78</Data><NamedCell
      ss:Name="_FilterDatabase"/></Cell>
    <Cell ss:StyleID="s22"><Data ss:Type="Number">30.5794878794017</Data><NamedCell
      ss:Name="_FilterDatabase"/></Cell>
    <Cell ss:StyleID="s20"><Data ss:Type="Number">0.60443130042828297</Data><NamedCell
      ss:Name="_FilterDatabase"/></Cell>
    <Cell ss:StyleID="s21"><Data ss:Type="Number">55</Data><NamedCell
      ss:Name="_FilterDatabase"/></Cell>
    <Cell ss:StyleID="s22"><Data ss:Type="Number">93.612190962740897</Data><NamedCell
      ss:Name="_FilterDatabase"/></Cell>
    <Cell ss:StyleID="s20"><Data ss:Type="Number">0.76976664307276199</Data><NamedCell
      ss:Name="_FilterDatabase"/></Cell>
    <Cell ss:StyleID="s21"><Data ss:Type="Number">78</Data><NamedCell
      ss:Name="_FilterDatabase"/></Cell>
    <Cell ss:StyleID="s22"><Data ss:Type="Number">24.571460792238401</Data><NamedCell
      ss:Name="_FilterDatabase"/></Cell>
    <Cell ss:StyleID="s20"><Data ss:Type="Number">0.88399057728917696</Data><NamedCell
      ss:Name="_FilterDatabase"/></Cell>
    <Cell ss:StyleID="s21"><Data ss:Type="Number">78</Data><NamedCell
      ss:Name="_FilterDatabase"/></Cell>
    <Cell ss:StyleID="s22"><Data ss:Type="Number">24.307457834629101</Data><NamedCell
      ss:Name="_FilterDatabase"/></Cell>
    <Cell ss:StyleID="s20"><Data ss:Type="Number">1.54799476927502</Data><NamedCell
      ss:Name="_FilterDatabase"/></Cell>
    <Cell ss:StyleID="s21"><Data ss:Type="Number">78</Data><NamedCell
      ss:Name="_FilterDatabase"/></Cell>
    <Cell ss:StyleID="s22"><Data ss:Type="Number">24.972831694541998</Data><NamedCell
      ss:Name="_FilterDatabase"/></Cell>
    <Cell ss:StyleID="s20"><Data ss:Type="Number">1.15496962707004</Data><NamedCell
      ss:Name="_FilterDatabase"/></Cell>
    <Cell ss:StyleID="s21"><Data ss:Type="Number">78</Data><NamedCell
      ss:Name="_FilterDatabase"/></Cell>
    <Cell ss:StyleID="s22"><Data ss:Type="Number">22.315255219311201</Data><NamedCell
      ss:Name="_FilterDatabase"/></Cell>
    <Cell ss:StyleID="s18"><Data ss:Type="Number">0</Data></Cell>
    <Cell ss:StyleID="s18"><Data ss:Type="Number">2.7750000000000001E-11</Data></Cell>
    <Cell ss:StyleID="s21"><Data ss:Type="Number">71.540000000000006</Data></Cell>
    <Cell ss:StyleID="s18"><Data ss:Type="Number">6.00445735447495E-6</Data></Cell>
    <Cell ss:StyleID="s18"><Data ss:Type="Number">3</Data></Cell>
    <Cell ss:StyleID="s23"><Data ss:Type="Number">1978.1387060173399</Data></Cell>
    <Cell ss:StyleID="s24"><Data ss:Type="Number">-7.8332589159075496</Data></Cell>
    <Cell ss:StyleID="s25"><Data ss:Type="Number">31.874676999999998</Data></Cell>
    <Cell ss:StyleID="s18"><Data ss:Type="Number">0</Data></Cell>
   </Row>
   <Row>
    <Cell ss:StyleID="s16"><Data ss:Type="String">High</Data></Cell>
    <Cell ss:StyleID="s17"><Data ss:Type="String">kDLYANNVmSGGTTmYPGIADR</Data></Cell>
    <Cell ss:StyleID="s18"><Data ss:Type="Number">16</Data></Cell>
    <Cell ss:StyleID="s18"><Data ss:Type="Number">1</Data></Cell>
    <Cell ss:StyleID="s18"><Data ss:Type="Number">1</Data></Cell>
    <Cell ss:StyleID="s17"><Data ss:Type="String">P68137</Data></Cell>
    <Cell ss:StyleID="s17"><Data ss:Type="String">N-Term(iTRAQ8plex); M9(Oxidation); M15(Oxidation)</Data></Cell>
    <Cell ss:StyleID="s19"><Data ss:Type="Number">0</Data></Cell>
    <Cell ss:StyleID="s20"><Data ss:Type="Number">1.33408216739815</Data><NamedCell
      ss:Name="_FilterDatabase"/></Cell>
    <Cell ss:StyleID="s21"><Data ss:Type="Number">8</Data><NamedCell
      ss:Name="_FilterDatabase"/></Cell>
    <Cell ss:StyleID="s22"><Data ss:Type="Number">16.715875548417198</Data><NamedCell
      ss:Name="_FilterDatabase"/></Cell>
    <Cell ss:StyleID="s20"><Data ss:Type="Number">1.0785163720489099</Data><NamedCell
      ss:Name="_FilterDatabase"/></Cell>
    <Cell ss:StyleID="s21"><Data ss:Type="Number">8</Data><NamedCell
      ss:Name="_FilterDatabase"/></Cell>
    <Cell ss:StyleID="s22"><Data ss:Type="Number">7.3275188687986397</Data><NamedCell
      ss:Name="_FilterDatabase"/></Cell>
    <Cell ss:StyleID="s20"><Data ss:Type="Number">0.74170295396961705</Data><NamedCell
      ss:Name="_FilterDatabase"/></Cell>
    <Cell ss:StyleID="s21"><Data ss:Type="Number">8</Data><NamedCell
      ss:Name="_FilterDatabase"/></Cell>
    <Cell ss:StyleID="s22"><Data ss:Type="Number">26.978010150144399</Data><NamedCell
      ss:Name="_FilterDatabase"/></Cell>
    <Cell ss:StyleID="s20"><Data ss:Type="Number">0.65723652241871</Data><NamedCell
      ss:Name="_FilterDatabase"/></Cell>
    <Cell ss:StyleID="s21"><Data ss:Type="Number">7</Data><NamedCell
      ss:Name="_FilterDatabase"/></Cell>
    <Cell ss:StyleID="s22"><Data ss:Type="Number">29.110700373814201</Data><NamedCell
      ss:Name="_FilterDatabase"/></Cell>
    <Cell ss:StyleID="s20"><Data ss:Type="Number">0.82347593746536396</Data><NamedCell
      ss:Name="_FilterDatabase"/></Cell>
    <Cell ss:StyleID="s21"><Data ss:Type="Number">8</Data><NamedCell
      ss:Name="_FilterDatabase"/></Cell>
    <Cell ss:StyleID="s22"><Data ss:Type="Number">32.289649912513902</Data><NamedCell
      ss:Name="_FilterDatabase"/></Cell>
    <Cell ss:StyleID="s20"><Data ss:Type="Number">0.69690606241609299</Data><NamedCell
      ss:Name="_FilterDatabase"/></Cell>
    <Cell ss:StyleID="s21"><Data ss:Type="Number">8</Data><NamedCell
      ss:Name="_FilterDatabase"/></Cell>
    <Cell ss:StyleID="s22"><Data ss:Type="Number">32.189953144393002</Data><NamedCell
      ss:Name="_FilterDatabase"/></Cell>
    <Cell ss:StyleID="s20"><Data ss:Type="Number">1.1107750511035901</Data><NamedCell
      ss:Name="_FilterDatabase"/></Cell>
    <Cell ss:StyleID="s21"><Data ss:Type="Number">8</Data><NamedCell
      ss:Name="_FilterDatabase"/></Cell>
    <Cell ss:StyleID="s22"><Data ss:Type="Number">8.7848378818381097</Data><NamedCell
      ss:Name="_FilterDatabase"/></Cell>
    <Cell ss:StyleID="s20"><Data ss:Type="Number">0.93744965006603098</Data><NamedCell
      ss:Name="_FilterDatabase"/></Cell>
    <Cell ss:StyleID="s21"><Data ss:Type="Number">8</Data><NamedCell
      ss:Name="_FilterDatabase"/></Cell>
    <Cell ss:StyleID="s22"><Data ss:Type="Number">16.414685827132001</Data><NamedCell
      ss:Name="_FilterDatabase"/></Cell>
    <Cell ss:StyleID="s18"><Data ss:Type="Number">0</Data></Cell>
    <Cell ss:StyleID="s18"><Data ss:Type="Number">1.37E-9</Data></Cell>
    <Cell ss:StyleID="s21"><Data ss:Type="Number">71.47</Data></Cell>
    <Cell ss:StyleID="s18"><Data ss:Type="Number">3.4110017491554E-6</Data></Cell>
    <Cell ss:StyleID="s18"><Data ss:Type="Number">3</Data></Cell>
    <Cell ss:StyleID="s23"><Data ss:Type="Number">2710.3045995720299</Data></Cell>
    <Cell ss:StyleID="s24"><Data ss:Type="Number">-2.6903684438170101</Data></Cell>
    <Cell ss:StyleID="s25"><Data ss:Type="Number">37.693143999999997</Data></Cell>
    <Cell ss:StyleID="s18"><Data ss:Type="Number">1</Data></Cell>
   </Row>
   <Row>
    <Cell ss:StyleID="s16"><Data ss:Type="String">High</Data></Cell>
    <Cell ss:StyleID="s17"><Data ss:Type="String">gNDISSGTVLSDYVGSGPPk</Data></Cell>
    <Cell ss:StyleID="s18"><Data ss:Type="Number">18</Data></Cell>
    <Cell ss:StyleID="s18"><Data ss:Type="Number">1</Data></Cell>
    <Cell ss:StyleID="s18"><Data ss:Type="Number">1</Data></Cell>
    <Cell ss:StyleID="s17"><Data ss:Type="String">F1RKG8</Data></Cell>
    <Cell ss:StyleID="s17"><Data ss:Type="String">N-Term(iTRAQ8plex); K20(iTRAQ8plex)</Data></Cell>
    <Cell ss:StyleID="s19"><Data ss:Type="Number">0</Data></Cell>
    <Cell ss:StyleID="s20"><Data ss:Type="Number">0.65194802860625101</Data><NamedCell
      ss:Name="_FilterDatabase"/></Cell>
    <Cell ss:StyleID="s21"><Data ss:Type="Number">18</Data><NamedCell
      ss:Name="_FilterDatabase"/></Cell>
    <Cell ss:StyleID="s22"><Data ss:Type="Number">39.299994471188903</Data><NamedCell
      ss:Name="_FilterDatabase"/></Cell>
    <Cell ss:StyleID="s20"><Data ss:Type="Number">0.76627895204318597</Data><NamedCell
      ss:Name="_FilterDatabase"/></Cell>
    <Cell ss:StyleID="s21"><Data ss:Type="Number">18</Data><NamedCell
      ss:Name="_FilterDatabase"/></Cell>
    <Cell ss:StyleID="s22"><Data ss:Type="Number">11.1189129515913</Data><NamedCell
      ss:Name="_FilterDatabase"/></Cell>
    <Cell ss:StyleID="s20"><Data ss:Type="Number">0.95053274673469201</Data><NamedCell
      ss:Name="_FilterDatabase"/></Cell>
    <Cell ss:StyleID="s21"><Data ss:Type="Number">18</Data><NamedCell
      ss:Name="_FilterDatabase"/></Cell>
    <Cell ss:StyleID="s22"><Data ss:Type="Number">14.3827595692466</Data><NamedCell
      ss:Name="_FilterDatabase"/></Cell>
    <Cell ss:StyleID="s20"><Data ss:Type="Number">1.1693935317688899</Data><NamedCell
      ss:Name="_FilterDatabase"/></Cell>
    <Cell ss:StyleID="s21"><Data ss:Type="Number">18</Data><NamedCell
      ss:Name="_FilterDatabase"/></Cell>
    <Cell ss:StyleID="s22"><Data ss:Type="Number">8.8067418475122192</Data><NamedCell
      ss:Name="_FilterDatabase"/></Cell>
    <Cell ss:StyleID="s20"><Data ss:Type="Number">1.3961813325660599</Data><NamedCell
      ss:Name="_FilterDatabase"/></Cell>
    <Cell ss:StyleID="s21"><Data ss:Type="Number">18</Data><NamedCell
      ss:Name="_FilterDatabase"/></Cell>
    <Cell ss:StyleID="s22"><Data ss:Type="Number">11.644747015789701</Data><NamedCell
      ss:Name="_FilterDatabase"/></Cell>
    <Cell ss:StyleID="s20"><Data ss:Type="Number">1.3842706699688501</Data><NamedCell
      ss:Name="_FilterDatabase"/></Cell>
    <Cell ss:StyleID="s21"><Data ss:Type="Number">18</Data><NamedCell
      ss:Name="_FilterDatabase"/></Cell>
    <Cell ss:StyleID="s22"><Data ss:Type="Number">15.3937064499511</Data><NamedCell
      ss:Name="_FilterDatabase"/></Cell>
    <Cell ss:StyleID="s20"><Data ss:Type="Number">1.1357527520317601</Data><NamedCell
      ss:Name="_FilterDatabase"/></Cell>
    <Cell ss:StyleID="s21"><Data ss:Type="Number">18</Data><NamedCell
      ss:Name="_FilterDatabase"/></Cell>
    <Cell ss:StyleID="s22"><Data ss:Type="Number">16.815430753361401</Data><NamedCell
      ss:Name="_FilterDatabase"/></Cell>
    <Cell ss:StyleID="s20"><Data ss:Type="Number">1.41094235860902</Data><NamedCell
      ss:Name="_FilterDatabase"/></Cell>
    <Cell ss:StyleID="s21"><Data ss:Type="Number">18</Data><NamedCell
      ss:Name="_FilterDatabase"/></Cell>
    <Cell ss:StyleID="s22"><Data ss:Type="Number">10.656592680340699</Data><NamedCell
      ss:Name="_FilterDatabase"/></Cell>
    <Cell ss:StyleID="s18"><Data ss:Type="Number">0</Data></Cell>
    <Cell ss:StyleID="s18"><Data ss:Type="Number">1.7880000000000001E-11</Data></Cell>
    <Cell ss:StyleID="s21"><Data ss:Type="Number">71.11</Data></Cell>
    <Cell ss:StyleID="s18"><Data ss:Type="Number">8.1124873319813806E-6</Data></Cell>
    <Cell ss:StyleID="s18"><Data ss:Type="Number">3</Data></Cell>
    <Cell ss:StyleID="s23"><Data ss:Type="Number">2558.3490331657799</Data></Cell>
    <Cell ss:StyleID="s24"><Data ss:Type="Number">-2.6767747987701598</Data></Cell>
    <Cell ss:StyleID="s25"><Data ss:Type="Number">55.725251999999998</Data></Cell>
    <Cell ss:StyleID="s18"><Data ss:Type="Number">0</Data></Cell>
   </Row>
   <Row>
    <Cell ss:StyleID="s16"><Data ss:Type="String">High</Data></Cell>
    <Cell ss:StyleID="s17"><Data ss:Type="String">gTDTVAGIALIk</Data></Cell>
    <Cell ss:StyleID="s18"><Data ss:Type="Number">2</Data></Cell>
    <Cell ss:StyleID="s18"><Data ss:Type="Number">3</Data></Cell>
    <Cell ss:StyleID="s18"><Data ss:Type="Number">1</Data></Cell>
    <Cell ss:StyleID="s17"><Data ss:Type="String">Q0QVW7</Data></Cell>
    <Cell ss:StyleID="s17"><Data ss:Type="String">N-Term(iTRAQ8plex); K12(iTRAQ8plex)</Data></Cell>
    <Cell ss:StyleID="s19"><Data ss:Type="Number">0</Data></Cell>
    <Cell ss:StyleID="s20"><Data ss:Type="Number">1.37596662030204</Data><NamedCell
      ss:Name="_FilterDatabase"/></Cell>
    <Cell ss:StyleID="s21"><Data ss:Type="Number">2</Data><NamedCell
      ss:Name="_FilterDatabase"/></Cell>
    <Cell ss:StyleID="s22"><Data ss:Type="Number">20.584448386293399</Data><NamedCell
      ss:Name="_FilterDatabase"/></Cell>
    <Cell ss:StyleID="s20"><Data ss:Type="Number">1.5373463680177399</Data><NamedCell
      ss:Name="_FilterDatabase"/></Cell>
    <Cell ss:StyleID="s21"><Data ss:Type="Number">2</Data><NamedCell
      ss:Name="_FilterDatabase"/></Cell>
    <Cell ss:StyleID="s22"><Data ss:Type="Number">16.195479798214901</Data><NamedCell
      ss:Name="_FilterDatabase"/></Cell>
    <Cell ss:StyleID="s20"><Data ss:Type="Number">0.99039333581406896</Data><NamedCell
      ss:Name="_FilterDatabase"/></Cell>
    <Cell ss:StyleID="s21"><Data ss:Type="Number">2</Data><NamedCell
      ss:Name="_FilterDatabase"/></Cell>
    <Cell ss:StyleID="s22"><Data ss:Type="Number">81.7017591800129</Data><NamedCell
      ss:Name="_FilterDatabase"/></Cell>
    <Cell ss:StyleID="s20"><Data ss:Type="Number">0.65300152578390303</Data><NamedCell
      ss:Name="_FilterDatabase"/></Cell>
    <Cell ss:StyleID="s21"><Data ss:Type="Number">2</Data><NamedCell
      ss:Name="_FilterDatabase"/></Cell>
    <Cell ss:StyleID="s22"><Data ss:Type="Number">33.754449741063503</Data><NamedCell
      ss:Name="_FilterDatabase"/></Cell>
    <Cell ss:StyleID="s20"><Data ss:Type="Number">0.50429266467798195</Data><NamedCell
      ss:Name="_FilterDatabase"/></Cell>
    <Cell ss:StyleID="s21"><Data ss:Type="Number">2</Data><NamedCell
      ss:Name="_FilterDatabase"/></Cell>
    <Cell ss:StyleID="s22"><Data ss:Type="Number">4.3539764095861697</Data><NamedCell
      ss:Name="_FilterDatabase"/></Cell>
    <Cell ss:StyleID="s20"><Data ss:Type="Number">0.36393794500174298</Data><NamedCell
      ss:Name="_FilterDatabase"/></Cell>
    <Cell ss:StyleID="s21"><Data ss:Type="Number">2</Data><NamedCell
      ss:Name="_FilterDatabase"/></Cell>
    <Cell ss:StyleID="s22"><Data ss:Type="Number">50.648035554631903</Data><NamedCell
      ss:Name="_FilterDatabase"/></Cell>
    <Cell ss:StyleID="s20"><Data ss:Type="Number">1.04888250629664</Data><NamedCell
      ss:Name="_FilterDatabase"/></Cell>
    <Cell ss:StyleID="s21"><Data ss:Type="Number">2</Data><NamedCell
      ss:Name="_FilterDatabase"/></Cell>
    <Cell ss:StyleID="s22"><Data ss:Type="Number">20.059325992556001</Data><NamedCell
      ss:Name="_FilterDatabase"/></Cell>
    <Cell ss:StyleID="s20"><Data ss:Type="Number">0.47645149856492502</Data><NamedCell
      ss:Name="_FilterDatabase"/></Cell>
    <Cell ss:StyleID="s21"><Data ss:Type="Number">2</Data><NamedCell
      ss:Name="_FilterDatabase"/></Cell>
    <Cell ss:StyleID="s22"><Data ss:Type="Number">25.073531632481501</Data><NamedCell
      ss:Name="_FilterDatabase"/></Cell>
    <Cell ss:StyleID="s18"><Data ss:Type="Number">0</Data></Cell>
    <Cell ss:StyleID="s18"><Data ss:Type="Number">1.589E-9</Data></Cell>
    <Cell ss:StyleID="s21"><Data ss:Type="Number">70.61</Data></Cell>
    <Cell ss:StyleID="s18"><Data ss:Type="Number">5.0573496984462698E-6</Data></Cell>
    <Cell ss:StyleID="s18"><Data ss:Type="Number">2</Data></Cell>
    <Cell ss:StyleID="s23"><Data ss:Type="Number">1767.08000364344</Data></Cell>
    <Cell ss:StyleID="s24"><Data ss:Type="Number">-2.06422264689673</Data></Cell>
    <Cell ss:StyleID="s25"><Data ss:Type="Number">51.759065999999997</Data></Cell>
    <Cell ss:StyleID="s18"><Data ss:Type="Number">0</Data></Cell>
   </Row>
   <Row>
    <Cell ss:StyleID="s16"><Data ss:Type="String">High</Data></Cell>
    <Cell ss:StyleID="s17"><Data ss:Type="String">gEFQLVLDALDk</Data></Cell>
    <Cell ss:StyleID="s18"><Data ss:Type="Number">64</Data></Cell>
    <Cell ss:StyleID="s18"><Data ss:Type="Number">3</Data></Cell>
    <Cell ss:StyleID="s18"><Data ss:Type="Number">1</Data></Cell>
    <Cell ss:StyleID="s17"><Data ss:Type="String">Q5S1S4</Data></Cell>
    <Cell ss:StyleID="s17"><Data ss:Type="String">N-Term(iTRAQ8plex); K12(iTRAQ8plex)</Data></Cell>
    <Cell ss:StyleID="s19"><Data ss:Type="Number">0</Data></Cell>
    <Cell ss:StyleID="s20"><Data ss:Type="Number">0.75985858033989895</Data><NamedCell
      ss:Name="_FilterDatabase"/></Cell>
    <Cell ss:StyleID="s21"><Data ss:Type="Number">64</Data><NamedCell
      ss:Name="_FilterDatabase"/></Cell>
    <Cell ss:StyleID="s22"><Data ss:Type="Number">18.845819429842901</Data><NamedCell
      ss:Name="_FilterDatabase"/></Cell>
    <Cell ss:StyleID="s20"><Data ss:Type="Number">0.67410583124950896</Data><NamedCell
      ss:Name="_FilterDatabase"/></Cell>
    <Cell ss:StyleID="s21"><Data ss:Type="Number">64</Data><NamedCell
      ss:Name="_FilterDatabase"/></Cell>
    <Cell ss:StyleID="s22"><Data ss:Type="Number">28.669175317894901</Data><NamedCell
      ss:Name="_FilterDatabase"/></Cell>
    <Cell ss:StyleID="s20"><Data ss:Type="Number">0.81203006851100601</Data><NamedCell
      ss:Name="_FilterDatabase"/></Cell>
    <Cell ss:StyleID="s21"><Data ss:Type="Number">64</Data><NamedCell
      ss:Name="_FilterDatabase"/></Cell>
    <Cell ss:StyleID="s22"><Data ss:Type="Number">29.0549573767594</Data><NamedCell
      ss:Name="_FilterDatabase"/></Cell>
    <Cell ss:StyleID="s20"><Data ss:Type="Number">0.50712752901166602</Data><NamedCell
      ss:Name="_FilterDatabase"/></Cell>
    <Cell ss:StyleID="s21"><Data ss:Type="Number">53</Data><NamedCell
      ss:Name="_FilterDatabase"/></Cell>
    <Cell ss:StyleID="s22"><Data ss:Type="Number">48.212701863741302</Data><NamedCell
      ss:Name="_FilterDatabase"/></Cell>
    <Cell ss:StyleID="s20"><Data ss:Type="Number">1.3518680393873199</Data><NamedCell
      ss:Name="_FilterDatabase"/></Cell>
    <Cell ss:StyleID="s21"><Data ss:Type="Number">64</Data><NamedCell
      ss:Name="_FilterDatabase"/></Cell>
    <Cell ss:StyleID="s22"><Data ss:Type="Number">17.596960833815299</Data><NamedCell
      ss:Name="_FilterDatabase"/></Cell>
    <Cell ss:StyleID="s20"><Data ss:Type="Number">1.34587541030989</Data><NamedCell
      ss:Name="_FilterDatabase"/></Cell>
    <Cell ss:StyleID="s21"><Data ss:Type="Number">64</Data><NamedCell
      ss:Name="_FilterDatabase"/></Cell>
    <Cell ss:StyleID="s22"><Data ss:Type="Number">20.650476239020499</Data><NamedCell
      ss:Name="_FilterDatabase"/></Cell>
    <Cell ss:StyleID="s20"><Data ss:Type="Number">1.21606583713656</Data><NamedCell
      ss:Name="_FilterDatabase"/></Cell>
    <Cell ss:StyleID="s21"><Data ss:Type="Number">64</Data><NamedCell
      ss:Name="_FilterDatabase"/></Cell>
    <Cell ss:StyleID="s22"><Data ss:Type="Number">10.782739430254701</Data><NamedCell
      ss:Name="_FilterDatabase"/></Cell>
    <Cell ss:StyleID="s20"><Data ss:Type="Number">1.77901909140273</Data><NamedCell
      ss:Name="_FilterDatabase"/></Cell>
    <Cell ss:StyleID="s21"><Data ss:Type="Number">64</Data><NamedCell
      ss:Name="_FilterDatabase"/></Cell>
    <Cell ss:StyleID="s22"><Data ss:Type="Number">18.571990546268001</Data><NamedCell
      ss:Name="_FilterDatabase"/></Cell>
    <Cell ss:StyleID="s18"><Data ss:Type="Number">0</Data></Cell>
    <Cell ss:StyleID="s18"><Data ss:Type="Number">1.6660000000000001E-11</Data></Cell>
    <Cell ss:StyleID="s21"><Data ss:Type="Number">69.349999999999994</Data></Cell>
    <Cell ss:StyleID="s18"><Data ss:Type="Number">1.13067022557358E-5</Data></Cell>
    <Cell ss:StyleID="s18"><Data ss:Type="Number">2</Data></Cell>
    <Cell ss:StyleID="s23"><Data ss:Type="Number">1956.11662473719</Data></Cell>
    <Cell ss:StyleID="s24"><Data ss:Type="Number">-4.9212570920640202</Data></Cell>
    <Cell ss:StyleID="s25"><Data ss:Type="Number">80.308194</Data></Cell>
    <Cell ss:StyleID="s18"><Data ss:Type="Number">0</Data></Cell>
   </Row>
   <Row>
    <Cell ss:StyleID="s16"><Data ss:Type="String">High</Data></Cell>
    <Cell ss:StyleID="s17"><Data ss:Type="String">gADPEETILNAFk</Data></Cell>
    <Cell ss:StyleID="s18"><Data ss:Type="Number">85</Data></Cell>
    <Cell ss:StyleID="s18"><Data ss:Type="Number">3</Data></Cell>
    <Cell ss:StyleID="s18"><Data ss:Type="Number">1</Data></Cell>
    <Cell ss:StyleID="s17"><Data ss:Type="String">F6PSL2</Data></Cell>
    <Cell ss:StyleID="s17"><Data ss:Type="String">N-Term(iTRAQ8plex); K13(iTRAQ8plex)</Data></Cell>
    <Cell ss:StyleID="s19"><Data ss:Type="Number">0</Data></Cell>
    <Cell ss:StyleID="s20"><Data ss:Type="Number">0.52302528632283696</Data><NamedCell
      ss:Name="_FilterDatabase"/></Cell>
    <Cell ss:StyleID="s21"><Data ss:Type="Number">85</Data><NamedCell
      ss:Name="_FilterDatabase"/></Cell>
    <Cell ss:StyleID="s22"><Data ss:Type="Number">25.8481200010552</Data><NamedCell
      ss:Name="_FilterDatabase"/></Cell>
    <Cell ss:StyleID="s20"><Data ss:Type="Number">0.87980700023903502</Data><NamedCell
      ss:Name="_FilterDatabase"/></Cell>
    <Cell ss:StyleID="s21"><Data ss:Type="Number">85</Data><NamedCell
      ss:Name="_FilterDatabase"/></Cell>
    <Cell ss:StyleID="s22"><Data ss:Type="Number">10.402993308416599</Data><NamedCell
      ss:Name="_FilterDatabase"/></Cell>
    <Cell ss:StyleID="s20"><Data ss:Type="Number">1.90329452278278</Data><NamedCell
      ss:Name="_FilterDatabase"/></Cell>
    <Cell ss:StyleID="s21"><Data ss:Type="Number">85</Data><NamedCell
      ss:Name="_FilterDatabase"/></Cell>
    <Cell ss:StyleID="s22"><Data ss:Type="Number">12.246514911506701</Data><NamedCell
      ss:Name="_FilterDatabase"/></Cell>
    <Cell ss:StyleID="s20"><Data ss:Type="Number">2.5041675670574701</Data><NamedCell
      ss:Name="_FilterDatabase"/></Cell>
    <Cell ss:StyleID="s21"><Data ss:Type="Number">85</Data><NamedCell
      ss:Name="_FilterDatabase"/></Cell>
    <Cell ss:StyleID="s22"><Data ss:Type="Number">19.220369173443402</Data><NamedCell
      ss:Name="_FilterDatabase"/></Cell>
    <Cell ss:StyleID="s20"><Data ss:Type="Number">1.1148732887442701</Data><NamedCell
      ss:Name="_FilterDatabase"/></Cell>
    <Cell ss:StyleID="s21"><Data ss:Type="Number">85</Data><NamedCell
      ss:Name="_FilterDatabase"/></Cell>
    <Cell ss:StyleID="s22"><Data ss:Type="Number">5.4512013324888198</Data><NamedCell
      ss:Name="_FilterDatabase"/></Cell>
    <Cell ss:StyleID="s20"><Data ss:Type="Number">1.0255131439157601</Data><NamedCell
      ss:Name="_FilterDatabase"/></Cell>
    <Cell ss:StyleID="s21"><Data ss:Type="Number">85</Data><NamedCell
      ss:Name="_FilterDatabase"/></Cell>
    <Cell ss:StyleID="s22"><Data ss:Type="Number">8.4834009942687292</Data><NamedCell
      ss:Name="_FilterDatabase"/></Cell>
    <Cell ss:StyleID="s20"><Data ss:Type="Number">0.76308613044792095</Data><NamedCell
      ss:Name="_FilterDatabase"/></Cell>
    <Cell ss:StyleID="s21"><Data ss:Type="Number">85</Data><NamedCell
      ss:Name="_FilterDatabase"/></Cell>
    <Cell ss:StyleID="s22"><Data ss:Type="Number">12.854430149983701</Data><NamedCell
      ss:Name="_FilterDatabase"/></Cell>
    <Cell ss:StyleID="s20"><Data ss:Type="Number">1.3024514852881099</Data><NamedCell
      ss:Name="_FilterDatabase"/></Cell>
    <Cell ss:StyleID="s21"><Data ss:Type="Number">85</Data><NamedCell
      ss:Name="_FilterDatabase"/></Cell>
    <Cell ss:StyleID="s22"><Data ss:Type="Number">8.9875912653875094</Data><NamedCell
      ss:Name="_FilterDatabase"/></Cell>
    <Cell ss:StyleID="s18"><Data ss:Type="Number">0</Data></Cell>
    <Cell ss:StyleID="s18"><Data ss:Type="Number">3.7669999999999998E-11</Data></Cell>
    <Cell ss:StyleID="s21"><Data ss:Type="Number">69.319999999999993</Data></Cell>
    <Cell ss:StyleID="s18"><Data ss:Type="Number">1.24434735204514E-5</Data></Cell>
    <Cell ss:StyleID="s18"><Data ss:Type="Number">2</Data></Cell>
    <Cell ss:StyleID="s23"><Data ss:Type="Number">2013.09892454188</Data></Cell>
    <Cell ss:StyleID="s24"><Data ss:Type="Number">-6.1630096631446003</Data></Cell>
    <Cell ss:StyleID="s25"><Data ss:Type="Number">82.519239999999996</Data></Cell>
    <Cell ss:StyleID="s18"><Data ss:Type="Number">0</Data></Cell>
   </Row>
   <Row>
    <Cell ss:StyleID="s16"><Data ss:Type="String">High</Data></Cell>
    <Cell ss:StyleID="s17"><Data ss:Type="String">gADPEDVITGAFk</Data></Cell>
    <Cell ss:StyleID="s18"><Data ss:Type="Number">288</Data></Cell>
    <Cell ss:StyleID="s18"><Data ss:Type="Number">4</Data></Cell>
    <Cell ss:StyleID="s18"><Data ss:Type="Number">1</Data></Cell>
    <Cell ss:StyleID="s17"><Data ss:Type="String">A1XQT5</Data></Cell>
    <Cell ss:StyleID="s17"><Data ss:Type="String">N-Term(iTRAQ8plex); K13(iTRAQ8plex)</Data></Cell>
    <Cell ss:StyleID="s19"><Data ss:Type="Number">0</Data></Cell>
    <Cell ss:StyleID="s20"><Data ss:Type="Number">0.56395653269253199</Data><NamedCell
      ss:Name="_FilterDatabase"/></Cell>
    <Cell ss:StyleID="s21"><Data ss:Type="Number">288</Data><NamedCell
      ss:Name="_FilterDatabase"/></Cell>
    <Cell ss:StyleID="s22"><Data ss:Type="Number">43.606683492142999</Data><NamedCell
      ss:Name="_FilterDatabase"/></Cell>
    <Cell ss:StyleID="s20"><Data ss:Type="Number">0.62237743637697596</Data><NamedCell
      ss:Name="_FilterDatabase"/></Cell>
    <Cell ss:StyleID="s21"><Data ss:Type="Number">288</Data><NamedCell
      ss:Name="_FilterDatabase"/></Cell>
    <Cell ss:StyleID="s22"><Data ss:Type="Number">32.2576195573685</Data><NamedCell
      ss:Name="_FilterDatabase"/></Cell>
    <Cell ss:StyleID="s20"><Data ss:Type="Number">0.89929813174967499</Data><NamedCell
      ss:Name="_FilterDatabase"/></Cell>
    <Cell ss:StyleID="s21"><Data ss:Type="Number">288</Data><NamedCell
      ss:Name="_FilterDatabase"/></Cell>
    <Cell ss:StyleID="s22"><Data ss:Type="Number">12.728582805928401</Data><NamedCell
      ss:Name="_FilterDatabase"/></Cell>
    <Cell ss:StyleID="s20"><Data ss:Type="Number">1.21411657651909</Data><NamedCell
      ss:Name="_FilterDatabase"/></Cell>
    <Cell ss:StyleID="s21"><Data ss:Type="Number">288</Data><NamedCell
      ss:Name="_FilterDatabase"/></Cell>
    <Cell ss:StyleID="s22"><Data ss:Type="Number">18.392383058894598</Data><NamedCell
      ss:Name="_FilterDatabase"/></Cell>
    <Cell ss:StyleID="s20"><Data ss:Type="Number">1.79591054755263</Data><NamedCell
      ss:Name="_FilterDatabase"/></Cell>
    <Cell ss:StyleID="s21"><Data ss:Type="Number">288</Data><NamedCell
      ss:Name="_FilterDatabase"/></Cell>
    <Cell ss:StyleID="s22"><Data ss:Type="Number">25.345535991923999</Data><NamedCell
      ss:Name="_FilterDatabase"/></Cell>
    <Cell ss:StyleID="s20"><Data ss:Type="Number">1.57167550446773</Data><NamedCell
      ss:Name="_FilterDatabase"/></Cell>
    <Cell ss:StyleID="s21"><Data ss:Type="Number">288</Data><NamedCell
      ss:Name="_FilterDatabase"/></Cell>
    <Cell ss:StyleID="s22"><Data ss:Type="Number">19.410316612186499</Data><NamedCell
      ss:Name="_FilterDatabase"/></Cell>
    <Cell ss:StyleID="s20"><Data ss:Type="Number">0.93313335050228396</Data><NamedCell
      ss:Name="_FilterDatabase"/></Cell>
    <Cell ss:StyleID="s21"><Data ss:Type="Number">288</Data><NamedCell
      ss:Name="_FilterDatabase"/></Cell>
    <Cell ss:StyleID="s22"><Data ss:Type="Number">11.126019571143599</Data><NamedCell
      ss:Name="_FilterDatabase"/></Cell>
    <Cell ss:StyleID="s20"><Data ss:Type="Number">1.74924583906072</Data><NamedCell
      ss:Name="_FilterDatabase"/></Cell>
    <Cell ss:StyleID="s21"><Data ss:Type="Number">288</Data><NamedCell
      ss:Name="_FilterDatabase"/></Cell>
    <Cell ss:StyleID="s22"><Data ss:Type="Number">25.14658170033</Data><NamedCell
      ss:Name="_FilterDatabase"/></Cell>
    <Cell ss:StyleID="s18"><Data ss:Type="Number">0</Data></Cell>
    <Cell ss:StyleID="s18"><Data ss:Type="Number">6.6010000000000003E-10</Data></Cell>
    <Cell ss:StyleID="s21"><Data ss:Type="Number">69.27</Data></Cell>
    <Cell ss:StyleID="s18"><Data ss:Type="Number">1.2563901321801299E-5</Data></Cell>
    <Cell ss:StyleID="s18"><Data ss:Type="Number">2</Data></Cell>
    <Cell ss:StyleID="s23"><Data ss:Type="Number">1928.05436887781</Data></Cell>
    <Cell ss:StyleID="s24"><Data ss:Type="Number">-2.17961290696562</Data></Cell>
    <Cell ss:StyleID="s25"><Data ss:Type="Number">56.759503000000002</Data></Cell>
    <Cell ss:StyleID="s18"><Data ss:Type="Number">0</Data></Cell>
   </Row>
   <Row>
    <Cell ss:StyleID="s16"><Data ss:Type="String">High</Data></Cell>
    <Cell ss:StyleID="s17"><Data ss:Type="String">HYGGLTGLNk</Data></Cell>
    <Cell ss:StyleID="s18"><Data ss:Type="Number">16</Data></Cell>
    <Cell ss:StyleID="s18"><Data ss:Type="Number">2</Data></Cell>
    <Cell ss:StyleID="s18"><Data ss:Type="Number">1</Data></Cell>
    <Cell ss:StyleID="s17"><Data ss:Type="String">B5KJG2</Data></Cell>
    <Cell ss:StyleID="s17"><Data ss:Type="String">K10(iTRAQ8plex)</Data></Cell>
    <Cell ss:StyleID="s19"><Data ss:Type="Number">0</Data></Cell>
    <Cell ss:StyleID="s20"><Data ss:Type="Number">1.30279037395634</Data><NamedCell
      ss:Name="_FilterDatabase"/></Cell>
    <Cell ss:StyleID="s21"><Data ss:Type="Number">16</Data><NamedCell
      ss:Name="_FilterDatabase"/></Cell>
    <Cell ss:StyleID="s22"><Data ss:Type="Number">15.8960722723651</Data><NamedCell
      ss:Name="_FilterDatabase"/></Cell>
    <Cell ss:StyleID="s20"><Data ss:Type="Number">0.89548346758707897</Data><NamedCell
      ss:Name="_FilterDatabase"/></Cell>
    <Cell ss:StyleID="s21"><Data ss:Type="Number">16</Data><NamedCell
      ss:Name="_FilterDatabase"/></Cell>
    <Cell ss:StyleID="s22"><Data ss:Type="Number">5.3101849239430701</Data><NamedCell
      ss:Name="_FilterDatabase"/></Cell>
    <Cell ss:StyleID="s20"><Data ss:Type="Number">0.69816908715734305</Data><NamedCell
      ss:Name="_FilterDatabase"/></Cell>
    <Cell ss:StyleID="s21"><Data ss:Type="Number">16</Data><NamedCell
      ss:Name="_FilterDatabase"/></Cell>
    <Cell ss:StyleID="s22"><Data ss:Type="Number">19.6203285281962</Data><NamedCell
      ss:Name="_FilterDatabase"/></Cell>
    <Cell ss:StyleID="s20"><Data ss:Type="Number">0.50215420071695904</Data><NamedCell
      ss:Name="_FilterDatabase"/></Cell>
    <Cell ss:StyleID="s21"><Data ss:Type="Number">15</Data><NamedCell
      ss:Name="_FilterDatabase"/></Cell>
    <Cell ss:StyleID="s22"><Data ss:Type="Number">42.596974674183102</Data><NamedCell
      ss:Name="_FilterDatabase"/></Cell>
    <Cell ss:StyleID="s20"><Data ss:Type="Number">1.04404489689026</Data><NamedCell
      ss:Name="_FilterDatabase"/></Cell>
    <Cell ss:StyleID="s21"><Data ss:Type="Number">16</Data><NamedCell
      ss:Name="_FilterDatabase"/></Cell>
    <Cell ss:StyleID="s22"><Data ss:Type="Number">15.682533273416899</Data><NamedCell
      ss:Name="_FilterDatabase"/></Cell>
    <Cell ss:StyleID="s20"><Data ss:Type="Number">0.89678547322848901</Data><NamedCell
      ss:Name="_FilterDatabase"/></Cell>
    <Cell ss:StyleID="s21"><Data ss:Type="Number">16</Data><NamedCell
      ss:Name="_FilterDatabase"/></Cell>
    <Cell ss:StyleID="s22"><Data ss:Type="Number">19.731155183764798</Data><NamedCell
      ss:Name="_FilterDatabase"/></Cell>
    <Cell ss:StyleID="s20"><Data ss:Type="Number">1.17622052338975</Data><NamedCell
      ss:Name="_FilterDatabase"/></Cell>
    <Cell ss:StyleID="s21"><Data ss:Type="Number">16</Data><NamedCell
      ss:Name="_FilterDatabase"/></Cell>
    <Cell ss:StyleID="s22"><Data ss:Type="Number">7.7077703755342197</Data><NamedCell
      ss:Name="_FilterDatabase"/></Cell>
    <Cell ss:StyleID="s20"><Data ss:Type="Number">1.1455357062996201</Data><NamedCell
      ss:Name="_FilterDatabase"/></Cell>
    <Cell ss:StyleID="s21"><Data ss:Type="Number">16</Data><NamedCell
      ss:Name="_FilterDatabase"/></Cell>
    <Cell ss:StyleID="s22"><Data ss:Type="Number">8.5498866554461195</Data><NamedCell
      ss:Name="_FilterDatabase"/></Cell>
    <Cell ss:StyleID="s18"><Data ss:Type="Number">0</Data></Cell>
    <Cell ss:StyleID="s18"><Data ss:Type="Number">7.9109999999999999E-11</Data></Cell>
    <Cell ss:StyleID="s21"><Data ss:Type="Number">69.040000000000006</Data></Cell>
    <Cell ss:StyleID="s18"><Data ss:Type="Number">9.3491394392508492E-6</Data></Cell>
    <Cell ss:StyleID="s18"><Data ss:Type="Number">2</Data></Cell>
    <Cell ss:StyleID="s23"><Data ss:Type="Number">1363.76103391688</Data></Cell>
    <Cell ss:StyleID="s24"><Data ss:Type="Number">-1.8532375262599401</Data></Cell>
    <Cell ss:StyleID="s25"><Data ss:Type="Number">28.205052999999999</Data></Cell>
    <Cell ss:StyleID="s18"><Data ss:Type="Number">0</Data></Cell>
   </Row>
   <Row>
    <Cell ss:StyleID="s16"><Data ss:Type="String">High</Data></Cell>
    <Cell ss:StyleID="s17"><Data ss:Type="String">gQSIDDMIPAQk</Data></Cell>
    <Cell ss:StyleID="s18"><Data ss:Type="Number">68</Data></Cell>
    <Cell ss:StyleID="s18"><Data ss:Type="Number">4</Data></Cell>
    <Cell ss:StyleID="s18"><Data ss:Type="Number">1</Data></Cell>
    <Cell ss:StyleID="s17"><Data ss:Type="String">Q5XLD3</Data></Cell>
    <Cell ss:StyleID="s17"><Data ss:Type="String">N-Term(iTRAQ8plex); K12(iTRAQ8plex)</Data></Cell>
    <Cell ss:StyleID="s19"><Data ss:Type="Number">0</Data></Cell>
    <Cell ss:StyleID="s20"><Data ss:Type="Number">0.74659316327920799</Data><NamedCell
      ss:Name="_FilterDatabase"/></Cell>
    <Cell ss:StyleID="s21"><Data ss:Type="Number">68</Data><NamedCell
      ss:Name="_FilterDatabase"/></Cell>
    <Cell ss:StyleID="s22"><Data ss:Type="Number">24.471924552454698</Data><NamedCell
      ss:Name="_FilterDatabase"/></Cell>
    <Cell ss:StyleID="s20"><Data ss:Type="Number">0.55421501412207297</Data><NamedCell
      ss:Name="_FilterDatabase"/></Cell>
    <Cell ss:StyleID="s21"><Data ss:Type="Number">68</Data><NamedCell
      ss:Name="_FilterDatabase"/></Cell>
    <Cell ss:StyleID="s22"><Data ss:Type="Number">45.5256941386683</Data><NamedCell
      ss:Name="_FilterDatabase"/></Cell>
    <Cell ss:StyleID="s20"><Data ss:Type="Number">0.898372940864819</Data><NamedCell
      ss:Name="_FilterDatabase"/></Cell>
    <Cell ss:StyleID="s21"><Data ss:Type="Number">68</Data><NamedCell
      ss:Name="_FilterDatabase"/></Cell>
    <Cell ss:StyleID="s22"><Data ss:Type="Number">11.842922117990501</Data><NamedCell
      ss:Name="_FilterDatabase"/></Cell>
    <Cell ss:StyleID="s20"><Data ss:Type="Number">1.0979486383227799</Data><NamedCell
      ss:Name="_FilterDatabase"/></Cell>
    <Cell ss:StyleID="s21"><Data ss:Type="Number">68</Data><NamedCell
      ss:Name="_FilterDatabase"/></Cell>
    <Cell ss:StyleID="s22"><Data ss:Type="Number">16.725885770365601</Data><NamedCell
      ss:Name="_FilterDatabase"/></Cell>
    <Cell ss:StyleID="s20"><Data ss:Type="Number">1.5383788028429499</Data><NamedCell
      ss:Name="_FilterDatabase"/></Cell>
    <Cell ss:StyleID="s21"><Data ss:Type="Number">68</Data><NamedCell
      ss:Name="_FilterDatabase"/></Cell>
    <Cell ss:StyleID="s22"><Data ss:Type="Number">18.0394591321974</Data><NamedCell
      ss:Name="_FilterDatabase"/></Cell>
    <Cell ss:StyleID="s20"><Data ss:Type="Number">1.3911213906089199</Data><NamedCell
      ss:Name="_FilterDatabase"/></Cell>
    <Cell ss:StyleID="s21"><Data ss:Type="Number">68</Data><NamedCell
      ss:Name="_FilterDatabase"/></Cell>
    <Cell ss:StyleID="s22"><Data ss:Type="Number">13.9694118056037</Data><NamedCell
      ss:Name="_FilterDatabase"/></Cell>
    <Cell ss:StyleID="s20"><Data ss:Type="Number">1.1887086574802499</Data><NamedCell
      ss:Name="_FilterDatabase"/></Cell>
    <Cell ss:StyleID="s21"><Data ss:Type="Number">68</Data><NamedCell
      ss:Name="_FilterDatabase"/></Cell>
    <Cell ss:StyleID="s22"><Data ss:Type="Number">9.4304161381292406</Data><NamedCell
      ss:Name="_FilterDatabase"/></Cell>
    <Cell ss:StyleID="s20"><Data ss:Type="Number">1.6924048038844399</Data><NamedCell
      ss:Name="_FilterDatabase"/></Cell>
    <Cell ss:StyleID="s21"><Data ss:Type="Number">68</Data><NamedCell
      ss:Name="_FilterDatabase"/></Cell>
    <Cell ss:StyleID="s22"><Data ss:Type="Number">17.836621834149</Data><NamedCell
      ss:Name="_FilterDatabase"/></Cell>
    <Cell ss:StyleID="s18"><Data ss:Type="Number">0</Data></Cell>
    <Cell ss:StyleID="s18"><Data ss:Type="Number">9.7640000000000006E-10</Data></Cell>
    <Cell ss:StyleID="s21"><Data ss:Type="Number">68.97</Data></Cell>
    <Cell ss:StyleID="s18"><Data ss:Type="Number">1.3170902886263E-5</Data></Cell>
    <Cell ss:StyleID="s18"><Data ss:Type="Number">2</Data></Cell>
    <Cell ss:StyleID="s23"><Data ss:Type="Number">1911.03972044031</Data></Cell>
    <Cell ss:StyleID="s24"><Data ss:Type="Number">-3.6110446129699998</Data></Cell>
    <Cell ss:StyleID="s25"><Data ss:Type="Number">45.989145000000001</Data></Cell>
    <Cell ss:StyleID="s18"><Data ss:Type="Number">0</Data></Cell>
   </Row>
   <Row>
    <Cell ss:StyleID="s16"><Data ss:Type="String">High</Data></Cell>
    <Cell ss:StyleID="s17"><Data ss:Type="String">gPVVTAMGDLTEPAPLLDLGk</Data></Cell>
    <Cell ss:StyleID="s18"><Data ss:Type="Number">12</Data></Cell>
    <Cell ss:StyleID="s18"><Data ss:Type="Number">1</Data></Cell>
    <Cell ss:StyleID="s18"><Data ss:Type="Number">1</Data></Cell>
    <Cell ss:StyleID="s17"><Data ss:Type="String">Q1AG05</Data></Cell>
    <Cell ss:StyleID="s17"><Data ss:Type="String">N-Term(iTRAQ8plex); K21(iTRAQ8plex)</Data></Cell>
    <Cell ss:StyleID="s19"><Data ss:Type="Number">0</Data></Cell>
    <Cell ss:StyleID="s20"><Data ss:Type="Number">0.78383050705844004</Data><NamedCell
      ss:Name="_FilterDatabase"/></Cell>
    <Cell ss:StyleID="s21"><Data ss:Type="Number">12</Data><NamedCell
      ss:Name="_FilterDatabase"/></Cell>
    <Cell ss:StyleID="s22"><Data ss:Type="Number">18.9314608316399</Data><NamedCell
      ss:Name="_FilterDatabase"/></Cell>
    <Cell ss:StyleID="s20"><Data ss:Type="Number">0.84849166805657605</Data><NamedCell
      ss:Name="_FilterDatabase"/></Cell>
    <Cell ss:StyleID="s21"><Data ss:Type="Number">12</Data><NamedCell
      ss:Name="_FilterDatabase"/></Cell>
    <Cell ss:StyleID="s22"><Data ss:Type="Number">26.694118571935501</Data><NamedCell
      ss:Name="_FilterDatabase"/></Cell>
    <Cell ss:StyleID="s20"><Data ss:Type="Number">0.60462943204061403</Data><NamedCell
      ss:Name="_FilterDatabase"/></Cell>
    <Cell ss:StyleID="s21"><Data ss:Type="Number">12</Data><NamedCell
      ss:Name="_FilterDatabase"/></Cell>
    <Cell ss:StyleID="s22"><Data ss:Type="Number">35.651643192574703</Data><NamedCell
      ss:Name="_FilterDatabase"/></Cell>
    <Cell ss:StyleID="s20"><Data ss:Type="Number">1.3078818933655101</Data><NamedCell
      ss:Name="_FilterDatabase"/></Cell>
    <Cell ss:StyleID="s21"><Data ss:Type="Number">12</Data><NamedCell
      ss:Name="_FilterDatabase"/></Cell>
    <Cell ss:StyleID="s22"><Data ss:Type="Number">25.880109831489001</Data><NamedCell
      ss:Name="_FilterDatabase"/></Cell>
    <Cell ss:StyleID="s20"><Data ss:Type="Number">1.1343091751991601</Data><NamedCell
      ss:Name="_FilterDatabase"/></Cell>
    <Cell ss:StyleID="s21"><Data ss:Type="Number">12</Data><NamedCell
      ss:Name="_FilterDatabase"/></Cell>
    <Cell ss:StyleID="s22"><Data ss:Type="Number">13.7635669235964</Data><NamedCell
      ss:Name="_FilterDatabase"/></Cell>
    <Cell ss:StyleID="s20"><Data ss:Type="Number">0.52898427866194297</Data><NamedCell
      ss:Name="_FilterDatabase"/></Cell>
    <Cell ss:StyleID="s21"><Data ss:Type="Number">12</Data><NamedCell
      ss:Name="_FilterDatabase"/></Cell>
    <Cell ss:StyleID="s22"><Data ss:Type="Number">29.053240415705702</Data><NamedCell
      ss:Name="_FilterDatabase"/></Cell>
    <Cell ss:StyleID="s20"><Data ss:Type="Number">1.4821943434972999</Data><NamedCell
      ss:Name="_FilterDatabase"/></Cell>
    <Cell ss:StyleID="s21"><Data ss:Type="Number">12</Data><NamedCell
      ss:Name="_FilterDatabase"/></Cell>
    <Cell ss:StyleID="s22"><Data ss:Type="Number">17.2096847690819</Data><NamedCell
      ss:Name="_FilterDatabase"/></Cell>
    <Cell ss:StyleID="s20"><Data ss:Type="Number">2.0182901871754999</Data><NamedCell
      ss:Name="_FilterDatabase"/></Cell>
    <Cell ss:StyleID="s21"><Data ss:Type="Number">12</Data><NamedCell
      ss:Name="_FilterDatabase"/></Cell>
    <Cell ss:StyleID="s22"><Data ss:Type="Number">30.923437110952001</Data><NamedCell
      ss:Name="_FilterDatabase"/></Cell>
    <Cell ss:StyleID="s18"><Data ss:Type="Number">0</Data></Cell>
    <Cell ss:StyleID="s18"><Data ss:Type="Number">4.8969999999999999E-14</Data></Cell>
    <Cell ss:StyleID="s21"><Data ss:Type="Number">68.959999999999994</Data></Cell>
    <Cell ss:StyleID="s18"><Data ss:Type="Number">1.43828988709607E-5</Data></Cell>
    <Cell ss:StyleID="s18"><Data ss:Type="Number">3</Data></Cell>
    <Cell ss:StyleID="s23"><Data ss:Type="Number">2702.5145605095299</Data></Cell>
    <Cell ss:StyleID="s24"><Data ss:Type="Number">-4.2222826973050402</Data></Cell>
    <Cell ss:StyleID="s25"><Data ss:Type="Number">75.953451999999999</Data></Cell>
    <Cell ss:StyleID="s18"><Data ss:Type="Number">0</Data></Cell>
   </Row>
   <Row>
    <Cell ss:StyleID="s16"><Data ss:Type="String">High</Data></Cell>
    <Cell ss:StyleID="s17"><Data ss:Type="String">aAFDMFDADGGGDISVk</Data></Cell>
    <Cell ss:StyleID="s18"><Data ss:Type="Number">239</Data></Cell>
    <Cell ss:StyleID="s18"><Data ss:Type="Number">3</Data></Cell>
    <Cell ss:StyleID="s18"><Data ss:Type="Number">1</Data></Cell>
    <Cell ss:StyleID="s17"><Data ss:Type="String">P02587</Data></Cell>
    <Cell ss:StyleID="s17"><Data ss:Type="String">N-Term(iTRAQ8plex); K17(iTRAQ8plex)</Data></Cell>
    <Cell ss:StyleID="s19"><Data ss:Type="Number">0</Data></Cell>
    <Cell ss:StyleID="s20"><Data ss:Type="Number">0.86092779632533101</Data><NamedCell
      ss:Name="_FilterDatabase"/></Cell>
    <Cell ss:StyleID="s21"><Data ss:Type="Number">239</Data><NamedCell
      ss:Name="_FilterDatabase"/></Cell>
    <Cell ss:StyleID="s22"><Data ss:Type="Number">12.270003268988299</Data><NamedCell
      ss:Name="_FilterDatabase"/></Cell>
    <Cell ss:StyleID="s20"><Data ss:Type="Number">0.73738127431839096</Data><NamedCell
      ss:Name="_FilterDatabase"/></Cell>
    <Cell ss:StyleID="s21"><Data ss:Type="Number">239</Data><NamedCell
      ss:Name="_FilterDatabase"/></Cell>
    <Cell ss:StyleID="s22"><Data ss:Type="Number">18.508238165257101</Data><NamedCell
      ss:Name="_FilterDatabase"/></Cell>
    <Cell ss:StyleID="s20"><Data ss:Type="Number">0.88534667462930505</Data><NamedCell
      ss:Name="_FilterDatabase"/></Cell>
    <Cell ss:StyleID="s21"><Data ss:Type="Number">239</Data><NamedCell
      ss:Name="_FilterDatabase"/></Cell>
    <Cell ss:StyleID="s22"><Data ss:Type="Number">13.5190589601856</Data><NamedCell
      ss:Name="_FilterDatabase"/></Cell>
    <Cell ss:StyleID="s20"><Data ss:Type="Number">0.99132394123825995</Data><NamedCell
      ss:Name="_FilterDatabase"/></Cell>
    <Cell ss:StyleID="s21"><Data ss:Type="Number">235</Data><NamedCell
      ss:Name="_FilterDatabase"/></Cell>
    <Cell ss:StyleID="s22"><Data ss:Type="Number">14.6469643646164</Data><NamedCell
      ss:Name="_FilterDatabase"/></Cell>
    <Cell ss:StyleID="s20"><Data ss:Type="Number">1.3829695211761099</Data><NamedCell
      ss:Name="_FilterDatabase"/></Cell>
    <Cell ss:StyleID="s21"><Data ss:Type="Number">239</Data><NamedCell
      ss:Name="_FilterDatabase"/></Cell>
    <Cell ss:StyleID="s22"><Data ss:Type="Number">14.152400826244101</Data><NamedCell
      ss:Name="_FilterDatabase"/></Cell>
    <Cell ss:StyleID="s20"><Data ss:Type="Number">1.03229756548548</Data><NamedCell
      ss:Name="_FilterDatabase"/></Cell>
    <Cell ss:StyleID="s21"><Data ss:Type="Number">238</Data><NamedCell
      ss:Name="_FilterDatabase"/></Cell>
    <Cell ss:StyleID="s22"><Data ss:Type="Number">11.099130481406799</Data><NamedCell
      ss:Name="_FilterDatabase"/></Cell>
    <Cell ss:StyleID="s20"><Data ss:Type="Number">0.98766127897795297</Data><NamedCell
      ss:Name="_FilterDatabase"/></Cell>
    <Cell ss:StyleID="s21"><Data ss:Type="Number">239</Data><NamedCell
      ss:Name="_FilterDatabase"/></Cell>
    <Cell ss:StyleID="s22"><Data ss:Type="Number">10.642028071915499</Data><NamedCell
      ss:Name="_FilterDatabase"/></Cell>
    <Cell ss:StyleID="s20"><Data ss:Type="Number">1.7637135840862499</Data><NamedCell
      ss:Name="_FilterDatabase"/></Cell>
    <Cell ss:StyleID="s21"><Data ss:Type="Number">239</Data><NamedCell
      ss:Name="_FilterDatabase"/></Cell>
    <Cell ss:StyleID="s22"><Data ss:Type="Number">19.885622442940999</Data><NamedCell
      ss:Name="_FilterDatabase"/></Cell>
    <Cell ss:StyleID="s18"><Data ss:Type="Number">0</Data></Cell>
    <Cell ss:StyleID="s18"><Data ss:Type="Number">4.7359999999999999E-11</Data></Cell>
    <Cell ss:StyleID="s21"><Data ss:Type="Number">68.94</Data></Cell>
    <Cell ss:StyleID="s18"><Data ss:Type="Number">7.8309520920575994E-6</Data></Cell>
    <Cell ss:StyleID="s18"><Data ss:Type="Number">3</Data></Cell>
    <Cell ss:StyleID="s23"><Data ss:Type="Number">2324.1549413689099</Data></Cell>
    <Cell ss:StyleID="s24"><Data ss:Type="Number">-6.0322661126363801</Data></Cell>
    <Cell ss:StyleID="s25"><Data ss:Type="Number">77.939132999999998</Data></Cell>
    <Cell ss:StyleID="s18"><Data ss:Type="Number">0</Data></Cell>
   </Row>
   <Row>
    <Cell ss:StyleID="s16"><Data ss:Type="String">High</Data></Cell>
    <Cell ss:StyleID="s17"><Data ss:Type="String">nmDGYIDAEELAEIFR</Data></Cell>
    <Cell ss:StyleID="s18"><Data ss:Type="Number">17</Data></Cell>
    <Cell ss:StyleID="s18"><Data ss:Type="Number">2</Data></Cell>
    <Cell ss:StyleID="s18"><Data ss:Type="Number">1</Data></Cell>
    <Cell ss:StyleID="s17"><Data ss:Type="String">P02587</Data></Cell>
    <Cell ss:StyleID="s17"><Data ss:Type="String">N-Term(iTRAQ8plex); M2(Oxidation)</Data></Cell>
    <Cell ss:StyleID="s19"><Data ss:Type="Number">0</Data></Cell>
    <Cell ss:StyleID="s20"><Data ss:Type="Number">0.94134930063602495</Data><NamedCell
      ss:Name="_FilterDatabase"/></Cell>
    <Cell ss:StyleID="s21"><Data ss:Type="Number">17</Data><NamedCell
      ss:Name="_FilterDatabase"/></Cell>
    <Cell ss:StyleID="s22"><Data ss:Type="Number">3.9942065196511298</Data><NamedCell
      ss:Name="_FilterDatabase"/></Cell>
    <Cell ss:StyleID="s20"><Data ss:Type="Number">0.88206320293597995</Data><NamedCell
      ss:Name="_FilterDatabase"/></Cell>
    <Cell ss:StyleID="s21"><Data ss:Type="Number">17</Data><NamedCell
      ss:Name="_FilterDatabase"/></Cell>
    <Cell ss:StyleID="s22"><Data ss:Type="Number">7.9841263611045701</Data><NamedCell
      ss:Name="_FilterDatabase"/></Cell>
    <Cell ss:StyleID="s20"><Data ss:Type="Number">0.83110933907383999</Data><NamedCell
      ss:Name="_FilterDatabase"/></Cell>
    <Cell ss:StyleID="s21"><Data ss:Type="Number">17</Data><NamedCell
      ss:Name="_FilterDatabase"/></Cell>
    <Cell ss:StyleID="s22"><Data ss:Type="Number">9.3100933489499802</Data><NamedCell
      ss:Name="_FilterDatabase"/></Cell>
    <Cell ss:StyleID="s20"><Data ss:Type="Number">0.94005032888023699</Data><NamedCell
      ss:Name="_FilterDatabase"/></Cell>
    <Cell ss:StyleID="s21"><Data ss:Type="Number">17</Data><NamedCell
      ss:Name="_FilterDatabase"/></Cell>
    <Cell ss:StyleID="s22"><Data ss:Type="Number">13.078182924546001</Data><NamedCell
      ss:Name="_FilterDatabase"/></Cell>
    <Cell ss:StyleID="s20"><Data ss:Type="Number">1.13896498848657</Data><NamedCell
      ss:Name="_FilterDatabase"/></Cell>
    <Cell ss:StyleID="s21"><Data ss:Type="Number">17</Data><NamedCell
      ss:Name="_FilterDatabase"/></Cell>
    <Cell ss:StyleID="s22"><Data ss:Type="Number">12.4629187595662</Data><NamedCell
      ss:Name="_FilterDatabase"/></Cell>
    <Cell ss:StyleID="s20"><Data ss:Type="Number">1.08345298698916</Data><NamedCell
      ss:Name="_FilterDatabase"/></Cell>
    <Cell ss:StyleID="s21"><Data ss:Type="Number">17</Data><NamedCell
      ss:Name="_FilterDatabase"/></Cell>
    <Cell ss:StyleID="s22"><Data ss:Type="Number">11.0663377882998</Data><NamedCell
      ss:Name="_FilterDatabase"/></Cell>
    <Cell ss:StyleID="s20"><Data ss:Type="Number">1.1997233630872499</Data><NamedCell
      ss:Name="_FilterDatabase"/></Cell>
    <Cell ss:StyleID="s21"><Data ss:Type="Number">17</Data><NamedCell
      ss:Name="_FilterDatabase"/></Cell>
    <Cell ss:StyleID="s22"><Data ss:Type="Number">7.0399505936994702</Data><NamedCell
      ss:Name="_FilterDatabase"/></Cell>
    <Cell ss:StyleID="s20"><Data ss:Type="Number">1.3672448252068901</Data><NamedCell
      ss:Name="_FilterDatabase"/></Cell>
    <Cell ss:StyleID="s21"><Data ss:Type="Number">17</Data><NamedCell
      ss:Name="_FilterDatabase"/></Cell>
    <Cell ss:StyleID="s22"><Data ss:Type="Number">11.894013234379599</Data><NamedCell
      ss:Name="_FilterDatabase"/></Cell>
    <Cell ss:StyleID="s18"><Data ss:Type="Number">0</Data></Cell>
    <Cell ss:StyleID="s18"><Data ss:Type="Number">2.2190000000000001E-12</Data></Cell>
    <Cell ss:StyleID="s21"><Data ss:Type="Number">68.760000000000005</Data></Cell>
    <Cell ss:StyleID="s18"><Data ss:Type="Number">4.8960722581593798E-6</Data></Cell>
    <Cell ss:StyleID="s18"><Data ss:Type="Number">3</Data></Cell>
    <Cell ss:StyleID="s23"><Data ss:Type="Number">2206.0614355095299</Data></Cell>
    <Cell ss:StyleID="s24"><Data ss:Type="Number">-1.17439180396316</Data></Cell>
    <Cell ss:StyleID="s25"><Data ss:Type="Number">75.190323000000006</Data></Cell>
    <Cell ss:StyleID="s18"><Data ss:Type="Number">0</Data></Cell>
   </Row>
   <Row>
    <Cell ss:StyleID="s16"><Data ss:Type="String">High</Data></Cell>
    <Cell ss:StyleID="s17"><Data ss:Type="String">lAmQEFMILPVGASSFR</Data></Cell>
    <Cell ss:StyleID="s18"><Data ss:Type="Number">38</Data></Cell>
    <Cell ss:StyleID="s18"><Data ss:Type="Number">2</Data></Cell>
    <Cell ss:StyleID="s18"><Data ss:Type="Number">1</Data></Cell>
    <Cell ss:StyleID="s17"><Data ss:Type="String">F1RFY2</Data></Cell>
    <Cell ss:StyleID="s17"><Data ss:Type="String">N-Term(iTRAQ8plex); M3(Oxidation)</Data></Cell>
    <Cell ss:StyleID="s19"><Data ss:Type="Number">0</Data></Cell>
    <Cell ss:StyleID="s20"><Data ss:Type="Number">1.0466535108461601</Data><NamedCell
      ss:Name="_FilterDatabase"/></Cell>
    <Cell ss:StyleID="s21"><Data ss:Type="Number">38</Data><NamedCell
      ss:Name="_FilterDatabase"/></Cell>
    <Cell ss:StyleID="s22"><Data ss:Type="Number">16.528240792169701</Data><NamedCell
      ss:Name="_FilterDatabase"/></Cell>
    <Cell ss:StyleID="s20"><Data ss:Type="Number">0.878107954401257</Data><NamedCell
      ss:Name="_FilterDatabase"/></Cell>
    <Cell ss:StyleID="s21"><Data ss:Type="Number">38</Data><NamedCell
      ss:Name="_FilterDatabase"/></Cell>
    <Cell ss:StyleID="s22"><Data ss:Type="Number">10.7205049024784</Data><NamedCell
      ss:Name="_FilterDatabase"/></Cell>
    <Cell ss:StyleID="s20"><Data ss:Type="Number">0.62030491033872304</Data><NamedCell
      ss:Name="_FilterDatabase"/></Cell>
    <Cell ss:StyleID="s21"><Data ss:Type="Number">38</Data><NamedCell
      ss:Name="_FilterDatabase"/></Cell>
    <Cell ss:StyleID="s22"><Data ss:Type="Number">15.9778320615534</Data><NamedCell
      ss:Name="_FilterDatabase"/></Cell>
    <Cell ss:StyleID="s20"><Data ss:Type="Number">0.58371916198237495</Data><NamedCell
      ss:Name="_FilterDatabase"/></Cell>
    <Cell ss:StyleID="s21"><Data ss:Type="Number">38</Data><NamedCell
      ss:Name="_FilterDatabase"/></Cell>
    <Cell ss:StyleID="s22"><Data ss:Type="Number">35.160818945778999</Data><NamedCell
      ss:Name="_FilterDatabase"/></Cell>
    <Cell ss:StyleID="s20"><Data ss:Type="Number">1.0392237772421899</Data><NamedCell
      ss:Name="_FilterDatabase"/></Cell>
    <Cell ss:StyleID="s21"><Data ss:Type="Number">38</Data><NamedCell
      ss:Name="_FilterDatabase"/></Cell>
    <Cell ss:StyleID="s22"><Data ss:Type="Number">23.0636501773749</Data><NamedCell
      ss:Name="_FilterDatabase"/></Cell>
    <Cell ss:StyleID="s20"><Data ss:Type="Number">1.0700742293793799</Data><NamedCell
      ss:Name="_FilterDatabase"/></Cell>
    <Cell ss:StyleID="s21"><Data ss:Type="Number">38</Data><NamedCell
      ss:Name="_FilterDatabase"/></Cell>
    <Cell ss:StyleID="s22"><Data ss:Type="Number">12.596328660303</Data><NamedCell
      ss:Name="_FilterDatabase"/></Cell>
    <Cell ss:StyleID="s20"><Data ss:Type="Number">1.4226541747634001</Data><NamedCell
      ss:Name="_FilterDatabase"/></Cell>
    <Cell ss:StyleID="s21"><Data ss:Type="Number">38</Data><NamedCell
      ss:Name="_FilterDatabase"/></Cell>
    <Cell ss:StyleID="s22"><Data ss:Type="Number">13.313754149474001</Data><NamedCell
      ss:Name="_FilterDatabase"/></Cell>
    <Cell ss:StyleID="s20"><Data ss:Type="Number">1.31210498854419</Data><NamedCell
      ss:Name="_FilterDatabase"/></Cell>
    <Cell ss:StyleID="s21"><Data ss:Type="Number">38</Data><NamedCell
      ss:Name="_FilterDatabase"/></Cell>
    <Cell ss:StyleID="s22"><Data ss:Type="Number">16.015027888080201</Data><NamedCell
      ss:Name="_FilterDatabase"/></Cell>
    <Cell ss:StyleID="s18"><Data ss:Type="Number">0</Data></Cell>
    <Cell ss:StyleID="s18"><Data ss:Type="Number">3.0960000000000001E-12</Data></Cell>
    <Cell ss:StyleID="s21"><Data ss:Type="Number">68.739999999999995</Data></Cell>
    <Cell ss:StyleID="s18"><Data ss:Type="Number">1.39874720806585E-5</Data></Cell>
    <Cell ss:StyleID="s18"><Data ss:Type="Number">2</Data></Cell>
    <Cell ss:StyleID="s23"><Data ss:Type="Number">2217.16850462</Data></Cell>
    <Cell ss:StyleID="s24"><Data ss:Type="Number">-1.3177482875942901</Data></Cell>
    <Cell ss:StyleID="s25"><Data ss:Type="Number">70.656943999999996</Data></Cell>
    <Cell ss:StyleID="s18"><Data ss:Type="Number">0</Data></Cell>
   </Row>
   <Row>
    <Cell ss:StyleID="s16"><Data ss:Type="String">High</Data></Cell>
    <Cell ss:StyleID="s17"><Data ss:Type="String">qILVGDIGDTVEDPYTSFVk</Data></Cell>
    <Cell ss:StyleID="s18"><Data ss:Type="Number">3</Data></Cell>
    <Cell ss:StyleID="s18"><Data ss:Type="Number">1</Data></Cell>
    <Cell ss:StyleID="s18"><Data ss:Type="Number">1</Data></Cell>
    <Cell ss:StyleID="s17"><Data ss:Type="String">Q5G6V9</Data></Cell>
    <Cell ss:StyleID="s17"><Data ss:Type="String">N-Term(iTRAQ8plex); K20(iTRAQ8plex)</Data></Cell>
    <Cell ss:StyleID="s19"><Data ss:Type="Number">0</Data></Cell>
    <Cell ss:StyleID="s20"><Data ss:Type="Number">1.19060483970835</Data><NamedCell
      ss:Name="_FilterDatabase"/></Cell>
    <Cell ss:StyleID="s21"><Data ss:Type="Number">3</Data><NamedCell
      ss:Name="_FilterDatabase"/></Cell>
    <Cell ss:StyleID="s22"><Data ss:Type="Number">0.68125115968183103</Data><NamedCell
      ss:Name="_FilterDatabase"/></Cell>
    <Cell ss:StyleID="s20"><Data ss:Type="Number">1.1940500551314801</Data><NamedCell
      ss:Name="_FilterDatabase"/></Cell>
    <Cell ss:StyleID="s21"><Data ss:Type="Number">3</Data><NamedCell
      ss:Name="_FilterDatabase"/></Cell>
    <Cell ss:StyleID="s22"><Data ss:Type="Number">1.3368955096901101</Data><NamedCell
      ss:Name="_FilterDatabase"/></Cell>
    <Cell ss:StyleID="s20"><Data ss:Type="Number">0.84561449139707501</Data><NamedCell
      ss:Name="_FilterDatabase"/></Cell>
    <Cell ss:StyleID="s21"><Data ss:Type="Number">3</Data><NamedCell
      ss:Name="_FilterDatabase"/></Cell>
    <Cell ss:StyleID="s22"><Data ss:Type="Number">13.2121611024251</Data><NamedCell
      ss:Name="_FilterDatabase"/></Cell>
    <Cell ss:StyleID="s20"><Data ss:Type="Number">0.82842827868100199</Data><NamedCell
      ss:Name="_FilterDatabase"/></Cell>
    <Cell ss:StyleID="s21"><Data ss:Type="Number">3</Data><NamedCell
      ss:Name="_FilterDatabase"/></Cell>
    <Cell ss:StyleID="s22"><Data ss:Type="Number">17.047955376655199</Data><NamedCell
      ss:Name="_FilterDatabase"/></Cell>
    <Cell ss:StyleID="s20"><Data ss:Type="Number">0.96749842745768999</Data><NamedCell
      ss:Name="_FilterDatabase"/></Cell>
    <Cell ss:StyleID="s21"><Data ss:Type="Number">3</Data><NamedCell
      ss:Name="_FilterDatabase"/></Cell>
    <Cell ss:StyleID="s22"><Data ss:Type="Number">12.9052300151218</Data><NamedCell
      ss:Name="_FilterDatabase"/></Cell>
    <Cell ss:StyleID="s20"><Data ss:Type="Number">0.78214110025932504</Data><NamedCell
      ss:Name="_FilterDatabase"/></Cell>
    <Cell ss:StyleID="s21"><Data ss:Type="Number">3</Data><NamedCell
      ss:Name="_FilterDatabase"/></Cell>
    <Cell ss:StyleID="s22"><Data ss:Type="Number">3.1847864565854</Data><NamedCell
      ss:Name="_FilterDatabase"/></Cell>
    <Cell ss:StyleID="s20"><Data ss:Type="Number">1.0606020908862499</Data><NamedCell
      ss:Name="_FilterDatabase"/></Cell>
    <Cell ss:StyleID="s21"><Data ss:Type="Number">3</Data><NamedCell
      ss:Name="_FilterDatabase"/></Cell>
    <Cell ss:StyleID="s22"><Data ss:Type="Number">13.681920866985701</Data><NamedCell
      ss:Name="_FilterDatabase"/></Cell>
    <Cell ss:StyleID="s20"><Data ss:Type="Number">0.91678910171214001</Data><NamedCell
      ss:Name="_FilterDatabase"/></Cell>
    <Cell ss:StyleID="s21"><Data ss:Type="Number">3</Data><NamedCell
      ss:Name="_FilterDatabase"/></Cell>
    <Cell ss:StyleID="s22"><Data ss:Type="Number">8.2071646062640902</Data><NamedCell
      ss:Name="_FilterDatabase"/></Cell>
    <Cell ss:StyleID="s18"><Data ss:Type="Number">0</Data></Cell>
    <Cell ss:StyleID="s18"><Data ss:Type="Number">4.799E-12</Data></Cell>
    <Cell ss:StyleID="s21"><Data ss:Type="Number">68.55</Data></Cell>
    <Cell ss:StyleID="s18"><Data ss:Type="Number">1.6093145361169699E-5</Data></Cell>
    <Cell ss:StyleID="s18"><Data ss:Type="Number">3</Data></Cell>
    <Cell ss:StyleID="s23"><Data ss:Type="Number">2804.5200536735902</Data></Cell>
    <Cell ss:StyleID="s24"><Data ss:Type="Number">0.77816651414039795</Data></Cell>
    <Cell ss:StyleID="s25"><Data ss:Type="Number">66.531884000000005</Data></Cell>
    <Cell ss:StyleID="s18"><Data ss:Type="Number">0</Data></Cell>
   </Row>
   <Row>
    <Cell ss:StyleID="s16"><Data ss:Type="String">High</Data></Cell>
    <Cell ss:StyleID="s17"><Data ss:Type="String">qLSSGVSEIQQTADR</Data></Cell>
    <Cell ss:StyleID="s18"><Data ss:Type="Number">3</Data></Cell>
    <Cell ss:StyleID="s18"><Data ss:Type="Number">2</Data></Cell>
    <Cell ss:StyleID="s18"><Data ss:Type="Number">1</Data></Cell>
    <Cell ss:StyleID="s17"><Data ss:Type="String">Q5S1U1</Data></Cell>
    <Cell ss:StyleID="s17"><Data ss:Type="String">N-Term(iTRAQ8plex)</Data></Cell>
    <Cell ss:StyleID="s19"><Data ss:Type="Number">0</Data></Cell>
    <Cell ss:StyleID="s20"><Data ss:Type="Number">0.496088601460975</Data><NamedCell
      ss:Name="_FilterDatabase"/></Cell>
    <Cell ss:StyleID="s21"><Data ss:Type="Number">3</Data><NamedCell
      ss:Name="_FilterDatabase"/></Cell>
    <Cell ss:StyleID="s22"><Data ss:Type="Number">17.032048378973201</Data><NamedCell
      ss:Name="_FilterDatabase"/></Cell>
    <Cell ss:StyleID="s20"><Data ss:Type="Number">0.70015885610026496</Data><NamedCell
      ss:Name="_FilterDatabase"/></Cell>
    <Cell ss:StyleID="s21"><Data ss:Type="Number">3</Data><NamedCell
      ss:Name="_FilterDatabase"/></Cell>
    <Cell ss:StyleID="s22"><Data ss:Type="Number">1.64378324823843</Data><NamedCell
      ss:Name="_FilterDatabase"/></Cell>
    <Cell ss:StyleID="s20"><Data ss:Type="Number">2.6099405369189599</Data><NamedCell
      ss:Name="_FilterDatabase"/></Cell>
    <Cell ss:StyleID="s21"><Data ss:Type="Number">3</Data><NamedCell
      ss:Name="_FilterDatabase"/></Cell>
    <Cell ss:StyleID="s22"><Data ss:Type="Number">10.9585620981701</Data><NamedCell
      ss:Name="_FilterDatabase"/></Cell>
    <Cell ss:StyleID="s20"><Data ss:Type="Number">1.4439699320919901</Data><NamedCell
      ss:Name="_FilterDatabase"/></Cell>
    <Cell ss:StyleID="s21"><Data ss:Type="Number">3</Data><NamedCell
      ss:Name="_FilterDatabase"/></Cell>
    <Cell ss:StyleID="s22"><Data ss:Type="Number">20.7697719477151</Data><NamedCell
      ss:Name="_FilterDatabase"/></Cell>
    <Cell ss:StyleID="s20"><Data ss:Type="Number">1.07420096927764</Data><NamedCell
      ss:Name="_FilterDatabase"/></Cell>
    <Cell ss:StyleID="s21"><Data ss:Type="Number">3</Data><NamedCell
      ss:Name="_FilterDatabase"/></Cell>
    <Cell ss:StyleID="s22"><Data ss:Type="Number">2.17879369672317</Data><NamedCell
      ss:Name="_FilterDatabase"/></Cell>
    <Cell ss:StyleID="s20"><Data ss:Type="Number">1.30597904221248</Data><NamedCell
      ss:Name="_FilterDatabase"/></Cell>
    <Cell ss:StyleID="s21"><Data ss:Type="Number">3</Data><NamedCell
      ss:Name="_FilterDatabase"/></Cell>
    <Cell ss:StyleID="s22"><Data ss:Type="Number">13.246943808357001</Data><NamedCell
      ss:Name="_FilterDatabase"/></Cell>
    <Cell ss:StyleID="s20"><Data ss:Type="Number">0.97956097588968105</Data><NamedCell
      ss:Name="_FilterDatabase"/></Cell>
    <Cell ss:StyleID="s21"><Data ss:Type="Number">3</Data><NamedCell
      ss:Name="_FilterDatabase"/></Cell>
    <Cell ss:StyleID="s22"><Data ss:Type="Number">15.8844529246674</Data><NamedCell
      ss:Name="_FilterDatabase"/></Cell>
    <Cell ss:StyleID="s20"><Data ss:Type="Number">1.0129246158535099</Data><NamedCell
      ss:Name="_FilterDatabase"/></Cell>
    <Cell ss:StyleID="s21"><Data ss:Type="Number">3</Data><NamedCell
      ss:Name="_FilterDatabase"/></Cell>
    <Cell ss:StyleID="s22"><Data ss:Type="Number">4.0113344755801004</Data><NamedCell
      ss:Name="_FilterDatabase"/></Cell>
    <Cell ss:StyleID="s18"><Data ss:Type="Number">0</Data></Cell>
    <Cell ss:StyleID="s18"><Data ss:Type="Number">2.1369999999999999E-13</Data></Cell>
    <Cell ss:StyleID="s21"><Data ss:Type="Number">68.47</Data></Cell>
    <Cell ss:StyleID="s18"><Data ss:Type="Number">1.0681689191292399E-5</Data></Cell>
    <Cell ss:StyleID="s18"><Data ss:Type="Number">2</Data></Cell>
    <Cell ss:StyleID="s23"><Data ss:Type="Number">1922.99846067469</Data></Cell>
    <Cell ss:StyleID="s24"><Data ss:Type="Number">-5.2369336315598201</Data></Cell>
    <Cell ss:StyleID="s25"><Data ss:Type="Number">40.263015000000003</Data></Cell>
    <Cell ss:StyleID="s18"><Data ss:Type="Number">0</Data></Cell>
   </Row>
   <Row>
    <Cell ss:StyleID="s16"><Data ss:Type="String">High</Data></Cell>
    <Cell ss:StyleID="s17"><Data ss:Type="String">GVNLPGAAVDLPAVSEk</Data></Cell>
    <Cell ss:StyleID="s18"><Data ss:Type="Number">1</Data></Cell>
    <Cell ss:StyleID="s18"><Data ss:Type="Number">2</Data></Cell>
    <Cell ss:StyleID="s18"><Data ss:Type="Number">1</Data></Cell>
    <Cell ss:StyleID="s17"><Data ss:Type="String">A0A0B8S031</Data></Cell>
    <Cell ss:StyleID="s17"><Data ss:Type="String">K17(iTRAQ8plex)</Data></Cell>
    <Cell ss:StyleID="s19"><Data ss:Type="Number">0</Data></Cell>
    <Cell ss:StyleID="s20"><Data ss:Type="Number">1.2886642902457699</Data><NamedCell
      ss:Name="_FilterDatabase"/></Cell>
    <Cell ss:StyleID="s21"><Data ss:Type="Number">1</Data><NamedCell
      ss:Name="_FilterDatabase"/></Cell>
    <Cell ss:StyleID="s22"><NamedCell ss:Name="_FilterDatabase"/></Cell>
    <Cell ss:StyleID="s20"><Data ss:Type="Number">0.92274594523725895</Data><NamedCell
      ss:Name="_FilterDatabase"/></Cell>
    <Cell ss:StyleID="s21"><Data ss:Type="Number">1</Data><NamedCell
      ss:Name="_FilterDatabase"/></Cell>
    <Cell ss:StyleID="s22"><NamedCell ss:Name="_FilterDatabase"/></Cell>
    <Cell ss:StyleID="s20"><Data ss:Type="Number">0.72666399830018802</Data><NamedCell
      ss:Name="_FilterDatabase"/></Cell>
    <Cell ss:StyleID="s21"><Data ss:Type="Number">1</Data><NamedCell
      ss:Name="_FilterDatabase"/></Cell>
    <Cell ss:StyleID="s22"><NamedCell ss:Name="_FilterDatabase"/></Cell>
    <Cell ss:StyleID="s20"><Data ss:Type="Number">0.48875074933189799</Data><NamedCell
      ss:Name="_FilterDatabase"/></Cell>
    <Cell ss:StyleID="s21"><Data ss:Type="Number">1</Data><NamedCell
      ss:Name="_FilterDatabase"/></Cell>
    <Cell ss:StyleID="s22"><NamedCell ss:Name="_FilterDatabase"/></Cell>
    <Cell ss:StyleID="s20"><Data ss:Type="Number">1.2298680564901301</Data><NamedCell
      ss:Name="_FilterDatabase"/></Cell>
    <Cell ss:StyleID="s21"><Data ss:Type="Number">1</Data><NamedCell
      ss:Name="_FilterDatabase"/></Cell>
    <Cell ss:StyleID="s22"><NamedCell ss:Name="_FilterDatabase"/></Cell>
    <Cell ss:StyleID="s20"><Data ss:Type="Number">0.76014883336141903</Data><NamedCell
      ss:Name="_FilterDatabase"/></Cell>
    <Cell ss:StyleID="s21"><Data ss:Type="Number">1</Data><NamedCell
      ss:Name="_FilterDatabase"/></Cell>
    <Cell ss:StyleID="s22"><NamedCell ss:Name="_FilterDatabase"/></Cell>
    <Cell ss:StyleID="s20"><Data ss:Type="Number">1.29669792379923</Data><NamedCell
      ss:Name="_FilterDatabase"/></Cell>
    <Cell ss:StyleID="s21"><Data ss:Type="Number">1</Data><NamedCell
      ss:Name="_FilterDatabase"/></Cell>
    <Cell ss:StyleID="s22"><NamedCell ss:Name="_FilterDatabase"/></Cell>
    <Cell ss:StyleID="s20"><Data ss:Type="Number">0.93854592544492199</Data><NamedCell
      ss:Name="_FilterDatabase"/></Cell>
    <Cell ss:StyleID="s21"><Data ss:Type="Number">1</Data><NamedCell
      ss:Name="_FilterDatabase"/></Cell>
    <Cell ss:StyleID="s22"><NamedCell ss:Name="_FilterDatabase"/></Cell>
    <Cell ss:StyleID="s18"><Data ss:Type="Number">0</Data></Cell>
    <Cell ss:StyleID="s18"><Data ss:Type="Number">8.3379999999999995E-10</Data></Cell>
    <Cell ss:StyleID="s21"><Data ss:Type="Number">68.400000000000006</Data></Cell>
    <Cell ss:StyleID="s18"><Data ss:Type="Number">1.40785833670653E-5</Data></Cell>
    <Cell ss:StyleID="s18"><Data ss:Type="Number">2</Data></Cell>
    <Cell ss:StyleID="s23"><Data ss:Type="Number">1941.09514036219</Data></Cell>
    <Cell ss:StyleID="s24"><Data ss:Type="Number">-0.40231300158766198</Data></Cell>
    <Cell ss:StyleID="s25"><Data ss:Type="Number">49.617246000000002</Data></Cell>
    <Cell ss:StyleID="s18"><Data ss:Type="Number">0</Data></Cell>
   </Row>
   <Row>
    <Cell ss:StyleID="s16"><Data ss:Type="String">High</Data></Cell>
    <Cell ss:StyleID="s17"><Data ss:Type="String">lAMQEFMILPVGAETFR</Data></Cell>
    <Cell ss:StyleID="s18"><Data ss:Type="Number">4</Data></Cell>
    <Cell ss:StyleID="s18"><Data ss:Type="Number">2</Data></Cell>
    <Cell ss:StyleID="s18"><Data ss:Type="Number">1</Data></Cell>
    <Cell ss:StyleID="s17"><Data ss:Type="String">A0A0B8RSY9</Data></Cell>
    <Cell ss:StyleID="s17"><Data ss:Type="String">N-Term(iTRAQ8plex)</Data></Cell>
    <Cell ss:StyleID="s19"><Data ss:Type="Number">0</Data></Cell>
    <Cell ss:StyleID="s20"><Data ss:Type="Number">1.20757641550942</Data><NamedCell
      ss:Name="_FilterDatabase"/></Cell>
    <Cell ss:StyleID="s21"><Data ss:Type="Number">4</Data><NamedCell
      ss:Name="_FilterDatabase"/></Cell>
    <Cell ss:StyleID="s22"><Data ss:Type="Number">9.0576759897893808</Data><NamedCell
      ss:Name="_FilterDatabase"/></Cell>
    <Cell ss:StyleID="s20"><Data ss:Type="Number">1.21199615679742</Data><NamedCell
      ss:Name="_FilterDatabase"/></Cell>
    <Cell ss:StyleID="s21"><Data ss:Type="Number">4</Data><NamedCell
      ss:Name="_FilterDatabase"/></Cell>
    <Cell ss:StyleID="s22"><Data ss:Type="Number">7.1871930674658904</Data><NamedCell
      ss:Name="_FilterDatabase"/></Cell>
    <Cell ss:StyleID="s20"><Data ss:Type="Number">0.731330099250458</Data><NamedCell
      ss:Name="_FilterDatabase"/></Cell>
    <Cell ss:StyleID="s21"><Data ss:Type="Number">4</Data><NamedCell
      ss:Name="_FilterDatabase"/></Cell>
    <Cell ss:StyleID="s22"><Data ss:Type="Number">12.8694227629538</Data><NamedCell
      ss:Name="_FilterDatabase"/></Cell>
    <Cell ss:StyleID="s20"><Data ss:Type="Number">0.68288408416481905</Data><NamedCell
      ss:Name="_FilterDatabase"/></Cell>
    <Cell ss:StyleID="s21"><Data ss:Type="Number">4</Data><NamedCell
      ss:Name="_FilterDatabase"/></Cell>
    <Cell ss:StyleID="s22"><Data ss:Type="Number">41.829062883709497</Data><NamedCell
      ss:Name="_FilterDatabase"/></Cell>
    <Cell ss:StyleID="s20"><Data ss:Type="Number">0.93709109643015798</Data><NamedCell
      ss:Name="_FilterDatabase"/></Cell>
    <Cell ss:StyleID="s21"><Data ss:Type="Number">4</Data><NamedCell
      ss:Name="_FilterDatabase"/></Cell>
    <Cell ss:StyleID="s22"><Data ss:Type="Number">15.9498382064639</Data><NamedCell
      ss:Name="_FilterDatabase"/></Cell>
    <Cell ss:StyleID="s20"><Data ss:Type="Number">0.81377182101532897</Data><NamedCell
      ss:Name="_FilterDatabase"/></Cell>
    <Cell ss:StyleID="s21"><Data ss:Type="Number">4</Data><NamedCell
      ss:Name="_FilterDatabase"/></Cell>
    <Cell ss:StyleID="s22"><Data ss:Type="Number">15.290057026166499</Data><NamedCell
      ss:Name="_FilterDatabase"/></Cell>
    <Cell ss:StyleID="s20"><Data ss:Type="Number">1.03104240636234</Data><NamedCell
      ss:Name="_FilterDatabase"/></Cell>
    <Cell ss:StyleID="s21"><Data ss:Type="Number">4</Data><NamedCell
      ss:Name="_FilterDatabase"/></Cell>
    <Cell ss:StyleID="s22"><Data ss:Type="Number">3.6060469652065898</Data><NamedCell
      ss:Name="_FilterDatabase"/></Cell>
    <Cell ss:StyleID="s20"><Data ss:Type="Number">1.05197614963603</Data><NamedCell
      ss:Name="_FilterDatabase"/></Cell>
    <Cell ss:StyleID="s21"><Data ss:Type="Number">4</Data><NamedCell
      ss:Name="_FilterDatabase"/></Cell>
    <Cell ss:StyleID="s22"><Data ss:Type="Number">7.2275779675009302</Data><NamedCell
      ss:Name="_FilterDatabase"/></Cell>
    <Cell ss:StyleID="s18"><Data ss:Type="Number">0</Data></Cell>
    <Cell ss:StyleID="s18"><Data ss:Type="Number">1.3849999999999999E-13</Data></Cell>
    <Cell ss:StyleID="s21"><Data ss:Type="Number">68.209999999999994</Data></Cell>
    <Cell ss:StyleID="s18"><Data ss:Type="Number">1.6950649730492599E-5</Data></Cell>
    <Cell ss:StyleID="s18"><Data ss:Type="Number">3</Data></Cell>
    <Cell ss:StyleID="s23"><Data ss:Type="Number">2257.2005956657799</Data></Cell>
    <Cell ss:StyleID="s24"><Data ss:Type="Number">-0.94613842599492504</Data></Cell>
    <Cell ss:StyleID="s25"><Data ss:Type="Number">82.703428000000002</Data></Cell>
    <Cell ss:StyleID="s18"><Data ss:Type="Number">0</Data></Cell>
   </Row>
   <Row>
    <Cell ss:StyleID="s16"><Data ss:Type="String">High</Data></Cell>
    <Cell ss:StyleID="s17"><Data ss:Type="String">VHAVSPPGTPAGESk</Data></Cell>
    <Cell ss:StyleID="s18"><Data ss:Type="Number">2</Data></Cell>
    <Cell ss:StyleID="s18"><Data ss:Type="Number">1</Data></Cell>
    <Cell ss:StyleID="s18"><Data ss:Type="Number">1</Data></Cell>
    <Cell ss:StyleID="s17"><Data ss:Type="String">F1RWN4</Data></Cell>
    <Cell ss:StyleID="s17"><Data ss:Type="String">K15(iTRAQ8plex)</Data></Cell>
    <Cell ss:StyleID="s19"><Data ss:Type="Number">0</Data></Cell>
    <Cell ss:StyleID="s20"><Data ss:Type="Number">0.87588887131653204</Data><NamedCell
      ss:Name="_FilterDatabase"/></Cell>
    <Cell ss:StyleID="s21"><Data ss:Type="Number">2</Data><NamedCell
      ss:Name="_FilterDatabase"/></Cell>
    <Cell ss:StyleID="s22"><Data ss:Type="Number">5.6216598742828996</Data><NamedCell
      ss:Name="_FilterDatabase"/></Cell>
    <Cell ss:StyleID="s20"><Data ss:Type="Number">0.91096975450018802</Data><NamedCell
      ss:Name="_FilterDatabase"/></Cell>
    <Cell ss:StyleID="s21"><Data ss:Type="Number">2</Data><NamedCell
      ss:Name="_FilterDatabase"/></Cell>
    <Cell ss:StyleID="s22"><Data ss:Type="Number">18.758289433301801</Data><NamedCell
      ss:Name="_FilterDatabase"/></Cell>
    <Cell ss:StyleID="s20"><Data ss:Type="Number">0.77610667180510595</Data><NamedCell
      ss:Name="_FilterDatabase"/></Cell>
    <Cell ss:StyleID="s21"><Data ss:Type="Number">2</Data><NamedCell
      ss:Name="_FilterDatabase"/></Cell>
    <Cell ss:StyleID="s22"><Data ss:Type="Number">10.2083634383252</Data><NamedCell
      ss:Name="_FilterDatabase"/></Cell>
    <Cell ss:StyleID="s20"><Data ss:Type="Number">0.71021820205963304</Data><NamedCell
      ss:Name="_FilterDatabase"/></Cell>
    <Cell ss:StyleID="s21"><Data ss:Type="Number">2</Data><NamedCell
      ss:Name="_FilterDatabase"/></Cell>
    <Cell ss:StyleID="s22"><Data ss:Type="Number">9.9489911522381806</Data><NamedCell
      ss:Name="_FilterDatabase"/></Cell>
    <Cell ss:StyleID="s20"><Data ss:Type="Number">1.2543689790739201</Data><NamedCell
      ss:Name="_FilterDatabase"/></Cell>
    <Cell ss:StyleID="s21"><Data ss:Type="Number">2</Data><NamedCell
      ss:Name="_FilterDatabase"/></Cell>
    <Cell ss:StyleID="s22"><Data ss:Type="Number">16.7284164716357</Data><NamedCell
      ss:Name="_FilterDatabase"/></Cell>
    <Cell ss:StyleID="s20"><Data ss:Type="Number">1.2915898404174899</Data><NamedCell
      ss:Name="_FilterDatabase"/></Cell>
    <Cell ss:StyleID="s21"><Data ss:Type="Number">2</Data><NamedCell
      ss:Name="_FilterDatabase"/></Cell>
    <Cell ss:StyleID="s22"><Data ss:Type="Number">17.006110005999499</Data><NamedCell
      ss:Name="_FilterDatabase"/></Cell>
    <Cell ss:StyleID="s20"><Data ss:Type="Number">0.96855068137129796</Data><NamedCell
      ss:Name="_FilterDatabase"/></Cell>
    <Cell ss:StyleID="s21"><Data ss:Type="Number">2</Data><NamedCell
      ss:Name="_FilterDatabase"/></Cell>
    <Cell ss:StyleID="s22"><Data ss:Type="Number">3.8800513618086501</Data><NamedCell
      ss:Name="_FilterDatabase"/></Cell>
    <Cell ss:StyleID="s20"><Data ss:Type="Number">1.6487437868072501</Data><NamedCell
      ss:Name="_FilterDatabase"/></Cell>
    <Cell ss:StyleID="s21"><Data ss:Type="Number">2</Data><NamedCell
      ss:Name="_FilterDatabase"/></Cell>
    <Cell ss:StyleID="s22"><Data ss:Type="Number">3.5318694106944202</Data><NamedCell
      ss:Name="_FilterDatabase"/></Cell>
    <Cell ss:StyleID="s18"><Data ss:Type="Number">0</Data></Cell>
    <Cell ss:StyleID="s18"><Data ss:Type="Number">1.143E-7</Data></Cell>
    <Cell ss:StyleID="s21"><Data ss:Type="Number">68.180000000000007</Data></Cell>
    <Cell ss:StyleID="s18"><Data ss:Type="Number">1.3700133242889799E-5</Data></Cell>
    <Cell ss:StyleID="s18"><Data ss:Type="Number">2</Data></Cell>
    <Cell ss:StyleID="s23"><Data ss:Type="Number">1737.94474973719</Data></Cell>
    <Cell ss:StyleID="s24"><Data ss:Type="Number">0.57449880826560795</Data></Cell>
    <Cell ss:StyleID="s25"><Data ss:Type="Number">24.317235</Data></Cell>
    <Cell ss:StyleID="s18"><Data ss:Type="Number">0</Data></Cell>
   </Row>
   <Row>
    <Cell ss:StyleID="s16"><Data ss:Type="String">High</Data></Cell>
    <Cell ss:StyleID="s17"><Data ss:Type="String">yTDQGGEEEEGYESEEQLQHR</Data></Cell>
    <Cell ss:StyleID="s18"><Data ss:Type="Number">2</Data></Cell>
    <Cell ss:StyleID="s18"><Data ss:Type="Number">1</Data></Cell>
    <Cell ss:StyleID="s18"><Data ss:Type="Number">1</Data></Cell>
    <Cell ss:StyleID="s17"><Data ss:Type="String">I3LHS7</Data></Cell>
    <Cell ss:StyleID="s17"><Data ss:Type="String">N-Term(iTRAQ8plex)</Data></Cell>
    <Cell ss:StyleID="s19"><Data ss:Type="Number">0</Data></Cell>
    <Cell ss:StyleID="s20"><Data ss:Type="Number">1.3015448875946101</Data><NamedCell
      ss:Name="_FilterDatabase"/></Cell>
    <Cell ss:StyleID="s21"><Data ss:Type="Number">1</Data><NamedCell
      ss:Name="_FilterDatabase"/></Cell>
    <Cell ss:StyleID="s22"><NamedCell ss:Name="_FilterDatabase"/></Cell>
    <Cell ss:StyleID="s20"><Data ss:Type="Number">1.20765311998422</Data><NamedCell
      ss:Name="_FilterDatabase"/></Cell>
    <Cell ss:StyleID="s21"><Data ss:Type="Number">1</Data><NamedCell
      ss:Name="_FilterDatabase"/></Cell>
    <Cell ss:StyleID="s22"><NamedCell ss:Name="_FilterDatabase"/></Cell>
    <Cell ss:StyleID="s20"><Data ss:Type="Number">1.0409773123875199</Data><NamedCell
      ss:Name="_FilterDatabase"/></Cell>
    <Cell ss:StyleID="s21"><Data ss:Type="Number">1</Data><NamedCell
      ss:Name="_FilterDatabase"/></Cell>
    <Cell ss:StyleID="s22"><NamedCell ss:Name="_FilterDatabase"/></Cell>
    <Cell ss:StyleID="s20"><Data ss:Type="Number">1.74306722240426</Data><NamedCell
      ss:Name="_FilterDatabase"/></Cell>
    <Cell ss:StyleID="s21"><Data ss:Type="Number">1</Data><NamedCell
      ss:Name="_FilterDatabase"/></Cell>
    <Cell ss:StyleID="s22"><NamedCell ss:Name="_FilterDatabase"/></Cell>
    <Cell ss:StyleID="s20"><Data ss:Type="Number">0.74311214715144802</Data><NamedCell
      ss:Name="_FilterDatabase"/></Cell>
    <Cell ss:StyleID="s21"><Data ss:Type="Number">1</Data><NamedCell
      ss:Name="_FilterDatabase"/></Cell>
    <Cell ss:StyleID="s22"><NamedCell ss:Name="_FilterDatabase"/></Cell>
    <Cell ss:StyleID="s20"><Data ss:Type="Number">0.64040609056470998</Data><NamedCell
      ss:Name="_FilterDatabase"/></Cell>
    <Cell ss:StyleID="s21"><Data ss:Type="Number">1</Data><NamedCell
      ss:Name="_FilterDatabase"/></Cell>
    <Cell ss:StyleID="s22"><NamedCell ss:Name="_FilterDatabase"/></Cell>
    <Cell ss:StyleID="s20"><Data ss:Type="Number">0.68452403509156201</Data><NamedCell
      ss:Name="_FilterDatabase"/></Cell>
    <Cell ss:StyleID="s21"><Data ss:Type="Number">1</Data><NamedCell
      ss:Name="_FilterDatabase"/></Cell>
    <Cell ss:StyleID="s22"><NamedCell ss:Name="_FilterDatabase"/></Cell>
    <Cell ss:StyleID="s20"><Data ss:Type="Number">0.89356250805608495</Data><NamedCell
      ss:Name="_FilterDatabase"/></Cell>
    <Cell ss:StyleID="s21"><Data ss:Type="Number">1</Data><NamedCell
      ss:Name="_FilterDatabase"/></Cell>
    <Cell ss:StyleID="s22"><NamedCell ss:Name="_FilterDatabase"/></Cell>
    <Cell ss:StyleID="s18"><Data ss:Type="Number">0</Data></Cell>
    <Cell ss:StyleID="s18"><Data ss:Type="Number">4.5620000000000002E-12</Data></Cell>
    <Cell ss:StyleID="s21"><Data ss:Type="Number">68</Data></Cell>
    <Cell ss:StyleID="s18"><Data ss:Type="Number">1.03810504106203E-6</Data></Cell>
    <Cell ss:StyleID="s18"><Data ss:Type="Number">3</Data></Cell>
    <Cell ss:StyleID="s23"><Data ss:Type="Number">2817.2261083610902</Data></Cell>
    <Cell ss:StyleID="s24"><Data ss:Type="Number">-4.5587142855253804</Data></Cell>
    <Cell ss:StyleID="s25"><Data ss:Type="Number">33.461441000000001</Data></Cell>
    <Cell ss:StyleID="s18"><Data ss:Type="Number">0</Data></Cell>
   </Row>
   <Row>
    <Cell ss:StyleID="s16"><Data ss:Type="String">High</Data></Cell>
    <Cell ss:StyleID="s17"><Data ss:Type="String">lAMQEFMILPVGASSFR</Data></Cell>
    <Cell ss:StyleID="s18"><Data ss:Type="Number">60</Data></Cell>
    <Cell ss:StyleID="s18"><Data ss:Type="Number">2</Data></Cell>
    <Cell ss:StyleID="s18"><Data ss:Type="Number">1</Data></Cell>
    <Cell ss:StyleID="s17"><Data ss:Type="String">F1RFY2</Data></Cell>
    <Cell ss:StyleID="s17"><Data ss:Type="String">N-Term(iTRAQ8plex)</Data></Cell>
    <Cell ss:StyleID="s19"><Data ss:Type="Number">0</Data></Cell>
    <Cell ss:StyleID="s20"><Data ss:Type="Number">1.2181017092623401</Data><NamedCell
      ss:Name="_FilterDatabase"/></Cell>
    <Cell ss:StyleID="s21"><Data ss:Type="Number">60</Data><NamedCell
      ss:Name="_FilterDatabase"/></Cell>
    <Cell ss:StyleID="s22"><Data ss:Type="Number">17.303474970082998</Data><NamedCell
      ss:Name="_FilterDatabase"/></Cell>
    <Cell ss:StyleID="s20"><Data ss:Type="Number">0.96732513815966503</Data><NamedCell
      ss:Name="_FilterDatabase"/></Cell>
    <Cell ss:StyleID="s21"><Data ss:Type="Number">60</Data><NamedCell
      ss:Name="_FilterDatabase"/></Cell>
    <Cell ss:StyleID="s22"><Data ss:Type="Number">11.969703457913599</Data><NamedCell
      ss:Name="_FilterDatabase"/></Cell>
    <Cell ss:StyleID="s20"><Data ss:Type="Number">0.64924680999421502</Data><NamedCell
      ss:Name="_FilterDatabase"/></Cell>
    <Cell ss:StyleID="s21"><Data ss:Type="Number">58</Data><NamedCell
      ss:Name="_FilterDatabase"/></Cell>
    <Cell ss:StyleID="s22"><Data ss:Type="Number">33.592568438620198</Data><NamedCell
      ss:Name="_FilterDatabase"/></Cell>
    <Cell ss:StyleID="s20"><Data ss:Type="Number">0.582856269687965</Data><NamedCell
      ss:Name="_FilterDatabase"/></Cell>
    <Cell ss:StyleID="s21"><Data ss:Type="Number">51</Data><NamedCell
      ss:Name="_FilterDatabase"/></Cell>
    <Cell ss:StyleID="s22"><Data ss:Type="Number">63.518255438456301</Data><NamedCell
      ss:Name="_FilterDatabase"/></Cell>
    <Cell ss:StyleID="s20"><Data ss:Type="Number">0.89702036839842503</Data><NamedCell
      ss:Name="_FilterDatabase"/></Cell>
    <Cell ss:StyleID="s21"><Data ss:Type="Number">59</Data><NamedCell
      ss:Name="_FilterDatabase"/></Cell>
    <Cell ss:StyleID="s22"><Data ss:Type="Number">32.364043155949801</Data><NamedCell
      ss:Name="_FilterDatabase"/></Cell>
    <Cell ss:StyleID="s20"><Data ss:Type="Number">0.93949467772556805</Data><NamedCell
      ss:Name="_FilterDatabase"/></Cell>
    <Cell ss:StyleID="s21"><Data ss:Type="Number">60</Data><NamedCell
      ss:Name="_FilterDatabase"/></Cell>
    <Cell ss:StyleID="s22"><Data ss:Type="Number">21.679619088207101</Data><NamedCell
      ss:Name="_FilterDatabase"/></Cell>
    <Cell ss:StyleID="s20"><Data ss:Type="Number">1.4050077415208599</Data><NamedCell
      ss:Name="_FilterDatabase"/></Cell>
    <Cell ss:StyleID="s21"><Data ss:Type="Number">60</Data><NamedCell
      ss:Name="_FilterDatabase"/></Cell>
    <Cell ss:StyleID="s22"><Data ss:Type="Number">18.7615291503542</Data><NamedCell
      ss:Name="_FilterDatabase"/></Cell>
    <Cell ss:StyleID="s20"><Data ss:Type="Number">1.0462675490578699</Data><NamedCell
      ss:Name="_FilterDatabase"/></Cell>
    <Cell ss:StyleID="s21"><Data ss:Type="Number">58</Data><NamedCell
      ss:Name="_FilterDatabase"/></Cell>
    <Cell ss:StyleID="s22"><Data ss:Type="Number">17.714362459499199</Data><NamedCell
      ss:Name="_FilterDatabase"/></Cell>
    <Cell ss:StyleID="s18"><Data ss:Type="Number">0</Data></Cell>
    <Cell ss:StyleID="s18"><Data ss:Type="Number">1.7150000000000001E-15</Data></Cell>
    <Cell ss:StyleID="s21"><Data ss:Type="Number">67.790000000000006</Data></Cell>
    <Cell ss:StyleID="s18"><Data ss:Type="Number">1.86302216841459E-5</Data></Cell>
    <Cell ss:StyleID="s18"><Data ss:Type="Number">2</Data></Cell>
    <Cell ss:StyleID="s23"><Data ss:Type="Number">2201.17167844813</Data></Cell>
    <Cell ss:StyleID="s24"><Data ss:Type="Number">-2.1955769841076598</Data></Cell>
    <Cell ss:StyleID="s25"><Data ss:Type="Number">81.340379999999996</Data></Cell>
    <Cell ss:StyleID="s18"><Data ss:Type="Number">0</Data></Cell>
   </Row>
   <Row>
    <Cell ss:StyleID="s16"><Data ss:Type="String">High</Data></Cell>
    <Cell ss:StyleID="s17"><Data ss:Type="String">aNLMQAEIEELR</Data></Cell>
    <Cell ss:StyleID="s18"><Data ss:Type="Number">7</Data></Cell>
    <Cell ss:StyleID="s18"><Data ss:Type="Number">1</Data></Cell>
    <Cell ss:StyleID="s18"><Data ss:Type="Number">1</Data></Cell>
    <Cell ss:StyleID="s17"><Data ss:Type="String">Q9TV62</Data></Cell>
    <Cell ss:StyleID="s17"><Data ss:Type="String">N-Term(iTRAQ8plex)</Data></Cell>
    <Cell ss:StyleID="s19"><Data ss:Type="Number">0</Data></Cell>
    <Cell ss:StyleID="s20"><Data ss:Type="Number">1.2375596072088</Data><NamedCell
      ss:Name="_FilterDatabase"/></Cell>
    <Cell ss:StyleID="s21"><Data ss:Type="Number">7</Data><NamedCell
      ss:Name="_FilterDatabase"/></Cell>
    <Cell ss:StyleID="s22"><Data ss:Type="Number">11.6327172552528</Data><NamedCell
      ss:Name="_FilterDatabase"/></Cell>
    <Cell ss:StyleID="s20"><Data ss:Type="Number">0.83127650803728903</Data><NamedCell
      ss:Name="_FilterDatabase"/></Cell>
    <Cell ss:StyleID="s21"><Data ss:Type="Number">7</Data><NamedCell
      ss:Name="_FilterDatabase"/></Cell>
    <Cell ss:StyleID="s22"><Data ss:Type="Number">19.694698996845698</Data><NamedCell
      ss:Name="_FilterDatabase"/></Cell>
    <Cell ss:StyleID="s20"><Data ss:Type="Number">0.69675495566105305</Data><NamedCell
      ss:Name="_FilterDatabase"/></Cell>
    <Cell ss:StyleID="s21"><Data ss:Type="Number">7</Data><NamedCell
      ss:Name="_FilterDatabase"/></Cell>
    <Cell ss:StyleID="s22"><Data ss:Type="Number">44.613430572974501</Data><NamedCell
      ss:Name="_FilterDatabase"/></Cell>
    <Cell ss:StyleID="s20"><Data ss:Type="Number">0.74476075790090002</Data><NamedCell
      ss:Name="_FilterDatabase"/></Cell>
    <Cell ss:StyleID="s21"><Data ss:Type="Number">7</Data><NamedCell
      ss:Name="_FilterDatabase"/></Cell>
    <Cell ss:StyleID="s22"><Data ss:Type="Number">91.679749837787199</Data><NamedCell
      ss:Name="_FilterDatabase"/></Cell>
    <Cell ss:StyleID="s20"><Data ss:Type="Number">1.4573516870145899</Data><NamedCell
      ss:Name="_FilterDatabase"/></Cell>
    <Cell ss:StyleID="s21"><Data ss:Type="Number">7</Data><NamedCell
      ss:Name="_FilterDatabase"/></Cell>
    <Cell ss:StyleID="s22"><Data ss:Type="Number">13.8041278438095</Data><NamedCell
      ss:Name="_FilterDatabase"/></Cell>
    <Cell ss:StyleID="s20"><Data ss:Type="Number">1.1062512132873099</Data><NamedCell
      ss:Name="_FilterDatabase"/></Cell>
    <Cell ss:StyleID="s21"><Data ss:Type="Number">7</Data><NamedCell
      ss:Name="_FilterDatabase"/></Cell>
    <Cell ss:StyleID="s22"><Data ss:Type="Number">15.154395824091401</Data><NamedCell
      ss:Name="_FilterDatabase"/></Cell>
    <Cell ss:StyleID="s20"><Data ss:Type="Number">0.77671435869009897</Data><NamedCell
      ss:Name="_FilterDatabase"/></Cell>
    <Cell ss:StyleID="s21"><Data ss:Type="Number">7</Data><NamedCell
      ss:Name="_FilterDatabase"/></Cell>
    <Cell ss:StyleID="s22"><Data ss:Type="Number">37.744216087461297</Data><NamedCell
      ss:Name="_FilterDatabase"/></Cell>
    <Cell ss:StyleID="s20"><Data ss:Type="Number">0.99498480958478197</Data><NamedCell
      ss:Name="_FilterDatabase"/></Cell>
    <Cell ss:StyleID="s21"><Data ss:Type="Number">7</Data><NamedCell
      ss:Name="_FilterDatabase"/></Cell>
    <Cell ss:StyleID="s22"><Data ss:Type="Number">19.618194874882601</Data><NamedCell
      ss:Name="_FilterDatabase"/></Cell>
    <Cell ss:StyleID="s18"><Data ss:Type="Number">0</Data></Cell>
    <Cell ss:StyleID="s18"><Data ss:Type="Number">4.5659999999999997E-12</Data></Cell>
    <Cell ss:StyleID="s21"><Data ss:Type="Number">67.64</Data></Cell>
    <Cell ss:StyleID="s18"><Data ss:Type="Number">1.44723053727574E-5</Data></Cell>
    <Cell ss:StyleID="s18"><Data ss:Type="Number">2</Data></Cell>
    <Cell ss:StyleID="s23"><Data ss:Type="Number">1720.920457745</Data></Cell>
    <Cell ss:StyleID="s24"><Data ss:Type="Number">-7.1790069799402695E-2</Data></Cell>
    <Cell ss:StyleID="s25"><Data ss:Type="Number">59.718921999999999</Data></Cell>
    <Cell ss:StyleID="s18"><Data ss:Type="Number">0</Data></Cell>
   </Row>
   <Row>
    <Cell ss:StyleID="s16"><Data ss:Type="String">High</Data></Cell>
    <Cell ss:StyleID="s17"><Data ss:Type="String">vQIAVANAQELLQR</Data></Cell>
    <Cell ss:StyleID="s18"><Data ss:Type="Number">3</Data></Cell>
    <Cell ss:StyleID="s18"><Data ss:Type="Number">1</Data></Cell>
    <Cell ss:StyleID="s18"><Data ss:Type="Number">1</Data></Cell>
    <Cell ss:StyleID="s17"><Data ss:Type="String">I3LS73</Data></Cell>
    <Cell ss:StyleID="s17"><Data ss:Type="String">N-Term(iTRAQ8plex)</Data></Cell>
    <Cell ss:StyleID="s19"><Data ss:Type="Number">0</Data></Cell>
    <Cell ss:StyleID="s20"><Data ss:Type="Number">0.90233871437064705</Data><NamedCell
      ss:Name="_FilterDatabase"/></Cell>
    <Cell ss:StyleID="s21"><Data ss:Type="Number">3</Data><NamedCell
      ss:Name="_FilterDatabase"/></Cell>
    <Cell ss:StyleID="s22"><Data ss:Type="Number">12.9018419745817</Data><NamedCell
      ss:Name="_FilterDatabase"/></Cell>
    <Cell ss:StyleID="s20"><Data ss:Type="Number">1.15620829345281</Data><NamedCell
      ss:Name="_FilterDatabase"/></Cell>
    <Cell ss:StyleID="s21"><Data ss:Type="Number">3</Data><NamedCell
      ss:Name="_FilterDatabase"/></Cell>
    <Cell ss:StyleID="s22"><Data ss:Type="Number">11.555329696561101</Data><NamedCell
      ss:Name="_FilterDatabase"/></Cell>
    <Cell ss:StyleID="s20"><Data ss:Type="Number">1.2260842063399899</Data><NamedCell
      ss:Name="_FilterDatabase"/></Cell>
    <Cell ss:StyleID="s21"><Data ss:Type="Number">3</Data><NamedCell
      ss:Name="_FilterDatabase"/></Cell>
    <Cell ss:StyleID="s22"><Data ss:Type="Number">12.581204894939299</Data><NamedCell
      ss:Name="_FilterDatabase"/></Cell>
    <Cell ss:StyleID="s20"><Data ss:Type="Number">1.0953880480968301</Data><NamedCell
      ss:Name="_FilterDatabase"/></Cell>
    <Cell ss:StyleID="s21"><Data ss:Type="Number">3</Data><NamedCell
      ss:Name="_FilterDatabase"/></Cell>
    <Cell ss:StyleID="s22"><Data ss:Type="Number">27.6149089548414</Data><NamedCell
      ss:Name="_FilterDatabase"/></Cell>
    <Cell ss:StyleID="s20"><Data ss:Type="Number">0.93687260491706104</Data><NamedCell
      ss:Name="_FilterDatabase"/></Cell>
    <Cell ss:StyleID="s21"><Data ss:Type="Number">3</Data><NamedCell
      ss:Name="_FilterDatabase"/></Cell>
    <Cell ss:StyleID="s22"><Data ss:Type="Number">6.1805549036836904</Data><NamedCell
      ss:Name="_FilterDatabase"/></Cell>
    <Cell ss:StyleID="s20"><Data ss:Type="Number">1.03244669644208</Data><NamedCell
      ss:Name="_FilterDatabase"/></Cell>
    <Cell ss:StyleID="s21"><Data ss:Type="Number">3</Data><NamedCell
      ss:Name="_FilterDatabase"/></Cell>
    <Cell ss:StyleID="s22"><Data ss:Type="Number">1.8454766559461699</Data><NamedCell
      ss:Name="_FilterDatabase"/></Cell>
    <Cell ss:StyleID="s20"><Data ss:Type="Number">1.0085570276237701</Data><NamedCell
      ss:Name="_FilterDatabase"/></Cell>
    <Cell ss:StyleID="s21"><Data ss:Type="Number">3</Data><NamedCell
      ss:Name="_FilterDatabase"/></Cell>
    <Cell ss:StyleID="s22"><Data ss:Type="Number">8.0216121101436002</Data><NamedCell
      ss:Name="_FilterDatabase"/></Cell>
    <Cell ss:StyleID="s20"><Data ss:Type="Number">0.91650078940783997</Data><NamedCell
      ss:Name="_FilterDatabase"/></Cell>
    <Cell ss:StyleID="s21"><Data ss:Type="Number">3</Data><NamedCell
      ss:Name="_FilterDatabase"/></Cell>
    <Cell ss:StyleID="s22"><Data ss:Type="Number">7.7750276607394504</Data><NamedCell
      ss:Name="_FilterDatabase"/></Cell>
    <Cell ss:StyleID="s18"><Data ss:Type="Number">0</Data></Cell>
    <Cell ss:StyleID="s18"><Data ss:Type="Number">2.4799999999999999E-12</Data></Cell>
    <Cell ss:StyleID="s21"><Data ss:Type="Number">67.59</Data></Cell>
    <Cell ss:StyleID="s18"><Data ss:Type="Number">1.45963415990217E-5</Data></Cell>
    <Cell ss:StyleID="s18"><Data ss:Type="Number">3</Data></Cell>
    <Cell ss:StyleID="s23"><Data ss:Type="Number">1857.08383541188</Data></Cell>
    <Cell ss:StyleID="s24"><Data ss:Type="Number">-1.1662791325150701</Data></Cell>
    <Cell ss:StyleID="s25"><Data ss:Type="Number">66.204899999999995</Data></Cell>
    <Cell ss:StyleID="s18"><Data ss:Type="Number">0</Data></Cell>
   </Row>
   <Row>
    <Cell ss:StyleID="s16"><Data ss:Type="String">High</Data></Cell>
    <Cell ss:StyleID="s17"><Data ss:Type="String">NMWAAFPPDVGGNVDYk</Data></Cell>
    <Cell ss:StyleID="s18"><Data ss:Type="Number">49</Data></Cell>
    <Cell ss:StyleID="s18"><Data ss:Type="Number">5</Data></Cell>
    <Cell ss:StyleID="s18"><Data ss:Type="Number">1</Data></Cell>
    <Cell ss:StyleID="s17"><Data ss:Type="String">A1XQT5</Data></Cell>
    <Cell ss:StyleID="s17"><Data ss:Type="String">K17(iTRAQ8plex)</Data></Cell>
    <Cell ss:StyleID="s19"><Data ss:Type="Number">0</Data></Cell>
    <Cell ss:StyleID="s20"><Data ss:Type="Number">0.71620886610244805</Data><NamedCell
      ss:Name="_FilterDatabase"/></Cell>
    <Cell ss:StyleID="s21"><Data ss:Type="Number">49</Data><NamedCell
      ss:Name="_FilterDatabase"/></Cell>
    <Cell ss:StyleID="s22"><Data ss:Type="Number">17.815016490297101</Data><NamedCell
      ss:Name="_FilterDatabase"/></Cell>
    <Cell ss:StyleID="s20"><Data ss:Type="Number">0.77460052527345102</Data><NamedCell
      ss:Name="_FilterDatabase"/></Cell>
    <Cell ss:StyleID="s21"><Data ss:Type="Number">49</Data><NamedCell
      ss:Name="_FilterDatabase"/></Cell>
    <Cell ss:StyleID="s22"><Data ss:Type="Number">14.0520431831771</Data><NamedCell
      ss:Name="_FilterDatabase"/></Cell>
    <Cell ss:StyleID="s20"><Data ss:Type="Number">0.83550762320671301</Data><NamedCell
      ss:Name="_FilterDatabase"/></Cell>
    <Cell ss:StyleID="s21"><Data ss:Type="Number">49</Data><NamedCell
      ss:Name="_FilterDatabase"/></Cell>
    <Cell ss:StyleID="s22"><Data ss:Type="Number">8.3300898741781797</Data><NamedCell
      ss:Name="_FilterDatabase"/></Cell>
    <Cell ss:StyleID="s20"><Data ss:Type="Number">0.94849392304645297</Data><NamedCell
      ss:Name="_FilterDatabase"/></Cell>
    <Cell ss:StyleID="s21"><Data ss:Type="Number">49</Data><NamedCell
      ss:Name="_FilterDatabase"/></Cell>
    <Cell ss:StyleID="s22"><Data ss:Type="Number">16.990900721354599</Data><NamedCell
      ss:Name="_FilterDatabase"/></Cell>
    <Cell ss:StyleID="s20"><Data ss:Type="Number">1.5109816061915999</Data><NamedCell
      ss:Name="_FilterDatabase"/></Cell>
    <Cell ss:StyleID="s21"><Data ss:Type="Number">49</Data><NamedCell
      ss:Name="_FilterDatabase"/></Cell>
    <Cell ss:StyleID="s22"><Data ss:Type="Number">11.916587437460899</Data><NamedCell
      ss:Name="_FilterDatabase"/></Cell>
    <Cell ss:StyleID="s20"><Data ss:Type="Number">1.3986142748861099</Data><NamedCell
      ss:Name="_FilterDatabase"/></Cell>
    <Cell ss:StyleID="s21"><Data ss:Type="Number">49</Data><NamedCell
      ss:Name="_FilterDatabase"/></Cell>
    <Cell ss:StyleID="s22"><Data ss:Type="Number">18.153367646570398</Data><NamedCell
      ss:Name="_FilterDatabase"/></Cell>
    <Cell ss:StyleID="s20"><Data ss:Type="Number">0.98784924165444599</Data><NamedCell
      ss:Name="_FilterDatabase"/></Cell>
    <Cell ss:StyleID="s21"><Data ss:Type="Number">49</Data><NamedCell
      ss:Name="_FilterDatabase"/></Cell>
    <Cell ss:StyleID="s22"><Data ss:Type="Number">7.1141475604150397</Data><NamedCell
      ss:Name="_FilterDatabase"/></Cell>
    <Cell ss:StyleID="s20"><Data ss:Type="Number">1.70430341172225</Data><NamedCell
      ss:Name="_FilterDatabase"/></Cell>
    <Cell ss:StyleID="s21"><Data ss:Type="Number">49</Data><NamedCell
      ss:Name="_FilterDatabase"/></Cell>
    <Cell ss:StyleID="s22"><Data ss:Type="Number">14.077158070778101</Data><NamedCell
      ss:Name="_FilterDatabase"/></Cell>
    <Cell ss:StyleID="s18"><Data ss:Type="Number">0</Data></Cell>
    <Cell ss:StyleID="s18"><Data ss:Type="Number">6.0690000000000004E-10</Data></Cell>
    <Cell ss:StyleID="s21"><Data ss:Type="Number">67.56</Data></Cell>
    <Cell ss:StyleID="s18"><Data ss:Type="Number">8.1380055285457598E-6</Data></Cell>
    <Cell ss:StyleID="s18"><Data ss:Type="Number">2</Data></Cell>
    <Cell ss:StyleID="s23"><Data ss:Type="Number">2185.06572141688</Data></Cell>
    <Cell ss:StyleID="s24"><Data ss:Type="Number">-1.52392355616774</Data></Cell>
    <Cell ss:StyleID="s25"><Data ss:Type="Number">61.035867000000003</Data></Cell>
    <Cell ss:StyleID="s18"><Data ss:Type="Number">0</Data></Cell>
   </Row>
   <Row>
    <Cell ss:StyleID="s16"><Data ss:Type="String">High</Data></Cell>
    <Cell ss:StyleID="s17"><Data ss:Type="String">dVMLEELSLLTNR</Data></Cell>
    <Cell ss:StyleID="s18"><Data ss:Type="Number">54</Data></Cell>
    <Cell ss:StyleID="s18"><Data ss:Type="Number">1</Data></Cell>
    <Cell ss:StyleID="s18"><Data ss:Type="Number">1</Data></Cell>
    <Cell ss:StyleID="s17"><Data ss:Type="String">Q4PS85</Data></Cell>
    <Cell ss:StyleID="s17"><Data ss:Type="String">N-Term(iTRAQ8plex)</Data></Cell>
    <Cell ss:StyleID="s19"><Data ss:Type="Number">0</Data></Cell>
    <Cell ss:StyleID="s20"><Data ss:Type="Number">0.803599037013916</Data><NamedCell
      ss:Name="_FilterDatabase"/></Cell>
    <Cell ss:StyleID="s21"><Data ss:Type="Number">54</Data><NamedCell
      ss:Name="_FilterDatabase"/></Cell>
    <Cell ss:StyleID="s22"><Data ss:Type="Number">21.597740698410799</Data><NamedCell
      ss:Name="_FilterDatabase"/></Cell>
    <Cell ss:StyleID="s20"><Data ss:Type="Number">0.95237247145524095</Data><NamedCell
      ss:Name="_FilterDatabase"/></Cell>
    <Cell ss:StyleID="s21"><Data ss:Type="Number">54</Data><NamedCell
      ss:Name="_FilterDatabase"/></Cell>
    <Cell ss:StyleID="s22"><Data ss:Type="Number">7.9876107382861203</Data><NamedCell
      ss:Name="_FilterDatabase"/></Cell>
    <Cell ss:StyleID="s20"><Data ss:Type="Number">0.97252632706339903</Data><NamedCell
      ss:Name="_FilterDatabase"/></Cell>
    <Cell ss:StyleID="s21"><Data ss:Type="Number">54</Data><NamedCell
      ss:Name="_FilterDatabase"/></Cell>
    <Cell ss:StyleID="s22"><Data ss:Type="Number">10.0737933072672</Data><NamedCell
      ss:Name="_FilterDatabase"/></Cell>
    <Cell ss:StyleID="s20"><Data ss:Type="Number">1.05112357325578</Data><NamedCell
      ss:Name="_FilterDatabase"/></Cell>
    <Cell ss:StyleID="s21"><Data ss:Type="Number">53</Data><NamedCell
      ss:Name="_FilterDatabase"/></Cell>
    <Cell ss:StyleID="s22"><Data ss:Type="Number">27.125426868648901</Data><NamedCell
      ss:Name="_FilterDatabase"/></Cell>
    <Cell ss:StyleID="s20"><Data ss:Type="Number">1.3421826892464701</Data><NamedCell
      ss:Name="_FilterDatabase"/></Cell>
    <Cell ss:StyleID="s21"><Data ss:Type="Number">54</Data><NamedCell
      ss:Name="_FilterDatabase"/></Cell>
    <Cell ss:StyleID="s22"><Data ss:Type="Number">18.452491035420501</Data><NamedCell
      ss:Name="_FilterDatabase"/></Cell>
    <Cell ss:StyleID="s20"><Data ss:Type="Number">1.35323054464938</Data><NamedCell
      ss:Name="_FilterDatabase"/></Cell>
    <Cell ss:StyleID="s21"><Data ss:Type="Number">54</Data><NamedCell
      ss:Name="_FilterDatabase"/></Cell>
    <Cell ss:StyleID="s22"><Data ss:Type="Number">20.178131789453399</Data><NamedCell
      ss:Name="_FilterDatabase"/></Cell>
    <Cell ss:StyleID="s20"><Data ss:Type="Number">1.0837869336339601</Data><NamedCell
      ss:Name="_FilterDatabase"/></Cell>
    <Cell ss:StyleID="s21"><Data ss:Type="Number">54</Data><NamedCell
      ss:Name="_FilterDatabase"/></Cell>
    <Cell ss:StyleID="s22"><Data ss:Type="Number">14.604513840219701</Data><NamedCell
      ss:Name="_FilterDatabase"/></Cell>
    <Cell ss:StyleID="s20"><Data ss:Type="Number">1.2090573455456199</Data><NamedCell
      ss:Name="_FilterDatabase"/></Cell>
    <Cell ss:StyleID="s21"><Data ss:Type="Number">54</Data><NamedCell
      ss:Name="_FilterDatabase"/></Cell>
    <Cell ss:StyleID="s22"><Data ss:Type="Number">9.7813022013776791</Data><NamedCell
      ss:Name="_FilterDatabase"/></Cell>
    <Cell ss:StyleID="s18"><Data ss:Type="Number">0</Data></Cell>
    <Cell ss:StyleID="s18"><Data ss:Type="Number">1.7740000000000001E-9</Data></Cell>
    <Cell ss:StyleID="s21"><Data ss:Type="Number">67.459999999999994</Data></Cell>
    <Cell ss:StyleID="s18"><Data ss:Type="Number">1.8108862294740199E-5</Data></Cell>
    <Cell ss:StyleID="s18"><Data ss:Type="Number">3</Data></Cell>
    <Cell ss:StyleID="s23"><Data ss:Type="Number">1836.99936275563</Data></Cell>
    <Cell ss:StyleID="s24"><Data ss:Type="Number">-2.69381387666659</Data></Cell>
    <Cell ss:StyleID="s25"><Data ss:Type="Number">79.726423999999994</Data></Cell>
    <Cell ss:StyleID="s18"><Data ss:Type="Number">0</Data></Cell>
   </Row>
   <Row>
    <Cell ss:StyleID="s16"><Data ss:Type="String">High</Data></Cell>
    <Cell ss:StyleID="s17"><Data ss:Type="String">TFVNIxPAEVGVLVGk</Data></Cell>
    <Cell ss:StyleID="s18"><Data ss:Type="Number">30</Data></Cell>
    <Cell ss:StyleID="s18"><Data ss:Type="Number">2</Data></Cell>
    <Cell ss:StyleID="s18"><Data ss:Type="Number">1</Data></Cell>
    <Cell ss:StyleID="s17"><Data ss:Type="String">F1RFY1</Data></Cell>
    <Cell ss:StyleID="s17"><Data ss:Type="String">X6(T); K16(iTRAQ8plex)</Data></Cell>
    <Cell ss:StyleID="s19"><Data ss:Type="Number">0</Data></Cell>
    <Cell ss:StyleID="s20"><Data ss:Type="Number">0.93218357667630702</Data><NamedCell
      ss:Name="_FilterDatabase"/></Cell>
    <Cell ss:StyleID="s21"><Data ss:Type="Number">15</Data><NamedCell
      ss:Name="_FilterDatabase"/></Cell>
    <Cell ss:StyleID="s22"><Data ss:Type="Number">12.184801249716401</Data><NamedCell
      ss:Name="_FilterDatabase"/></Cell>
    <Cell ss:StyleID="s20"><Data ss:Type="Number">0.87522385613180398</Data><NamedCell
      ss:Name="_FilterDatabase"/></Cell>
    <Cell ss:StyleID="s21"><Data ss:Type="Number">15</Data><NamedCell
      ss:Name="_FilterDatabase"/></Cell>
    <Cell ss:StyleID="s22"><Data ss:Type="Number">5.9178395896367002</Data><NamedCell
      ss:Name="_FilterDatabase"/></Cell>
    <Cell ss:StyleID="s20"><Data ss:Type="Number">0.95194991044753496</Data><NamedCell
      ss:Name="_FilterDatabase"/></Cell>
    <Cell ss:StyleID="s21"><Data ss:Type="Number">15</Data><NamedCell
      ss:Name="_FilterDatabase"/></Cell>
    <Cell ss:StyleID="s22"><Data ss:Type="Number">8.0973399851494499</Data><NamedCell
      ss:Name="_FilterDatabase"/></Cell>
    <Cell ss:StyleID="s20"><Data ss:Type="Number">0.87576669192813505</Data><NamedCell
      ss:Name="_FilterDatabase"/></Cell>
    <Cell ss:StyleID="s21"><Data ss:Type="Number">15</Data><NamedCell
      ss:Name="_FilterDatabase"/></Cell>
    <Cell ss:StyleID="s22"><Data ss:Type="Number">14.7746811899155</Data><NamedCell
      ss:Name="_FilterDatabase"/></Cell>
    <Cell ss:StyleID="s20"><Data ss:Type="Number">1.2508615950955999</Data><NamedCell
      ss:Name="_FilterDatabase"/></Cell>
    <Cell ss:StyleID="s21"><Data ss:Type="Number">15</Data><NamedCell
      ss:Name="_FilterDatabase"/></Cell>
    <Cell ss:StyleID="s22"><Data ss:Type="Number">18.7399006759617</Data><NamedCell
      ss:Name="_FilterDatabase"/></Cell>
    <Cell ss:StyleID="s20"><Data ss:Type="Number">1.18533105675576</Data><NamedCell
      ss:Name="_FilterDatabase"/></Cell>
    <Cell ss:StyleID="s21"><Data ss:Type="Number">15</Data><NamedCell
      ss:Name="_FilterDatabase"/></Cell>
    <Cell ss:StyleID="s22"><Data ss:Type="Number">8.5553796532750308</Data><NamedCell
      ss:Name="_FilterDatabase"/></Cell>
    <Cell ss:StyleID="s20"><Data ss:Type="Number">1.0236027127907901</Data><NamedCell
      ss:Name="_FilterDatabase"/></Cell>
    <Cell ss:StyleID="s21"><Data ss:Type="Number">15</Data><NamedCell
      ss:Name="_FilterDatabase"/></Cell>
    <Cell ss:StyleID="s22"><Data ss:Type="Number">12.0437503116472</Data><NamedCell
      ss:Name="_FilterDatabase"/></Cell>
    <Cell ss:StyleID="s20"><Data ss:Type="Number">1.3246382415771401</Data><NamedCell
      ss:Name="_FilterDatabase"/></Cell>
    <Cell ss:StyleID="s21"><Data ss:Type="Number">15</Data><NamedCell
      ss:Name="_FilterDatabase"/></Cell>
    <Cell ss:StyleID="s22"><Data ss:Type="Number">17.6332857396565</Data><NamedCell
      ss:Name="_FilterDatabase"/></Cell>
    <Cell ss:StyleID="s18"><Data ss:Type="Number">0</Data></Cell>
    <Cell ss:StyleID="s18"><Data ss:Type="Number">6.6890000000000004E-10</Data></Cell>
    <Cell ss:StyleID="s21"><Data ss:Type="Number">67.42</Data></Cell>
    <Cell ss:StyleID="s18"><Data ss:Type="Number">1.43729836349365E-5</Data></Cell>
    <Cell ss:StyleID="s18"><Data ss:Type="Number">2</Data></Cell>
    <Cell ss:StyleID="s23"><Data ss:Type="Number">1948.13994016688</Data></Cell>
    <Cell ss:StyleID="s24"><Data ss:Type="Number">-1.12472573426046</Data></Cell>
    <Cell ss:StyleID="s25"><Data ss:Type="Number">65.709860000000006</Data></Cell>
    <Cell ss:StyleID="s18"><Data ss:Type="Number">0</Data></Cell>
   </Row>
   <Row>
    <Cell ss:StyleID="s16"><Data ss:Type="String">High</Data></Cell>
    <Cell ss:StyleID="s17"><Data ss:Type="String">vDGVVQSSGILDSVTEQDSk</Data></Cell>
    <Cell ss:StyleID="s18"><Data ss:Type="Number">7</Data></Cell>
    <Cell ss:StyleID="s18"><Data ss:Type="Number">1</Data></Cell>
    <Cell ss:StyleID="s18"><Data ss:Type="Number">1</Data></Cell>
    <Cell ss:StyleID="s17"><Data ss:Type="String">F1STC5</Data></Cell>
    <Cell ss:StyleID="s17"><Data ss:Type="String">N-Term(iTRAQ8plex); K20(iTRAQ8plex)</Data></Cell>
    <Cell ss:StyleID="s19"><Data ss:Type="Number">0</Data></Cell>
    <Cell ss:StyleID="s20"><Data ss:Type="Number">0.66338658310112497</Data><NamedCell
      ss:Name="_FilterDatabase"/></Cell>
    <Cell ss:StyleID="s21"><Data ss:Type="Number">7</Data><NamedCell
      ss:Name="_FilterDatabase"/></Cell>
    <Cell ss:StyleID="s22"><Data ss:Type="Number">17.377214020012701</Data><NamedCell
      ss:Name="_FilterDatabase"/></Cell>
    <Cell ss:StyleID="s20"><Data ss:Type="Number">0.84452113446891797</Data><NamedCell
      ss:Name="_FilterDatabase"/></Cell>
    <Cell ss:StyleID="s21"><Data ss:Type="Number">7</Data><NamedCell
      ss:Name="_FilterDatabase"/></Cell>
    <Cell ss:StyleID="s22"><Data ss:Type="Number">10.6572343631723</Data><NamedCell
      ss:Name="_FilterDatabase"/></Cell>
    <Cell ss:StyleID="s20"><Data ss:Type="Number">1.57742952764761</Data><NamedCell
      ss:Name="_FilterDatabase"/></Cell>
    <Cell ss:StyleID="s21"><Data ss:Type="Number">7</Data><NamedCell
      ss:Name="_FilterDatabase"/></Cell>
    <Cell ss:StyleID="s22"><Data ss:Type="Number">16.982463332882102</Data><NamedCell
      ss:Name="_FilterDatabase"/></Cell>
    <Cell ss:StyleID="s20"><Data ss:Type="Number">2.0370120079730198</Data><NamedCell
      ss:Name="_FilterDatabase"/></Cell>
    <Cell ss:StyleID="s21"><Data ss:Type="Number">7</Data><NamedCell
      ss:Name="_FilterDatabase"/></Cell>
    <Cell ss:StyleID="s22"><Data ss:Type="Number">8.3391913596490603</Data><NamedCell
      ss:Name="_FilterDatabase"/></Cell>
    <Cell ss:StyleID="s20"><Data ss:Type="Number">1.0285014409686699</Data><NamedCell
      ss:Name="_FilterDatabase"/></Cell>
    <Cell ss:StyleID="s21"><Data ss:Type="Number">7</Data><NamedCell
      ss:Name="_FilterDatabase"/></Cell>
    <Cell ss:StyleID="s22"><Data ss:Type="Number">27.7072574771109</Data><NamedCell
      ss:Name="_FilterDatabase"/></Cell>
    <Cell ss:StyleID="s20"><Data ss:Type="Number">1.0960943868885999</Data><NamedCell
      ss:Name="_FilterDatabase"/></Cell>
    <Cell ss:StyleID="s21"><Data ss:Type="Number">7</Data><NamedCell
      ss:Name="_FilterDatabase"/></Cell>
    <Cell ss:StyleID="s22"><Data ss:Type="Number">13.3994081370085</Data><NamedCell
      ss:Name="_FilterDatabase"/></Cell>
    <Cell ss:StyleID="s20"><Data ss:Type="Number">0.89155974476842403</Data><NamedCell
      ss:Name="_FilterDatabase"/></Cell>
    <Cell ss:StyleID="s21"><Data ss:Type="Number">7</Data><NamedCell
      ss:Name="_FilterDatabase"/></Cell>
    <Cell ss:StyleID="s22"><Data ss:Type="Number">17.489295012684</Data><NamedCell
      ss:Name="_FilterDatabase"/></Cell>
    <Cell ss:StyleID="s20"><Data ss:Type="Number">1.2799999396369599</Data><NamedCell
      ss:Name="_FilterDatabase"/></Cell>
    <Cell ss:StyleID="s21"><Data ss:Type="Number">7</Data><NamedCell
      ss:Name="_FilterDatabase"/></Cell>
    <Cell ss:StyleID="s22"><Data ss:Type="Number">9.3578942073220297</Data><NamedCell
      ss:Name="_FilterDatabase"/></Cell>
    <Cell ss:StyleID="s18"><Data ss:Type="Number">0</Data></Cell>
    <Cell ss:StyleID="s18"><Data ss:Type="Number">2.692E-14</Data></Cell>
    <Cell ss:StyleID="s21"><Data ss:Type="Number">67.37</Data></Cell>
    <Cell ss:StyleID="s18"><Data ss:Type="Number">2.3096323293989101E-5</Data></Cell>
    <Cell ss:StyleID="s18"><Data ss:Type="Number">3</Data></Cell>
    <Cell ss:StyleID="s23"><Data ss:Type="Number">2671.4173925407799</Data></Cell>
    <Cell ss:StyleID="s24"><Data ss:Type="Number">-2.7359068780504301</Data></Cell>
    <Cell ss:StyleID="s25"><Data ss:Type="Number">55.940966000000003</Data></Cell>
    <Cell ss:StyleID="s18"><Data ss:Type="Number">0</Data></Cell>
   </Row>
   <Row>
    <Cell ss:StyleID="s16"><Data ss:Type="String">High</Data></Cell>
    <Cell ss:StyleID="s17"><Data ss:Type="String">SVMLQIAATELEk</Data></Cell>
    <Cell ss:StyleID="s18"><Data ss:Type="Number">226</Data></Cell>
    <Cell ss:StyleID="s18"><Data ss:Type="Number">2</Data></Cell>
    <Cell ss:StyleID="s18"><Data ss:Type="Number">1</Data></Cell>
    <Cell ss:StyleID="s17"><Data ss:Type="String">B3VI70</Data></Cell>
    <Cell ss:StyleID="s17"><Data ss:Type="String">K13(iTRAQ8plex)</Data></Cell>
    <Cell ss:StyleID="s19"><Data ss:Type="Number">0</Data></Cell>
    <Cell ss:StyleID="s20"><Data ss:Type="Number">0.91914139474397105</Data><NamedCell
      ss:Name="_FilterDatabase"/></Cell>
    <Cell ss:StyleID="s21"><Data ss:Type="Number">226</Data><NamedCell
      ss:Name="_FilterDatabase"/></Cell>
    <Cell ss:StyleID="s22"><Data ss:Type="Number">11.133007575638199</Data><NamedCell
      ss:Name="_FilterDatabase"/></Cell>
    <Cell ss:StyleID="s20"><Data ss:Type="Number">0.82732647726637298</Data><NamedCell
      ss:Name="_FilterDatabase"/></Cell>
    <Cell ss:StyleID="s21"><Data ss:Type="Number">226</Data><NamedCell
      ss:Name="_FilterDatabase"/></Cell>
    <Cell ss:StyleID="s22"><Data ss:Type="Number">14.8582986985418</Data><NamedCell
      ss:Name="_FilterDatabase"/></Cell>
    <Cell ss:StyleID="s20"><Data ss:Type="Number">0.88997917393887604</Data><NamedCell
      ss:Name="_FilterDatabase"/></Cell>
    <Cell ss:StyleID="s21"><Data ss:Type="Number">226</Data><NamedCell
      ss:Name="_FilterDatabase"/></Cell>
    <Cell ss:StyleID="s22"><Data ss:Type="Number">12.3141232114983</Data><NamedCell
      ss:Name="_FilterDatabase"/></Cell>
    <Cell ss:StyleID="s20"><Data ss:Type="Number">0.91165848185570897</Data><NamedCell
      ss:Name="_FilterDatabase"/></Cell>
    <Cell ss:StyleID="s21"><Data ss:Type="Number">225</Data><NamedCell
      ss:Name="_FilterDatabase"/></Cell>
    <Cell ss:StyleID="s22"><Data ss:Type="Number">13.6090937627746</Data><NamedCell
      ss:Name="_FilterDatabase"/></Cell>
    <Cell ss:StyleID="s20"><Data ss:Type="Number">1.2620608470626</Data><NamedCell
      ss:Name="_FilterDatabase"/></Cell>
    <Cell ss:StyleID="s21"><Data ss:Type="Number">226</Data><NamedCell
      ss:Name="_FilterDatabase"/></Cell>
    <Cell ss:StyleID="s22"><Data ss:Type="Number">9.8580576185978508</Data><NamedCell
      ss:Name="_FilterDatabase"/></Cell>
    <Cell ss:StyleID="s20"><Data ss:Type="Number">1.06139304957662</Data><NamedCell
      ss:Name="_FilterDatabase"/></Cell>
    <Cell ss:StyleID="s21"><Data ss:Type="Number">226</Data><NamedCell
      ss:Name="_FilterDatabase"/></Cell>
    <Cell ss:StyleID="s22"><Data ss:Type="Number">9.8479378854418709</Data><NamedCell
      ss:Name="_FilterDatabase"/></Cell>
    <Cell ss:StyleID="s20"><Data ss:Type="Number">0.96309764008810395</Data><NamedCell
      ss:Name="_FilterDatabase"/></Cell>
    <Cell ss:StyleID="s21"><Data ss:Type="Number">226</Data><NamedCell
      ss:Name="_FilterDatabase"/></Cell>
    <Cell ss:StyleID="s22"><Data ss:Type="Number">8.8658650229900804</Data><NamedCell
      ss:Name="_FilterDatabase"/></Cell>
    <Cell ss:StyleID="s20"><Data ss:Type="Number">1.6433885934403401</Data><NamedCell
      ss:Name="_FilterDatabase"/></Cell>
    <Cell ss:StyleID="s21"><Data ss:Type="Number">226</Data><NamedCell
      ss:Name="_FilterDatabase"/></Cell>
    <Cell ss:StyleID="s22"><Data ss:Type="Number">19.9955536135889</Data><NamedCell
      ss:Name="_FilterDatabase"/></Cell>
    <Cell ss:StyleID="s18"><Data ss:Type="Number">0</Data></Cell>
    <Cell ss:StyleID="s18"><Data ss:Type="Number">1.279E-9</Data></Cell>
    <Cell ss:StyleID="s21"><Data ss:Type="Number">67.260000000000005</Data></Cell>
    <Cell ss:StyleID="s18"><Data ss:Type="Number">1.5889623686071599E-5</Data></Cell>
    <Cell ss:StyleID="s18"><Data ss:Type="Number">2</Data></Cell>
    <Cell ss:StyleID="s23"><Data ss:Type="Number">1736.97636594813</Data></Cell>
    <Cell ss:StyleID="s24"><Data ss:Type="Number">-0.38304601469400501</Data></Cell>
    <Cell ss:StyleID="s25"><Data ss:Type="Number">66.893117000000004</Data></Cell>
    <Cell ss:StyleID="s18"><Data ss:Type="Number">0</Data></Cell>
   </Row>
   <Row>
    <Cell ss:StyleID="s16"><Data ss:Type="String">High</Data></Cell>
    <Cell ss:StyleID="s17"><Data ss:Type="String">iLAQMTGTEYMQDPDEEALR</Data></Cell>
    <Cell ss:StyleID="s18"><Data ss:Type="Number">13</Data></Cell>
    <Cell ss:StyleID="s18"><Data ss:Type="Number">1</Data></Cell>
    <Cell ss:StyleID="s18"><Data ss:Type="Number">1</Data></Cell>
    <Cell ss:StyleID="s17"><Data ss:Type="String">F1SEN8</Data></Cell>
    <Cell ss:StyleID="s17"><Data ss:Type="String">N-Term(iTRAQ8plex)</Data></Cell>
    <Cell ss:StyleID="s19"><Data ss:Type="Number">0</Data></Cell>
    <Cell ss:StyleID="s20"><Data ss:Type="Number">0.83064546884956303</Data><NamedCell
      ss:Name="_FilterDatabase"/></Cell>
    <Cell ss:StyleID="s21"><Data ss:Type="Number">13</Data><NamedCell
      ss:Name="_FilterDatabase"/></Cell>
    <Cell ss:StyleID="s22"><Data ss:Type="Number">22.740846567559501</Data><NamedCell
      ss:Name="_FilterDatabase"/></Cell>
    <Cell ss:StyleID="s20"><Data ss:Type="Number">0.87041414622965996</Data><NamedCell
      ss:Name="_FilterDatabase"/></Cell>
    <Cell ss:StyleID="s21"><Data ss:Type="Number">13</Data><NamedCell
      ss:Name="_FilterDatabase"/></Cell>
    <Cell ss:StyleID="s22"><Data ss:Type="Number">20.333624038123499</Data><NamedCell
      ss:Name="_FilterDatabase"/></Cell>
    <Cell ss:StyleID="s20"><Data ss:Type="Number">1.03137100532397</Data><NamedCell
      ss:Name="_FilterDatabase"/></Cell>
    <Cell ss:StyleID="s21"><Data ss:Type="Number">13</Data><NamedCell
      ss:Name="_FilterDatabase"/></Cell>
    <Cell ss:StyleID="s22"><Data ss:Type="Number">19.521557618173901</Data><NamedCell
      ss:Name="_FilterDatabase"/></Cell>
    <Cell ss:StyleID="s20"><Data ss:Type="Number">1.34401398000601</Data><NamedCell
      ss:Name="_FilterDatabase"/></Cell>
    <Cell ss:StyleID="s21"><Data ss:Type="Number">13</Data><NamedCell
      ss:Name="_FilterDatabase"/></Cell>
    <Cell ss:StyleID="s22"><Data ss:Type="Number">27.2196787235101</Data><NamedCell
      ss:Name="_FilterDatabase"/></Cell>
    <Cell ss:StyleID="s20"><Data ss:Type="Number">1.3675511742498001</Data><NamedCell
      ss:Name="_FilterDatabase"/></Cell>
    <Cell ss:StyleID="s21"><Data ss:Type="Number">13</Data><NamedCell
      ss:Name="_FilterDatabase"/></Cell>
    <Cell ss:StyleID="s22"><Data ss:Type="Number">20.380467573253</Data><NamedCell
      ss:Name="_FilterDatabase"/></Cell>
    <Cell ss:StyleID="s20"><Data ss:Type="Number">1.2723954583960999</Data><NamedCell
      ss:Name="_FilterDatabase"/></Cell>
    <Cell ss:StyleID="s21"><Data ss:Type="Number">13</Data><NamedCell
      ss:Name="_FilterDatabase"/></Cell>
    <Cell ss:StyleID="s22"><Data ss:Type="Number">21.3897096754798</Data><NamedCell
      ss:Name="_FilterDatabase"/></Cell>
    <Cell ss:StyleID="s20"><Data ss:Type="Number">1.0249125526634699</Data><NamedCell
      ss:Name="_FilterDatabase"/></Cell>
    <Cell ss:StyleID="s21"><Data ss:Type="Number">13</Data><NamedCell
      ss:Name="_FilterDatabase"/></Cell>
    <Cell ss:StyleID="s22"><Data ss:Type="Number">9.3970134785458601</Data><NamedCell
      ss:Name="_FilterDatabase"/></Cell>
    <Cell ss:StyleID="s20"><Data ss:Type="Number">1.1418261735370601</Data><NamedCell
      ss:Name="_FilterDatabase"/></Cell>
    <Cell ss:StyleID="s21"><Data ss:Type="Number">13</Data><NamedCell
      ss:Name="_FilterDatabase"/></Cell>
    <Cell ss:StyleID="s22"><Data ss:Type="Number">12.264164685445801</Data><NamedCell
      ss:Name="_FilterDatabase"/></Cell>
    <Cell ss:StyleID="s18"><Data ss:Type="Number">0</Data></Cell>
    <Cell ss:StyleID="s18"><Data ss:Type="Number">2.3880000000000001E-14</Data></Cell>
    <Cell ss:StyleID="s21"><Data ss:Type="Number">66.92</Data></Cell>
    <Cell ss:StyleID="s18"><Data ss:Type="Number">9.4301365307440497E-6</Data></Cell>
    <Cell ss:StyleID="s18"><Data ss:Type="Number">3</Data></Cell>
    <Cell ss:StyleID="s23"><Data ss:Type="Number">2615.2587621696898</Data></Cell>
    <Cell ss:StyleID="s24"><Data ss:Type="Number">-1.8312223560658201</Data></Cell>
    <Cell ss:StyleID="s25"><Data ss:Type="Number">63.817031999999998</Data></Cell>
    <Cell ss:StyleID="s18"><Data ss:Type="Number">0</Data></Cell>
   </Row>
   <Row>
    <Cell ss:StyleID="s16"><Data ss:Type="String">High</Data></Cell>
    <Cell ss:StyleID="s17"><Data ss:Type="String">mTDSFTEQADQVTAEVGk</Data></Cell>
    <Cell ss:StyleID="s18"><Data ss:Type="Number">1</Data></Cell>
    <Cell ss:StyleID="s18"><Data ss:Type="Number">2</Data></Cell>
    <Cell ss:StyleID="s18"><Data ss:Type="Number">1</Data></Cell>
    <Cell ss:StyleID="s17"><Data ss:Type="String">I3LKS6</Data></Cell>
    <Cell ss:StyleID="s17"><Data ss:Type="String">N-Term(iTRAQ8plex); K18(iTRAQ8plex)</Data></Cell>
    <Cell ss:StyleID="s19"><Data ss:Type="Number">0</Data></Cell>
    <Cell ss:StyleID="s20"><Data ss:Type="Number">1.5612730076363499</Data><NamedCell
      ss:Name="_FilterDatabase"/></Cell>
    <Cell ss:StyleID="s21"><Data ss:Type="Number">1</Data><NamedCell
      ss:Name="_FilterDatabase"/></Cell>
    <Cell ss:StyleID="s22"><NamedCell ss:Name="_FilterDatabase"/></Cell>
    <Cell ss:StyleID="s20"><Data ss:Type="Number">1.1925804769089501</Data><NamedCell
      ss:Name="_FilterDatabase"/></Cell>
    <Cell ss:StyleID="s21"><Data ss:Type="Number">1</Data><NamedCell
      ss:Name="_FilterDatabase"/></Cell>
    <Cell ss:StyleID="s22"><NamedCell ss:Name="_FilterDatabase"/></Cell>
    <Cell ss:StyleID="s20"><Data ss:Type="Number">0.80709526035951096</Data><NamedCell
      ss:Name="_FilterDatabase"/></Cell>
    <Cell ss:StyleID="s21"><Data ss:Type="Number">1</Data><NamedCell
      ss:Name="_FilterDatabase"/></Cell>
    <Cell ss:StyleID="s22"><NamedCell ss:Name="_FilterDatabase"/></Cell>
    <Cell ss:StyleID="s20"><Data ss:Type="Number">0.94762148363475596</Data><NamedCell
      ss:Name="_FilterDatabase"/></Cell>
    <Cell ss:StyleID="s21"><Data ss:Type="Number">1</Data><NamedCell
      ss:Name="_FilterDatabase"/></Cell>
    <Cell ss:StyleID="s22"><NamedCell ss:Name="_FilterDatabase"/></Cell>
    <Cell ss:StyleID="s20"><Data ss:Type="Number">0.47409236973874502</Data><NamedCell
      ss:Name="_FilterDatabase"/></Cell>
    <Cell ss:StyleID="s21"><Data ss:Type="Number">1</Data><NamedCell
      ss:Name="_FilterDatabase"/></Cell>
    <Cell ss:StyleID="s22"><NamedCell ss:Name="_FilterDatabase"/></Cell>
    <Cell ss:StyleID="s20"><Data ss:Type="Number">0.67383296710491503</Data><NamedCell
      ss:Name="_FilterDatabase"/></Cell>
    <Cell ss:StyleID="s21"><Data ss:Type="Number">1</Data><NamedCell
      ss:Name="_FilterDatabase"/></Cell>
    <Cell ss:StyleID="s22"><NamedCell ss:Name="_FilterDatabase"/></Cell>
    <Cell ss:StyleID="s20"><Data ss:Type="Number">1.0554397433551099</Data><NamedCell
      ss:Name="_FilterDatabase"/></Cell>
    <Cell ss:StyleID="s21"><Data ss:Type="Number">1</Data><NamedCell
      ss:Name="_FilterDatabase"/></Cell>
    <Cell ss:StyleID="s22"><NamedCell ss:Name="_FilterDatabase"/></Cell>
    <Cell ss:StyleID="s20"><Data ss:Type="Number">0.61074471973366495</Data><NamedCell
      ss:Name="_FilterDatabase"/></Cell>
    <Cell ss:StyleID="s21"><Data ss:Type="Number">1</Data><NamedCell
      ss:Name="_FilterDatabase"/></Cell>
    <Cell ss:StyleID="s22"><NamedCell ss:Name="_FilterDatabase"/></Cell>
    <Cell ss:StyleID="s18"><Data ss:Type="Number">0</Data></Cell>
    <Cell ss:StyleID="s18"><Data ss:Type="Number">2.8660000000000001E-11</Data></Cell>
    <Cell ss:StyleID="s21"><Data ss:Type="Number">66.81</Data></Cell>
    <Cell ss:StyleID="s18"><Data ss:Type="Number">1.5373120262842501E-5</Data></Cell>
    <Cell ss:StyleID="s18"><Data ss:Type="Number">3</Data></Cell>
    <Cell ss:StyleID="s23"><Data ss:Type="Number">2565.2934911735902</Data></Cell>
    <Cell ss:StyleID="s24"><Data ss:Type="Number">-1.10713117846494</Data></Cell>
    <Cell ss:StyleID="s25"><Data ss:Type="Number">52.207051999999997</Data></Cell>
    <Cell ss:StyleID="s18"><Data ss:Type="Number">0</Data></Cell>
   </Row>
   <Row>
    <Cell ss:StyleID="s16"><Data ss:Type="String">High</Data></Cell>
    <Cell ss:StyleID="s17"><Data ss:Type="String">YNSFATALk</Data></Cell>
    <Cell ss:StyleID="s18"><Data ss:Type="Number">16</Data></Cell>
    <Cell ss:StyleID="s18"><Data ss:Type="Number">3</Data></Cell>
    <Cell ss:StyleID="s18"><Data ss:Type="Number">1</Data></Cell>
    <Cell ss:StyleID="s17"><Data ss:Type="String">Q5S1S4</Data></Cell>
    <Cell ss:StyleID="s17"><Data ss:Type="String">K9(iTRAQ8plex)</Data></Cell>
    <Cell ss:StyleID="s19"><Data ss:Type="Number">0</Data></Cell>
    <Cell ss:StyleID="s20"><Data ss:Type="Number">0.87628553478840299</Data><NamedCell
      ss:Name="_FilterDatabase"/></Cell>
    <Cell ss:StyleID="s21"><Data ss:Type="Number">16</Data><NamedCell
      ss:Name="_FilterDatabase"/></Cell>
    <Cell ss:StyleID="s22"><Data ss:Type="Number">6.7377787540883203</Data><NamedCell
      ss:Name="_FilterDatabase"/></Cell>
[truncated: 18,766,945 more chars]
