# Supplementary material for: iTRAQ-based proteomic analysis reveals key proteins affecting muscle growth and lipid deposition in pigs
Source: Sci Rep. 2017 Apr 24;7:46717. doi: 10.1038/srep46717 (PMC5402282; doi:10.1038/srep46717)
Supplement: Supplementary Table S2 [file srep46717-s3.xml]

<?xml version="1.0"?>
<?mso-application progid="Excel.Sheet"?>
<Workbook xmlns="urn:schemas-microsoft-com:office:spreadsheet"
 xmlns:o="urn:schemas-microsoft-com:office:office"
 xmlns:x="urn:schemas-microsoft-com:office:excel"
 xmlns:ss="urn:schemas-microsoft-com:office:spreadsheet"
 xmlns:html="http://www.w3.org/TR/REC-html40">
 <DocumentProperties xmlns="urn:schemas-microsoft-com:office:office">
  <Author>zhounan</Author>
  <LastAuthor>ZH</LastAuthor>
  <Created>2016-02-19T02:04:33Z</Created>
  <LastSaved>2016-12-03T07:40:54Z</LastSaved>
  <Version>12.00</Version>
 </DocumentProperties>
 <OfficeDocumentSettings xmlns="urn:schemas-microsoft-com:office:office">
  <Colors>
   <Color>
    <Index>0</Index>
    <RGB>#F0F0F0</RGB>
   </Color>
   <Color>
    <Index>1</Index>
    <RGB>#F0F8FF</RGB>
   </Color>
   <Color>
    <Index>2</Index>
    <RGB>#D3D3D3</RGB>
   </Color>
   <Color>
    <Index>3</Index>
    <RGB>#FFFFFF</RGB>
   </Color>
  </Colors>
 </OfficeDocumentSettings>
 <ExcelWorkbook xmlns="urn:schemas-microsoft-com:office:excel">
  <WindowHeight>10005</WindowHeight>
  <WindowWidth>15000</WindowWidth>
  <WindowTopX>1005</WindowTopX>
  <WindowTopY>1005</WindowTopY>
  <ProtectStructure>False</ProtectStructure>
  <ProtectWindows>False</ProtectWindows>
 </ExcelWorkbook>
 <Styles>
  <Style ss:ID="Default" ss:Name="Normal">
   <Alignment ss:Vertical="Bottom"/>
   <Borders/>
   <Font ss:FontName="Arial" x:Family="Swiss" ss:Color="#000000"/>
   <Interior/>
   <NumberFormat/>
   <Protection/>
  </Style>
  <Style ss:ID="s16">
   <Alignment ss:Horizontal="Left" ss:Vertical="Top"/>
   <Borders>
    <Border ss:Position="Bottom" ss:LineStyle="Continuous" ss:Weight="1"
     ss:Color="#D3D3D3"/>
    <Border ss:Position="Left" ss:LineStyle="Continuous" ss:Weight="1"
     ss:Color="#D3D3D3"/>
    <Border ss:Position="Right" ss:LineStyle="Continuous" ss:Weight="1"
     ss:Color="#D3D3D3"/>
    <Border ss:Position="Top" ss:LineStyle="Continuous" ss:Weight="1"
     ss:Color="#D3D3D3"/>
   </Borders>
   <Font ss:FontName="Tahoma" x:Family="Swiss" ss:Size="8" ss:Color="#000000"/>
   <Interior ss:Color="#F0F8FF" ss:Pattern="Solid"/>
  </Style>
  <Style ss:ID="s17">
   <Alignment ss:Horizontal="Right" ss:Vertical="Top"/>
   <Borders>
    <Border ss:Position="Bottom" ss:LineStyle="Continuous" ss:Weight="1"
     ss:Color="#D3D3D3"/>
    <Border ss:Position="Left" ss:LineStyle="Continuous" ss:Weight="1"
     ss:Color="#D3D3D3"/>
    <Border ss:Position="Right" ss:LineStyle="Continuous" ss:Weight="1"
     ss:Color="#D3D3D3"/>
    <Border ss:Position="Top" ss:LineStyle="Continuous" ss:Weight="1"
     ss:Color="#D3D3D3"/>
   </Borders>
   <Font ss:FontName="Tahoma" x:Family="Swiss" ss:Size="8" ss:Color="#000000"/>
   <Interior ss:Color="#F0F8FF" ss:Pattern="Solid"/>
   <NumberFormat ss:Format="Fixed"/>
  </Style>
  <Style ss:ID="s18">
   <Alignment ss:Horizontal="Center" ss:Vertical="Top"/>
   <Borders>
    <Border ss:Position="Bottom" ss:LineStyle="Continuous" ss:Weight="1"
     ss:Color="#D3D3D3"/>
    <Border ss:Position="Left" ss:LineStyle="Continuous" ss:Weight="1"
     ss:Color="#D3D3D3"/>
    <Border ss:Position="Right" ss:LineStyle="Continuous" ss:Weight="1"
     ss:Color="#D3D3D3"/>
    <Border ss:Position="Top" ss:LineStyle="Continuous" ss:Weight="1"
     ss:Color="#D3D3D3"/>
   </Borders>
   <Font ss:FontName="Tahoma" x:Family="Swiss" ss:Size="8" ss:Color="#000000"/>
   <Interior ss:Color="#F0F8FF" ss:Pattern="Solid"/>
   <NumberFormat ss:Format="Fixed"/>
  </Style>
  <Style ss:ID="s19">
   <Alignment ss:Horizontal="Right" ss:Vertical="Top"/>
   <Borders>
    <Border ss:Position="Bottom" ss:LineStyle="Continuous" ss:Weight="1"
     ss:Color="#D3D3D3"/>
    <Border ss:Position="Left" ss:LineStyle="Continuous" ss:Weight="1"
     ss:Color="#D3D3D3"/>
    <Border ss:Position="Right" ss:LineStyle="Continuous" ss:Weight="1"
     ss:Color="#D3D3D3"/>
    <Border ss:Position="Top" ss:LineStyle="Continuous" ss:Weight="1"
     ss:Color="#D3D3D3"/>
   </Borders>
   <Font ss:FontName="Tahoma" x:Family="Swiss" ss:Size="8" ss:Color="#000000"/>
   <Interior ss:Color="#F0F8FF" ss:Pattern="Solid"/>
  </Style>
  <Style ss:ID="s20">
   <Alignment ss:Horizontal="Right" ss:Vertical="Top"/>
   <Borders>
    <Border ss:Position="Bottom" ss:LineStyle="Continuous" ss:Weight="1"
     ss:Color="#D3D3D3"/>
    <Border ss:Position="Left" ss:LineStyle="Continuous" ss:Weight="1"
     ss:Color="#D3D3D3"/>
    <Border ss:Position="Right" ss:LineStyle="Continuous" ss:Weight="1"
     ss:Color="#D3D3D3"/>
    <Border ss:Position="Top" ss:LineStyle="Continuous" ss:Weight="1"
     ss:Color="#D3D3D3"/>
   </Borders>
   <Font ss:FontName="Tahoma" x:Family="Swiss" ss:Size="8" ss:Color="#000000"/>
   <Interior ss:Color="#F0F8FF" ss:Pattern="Solid"/>
   <NumberFormat ss:Format="0.000"/>
  </Style>
  <Style ss:ID="s21">
   <Alignment ss:Horizontal="Right" ss:Vertical="Top"/>
   <Borders>
    <Border ss:Position="Bottom" ss:LineStyle="Continuous" ss:Weight="1"
     ss:Color="#D3D3D3"/>
    <Border ss:Position="Left" ss:LineStyle="Continuous" ss:Weight="1"
     ss:Color="#D3D3D3"/>
    <Border ss:Position="Right" ss:LineStyle="Continuous" ss:Weight="1"
     ss:Color="#D3D3D3"/>
    <Border ss:Position="Top" ss:LineStyle="Continuous" ss:Weight="1"
     ss:Color="#D3D3D3"/>
   </Borders>
   <Font ss:FontName="Tahoma" x:Family="Swiss" ss:Size="8" ss:Color="#000000"/>
   <Interior ss:Color="#F0F8FF" ss:Pattern="Solid"/>
   <NumberFormat ss:Format="0"/>
  </Style>
  <Style ss:ID="s22">
   <Alignment ss:Horizontal="Right" ss:Vertical="Top"/>
   <Borders>
    <Border ss:Position="Bottom" ss:LineStyle="Continuous" ss:Weight="1"
     ss:Color="#D3D3D3"/>
    <Border ss:Position="Left" ss:LineStyle="Continuous" ss:Weight="1"
     ss:Color="#D3D3D3"/>
    <Border ss:Position="Right" ss:LineStyle="Continuous" ss:Weight="1"
     ss:Color="#D3D3D3"/>
    <Border ss:Position="Top" ss:LineStyle="Continuous" ss:Weight="1"
     ss:Color="#D3D3D3"/>
   </Borders>
   <Font ss:FontName="Tahoma" x:Family="Swiss" ss:Size="8" ss:Color="#000000"/>
   <Interior ss:Color="#F0F8FF" ss:Pattern="Solid"/>
   <NumberFormat ss:Format="0.0"/>
  </Style>
  <Style ss:ID="s23">
   <Alignment ss:Horizontal="Center" ss:Vertical="Center"/>
   <Borders>
    <Border ss:Position="Bottom" ss:LineStyle="Continuous" ss:Weight="1"/>
    <Border ss:Position="Left" ss:LineStyle="Continuous" ss:Weight="1"/>
    <Border ss:Position="Right" ss:LineStyle="Continuous" ss:Weight="1"/>
    <Border ss:Position="Top" ss:LineStyle="Continuous" ss:Weight="1"/>
   </Borders>
   <Font ss:FontName="Tahoma" x:Family="Swiss" ss:Color="#000000" ss:Bold="1"/>
   <Interior ss:Color="#F0F0F0" ss:Pattern="Solid"/>
  </Style>
  <Style ss:ID="s24">
   <Font ss:FontName="Arial" x:Family="Swiss" ss:Color="#000000" ss:Bold="1"/>
  </Style>
  <Style ss:ID="s26">
   <Alignment ss:Horizontal="Left" ss:Vertical="Bottom"/>
   <Borders>
    <Border ss:Position="Bottom" ss:LineStyle="Continuous" ss:Weight="1"/>
   </Borders>
   <Font ss:FontName="Arial" x:Family="Swiss" ss:Color="#000000" ss:Bold="1"/>
  </Style>
 </Styles>
 <Worksheet ss:Name="Table S2">
  <Names>
   <NamedRange ss:Name="_FilterDatabase" ss:RefersTo="='Table S2'!R2C1:R971C35"
    ss:Hidden="1"/>
  </Names>
  <Table ss:ExpandedColumnCount="35" ss:ExpandedRowCount="971" x:FullColumns="1"
   x:FullRows="1" ss:DefaultColumnWidth="46.5">
   <Column ss:AutoFitWidth="0" ss:Width="68.25"/>
   <Column ss:AutoFitWidth="0" ss:Width="300.75"/>
   <Column ss:AutoFitWidth="0" ss:Width="54.75" ss:Span="1"/>
   <Column ss:Index="5" ss:AutoFitWidth="0" ss:Width="71.25"/>
   <Column ss:AutoFitWidth="0" ss:Width="96.75"/>
   <Column ss:AutoFitWidth="0" ss:Width="63.75"/>
   <Column ss:AutoFitWidth="0" ss:Width="56.25"/>
   <Column ss:AutoFitWidth="0" ss:Width="51"/>
   <Column ss:AutoFitWidth="0" ss:Width="69" ss:Span="5"/>
   <Column ss:Index="16" ss:AutoFitWidth="0" ss:Width="94.5"/>
   <Column ss:AutoFitWidth="0" ss:Width="124.5"/>
   <Column ss:AutoFitWidth="0" ss:Width="68.25" ss:Span="4"/>
   <Column ss:Index="23" ss:AutoFitWidth="0" ss:Width="79.5" ss:Span="7"/>
   <Column ss:Index="31" ss:AutoFitWidth="0" ss:Width="72"/>
   <Column ss:AutoFitWidth="0" ss:Width="65.25"/>
   <Column ss:AutoFitWidth="0" ss:Width="39.75"/>
   <Column ss:AutoFitWidth="0" ss:Width="54.75" ss:Span="1"/>
   <Row ss:AutoFitHeight="0" ss:Height="19.5">
    <Cell ss:MergeAcross="4" ss:StyleID="s26"><Data ss:Type="String">Supplementary Table S2. Identified proteins in iTRAQ </Data></Cell>
   </Row>
   <Row ss:AutoFitHeight="0" ss:Height="18.9375" ss:StyleID="s24">
    <Cell ss:StyleID="s23"><Data ss:Type="String">Accession</Data><NamedCell
      ss:Name="_FilterDatabase"/></Cell>
    <Cell ss:StyleID="s23"><Data ss:Type="String">Description</Data><NamedCell
      ss:Name="_FilterDatabase"/></Cell>
    <Cell ss:StyleID="s23"><Data ss:Type="String">Score</Data><NamedCell
      ss:Name="_FilterDatabase"/></Cell>
    <Cell ss:StyleID="s23"><Data ss:Type="String">Coverage</Data><NamedCell
      ss:Name="_FilterDatabase"/></Cell>
    <Cell ss:StyleID="s23"><Data ss:Type="String"># Proteins</Data><NamedCell
      ss:Name="_FilterDatabase"/></Cell>
    <Cell ss:StyleID="s23"><Data ss:Type="String"># Unique Peptides</Data><NamedCell
      ss:Name="_FilterDatabase"/></Cell>
    <Cell ss:StyleID="s23"><Data ss:Type="String"># Peptides</Data><NamedCell
      ss:Name="_FilterDatabase"/></Cell>
    <Cell ss:StyleID="s23"><Data ss:Type="String"># PSMs</Data><NamedCell
      ss:Name="_FilterDatabase"/></Cell>
    <Cell ss:StyleID="s23"><Data ss:Type="String">TP1/ref</Data><NamedCell
      ss:Name="_FilterDatabase"/></Cell>
    <Cell ss:StyleID="s23"><Data ss:Type="String">TP1/ref Count</Data><NamedCell
      ss:Name="_FilterDatabase"/></Cell>
    <Cell ss:StyleID="s23"><Data ss:Type="String">TP1/ref Variability [%]</Data><NamedCell
      ss:Name="_FilterDatabase"/></Cell>
    <Cell ss:StyleID="s23"><Data ss:Type="String">TP2/ref</Data><NamedCell
      ss:Name="_FilterDatabase"/></Cell>
    <Cell ss:StyleID="s23"><Data ss:Type="String">TP2/ref Count</Data><NamedCell
      ss:Name="_FilterDatabase"/></Cell>
    <Cell ss:StyleID="s23"><Data ss:Type="String">TP2/ref Variability [%]</Data><NamedCell
      ss:Name="_FilterDatabase"/></Cell>
    <Cell ss:StyleID="s23"><Data ss:Type="String">DSP1/ref</Data><NamedCell
      ss:Name="_FilterDatabase"/></Cell>
    <Cell ss:StyleID="s23"><Data ss:Type="String">DSP1/ref Count</Data><NamedCell
      ss:Name="_FilterDatabase"/></Cell>
    <Cell ss:StyleID="s23"><Data ss:Type="String">DSP1/ref Variability [%]</Data><NamedCell
      ss:Name="_FilterDatabase"/></Cell>
    <Cell ss:StyleID="s23"><Data ss:Type="String">DSP2/ref</Data><NamedCell
      ss:Name="_FilterDatabase"/></Cell>
    <Cell ss:StyleID="s23"><Data ss:Type="String">DSP2/ref Count</Data><NamedCell
      ss:Name="_FilterDatabase"/></Cell>
    <Cell ss:StyleID="s23"><Data ss:Type="String">DSP2/ref Variability [%]</Data><NamedCell
      ss:Name="_FilterDatabase"/></Cell>
    <Cell ss:StyleID="s23"><Data ss:Type="String">YY1/ref</Data><NamedCell
      ss:Name="_FilterDatabase"/></Cell>
    <Cell ss:StyleID="s23"><Data ss:Type="String">YY1/ref Count</Data><NamedCell
      ss:Name="_FilterDatabase"/></Cell>
    <Cell ss:StyleID="s23"><Data ss:Type="String">YY1/ref Variability [%]</Data><NamedCell
      ss:Name="_FilterDatabase"/></Cell>
    <Cell ss:StyleID="s23"><Data ss:Type="String">YY2/ref</Data><NamedCell
      ss:Name="_FilterDatabase"/></Cell>
    <Cell ss:StyleID="s23"><Data ss:Type="String">YY2/ref Count</Data><NamedCell
      ss:Name="_FilterDatabase"/></Cell>
    <Cell ss:StyleID="s23"><Data ss:Type="String">YY2/ref Variability [%]</Data><NamedCell
      ss:Name="_FilterDatabase"/></Cell>
    <Cell ss:StyleID="s23"><Data ss:Type="String">LL1/ref</Data><NamedCell
      ss:Name="_FilterDatabase"/></Cell>
    <Cell ss:StyleID="s23"><Data ss:Type="String">LL1/ref Count</Data><NamedCell
      ss:Name="_FilterDatabase"/></Cell>
    <Cell ss:StyleID="s23"><Data ss:Type="String">LL1/ref Variability [%]</Data><NamedCell
      ss:Name="_FilterDatabase"/></Cell>
    <Cell ss:StyleID="s23"><Data ss:Type="String">LL2/ref</Data><NamedCell
      ss:Name="_FilterDatabase"/></Cell>
    <Cell ss:StyleID="s23"><Data ss:Type="String">LL2/ref Count</Data><NamedCell
      ss:Name="_FilterDatabase"/></Cell>
    <Cell ss:StyleID="s23"><Data ss:Type="String">LL2/ref Variability [%]</Data><NamedCell
      ss:Name="_FilterDatabase"/></Cell>
    <Cell ss:StyleID="s23"><Data ss:Type="String"># AAs</Data><NamedCell
      ss:Name="_FilterDatabase"/></Cell>
    <Cell ss:StyleID="s23"><Data ss:Type="String">MW [kDa]</Data><NamedCell
      ss:Name="_FilterDatabase"/></Cell>
    <Cell ss:StyleID="s23"><Data ss:Type="String">calc. pI</Data><NamedCell
      ss:Name="_FilterDatabase"/></Cell>
   </Row>
   <Row>
    <Cell ss:StyleID="s16"><Data ss:Type="String">Q5XLD3</Data><NamedCell
      ss:Name="_FilterDatabase"/></Cell>
    <Cell ss:StyleID="s16"><Data ss:Type="String">Creatine kinase M-type OS=Sus scrofa GN=CKM PE=2 SV=1 - [KCRM_PIG]</Data><NamedCell
      ss:Name="_FilterDatabase"/></Cell>
    <Cell ss:StyleID="s17"><Data ss:Type="Number">35936.453734862102</Data><NamedCell
      ss:Name="_FilterDatabase"/></Cell>
    <Cell ss:StyleID="s18"><Data ss:Type="Number">80.05</Data><NamedCell
      ss:Name="_FilterDatabase"/></Cell>
    <Cell ss:StyleID="s19"><Data ss:Type="Number">7</Data><NamedCell
      ss:Name="_FilterDatabase"/></Cell>
    <Cell ss:StyleID="s19"><Data ss:Type="Number">31</Data><NamedCell
      ss:Name="_FilterDatabase"/></Cell>
    <Cell ss:StyleID="s19"><Data ss:Type="Number">34</Data><NamedCell
      ss:Name="_FilterDatabase"/></Cell>
    <Cell ss:StyleID="s19"><Data ss:Type="Number">3668</Data><NamedCell
      ss:Name="_FilterDatabase"/></Cell>
    <Cell ss:StyleID="s20"><Data ss:Type="Number">0.89059856377936797</Data><NamedCell
      ss:Name="_FilterDatabase"/></Cell>
    <Cell ss:StyleID="s21"><Data ss:Type="Number">3119</Data><NamedCell
      ss:Name="_FilterDatabase"/></Cell>
    <Cell ss:StyleID="s22"><Data ss:Type="Number">17.687697274953798</Data><NamedCell
      ss:Name="_FilterDatabase"/></Cell>
    <Cell ss:StyleID="s20"><Data ss:Type="Number">0.741789738721784</Data><NamedCell
      ss:Name="_FilterDatabase"/></Cell>
    <Cell ss:StyleID="s21"><Data ss:Type="Number">3119</Data><NamedCell
      ss:Name="_FilterDatabase"/></Cell>
    <Cell ss:StyleID="s22"><Data ss:Type="Number">24.465510634167501</Data><NamedCell
      ss:Name="_FilterDatabase"/></Cell>
    <Cell ss:StyleID="s20"><Data ss:Type="Number">0.86801094650189603</Data><NamedCell
      ss:Name="_FilterDatabase"/></Cell>
    <Cell ss:StyleID="s21"><Data ss:Type="Number">3112</Data><NamedCell
      ss:Name="_FilterDatabase"/></Cell>
    <Cell ss:StyleID="s22"><Data ss:Type="Number">16.859475707355099</Data><NamedCell
      ss:Name="_FilterDatabase"/></Cell>
    <Cell ss:StyleID="s20"><Data ss:Type="Number">1.01717762895927</Data><NamedCell
      ss:Name="_FilterDatabase"/></Cell>
    <Cell ss:StyleID="s21"><Data ss:Type="Number">3088</Data><NamedCell
      ss:Name="_FilterDatabase"/></Cell>
    <Cell ss:StyleID="s22"><Data ss:Type="Number">23.360824701921501</Data><NamedCell
      ss:Name="_FilterDatabase"/></Cell>
    <Cell ss:StyleID="s20"><Data ss:Type="Number">1.33493124636087</Data><NamedCell
      ss:Name="_FilterDatabase"/></Cell>
    <Cell ss:StyleID="s21"><Data ss:Type="Number">3117</Data><NamedCell
      ss:Name="_FilterDatabase"/></Cell>
    <Cell ss:StyleID="s22"><Data ss:Type="Number">19.371637422269899</Data><NamedCell
      ss:Name="_FilterDatabase"/></Cell>
    <Cell ss:StyleID="s20"><Data ss:Type="Number">1.2137591420812199</Data><NamedCell
      ss:Name="_FilterDatabase"/></Cell>
    <Cell ss:StyleID="s21"><Data ss:Type="Number">3118</Data><NamedCell
      ss:Name="_FilterDatabase"/></Cell>
    <Cell ss:StyleID="s22"><Data ss:Type="Number">21.366124934140799</Data><NamedCell
      ss:Name="_FilterDatabase"/></Cell>
    <Cell ss:StyleID="s20"><Data ss:Type="Number">1.11185629621061</Data><NamedCell
      ss:Name="_FilterDatabase"/></Cell>
    <Cell ss:StyleID="s21"><Data ss:Type="Number">3119</Data><NamedCell
      ss:Name="_FilterDatabase"/></Cell>
    <Cell ss:StyleID="s22"><Data ss:Type="Number">9.92325053082733</Data><NamedCell
      ss:Name="_FilterDatabase"/></Cell>
    <Cell ss:StyleID="s20"><Data ss:Type="Number">1.3816569275941699</Data><NamedCell
      ss:Name="_FilterDatabase"/></Cell>
    <Cell ss:StyleID="s21"><Data ss:Type="Number">3118</Data><NamedCell
      ss:Name="_FilterDatabase"/></Cell>
    <Cell ss:StyleID="s22"><Data ss:Type="Number">21.0167345354125</Data><NamedCell
      ss:Name="_FilterDatabase"/></Cell>
    <Cell ss:StyleID="s19"><Data ss:Type="Number">381</Data><NamedCell
      ss:Name="_FilterDatabase"/></Cell>
    <Cell ss:StyleID="s22"><Data ss:Type="Number">43.031853054659997</Data><NamedCell
      ss:Name="_FilterDatabase"/></Cell>
    <Cell ss:StyleID="s17"><Data ss:Type="Number">7.09326171875</Data><NamedCell
      ss:Name="_FilterDatabase"/></Cell>
   </Row>
   <Row>
    <Cell ss:StyleID="s16"><Data ss:Type="String">F1RFY2</Data><NamedCell
      ss:Name="_FilterDatabase"/></Cell>
    <Cell ss:StyleID="s16"><Data ss:Type="String">Beta-enolase OS=Sus scrofa GN=ENO3 PE=1 SV=1 - [F1RFY2_PIG]</Data><NamedCell
      ss:Name="_FilterDatabase"/></Cell>
    <Cell ss:StyleID="s17"><Data ss:Type="Number">21687.948667018001</Data><NamedCell
      ss:Name="_FilterDatabase"/></Cell>
    <Cell ss:StyleID="s18"><Data ss:Type="Number">59.68</Data><NamedCell
      ss:Name="_FilterDatabase"/></Cell>
    <Cell ss:StyleID="s19"><Data ss:Type="Number">2</Data><NamedCell
      ss:Name="_FilterDatabase"/></Cell>
    <Cell ss:StyleID="s19"><Data ss:Type="Number">19</Data><NamedCell
      ss:Name="_FilterDatabase"/></Cell>
    <Cell ss:StyleID="s19"><Data ss:Type="Number">31</Data><NamedCell
      ss:Name="_FilterDatabase"/></Cell>
    <Cell ss:StyleID="s19"><Data ss:Type="Number">2139</Data><NamedCell
      ss:Name="_FilterDatabase"/></Cell>
    <Cell ss:StyleID="s20"><Data ss:Type="Number">1.03504596843074</Data><NamedCell
      ss:Name="_FilterDatabase"/></Cell>
    <Cell ss:StyleID="s21"><Data ss:Type="Number">903</Data><NamedCell
      ss:Name="_FilterDatabase"/></Cell>
    <Cell ss:StyleID="s22"><Data ss:Type="Number">13.921534462899301</Data><NamedCell
      ss:Name="_FilterDatabase"/></Cell>
    <Cell ss:StyleID="s20"><Data ss:Type="Number">0.82266677131238097</Data><NamedCell
      ss:Name="_FilterDatabase"/></Cell>
    <Cell ss:StyleID="s21"><Data ss:Type="Number">903</Data><NamedCell
      ss:Name="_FilterDatabase"/></Cell>
    <Cell ss:StyleID="s22"><Data ss:Type="Number">17.706889906629801</Data><NamedCell
      ss:Name="_FilterDatabase"/></Cell>
    <Cell ss:StyleID="s20"><Data ss:Type="Number">0.68606362214514005</Data><NamedCell
      ss:Name="_FilterDatabase"/></Cell>
    <Cell ss:StyleID="s21"><Data ss:Type="Number">901</Data><NamedCell
      ss:Name="_FilterDatabase"/></Cell>
    <Cell ss:StyleID="s22"><Data ss:Type="Number">24.718418840137002</Data><NamedCell
      ss:Name="_FilterDatabase"/></Cell>
    <Cell ss:StyleID="s20"><Data ss:Type="Number">0.64056249147342204</Data><NamedCell
      ss:Name="_FilterDatabase"/></Cell>
    <Cell ss:StyleID="s21"><Data ss:Type="Number">870</Data><NamedCell
      ss:Name="_FilterDatabase"/></Cell>
    <Cell ss:StyleID="s22"><Data ss:Type="Number">34.338130149881501</Data><NamedCell
      ss:Name="_FilterDatabase"/></Cell>
    <Cell ss:StyleID="s20"><Data ss:Type="Number">1.0962177525063801</Data><NamedCell
      ss:Name="_FilterDatabase"/></Cell>
    <Cell ss:StyleID="s21"><Data ss:Type="Number">902</Data><NamedCell
      ss:Name="_FilterDatabase"/></Cell>
    <Cell ss:StyleID="s22"><Data ss:Type="Number">13.1592072860669</Data><NamedCell
      ss:Name="_FilterDatabase"/></Cell>
    <Cell ss:StyleID="s20"><Data ss:Type="Number">1.0873093537312899</Data><NamedCell
      ss:Name="_FilterDatabase"/></Cell>
    <Cell ss:StyleID="s21"><Data ss:Type="Number">903</Data><NamedCell
      ss:Name="_FilterDatabase"/></Cell>
    <Cell ss:StyleID="s22"><Data ss:Type="Number">15.825811893128099</Data><NamedCell
      ss:Name="_FilterDatabase"/></Cell>
    <Cell ss:StyleID="s20"><Data ss:Type="Number">1.3235763398162801</Data><NamedCell
      ss:Name="_FilterDatabase"/></Cell>
    <Cell ss:StyleID="s21"><Data ss:Type="Number">903</Data><NamedCell
      ss:Name="_FilterDatabase"/></Cell>
    <Cell ss:StyleID="s22"><Data ss:Type="Number">12.3827165234833</Data><NamedCell
      ss:Name="_FilterDatabase"/></Cell>
    <Cell ss:StyleID="s20"><Data ss:Type="Number">1.3805773960977299</Data><NamedCell
      ss:Name="_FilterDatabase"/></Cell>
    <Cell ss:StyleID="s21"><Data ss:Type="Number">901</Data><NamedCell
      ss:Name="_FilterDatabase"/></Cell>
    <Cell ss:StyleID="s22"><Data ss:Type="Number">19.630896046069999</Data><NamedCell
      ss:Name="_FilterDatabase"/></Cell>
    <Cell ss:StyleID="s19"><Data ss:Type="Number">434</Data><NamedCell
      ss:Name="_FilterDatabase"/></Cell>
    <Cell ss:StyleID="s22"><Data ss:Type="Number">47.08440115466</Data><NamedCell
      ss:Name="_FilterDatabase"/></Cell>
    <Cell ss:StyleID="s17"><Data ss:Type="Number">7.95751953125</Data><NamedCell
      ss:Name="_FilterDatabase"/></Cell>
   </Row>
   <Row>
    <Cell ss:StyleID="s16"><Data ss:Type="String">P68137</Data><NamedCell
      ss:Name="_FilterDatabase"/></Cell>
    <Cell ss:StyleID="s16"><Data ss:Type="String">Actin, alpha skeletal muscle OS=Sus scrofa GN=ACTA1 PE=3 SV=1 - [ACTS_PIG]</Data><NamedCell
      ss:Name="_FilterDatabase"/></Cell>
    <Cell ss:StyleID="s17"><Data ss:Type="Number">21142.817310953698</Data><NamedCell
      ss:Name="_FilterDatabase"/></Cell>
    <Cell ss:StyleID="s18"><Data ss:Type="Number">62.6</Data><NamedCell
      ss:Name="_FilterDatabase"/></Cell>
    <Cell ss:StyleID="s19"><Data ss:Type="Number">4</Data><NamedCell
      ss:Name="_FilterDatabase"/></Cell>
    <Cell ss:StyleID="s19"><Data ss:Type="Number">3</Data><NamedCell
      ss:Name="_FilterDatabase"/></Cell>
    <Cell ss:StyleID="s19"><Data ss:Type="Number">23</Data><NamedCell
      ss:Name="_FilterDatabase"/></Cell>
    <Cell ss:StyleID="s19"><Data ss:Type="Number">3115</Data><NamedCell
      ss:Name="_FilterDatabase"/></Cell>
    <Cell ss:StyleID="s20"><Data ss:Type="Number">1.40271927563771</Data><NamedCell
      ss:Name="_FilterDatabase"/></Cell>
    <Cell ss:StyleID="s21"><Data ss:Type="Number">541</Data><NamedCell
      ss:Name="_FilterDatabase"/></Cell>
    <Cell ss:StyleID="s22"><Data ss:Type="Number">20.4880448347797</Data><NamedCell
      ss:Name="_FilterDatabase"/></Cell>
    <Cell ss:StyleID="s20"><Data ss:Type="Number">1.1531220581275901</Data><NamedCell
      ss:Name="_FilterDatabase"/></Cell>
    <Cell ss:StyleID="s21"><Data ss:Type="Number">541</Data><NamedCell
      ss:Name="_FilterDatabase"/></Cell>
    <Cell ss:StyleID="s22"><Data ss:Type="Number">11.8977131872999</Data><NamedCell
      ss:Name="_FilterDatabase"/></Cell>
    <Cell ss:StyleID="s20"><Data ss:Type="Number">0.69217886220915503</Data><NamedCell
      ss:Name="_FilterDatabase"/></Cell>
    <Cell ss:StyleID="s21"><Data ss:Type="Number">540</Data><NamedCell
      ss:Name="_FilterDatabase"/></Cell>
    <Cell ss:StyleID="s22"><Data ss:Type="Number">25.178590129250999</Data><NamedCell
      ss:Name="_FilterDatabase"/></Cell>
    <Cell ss:StyleID="s20"><Data ss:Type="Number">0.57923712034137098</Data><NamedCell
      ss:Name="_FilterDatabase"/></Cell>
    <Cell ss:StyleID="s21"><Data ss:Type="Number">406</Data><NamedCell
      ss:Name="_FilterDatabase"/></Cell>
    <Cell ss:StyleID="s22"><Data ss:Type="Number">43.254492699685002</Data><NamedCell
      ss:Name="_FilterDatabase"/></Cell>
    <Cell ss:StyleID="s20"><Data ss:Type="Number">0.79775482810706499</Data><NamedCell
      ss:Name="_FilterDatabase"/></Cell>
    <Cell ss:StyleID="s21"><Data ss:Type="Number">541</Data><NamedCell
      ss:Name="_FilterDatabase"/></Cell>
    <Cell ss:StyleID="s22"><Data ss:Type="Number">28.008928426010701</Data><NamedCell
      ss:Name="_FilterDatabase"/></Cell>
    <Cell ss:StyleID="s20"><Data ss:Type="Number">0.66610885874131998</Data><NamedCell
      ss:Name="_FilterDatabase"/></Cell>
    <Cell ss:StyleID="s21"><Data ss:Type="Number">538</Data><NamedCell
      ss:Name="_FilterDatabase"/></Cell>
    <Cell ss:StyleID="s22"><Data ss:Type="Number">45.321648515936097</Data><NamedCell
      ss:Name="_FilterDatabase"/></Cell>
    <Cell ss:StyleID="s20"><Data ss:Type="Number">1.1821616037570599</Data><NamedCell
      ss:Name="_FilterDatabase"/></Cell>
    <Cell ss:StyleID="s21"><Data ss:Type="Number">541</Data><NamedCell
      ss:Name="_FilterDatabase"/></Cell>
    <Cell ss:StyleID="s22"><Data ss:Type="Number">11.9987700900839</Data><NamedCell
      ss:Name="_FilterDatabase"/></Cell>
    <Cell ss:StyleID="s20"><Data ss:Type="Number">0.85156457676817199</Data><NamedCell
      ss:Name="_FilterDatabase"/></Cell>
    <Cell ss:StyleID="s21"><Data ss:Type="Number">540</Data><NamedCell
      ss:Name="_FilterDatabase"/></Cell>
    <Cell ss:StyleID="s22"><Data ss:Type="Number">27.506110010701601</Data><NamedCell
      ss:Name="_FilterDatabase"/></Cell>
    <Cell ss:StyleID="s19"><Data ss:Type="Number">377</Data><NamedCell
      ss:Name="_FilterDatabase"/></Cell>
    <Cell ss:StyleID="s22"><Data ss:Type="Number">42.023854724659998</Data><NamedCell
      ss:Name="_FilterDatabase"/></Cell>
    <Cell ss:StyleID="s17"><Data ss:Type="Number">5.38916015625</Data><NamedCell
      ss:Name="_FilterDatabase"/></Cell>
   </Row>
   <Row>
    <Cell ss:StyleID="s16"><Data ss:Type="String">A0A0B8RSY9</Data><NamedCell
      ss:Name="_FilterDatabase"/></Cell>
    <Cell ss:StyleID="s16"><Data ss:Type="String">Enolase 1, (Alpha) OS=Sus scrofa domesticus GN=ENO1 PE=3 SV=1 - [A0A0B8RSY9_PIG]</Data><NamedCell
      ss:Name="_FilterDatabase"/></Cell>
    <Cell ss:StyleID="s17"><Data ss:Type="Number">15636.0059268816</Data><NamedCell
      ss:Name="_FilterDatabase"/></Cell>
    <Cell ss:StyleID="s18"><Data ss:Type="Number">57.83</Data><NamedCell
      ss:Name="_FilterDatabase"/></Cell>
    <Cell ss:StyleID="s19"><Data ss:Type="Number">3</Data><NamedCell
      ss:Name="_FilterDatabase"/></Cell>
    <Cell ss:StyleID="s19"><Data ss:Type="Number">16</Data><NamedCell
      ss:Name="_FilterDatabase"/></Cell>
    <Cell ss:StyleID="s19"><Data ss:Type="Number">25</Data><NamedCell
      ss:Name="_FilterDatabase"/></Cell>
    <Cell ss:StyleID="s19"><Data ss:Type="Number">1224</Data><NamedCell
      ss:Name="_FilterDatabase"/></Cell>
    <Cell ss:StyleID="s20"><Data ss:Type="Number">0.95578090480101396</Data><NamedCell
      ss:Name="_FilterDatabase"/></Cell>
    <Cell ss:StyleID="s21"><Data ss:Type="Number">133</Data><NamedCell
      ss:Name="_FilterDatabase"/></Cell>
    <Cell ss:StyleID="s22"><Data ss:Type="Number">12.8403702664479</Data><NamedCell
      ss:Name="_FilterDatabase"/></Cell>
    <Cell ss:StyleID="s20"><Data ss:Type="Number">0.97454191120229805</Data><NamedCell
      ss:Name="_FilterDatabase"/></Cell>
    <Cell ss:StyleID="s21"><Data ss:Type="Number">133</Data><NamedCell
      ss:Name="_FilterDatabase"/></Cell>
    <Cell ss:StyleID="s22"><Data ss:Type="Number">9.6060005083537892</Data><NamedCell
      ss:Name="_FilterDatabase"/></Cell>
    <Cell ss:StyleID="s20"><Data ss:Type="Number">0.832351058027887</Data><NamedCell
      ss:Name="_FilterDatabase"/></Cell>
    <Cell ss:StyleID="s21"><Data ss:Type="Number">133</Data><NamedCell
      ss:Name="_FilterDatabase"/></Cell>
    <Cell ss:StyleID="s22"><Data ss:Type="Number">12.3367535538904</Data><NamedCell
      ss:Name="_FilterDatabase"/></Cell>
    <Cell ss:StyleID="s20"><Data ss:Type="Number">0.86672823925015696</Data><NamedCell
      ss:Name="_FilterDatabase"/></Cell>
    <Cell ss:StyleID="s21"><Data ss:Type="Number">133</Data><NamedCell
      ss:Name="_FilterDatabase"/></Cell>
    <Cell ss:StyleID="s22"><Data ss:Type="Number">20.981977700394999</Data><NamedCell
      ss:Name="_FilterDatabase"/></Cell>
    <Cell ss:StyleID="s20"><Data ss:Type="Number">1.03531111486289</Data><NamedCell
      ss:Name="_FilterDatabase"/></Cell>
    <Cell ss:StyleID="s21"><Data ss:Type="Number">133</Data><NamedCell
      ss:Name="_FilterDatabase"/></Cell>
    <Cell ss:StyleID="s22"><Data ss:Type="Number">12.454423609217301</Data><NamedCell
      ss:Name="_FilterDatabase"/></Cell>
    <Cell ss:StyleID="s20"><Data ss:Type="Number">1.0173457934182299</Data><NamedCell
      ss:Name="_FilterDatabase"/></Cell>
    <Cell ss:StyleID="s21"><Data ss:Type="Number">133</Data><NamedCell
      ss:Name="_FilterDatabase"/></Cell>
    <Cell ss:StyleID="s22"><Data ss:Type="Number">16.261564085357598</Data><NamedCell
      ss:Name="_FilterDatabase"/></Cell>
    <Cell ss:StyleID="s20"><Data ss:Type="Number">1.13152124525068</Data><NamedCell
      ss:Name="_FilterDatabase"/></Cell>
    <Cell ss:StyleID="s21"><Data ss:Type="Number">133</Data><NamedCell
      ss:Name="_FilterDatabase"/></Cell>
    <Cell ss:StyleID="s22"><Data ss:Type="Number">8.2696949811787501</Data><NamedCell
      ss:Name="_FilterDatabase"/></Cell>
    <Cell ss:StyleID="s20"><Data ss:Type="Number">1.3620415758056501</Data><NamedCell
      ss:Name="_FilterDatabase"/></Cell>
    <Cell ss:StyleID="s21"><Data ss:Type="Number">133</Data><NamedCell
      ss:Name="_FilterDatabase"/></Cell>
    <Cell ss:StyleID="s22"><Data ss:Type="Number">16.240588659510902</Data><NamedCell
      ss:Name="_FilterDatabase"/></Cell>
    <Cell ss:StyleID="s19"><Data ss:Type="Number">434</Data><NamedCell
      ss:Name="_FilterDatabase"/></Cell>
    <Cell ss:StyleID="s22"><Data ss:Type="Number">47.258354694659999</Data><NamedCell
      ss:Name="_FilterDatabase"/></Cell>
    <Cell ss:StyleID="s17"><Data ss:Type="Number">6.87353515625</Data><NamedCell
      ss:Name="_FilterDatabase"/></Cell>
   </Row>
   <Row>
    <Cell ss:StyleID="s16"><Data ss:Type="String">A1XQT6</Data><NamedCell
      ss:Name="_FilterDatabase"/></Cell>
    <Cell ss:StyleID="s16"><Data ss:Type="String">MLC1f OS=Sus scrofa GN=MYL1 PE=1 SV=1 - [A1XQT6_PIG]</Data><NamedCell
      ss:Name="_FilterDatabase"/></Cell>
    <Cell ss:StyleID="s17"><Data ss:Type="Number">14324.267375265999</Data><NamedCell
      ss:Name="_FilterDatabase"/></Cell>
    <Cell ss:StyleID="s18"><Data ss:Type="Number">76.56</Data><NamedCell
      ss:Name="_FilterDatabase"/></Cell>
    <Cell ss:StyleID="s19"><Data ss:Type="Number">6</Data><NamedCell
      ss:Name="_FilterDatabase"/></Cell>
    <Cell ss:StyleID="s19"><Data ss:Type="Number">6</Data><NamedCell
      ss:Name="_FilterDatabase"/></Cell>
    <Cell ss:StyleID="s19"><Data ss:Type="Number">19</Data><NamedCell
      ss:Name="_FilterDatabase"/></Cell>
    <Cell ss:StyleID="s19"><Data ss:Type="Number">1820</Data><NamedCell
      ss:Name="_FilterDatabase"/></Cell>
    <Cell ss:StyleID="s20"><Data ss:Type="Number">0.50159823272912896</Data><NamedCell
      ss:Name="_FilterDatabase"/></Cell>
    <Cell ss:StyleID="s21"><Data ss:Type="Number">244</Data><NamedCell
      ss:Name="_FilterDatabase"/></Cell>
    <Cell ss:StyleID="s22"><Data ss:Type="Number">55.550247874370598</Data><NamedCell
      ss:Name="_FilterDatabase"/></Cell>
    <Cell ss:StyleID="s20"><Data ss:Type="Number">0.70028196324971403</Data><NamedCell
      ss:Name="_FilterDatabase"/></Cell>
    <Cell ss:StyleID="s21"><Data ss:Type="Number">244</Data><NamedCell
      ss:Name="_FilterDatabase"/></Cell>
    <Cell ss:StyleID="s22"><Data ss:Type="Number">32.154342064613303</Data><NamedCell
      ss:Name="_FilterDatabase"/></Cell>
    <Cell ss:StyleID="s20"><Data ss:Type="Number">1.0801613687914799</Data><NamedCell
      ss:Name="_FilterDatabase"/></Cell>
    <Cell ss:StyleID="s21"><Data ss:Type="Number">243</Data><NamedCell
      ss:Name="_FilterDatabase"/></Cell>
    <Cell ss:StyleID="s22"><Data ss:Type="Number">18.338959018449099</Data><NamedCell
      ss:Name="_FilterDatabase"/></Cell>
    <Cell ss:StyleID="s20"><Data ss:Type="Number">1.2554838309867999</Data><NamedCell
      ss:Name="_FilterDatabase"/></Cell>
    <Cell ss:StyleID="s21"><Data ss:Type="Number">242</Data><NamedCell
      ss:Name="_FilterDatabase"/></Cell>
    <Cell ss:StyleID="s22"><Data ss:Type="Number">25.544021883150499</Data><NamedCell
      ss:Name="_FilterDatabase"/></Cell>
    <Cell ss:StyleID="s20"><Data ss:Type="Number">1.7141569087903601</Data><NamedCell
      ss:Name="_FilterDatabase"/></Cell>
    <Cell ss:StyleID="s21"><Data ss:Type="Number">244</Data><NamedCell
      ss:Name="_FilterDatabase"/></Cell>
    <Cell ss:StyleID="s22"><Data ss:Type="Number">19.9353571398353</Data><NamedCell
      ss:Name="_FilterDatabase"/></Cell>
    <Cell ss:StyleID="s20"><Data ss:Type="Number">1.5586548707833301</Data><NamedCell
      ss:Name="_FilterDatabase"/></Cell>
    <Cell ss:StyleID="s21"><Data ss:Type="Number">244</Data><NamedCell
      ss:Name="_FilterDatabase"/></Cell>
    <Cell ss:StyleID="s22"><Data ss:Type="Number">26.786343297559199</Data><NamedCell
      ss:Name="_FilterDatabase"/></Cell>
    <Cell ss:StyleID="s20"><Data ss:Type="Number">0.89720563407471399</Data><NamedCell
      ss:Name="_FilterDatabase"/></Cell>
    <Cell ss:StyleID="s21"><Data ss:Type="Number">244</Data><NamedCell
      ss:Name="_FilterDatabase"/></Cell>
    <Cell ss:StyleID="s22"><Data ss:Type="Number">10.7695688222967</Data><NamedCell
      ss:Name="_FilterDatabase"/></Cell>
    <Cell ss:StyleID="s20"><Data ss:Type="Number">1.6119272813852199</Data><NamedCell
      ss:Name="_FilterDatabase"/></Cell>
    <Cell ss:StyleID="s21"><Data ss:Type="Number">244</Data><NamedCell
      ss:Name="_FilterDatabase"/></Cell>
    <Cell ss:StyleID="s22"><Data ss:Type="Number">22.992932421701202</Data><NamedCell
      ss:Name="_FilterDatabase"/></Cell>
    <Cell ss:StyleID="s19"><Data ss:Type="Number">192</Data><NamedCell
      ss:Name="_FilterDatabase"/></Cell>
    <Cell ss:StyleID="s22"><Data ss:Type="Number">20.904559154659999</Data><NamedCell
      ss:Name="_FilterDatabase"/></Cell>
    <Cell ss:StyleID="s17"><Data ss:Type="Number">4.95751953125</Data><NamedCell
      ss:Name="_FilterDatabase"/></Cell>
   </Row>
   <Row>
    <Cell ss:StyleID="s16"><Data ss:Type="String">Q5EFJ2</Data><NamedCell
      ss:Name="_FilterDatabase"/></Cell>
    <Cell ss:StyleID="s16"><Data ss:Type="String">Alkali myosin light chain 3 A2 catalytic OS=Sus scrofa GN=MLC3F PE=2 SV=1 - [Q5EFJ2_PIG]</Data><NamedCell
      ss:Name="_FilterDatabase"/></Cell>
    <Cell ss:StyleID="s17"><Data ss:Type="Number">13647.040927005</Data><NamedCell
      ss:Name="_FilterDatabase"/></Cell>
    <Cell ss:StyleID="s18"><Data ss:Type="Number">74.67</Data><NamedCell
      ss:Name="_FilterDatabase"/></Cell>
    <Cell ss:StyleID="s19"><Data ss:Type="Number">5</Data><NamedCell
      ss:Name="_FilterDatabase"/></Cell>
    <Cell ss:StyleID="s19"><Data ss:Type="Number">2</Data><NamedCell
      ss:Name="_FilterDatabase"/></Cell>
    <Cell ss:StyleID="s19"><Data ss:Type="Number">15</Data><NamedCell
      ss:Name="_FilterDatabase"/></Cell>
    <Cell ss:StyleID="s19"><Data ss:Type="Number">1736</Data><NamedCell
      ss:Name="_FilterDatabase"/></Cell>
    <Cell ss:StyleID="s20"><Data ss:Type="Number">0.78491083417369401</Data><NamedCell
      ss:Name="_FilterDatabase"/></Cell>
    <Cell ss:StyleID="s21"><Data ss:Type="Number">166</Data><NamedCell
      ss:Name="_FilterDatabase"/></Cell>
    <Cell ss:StyleID="s22"><Data ss:Type="Number">18.074140110098099</Data><NamedCell
      ss:Name="_FilterDatabase"/></Cell>
    <Cell ss:StyleID="s20"><Data ss:Type="Number">0.75573835011509505</Data><NamedCell
      ss:Name="_FilterDatabase"/></Cell>
    <Cell ss:StyleID="s21"><Data ss:Type="Number">166</Data><NamedCell
      ss:Name="_FilterDatabase"/></Cell>
    <Cell ss:StyleID="s22"><Data ss:Type="Number">20.522174327469202</Data><NamedCell
      ss:Name="_FilterDatabase"/></Cell>
    <Cell ss:StyleID="s20"><Data ss:Type="Number">0.776423482800632</Data><NamedCell
      ss:Name="_FilterDatabase"/></Cell>
    <Cell ss:StyleID="s21"><Data ss:Type="Number">166</Data><NamedCell
      ss:Name="_FilterDatabase"/></Cell>
    <Cell ss:StyleID="s22"><Data ss:Type="Number">18.3060558948984</Data><NamedCell
      ss:Name="_FilterDatabase"/></Cell>
    <Cell ss:StyleID="s20"><Data ss:Type="Number">0.984533530538796</Data><NamedCell
      ss:Name="_FilterDatabase"/></Cell>
    <Cell ss:StyleID="s21"><Data ss:Type="Number">165</Data><NamedCell
      ss:Name="_FilterDatabase"/></Cell>
    <Cell ss:StyleID="s22"><Data ss:Type="Number">16.5552976963959</Data><NamedCell
      ss:Name="_FilterDatabase"/></Cell>
    <Cell ss:StyleID="s20"><Data ss:Type="Number">1.6054075839280699</Data><NamedCell
      ss:Name="_FilterDatabase"/></Cell>
    <Cell ss:StyleID="s21"><Data ss:Type="Number">166</Data><NamedCell
      ss:Name="_FilterDatabase"/></Cell>
    <Cell ss:StyleID="s22"><Data ss:Type="Number">20.5043157277684</Data><NamedCell
      ss:Name="_FilterDatabase"/></Cell>
    <Cell ss:StyleID="s20"><Data ss:Type="Number">1.3721408468327601</Data><NamedCell
      ss:Name="_FilterDatabase"/></Cell>
    <Cell ss:StyleID="s21"><Data ss:Type="Number">166</Data><NamedCell
      ss:Name="_FilterDatabase"/></Cell>
    <Cell ss:StyleID="s22"><Data ss:Type="Number">16.620937722554402</Data><NamedCell
      ss:Name="_FilterDatabase"/></Cell>
    <Cell ss:StyleID="s20"><Data ss:Type="Number">0.97137145912242795</Data><NamedCell
      ss:Name="_FilterDatabase"/></Cell>
    <Cell ss:StyleID="s21"><Data ss:Type="Number">166</Data><NamedCell
      ss:Name="_FilterDatabase"/></Cell>
    <Cell ss:StyleID="s22"><Data ss:Type="Number">10.443126390610299</Data><NamedCell
      ss:Name="_FilterDatabase"/></Cell>
    <Cell ss:StyleID="s20"><Data ss:Type="Number">1.5470114554343599</Data><NamedCell
      ss:Name="_FilterDatabase"/></Cell>
    <Cell ss:StyleID="s21"><Data ss:Type="Number">166</Data><NamedCell
      ss:Name="_FilterDatabase"/></Cell>
    <Cell ss:StyleID="s22"><Data ss:Type="Number">18.276825548463801</Data><NamedCell
      ss:Name="_FilterDatabase"/></Cell>
    <Cell ss:StyleID="s19"><Data ss:Type="Number">150</Data><NamedCell
      ss:Name="_FilterDatabase"/></Cell>
    <Cell ss:StyleID="s22"><Data ss:Type="Number">16.647169974659999</Data><NamedCell
      ss:Name="_FilterDatabase"/></Cell>
    <Cell ss:StyleID="s17"><Data ss:Type="Number">4.67822265625</Data><NamedCell
      ss:Name="_FilterDatabase"/></Cell>
   </Row>
   <Row>
    <Cell ss:StyleID="s16"><Data ss:Type="String">I3LCN1</Data><NamedCell
      ss:Name="_FilterDatabase"/></Cell>
    <Cell ss:StyleID="s16"><Data ss:Type="String">Uncharacterized protein OS=Sus scrofa GN=ENO2 PE=1 SV=1 - [I3LCN1_PIG]</Data><NamedCell
      ss:Name="_FilterDatabase"/></Cell>
    <Cell ss:StyleID="s17"><Data ss:Type="Number">12928.545286684999</Data><NamedCell
      ss:Name="_FilterDatabase"/></Cell>
    <Cell ss:StyleID="s18"><Data ss:Type="Number">10.83</Data><NamedCell
      ss:Name="_FilterDatabase"/></Cell>
    <Cell ss:StyleID="s19"><Data ss:Type="Number">1</Data><NamedCell
      ss:Name="_FilterDatabase"/></Cell>
    <Cell ss:StyleID="s19"><Data ss:Type="Number">1</Data><NamedCell
      ss:Name="_FilterDatabase"/></Cell>
    <Cell ss:StyleID="s19"><Data ss:Type="Number">6</Data><NamedCell
      ss:Name="_FilterDatabase"/></Cell>
    <Cell ss:StyleID="s19"><Data ss:Type="Number">565</Data><NamedCell
      ss:Name="_FilterDatabase"/></Cell>
    <Cell ss:StyleID="s20"><Data ss:Type="Number">1.29586319627669</Data><NamedCell
      ss:Name="_FilterDatabase"/></Cell>
    <Cell ss:StyleID="s21"><Data ss:Type="Number">15</Data><NamedCell
      ss:Name="_FilterDatabase"/></Cell>
    <Cell ss:StyleID="s22"><Data ss:Type="Number">7.4688775734010697</Data><NamedCell
      ss:Name="_FilterDatabase"/></Cell>
    <Cell ss:StyleID="s20"><Data ss:Type="Number">0.892321171560435</Data><NamedCell
      ss:Name="_FilterDatabase"/></Cell>
    <Cell ss:StyleID="s21"><Data ss:Type="Number">15</Data><NamedCell
      ss:Name="_FilterDatabase"/></Cell>
    <Cell ss:StyleID="s22"><Data ss:Type="Number">11.0437210171128</Data><NamedCell
      ss:Name="_FilterDatabase"/></Cell>
    <Cell ss:StyleID="s20"><Data ss:Type="Number">0.65232623845835602</Data><NamedCell
      ss:Name="_FilterDatabase"/></Cell>
    <Cell ss:StyleID="s21"><Data ss:Type="Number">15</Data><NamedCell
      ss:Name="_FilterDatabase"/></Cell>
    <Cell ss:StyleID="s22"><Data ss:Type="Number">25.461823398583601</Data><NamedCell
      ss:Name="_FilterDatabase"/></Cell>
    <Cell ss:StyleID="s20"><Data ss:Type="Number">0.597173196776283</Data><NamedCell
      ss:Name="_FilterDatabase"/></Cell>
    <Cell ss:StyleID="s21"><Data ss:Type="Number">14</Data><NamedCell
      ss:Name="_FilterDatabase"/></Cell>
    <Cell ss:StyleID="s22"><Data ss:Type="Number">19.6895415062823</Data><NamedCell
      ss:Name="_FilterDatabase"/></Cell>
    <Cell ss:StyleID="s20"><Data ss:Type="Number">0.91523822796358101</Data><NamedCell
      ss:Name="_FilterDatabase"/></Cell>
    <Cell ss:StyleID="s21"><Data ss:Type="Number">15</Data><NamedCell
      ss:Name="_FilterDatabase"/></Cell>
    <Cell ss:StyleID="s22"><Data ss:Type="Number">8.3771161324085792</Data><NamedCell
      ss:Name="_FilterDatabase"/></Cell>
    <Cell ss:StyleID="s20"><Data ss:Type="Number">0.83134835873942103</Data><NamedCell
      ss:Name="_FilterDatabase"/></Cell>
    <Cell ss:StyleID="s21"><Data ss:Type="Number">15</Data><NamedCell
      ss:Name="_FilterDatabase"/></Cell>
    <Cell ss:StyleID="s22"><Data ss:Type="Number">10.148015465485299</Data><NamedCell
      ss:Name="_FilterDatabase"/></Cell>
    <Cell ss:StyleID="s20"><Data ss:Type="Number">1.33385132152542</Data><NamedCell
      ss:Name="_FilterDatabase"/></Cell>
    <Cell ss:StyleID="s21"><Data ss:Type="Number">15</Data><NamedCell
      ss:Name="_FilterDatabase"/></Cell>
    <Cell ss:StyleID="s22"><Data ss:Type="Number">9.6588332145043996</Data><NamedCell
      ss:Name="_FilterDatabase"/></Cell>
    <Cell ss:StyleID="s20"><Data ss:Type="Number">1.2035706682475</Data><NamedCell
      ss:Name="_FilterDatabase"/></Cell>
    <Cell ss:StyleID="s21"><Data ss:Type="Number">15</Data><NamedCell
      ss:Name="_FilterDatabase"/></Cell>
    <Cell ss:StyleID="s22"><Data ss:Type="Number">11.618806593105999</Data><NamedCell
      ss:Name="_FilterDatabase"/></Cell>
    <Cell ss:StyleID="s19"><Data ss:Type="Number">434</Data><NamedCell
      ss:Name="_FilterDatabase"/></Cell>
    <Cell ss:StyleID="s22"><Data ss:Type="Number">47.095979594660001</Data><NamedCell
      ss:Name="_FilterDatabase"/></Cell>
    <Cell ss:StyleID="s17"><Data ss:Type="Number">5.07177734375</Data><NamedCell
      ss:Name="_FilterDatabase"/></Cell>
   </Row>
   <Row>
    <Cell ss:StyleID="s16"><Data ss:Type="String">P00355</Data><NamedCell
      ss:Name="_FilterDatabase"/></Cell>
    <Cell ss:StyleID="s16"><Data ss:Type="String">Glyceraldehyde-3-phosphate dehydrogenase OS=Sus scrofa GN=GAPDH PE=1 SV=4 - [G3P_PIG]</Data><NamedCell
      ss:Name="_FilterDatabase"/></Cell>
    <Cell ss:StyleID="s17"><Data ss:Type="Number">12716.6143811563</Data><NamedCell
      ss:Name="_FilterDatabase"/></Cell>
    <Cell ss:StyleID="s18"><Data ss:Type="Number">62.46</Data><NamedCell
      ss:Name="_FilterDatabase"/></Cell>
    <Cell ss:StyleID="s19"><Data ss:Type="Number">16</Data><NamedCell
      ss:Name="_FilterDatabase"/></Cell>
    <Cell ss:StyleID="s19"><Data ss:Type="Number">6</Data><NamedCell
      ss:Name="_FilterDatabase"/></Cell>
    <Cell ss:StyleID="s19"><Data ss:Type="Number">24</Data><NamedCell
      ss:Name="_FilterDatabase"/></Cell>
    <Cell ss:StyleID="s19"><Data ss:Type="Number">2003</Data><NamedCell
      ss:Name="_FilterDatabase"/></Cell>
    <Cell ss:StyleID="s20"><Data ss:Type="Number">1.0384063544442099</Data><NamedCell
      ss:Name="_FilterDatabase"/></Cell>
    <Cell ss:StyleID="s21"><Data ss:Type="Number">936</Data><NamedCell
      ss:Name="_FilterDatabase"/></Cell>
    <Cell ss:StyleID="s22"><Data ss:Type="Number">20.218237144426201</Data><NamedCell
      ss:Name="_FilterDatabase"/></Cell>
    <Cell ss:StyleID="s20"><Data ss:Type="Number">0.87743143793599099</Data><NamedCell
      ss:Name="_FilterDatabase"/></Cell>
    <Cell ss:StyleID="s21"><Data ss:Type="Number">936</Data><NamedCell
      ss:Name="_FilterDatabase"/></Cell>
    <Cell ss:StyleID="s22"><Data ss:Type="Number">19.349980256932</Data><NamedCell
      ss:Name="_FilterDatabase"/></Cell>
    <Cell ss:StyleID="s20"><Data ss:Type="Number">0.79995104240412196</Data><NamedCell
      ss:Name="_FilterDatabase"/></Cell>
    <Cell ss:StyleID="s21"><Data ss:Type="Number">935</Data><NamedCell
      ss:Name="_FilterDatabase"/></Cell>
    <Cell ss:StyleID="s22"><Data ss:Type="Number">19.343469016899601</Data><NamedCell
      ss:Name="_FilterDatabase"/></Cell>
    <Cell ss:StyleID="s20"><Data ss:Type="Number">0.60654194238440395</Data><NamedCell
      ss:Name="_FilterDatabase"/></Cell>
    <Cell ss:StyleID="s21"><Data ss:Type="Number">858</Data><NamedCell
      ss:Name="_FilterDatabase"/></Cell>
    <Cell ss:StyleID="s22"><Data ss:Type="Number">42.476492383078202</Data><NamedCell
      ss:Name="_FilterDatabase"/></Cell>
    <Cell ss:StyleID="s20"><Data ss:Type="Number">0.84727835782604199</Data><NamedCell
      ss:Name="_FilterDatabase"/></Cell>
    <Cell ss:StyleID="s21"><Data ss:Type="Number">935</Data><NamedCell
      ss:Name="_FilterDatabase"/></Cell>
    <Cell ss:StyleID="s22"><Data ss:Type="Number">20.843851857896599</Data><NamedCell
      ss:Name="_FilterDatabase"/></Cell>
    <Cell ss:StyleID="s20"><Data ss:Type="Number">0.92030064213032203</Data><NamedCell
      ss:Name="_FilterDatabase"/></Cell>
    <Cell ss:StyleID="s21"><Data ss:Type="Number">936</Data><NamedCell
      ss:Name="_FilterDatabase"/></Cell>
    <Cell ss:StyleID="s22"><Data ss:Type="Number">16.9067108826676</Data><NamedCell
      ss:Name="_FilterDatabase"/></Cell>
    <Cell ss:StyleID="s20"><Data ss:Type="Number">1.4532381282898399</Data><NamedCell
      ss:Name="_FilterDatabase"/></Cell>
    <Cell ss:StyleID="s21"><Data ss:Type="Number">936</Data><NamedCell
      ss:Name="_FilterDatabase"/></Cell>
    <Cell ss:StyleID="s22"><Data ss:Type="Number">25.981795158341399</Data><NamedCell
      ss:Name="_FilterDatabase"/></Cell>
    <Cell ss:StyleID="s20"><Data ss:Type="Number">1.1847650342231699</Data><NamedCell
      ss:Name="_FilterDatabase"/></Cell>
    <Cell ss:StyleID="s21"><Data ss:Type="Number">936</Data><NamedCell
      ss:Name="_FilterDatabase"/></Cell>
    <Cell ss:StyleID="s22"><Data ss:Type="Number">23.1089666154935</Data><NamedCell
      ss:Name="_FilterDatabase"/></Cell>
    <Cell ss:StyleID="s19"><Data ss:Type="Number">333</Data><NamedCell
      ss:Name="_FilterDatabase"/></Cell>
    <Cell ss:StyleID="s22"><Data ss:Type="Number">35.813275574659997</Data><NamedCell
      ss:Name="_FilterDatabase"/></Cell>
    <Cell ss:StyleID="s17"><Data ss:Type="Number">8.35302734375</Data><NamedCell
      ss:Name="_FilterDatabase"/></Cell>
   </Row>
   <Row>
    <Cell ss:StyleID="s16"><Data ss:Type="String">A1XQT5</Data><NamedCell
      ss:Name="_FilterDatabase"/></Cell>
    <Cell ss:StyleID="s16"><Data ss:Type="String">HUMMLC2B OS=Sus scrofa GN=HUMMLC2B PE=2 SV=1 - [A1XQT5_PIG]</Data><NamedCell
      ss:Name="_FilterDatabase"/></Cell>
    <Cell ss:StyleID="s17"><Data ss:Type="Number">11268.277363835699</Data><NamedCell
      ss:Name="_FilterDatabase"/></Cell>
    <Cell ss:StyleID="s18"><Data ss:Type="Number">92.31</Data><NamedCell
      ss:Name="_FilterDatabase"/></Cell>
    <Cell ss:StyleID="s19"><Data ss:Type="Number">5</Data><NamedCell
      ss:Name="_FilterDatabase"/></Cell>
    <Cell ss:StyleID="s19"><Data ss:Type="Number">19</Data><NamedCell
      ss:Name="_FilterDatabase"/></Cell>
    <Cell ss:StyleID="s19"><Data ss:Type="Number">19</Data><NamedCell
      ss:Name="_FilterDatabase"/></Cell>
    <Cell ss:StyleID="s19"><Data ss:Type="Number">1906</Data><NamedCell
      ss:Name="_FilterDatabase"/></Cell>
    <Cell ss:StyleID="s20"><Data ss:Type="Number">0.74671208846177695</Data><NamedCell
      ss:Name="_FilterDatabase"/></Cell>
    <Cell ss:StyleID="s21"><Data ss:Type="Number">1604</Data><NamedCell
      ss:Name="_FilterDatabase"/></Cell>
    <Cell ss:StyleID="s22"><Data ss:Type="Number">39.944569333768797</Data><NamedCell
      ss:Name="_FilterDatabase"/></Cell>
    <Cell ss:StyleID="s20"><Data ss:Type="Number">0.82890387152797995</Data><NamedCell
      ss:Name="_FilterDatabase"/></Cell>
    <Cell ss:StyleID="s21"><Data ss:Type="Number">1603</Data><NamedCell
      ss:Name="_FilterDatabase"/></Cell>
    <Cell ss:StyleID="s22"><Data ss:Type="Number">26.0121915931845</Data><NamedCell
      ss:Name="_FilterDatabase"/></Cell>
    <Cell ss:StyleID="s20"><Data ss:Type="Number">0.89795675187442003</Data><NamedCell
      ss:Name="_FilterDatabase"/></Cell>
    <Cell ss:StyleID="s21"><Data ss:Type="Number">1602</Data><NamedCell
      ss:Name="_FilterDatabase"/></Cell>
    <Cell ss:StyleID="s22"><Data ss:Type="Number">16.459648737412099</Data><NamedCell
      ss:Name="_FilterDatabase"/></Cell>
    <Cell ss:StyleID="s20"><Data ss:Type="Number">1.12159235434245</Data><NamedCell
      ss:Name="_FilterDatabase"/></Cell>
    <Cell ss:StyleID="s21"><Data ss:Type="Number">1590</Data><NamedCell
      ss:Name="_FilterDatabase"/></Cell>
    <Cell ss:StyleID="s22"><Data ss:Type="Number">25.474363595287901</Data><NamedCell
      ss:Name="_FilterDatabase"/></Cell>
    <Cell ss:StyleID="s20"><Data ss:Type="Number">1.40862617806808</Data><NamedCell
      ss:Name="_FilterDatabase"/></Cell>
    <Cell ss:StyleID="s21"><Data ss:Type="Number">1604</Data><NamedCell
      ss:Name="_FilterDatabase"/></Cell>
    <Cell ss:StyleID="s22"><Data ss:Type="Number">33.887389768264498</Data><NamedCell
      ss:Name="_FilterDatabase"/></Cell>
    <Cell ss:StyleID="s20"><Data ss:Type="Number">1.3326689642932601</Data><NamedCell
      ss:Name="_FilterDatabase"/></Cell>
    <Cell ss:StyleID="s21"><Data ss:Type="Number">1603</Data><NamedCell
      ss:Name="_FilterDatabase"/></Cell>
    <Cell ss:StyleID="s22"><Data ss:Type="Number">36.459710249139</Data><NamedCell
      ss:Name="_FilterDatabase"/></Cell>
    <Cell ss:StyleID="s20"><Data ss:Type="Number">0.96668495203181903</Data><NamedCell
      ss:Name="_FilterDatabase"/></Cell>
    <Cell ss:StyleID="s21"><Data ss:Type="Number">1604</Data><NamedCell
      ss:Name="_FilterDatabase"/></Cell>
    <Cell ss:StyleID="s22"><Data ss:Type="Number">13.7144533938216</Data><NamedCell
      ss:Name="_FilterDatabase"/></Cell>
    <Cell ss:StyleID="s20"><Data ss:Type="Number">1.3763859385877699</Data><NamedCell
      ss:Name="_FilterDatabase"/></Cell>
    <Cell ss:StyleID="s21"><Data ss:Type="Number">1603</Data><NamedCell
      ss:Name="_FilterDatabase"/></Cell>
    <Cell ss:StyleID="s22"><Data ss:Type="Number">26.738867143856499</Data><NamedCell
      ss:Name="_FilterDatabase"/></Cell>
    <Cell ss:StyleID="s19"><Data ss:Type="Number">169</Data><NamedCell
      ss:Name="_FilterDatabase"/></Cell>
    <Cell ss:StyleID="s22"><Data ss:Type="Number">18.952309334660001</Data><NamedCell
      ss:Name="_FilterDatabase"/></Cell>
    <Cell ss:StyleID="s17"><Data ss:Type="Number">4.91943359375</Data><NamedCell
      ss:Name="_FilterDatabase"/></Cell>
   </Row>
   <Row>
    <Cell ss:StyleID="s16"><Data ss:Type="String">I3LVD5</Data><NamedCell
      ss:Name="_FilterDatabase"/></Cell>
    <Cell ss:StyleID="s16"><Data ss:Type="String">Actin, cytoplasmic 1 OS=Sus scrofa GN=ACTB PE=1 SV=1 - [I3LVD5_PIG]</Data><NamedCell
      ss:Name="_FilterDatabase"/></Cell>
    <Cell ss:StyleID="s17"><Data ss:Type="Number">9269.3018432806093</Data><NamedCell
      ss:Name="_FilterDatabase"/></Cell>
    <Cell ss:StyleID="s18"><Data ss:Type="Number">42.67</Data><NamedCell
      ss:Name="_FilterDatabase"/></Cell>
    <Cell ss:StyleID="s19"><Data ss:Type="Number">8</Data><NamedCell
      ss:Name="_FilterDatabase"/></Cell>
    <Cell ss:StyleID="s19"><Data ss:Type="Number">2</Data><NamedCell
      ss:Name="_FilterDatabase"/></Cell>
    <Cell ss:StyleID="s19"><Data ss:Type="Number">18</Data><NamedCell
      ss:Name="_FilterDatabase"/></Cell>
    <Cell ss:StyleID="s19"><Data ss:Type="Number">1770</Data><NamedCell
      ss:Name="_FilterDatabase"/></Cell>
    <Cell ss:StyleID="s20"><Data ss:Type="Number">1.38958612423034</Data><NamedCell
      ss:Name="_FilterDatabase"/></Cell>
    <Cell ss:StyleID="s21"><Data ss:Type="Number">11</Data><NamedCell
      ss:Name="_FilterDatabase"/></Cell>
    <Cell ss:StyleID="s22"><Data ss:Type="Number">13.453229693648399</Data><NamedCell
      ss:Name="_FilterDatabase"/></Cell>
    <Cell ss:StyleID="s20"><Data ss:Type="Number">1.2203919154354801</Data><NamedCell
      ss:Name="_FilterDatabase"/></Cell>
    <Cell ss:StyleID="s21"><Data ss:Type="Number">11</Data><NamedCell
      ss:Name="_FilterDatabase"/></Cell>
    <Cell ss:StyleID="s22"><Data ss:Type="Number">9.9239830119811892</Data><NamedCell
      ss:Name="_FilterDatabase"/></Cell>
    <Cell ss:StyleID="s20"><Data ss:Type="Number">0.77309439228278098</Data><NamedCell
      ss:Name="_FilterDatabase"/></Cell>
    <Cell ss:StyleID="s21"><Data ss:Type="Number">11</Data><NamedCell
      ss:Name="_FilterDatabase"/></Cell>
    <Cell ss:StyleID="s22"><Data ss:Type="Number">18.454588039760601</Data><NamedCell
      ss:Name="_FilterDatabase"/></Cell>
    <Cell ss:StyleID="s20"><Data ss:Type="Number">0.56870307220613003</Data><NamedCell
      ss:Name="_FilterDatabase"/></Cell>
    <Cell ss:StyleID="s21"><Data ss:Type="Number">11</Data><NamedCell
      ss:Name="_FilterDatabase"/></Cell>
    <Cell ss:StyleID="s22"><Data ss:Type="Number">31.228288713687501</Data><NamedCell
      ss:Name="_FilterDatabase"/></Cell>
    <Cell ss:StyleID="s20"><Data ss:Type="Number">0.83982050892789095</Data><NamedCell
      ss:Name="_FilterDatabase"/></Cell>
    <Cell ss:StyleID="s21"><Data ss:Type="Number">11</Data><NamedCell
      ss:Name="_FilterDatabase"/></Cell>
    <Cell ss:StyleID="s22"><Data ss:Type="Number">10.608983591839101</Data><NamedCell
      ss:Name="_FilterDatabase"/></Cell>
    <Cell ss:StyleID="s20"><Data ss:Type="Number">0.70170613816696004</Data><NamedCell
      ss:Name="_FilterDatabase"/></Cell>
    <Cell ss:StyleID="s21"><Data ss:Type="Number">11</Data><NamedCell
      ss:Name="_FilterDatabase"/></Cell>
    <Cell ss:StyleID="s22"><Data ss:Type="Number">24.140425133531998</Data><NamedCell
      ss:Name="_FilterDatabase"/></Cell>
    <Cell ss:StyleID="s20"><Data ss:Type="Number">1.0017812171618301</Data><NamedCell
      ss:Name="_FilterDatabase"/></Cell>
    <Cell ss:StyleID="s21"><Data ss:Type="Number">11</Data><NamedCell
      ss:Name="_FilterDatabase"/></Cell>
    <Cell ss:StyleID="s22"><Data ss:Type="Number">11.6220650347105</Data><NamedCell
      ss:Name="_FilterDatabase"/></Cell>
    <Cell ss:StyleID="s20"><Data ss:Type="Number">0.71677204010140505</Data><NamedCell
      ss:Name="_FilterDatabase"/></Cell>
    <Cell ss:StyleID="s21"><Data ss:Type="Number">11</Data><NamedCell
      ss:Name="_FilterDatabase"/></Cell>
    <Cell ss:StyleID="s22"><Data ss:Type="Number">15.218580895128101</Data><NamedCell
      ss:Name="_FilterDatabase"/></Cell>
    <Cell ss:StyleID="s19"><Data ss:Type="Number">375</Data><NamedCell
      ss:Name="_FilterDatabase"/></Cell>
    <Cell ss:StyleID="s22"><Data ss:Type="Number">41.765794694660002</Data><NamedCell
      ss:Name="_FilterDatabase"/></Cell>
    <Cell ss:StyleID="s17"><Data ss:Type="Number">5.47802734375</Data><NamedCell
      ss:Name="_FilterDatabase"/></Cell>
   </Row>
   <Row>
    <Cell ss:StyleID="s16"><Data ss:Type="String">P02587</Data><NamedCell
      ss:Name="_FilterDatabase"/></Cell>
    <Cell ss:StyleID="s16"><Data ss:Type="String">Troponin C, skeletal muscle OS=Sus scrofa GN=TNNC2 PE=1 SV=2 - [TNNC2_PIG]</Data><NamedCell
      ss:Name="_FilterDatabase"/></Cell>
    <Cell ss:StyleID="s17"><Data ss:Type="Number">9068.4246988208506</Data><NamedCell
      ss:Name="_FilterDatabase"/></Cell>
    <Cell ss:StyleID="s18"><Data ss:Type="Number">68.55</Data><NamedCell
      ss:Name="_FilterDatabase"/></Cell>
    <Cell ss:StyleID="s19"><Data ss:Type="Number">3</Data><NamedCell
      ss:Name="_FilterDatabase"/></Cell>
    <Cell ss:StyleID="s19"><Data ss:Type="Number">10</Data><NamedCell
      ss:Name="_FilterDatabase"/></Cell>
    <Cell ss:StyleID="s19"><Data ss:Type="Number">11</Data><NamedCell
      ss:Name="_FilterDatabase"/></Cell>
    <Cell ss:StyleID="s19"><Data ss:Type="Number">980</Data><NamedCell
      ss:Name="_FilterDatabase"/></Cell>
    <Cell ss:StyleID="s20"><Data ss:Type="Number">0.89405178437024302</Data><NamedCell
      ss:Name="_FilterDatabase"/></Cell>
    <Cell ss:StyleID="s21"><Data ss:Type="Number">866</Data><NamedCell
      ss:Name="_FilterDatabase"/></Cell>
    <Cell ss:StyleID="s22"><Data ss:Type="Number">15.791333667879901</Data><NamedCell
      ss:Name="_FilterDatabase"/></Cell>
    <Cell ss:StyleID="s20"><Data ss:Type="Number">0.78737483197269797</Data><NamedCell
      ss:Name="_FilterDatabase"/></Cell>
    <Cell ss:StyleID="s21"><Data ss:Type="Number">865</Data><NamedCell
      ss:Name="_FilterDatabase"/></Cell>
    <Cell ss:StyleID="s22"><Data ss:Type="Number">21.274209644995899</Data><NamedCell
      ss:Name="_FilterDatabase"/></Cell>
    <Cell ss:StyleID="s20"><Data ss:Type="Number">0.89671198061882895</Data><NamedCell
      ss:Name="_FilterDatabase"/></Cell>
    <Cell ss:StyleID="s21"><Data ss:Type="Number">865</Data><NamedCell
      ss:Name="_FilterDatabase"/></Cell>
    <Cell ss:StyleID="s22"><Data ss:Type="Number">11.817263329720999</Data><NamedCell
      ss:Name="_FilterDatabase"/></Cell>
    <Cell ss:StyleID="s20"><Data ss:Type="Number">0.99584794702621005</Data><NamedCell
      ss:Name="_FilterDatabase"/></Cell>
    <Cell ss:StyleID="s21"><Data ss:Type="Number">859</Data><NamedCell
      ss:Name="_FilterDatabase"/></Cell>
    <Cell ss:StyleID="s22"><Data ss:Type="Number">18.0324512457622</Data><NamedCell
      ss:Name="_FilterDatabase"/></Cell>
    <Cell ss:StyleID="s20"><Data ss:Type="Number">1.3097015489310999</Data><NamedCell
      ss:Name="_FilterDatabase"/></Cell>
    <Cell ss:StyleID="s21"><Data ss:Type="Number">866</Data><NamedCell
      ss:Name="_FilterDatabase"/></Cell>
    <Cell ss:StyleID="s22"><Data ss:Type="Number">16.783322400244</Data><NamedCell
      ss:Name="_FilterDatabase"/></Cell>
    <Cell ss:StyleID="s20"><Data ss:Type="Number">1.0213963515232101</Data><NamedCell
      ss:Name="_FilterDatabase"/></Cell>
    <Cell ss:StyleID="s21"><Data ss:Type="Number">864</Data><NamedCell
      ss:Name="_FilterDatabase"/></Cell>
    <Cell ss:StyleID="s22"><Data ss:Type="Number">12.3129949410277</Data><NamedCell
      ss:Name="_FilterDatabase"/></Cell>
    <Cell ss:StyleID="s20"><Data ss:Type="Number">1.0155760535785301</Data><NamedCell
      ss:Name="_FilterDatabase"/></Cell>
    <Cell ss:StyleID="s21"><Data ss:Type="Number">866</Data><NamedCell
      ss:Name="_FilterDatabase"/></Cell>
    <Cell ss:StyleID="s22"><Data ss:Type="Number">11.0415705955999</Data><NamedCell
      ss:Name="_FilterDatabase"/></Cell>
    <Cell ss:StyleID="s20"><Data ss:Type="Number">1.64510745246807</Data><NamedCell
      ss:Name="_FilterDatabase"/></Cell>
    <Cell ss:StyleID="s21"><Data ss:Type="Number">866</Data><NamedCell
      ss:Name="_FilterDatabase"/></Cell>
    <Cell ss:StyleID="s22"><Data ss:Type="Number">24.5105370779815</Data><NamedCell
      ss:Name="_FilterDatabase"/></Cell>
    <Cell ss:StyleID="s19"><Data ss:Type="Number">159</Data><NamedCell
      ss:Name="_FilterDatabase"/></Cell>
    <Cell ss:StyleID="s22"><Data ss:Type="Number">18.01330279466</Data><NamedCell
      ss:Name="_FilterDatabase"/></Cell>
    <Cell ss:StyleID="s17"><Data ss:Type="Number">4.19580078125</Data><NamedCell
      ss:Name="_FilterDatabase"/></Cell>
   </Row>
   <Row>
    <Cell ss:StyleID="s16"><Data ss:Type="String">Q6UV40</Data><NamedCell
      ss:Name="_FilterDatabase"/></Cell>
    <Cell ss:StyleID="s16"><Data ss:Type="String">Fructose-bisphosphate aldolase A (Fragment) OS=Sus scrofa GN=ALDOA PE=4 SV=1 - [Q6UV40_PIG]</Data><NamedCell
      ss:Name="_FilterDatabase"/></Cell>
    <Cell ss:StyleID="s17"><Data ss:Type="Number">8182.4315080307997</Data><NamedCell
      ss:Name="_FilterDatabase"/></Cell>
    <Cell ss:StyleID="s18"><Data ss:Type="Number">38.53</Data><NamedCell
      ss:Name="_FilterDatabase"/></Cell>
    <Cell ss:StyleID="s19"><Data ss:Type="Number">3</Data><NamedCell
      ss:Name="_FilterDatabase"/></Cell>
    <Cell ss:StyleID="s19"><Data ss:Type="Number">1</Data><NamedCell
      ss:Name="_FilterDatabase"/></Cell>
    <Cell ss:StyleID="s19"><Data ss:Type="Number">5</Data><NamedCell
      ss:Name="_FilterDatabase"/></Cell>
    <Cell ss:StyleID="s19"><Data ss:Type="Number">1201</Data><NamedCell
      ss:Name="_FilterDatabase"/></Cell>
    <Cell ss:StyleID="s20"><Data ss:Type="Number">1.05784988713186</Data><NamedCell
      ss:Name="_FilterDatabase"/></Cell>
    <Cell ss:StyleID="s21"><Data ss:Type="Number">670</Data><NamedCell
      ss:Name="_FilterDatabase"/></Cell>
    <Cell ss:StyleID="s22"><Data ss:Type="Number">10.5193145834312</Data><NamedCell
      ss:Name="_FilterDatabase"/></Cell>
    <Cell ss:StyleID="s20"><Data ss:Type="Number">0.91761936119834397</Data><NamedCell
      ss:Name="_FilterDatabase"/></Cell>
    <Cell ss:StyleID="s21"><Data ss:Type="Number">668</Data><NamedCell
      ss:Name="_FilterDatabase"/></Cell>
    <Cell ss:StyleID="s22"><Data ss:Type="Number">15.1191654685028</Data><NamedCell
      ss:Name="_FilterDatabase"/></Cell>
    <Cell ss:StyleID="s20"><Data ss:Type="Number">0.78697720360654799</Data><NamedCell
      ss:Name="_FilterDatabase"/></Cell>
    <Cell ss:StyleID="s21"><Data ss:Type="Number">654</Data><NamedCell
      ss:Name="_FilterDatabase"/></Cell>
    <Cell ss:StyleID="s22"><Data ss:Type="Number">22.6404541386799</Data><NamedCell
      ss:Name="_FilterDatabase"/></Cell>
    <Cell ss:StyleID="s20"><Data ss:Type="Number">0.80361156404473899</Data><NamedCell
      ss:Name="_FilterDatabase"/></Cell>
    <Cell ss:StyleID="s21"><Data ss:Type="Number">631</Data><NamedCell
      ss:Name="_FilterDatabase"/></Cell>
    <Cell ss:StyleID="s22"><Data ss:Type="Number">28.469347946354901</Data><NamedCell
      ss:Name="_FilterDatabase"/></Cell>
    <Cell ss:StyleID="s20"><Data ss:Type="Number">1.11036161369816</Data><NamedCell
      ss:Name="_FilterDatabase"/></Cell>
    <Cell ss:StyleID="s21"><Data ss:Type="Number">668</Data><NamedCell
      ss:Name="_FilterDatabase"/></Cell>
    <Cell ss:StyleID="s22"><Data ss:Type="Number">13.7688479346403</Data><NamedCell
      ss:Name="_FilterDatabase"/></Cell>
    <Cell ss:StyleID="s20"><Data ss:Type="Number">1.0632039099527</Data><NamedCell
      ss:Name="_FilterDatabase"/></Cell>
    <Cell ss:StyleID="s21"><Data ss:Type="Number">667</Data><NamedCell
      ss:Name="_FilterDatabase"/></Cell>
    <Cell ss:StyleID="s22"><Data ss:Type="Number">12.3667742239983</Data><NamedCell
      ss:Name="_FilterDatabase"/></Cell>
    <Cell ss:StyleID="s20"><Data ss:Type="Number">1.18265538254126</Data><NamedCell
      ss:Name="_FilterDatabase"/></Cell>
    <Cell ss:StyleID="s21"><Data ss:Type="Number">671</Data><NamedCell
      ss:Name="_FilterDatabase"/></Cell>
    <Cell ss:StyleID="s22"><Data ss:Type="Number">11.494773011004501</Data><NamedCell
      ss:Name="_FilterDatabase"/></Cell>
    <Cell ss:StyleID="s20"><Data ss:Type="Number">1.1947683619899001</Data><NamedCell
      ss:Name="_FilterDatabase"/></Cell>
    <Cell ss:StyleID="s21"><Data ss:Type="Number">669</Data><NamedCell
      ss:Name="_FilterDatabase"/></Cell>
    <Cell ss:StyleID="s22"><Data ss:Type="Number">14.332335561330799</Data><NamedCell
      ss:Name="_FilterDatabase"/></Cell>
    <Cell ss:StyleID="s19"><Data ss:Type="Number">109</Data><NamedCell
      ss:Name="_FilterDatabase"/></Cell>
    <Cell ss:StyleID="s22"><Data ss:Type="Number">12.026007224660001</Data><NamedCell
      ss:Name="_FilterDatabase"/></Cell>
    <Cell ss:StyleID="s17"><Data ss:Type="Number">5.75732421875</Data><NamedCell
      ss:Name="_FilterDatabase"/></Cell>
   </Row>
   <Row>
    <Cell ss:StyleID="s16"><Data ss:Type="String">P02189</Data><NamedCell
      ss:Name="_FilterDatabase"/></Cell>
    <Cell ss:StyleID="s16"><Data ss:Type="String">Myoglobin OS=Sus scrofa GN=MB PE=1 SV=2 - [MYG_PIG]</Data><NamedCell
      ss:Name="_FilterDatabase"/></Cell>
    <Cell ss:StyleID="s17"><Data ss:Type="Number">8123.2049266574004</Data><NamedCell
      ss:Name="_FilterDatabase"/></Cell>
    <Cell ss:StyleID="s18"><Data ss:Type="Number">67.53</Data><NamedCell
      ss:Name="_FilterDatabase"/></Cell>
    <Cell ss:StyleID="s19"><Data ss:Type="Number">4</Data><NamedCell
      ss:Name="_FilterDatabase"/></Cell>
    <Cell ss:StyleID="s19"><Data ss:Type="Number">13</Data><NamedCell
      ss:Name="_FilterDatabase"/></Cell>
    <Cell ss:StyleID="s19"><Data ss:Type="Number">13</Data><NamedCell
      ss:Name="_FilterDatabase"/></Cell>
    <Cell ss:StyleID="s19"><Data ss:Type="Number">951</Data><NamedCell
      ss:Name="_FilterDatabase"/></Cell>
    <Cell ss:StyleID="s20"><Data ss:Type="Number">0.78911483765957202</Data><NamedCell
      ss:Name="_FilterDatabase"/></Cell>
    <Cell ss:StyleID="s21"><Data ss:Type="Number">797</Data><NamedCell
      ss:Name="_FilterDatabase"/></Cell>
    <Cell ss:StyleID="s22"><Data ss:Type="Number">20.136972313464501</Data><NamedCell
      ss:Name="_FilterDatabase"/></Cell>
    <Cell ss:StyleID="s20"><Data ss:Type="Number">0.84136961449467695</Data><NamedCell
      ss:Name="_FilterDatabase"/></Cell>
    <Cell ss:StyleID="s21"><Data ss:Type="Number">797</Data><NamedCell
      ss:Name="_FilterDatabase"/></Cell>
    <Cell ss:StyleID="s22"><Data ss:Type="Number">13.8689829222009</Data><NamedCell
      ss:Name="_FilterDatabase"/></Cell>
    <Cell ss:StyleID="s20"><Data ss:Type="Number">1.2382404547677599</Data><NamedCell
      ss:Name="_FilterDatabase"/></Cell>
    <Cell ss:StyleID="s21"><Data ss:Type="Number">797</Data><NamedCell
      ss:Name="_FilterDatabase"/></Cell>
    <Cell ss:StyleID="s22"><Data ss:Type="Number">21.172146265194201</Data><NamedCell
      ss:Name="_FilterDatabase"/></Cell>
    <Cell ss:StyleID="s20"><Data ss:Type="Number">1.4673506090886601</Data><NamedCell
      ss:Name="_FilterDatabase"/></Cell>
    <Cell ss:StyleID="s21"><Data ss:Type="Number">793</Data><NamedCell
      ss:Name="_FilterDatabase"/></Cell>
    <Cell ss:StyleID="s22"><Data ss:Type="Number">41.752702615365202</Data><NamedCell
      ss:Name="_FilterDatabase"/></Cell>
    <Cell ss:StyleID="s20"><Data ss:Type="Number">0.97005980941826098</Data><NamedCell
      ss:Name="_FilterDatabase"/></Cell>
    <Cell ss:StyleID="s21"><Data ss:Type="Number">796</Data><NamedCell
      ss:Name="_FilterDatabase"/></Cell>
    <Cell ss:StyleID="s22"><Data ss:Type="Number">13.603518341232499</Data><NamedCell
      ss:Name="_FilterDatabase"/></Cell>
    <Cell ss:StyleID="s20"><Data ss:Type="Number">1.10583008227497</Data><NamedCell
      ss:Name="_FilterDatabase"/></Cell>
    <Cell ss:StyleID="s21"><Data ss:Type="Number">797</Data><NamedCell
      ss:Name="_FilterDatabase"/></Cell>
    <Cell ss:StyleID="s22"><Data ss:Type="Number">12.0256103278096</Data><NamedCell
      ss:Name="_FilterDatabase"/></Cell>
    <Cell ss:StyleID="s20"><Data ss:Type="Number">1.12041646943754</Data><NamedCell
      ss:Name="_FilterDatabase"/></Cell>
    <Cell ss:StyleID="s21"><Data ss:Type="Number">797</Data><NamedCell
      ss:Name="_FilterDatabase"/></Cell>
    <Cell ss:StyleID="s22"><Data ss:Type="Number">9.5778416799017396</Data><NamedCell
      ss:Name="_FilterDatabase"/></Cell>
    <Cell ss:StyleID="s20"><Data ss:Type="Number">1.2840022374395901</Data><NamedCell
      ss:Name="_FilterDatabase"/></Cell>
    <Cell ss:StyleID="s21"><Data ss:Type="Number">797</Data><NamedCell
      ss:Name="_FilterDatabase"/></Cell>
    <Cell ss:StyleID="s22"><Data ss:Type="Number">14.1294583454261</Data><NamedCell
      ss:Name="_FilterDatabase"/></Cell>
    <Cell ss:StyleID="s19"><Data ss:Type="Number">154</Data><NamedCell
      ss:Name="_FilterDatabase"/></Cell>
    <Cell ss:StyleID="s22"><Data ss:Type="Number">17.073904954660001</Data><NamedCell
      ss:Name="_FilterDatabase"/></Cell>
    <Cell ss:StyleID="s17"><Data ss:Type="Number">7.31298828125</Data><NamedCell
      ss:Name="_FilterDatabase"/></Cell>
   </Row>
   <Row>
    <Cell ss:StyleID="s16"><Data ss:Type="String">B2ZFN7</Data><NamedCell
      ss:Name="_FilterDatabase"/></Cell>
    <Cell ss:StyleID="s16"><Data ss:Type="String">Actin (Fragment) OS=Sus scrofa PE=2 SV=1 - [B2ZFN7_PIG]</Data><NamedCell
      ss:Name="_FilterDatabase"/></Cell>
    <Cell ss:StyleID="s17"><Data ss:Type="Number">7075.8623976414401</Data><NamedCell
      ss:Name="_FilterDatabase"/></Cell>
    <Cell ss:StyleID="s18"><Data ss:Type="Number">65.040000000000006</Data><NamedCell
      ss:Name="_FilterDatabase"/></Cell>
    <Cell ss:StyleID="s19"><Data ss:Type="Number">2</Data><NamedCell
      ss:Name="_FilterDatabase"/></Cell>
    <Cell ss:StyleID="s19"><Data ss:Type="Number">2</Data><NamedCell
      ss:Name="_FilterDatabase"/></Cell>
    <Cell ss:StyleID="s19"><Data ss:Type="Number">13</Data><NamedCell
      ss:Name="_FilterDatabase"/></Cell>
    <Cell ss:StyleID="s19"><Data ss:Type="Number">1351</Data><NamedCell
      ss:Name="_FilterDatabase"/></Cell>
    <Cell ss:StyleID="s20"><Data ss:Type="Number">1.20187332576368</Data><NamedCell
      ss:Name="_FilterDatabase"/></Cell>
    <Cell ss:StyleID="s21"><Data ss:Type="Number">2</Data><NamedCell
      ss:Name="_FilterDatabase"/></Cell>
    <Cell ss:StyleID="s22"><Data ss:Type="Number">23.210323806490099</Data><NamedCell
      ss:Name="_FilterDatabase"/></Cell>
    <Cell ss:StyleID="s20"><Data ss:Type="Number">1.33462883924655</Data><NamedCell
      ss:Name="_FilterDatabase"/></Cell>
    <Cell ss:StyleID="s21"><Data ss:Type="Number">2</Data><NamedCell
      ss:Name="_FilterDatabase"/></Cell>
    <Cell ss:StyleID="s22"><Data ss:Type="Number">24.929958320305001</Data><NamedCell
      ss:Name="_FilterDatabase"/></Cell>
    <Cell ss:StyleID="s20"><Data ss:Type="Number">0.79887228722063397</Data><NamedCell
      ss:Name="_FilterDatabase"/></Cell>
    <Cell ss:StyleID="s21"><Data ss:Type="Number">2</Data><NamedCell
      ss:Name="_FilterDatabase"/></Cell>
    <Cell ss:StyleID="s22"><Data ss:Type="Number">26.043630211040998</Data><NamedCell
      ss:Name="_FilterDatabase"/></Cell>
    <Cell ss:StyleID="s20"><Data ss:Type="Number">0.72070984957817397</Data><NamedCell
      ss:Name="_FilterDatabase"/></Cell>
    <Cell ss:StyleID="s21"><Data ss:Type="Number">2</Data><NamedCell
      ss:Name="_FilterDatabase"/></Cell>
    <Cell ss:StyleID="s22"><Data ss:Type="Number">87.526735439083097</Data><NamedCell
      ss:Name="_FilterDatabase"/></Cell>
    <Cell ss:StyleID="s20"><Data ss:Type="Number">0.83659598637769805</Data><NamedCell
      ss:Name="_FilterDatabase"/></Cell>
    <Cell ss:StyleID="s21"><Data ss:Type="Number">2</Data><NamedCell
      ss:Name="_FilterDatabase"/></Cell>
    <Cell ss:StyleID="s22"><Data ss:Type="Number">23.888391161668402</Data><NamedCell
      ss:Name="_FilterDatabase"/></Cell>
    <Cell ss:StyleID="s20"><Data ss:Type="Number">0.78253681727387503</Data><NamedCell
      ss:Name="_FilterDatabase"/></Cell>
    <Cell ss:StyleID="s21"><Data ss:Type="Number">2</Data><NamedCell
      ss:Name="_FilterDatabase"/></Cell>
    <Cell ss:StyleID="s22"><Data ss:Type="Number">26.8169378198609</Data><NamedCell
      ss:Name="_FilterDatabase"/></Cell>
    <Cell ss:StyleID="s20"><Data ss:Type="Number">0.93294485216998202</Data><NamedCell
      ss:Name="_FilterDatabase"/></Cell>
    <Cell ss:StyleID="s21"><Data ss:Type="Number">2</Data><NamedCell
      ss:Name="_FilterDatabase"/></Cell>
    <Cell ss:StyleID="s22"><Data ss:Type="Number">21.872292174667798</Data><NamedCell
      ss:Name="_FilterDatabase"/></Cell>
    <Cell ss:StyleID="s20"><Data ss:Type="Number">0.89792055121718395</Data><NamedCell
      ss:Name="_FilterDatabase"/></Cell>
    <Cell ss:StyleID="s21"><Data ss:Type="Number">2</Data><NamedCell
      ss:Name="_FilterDatabase"/></Cell>
    <Cell ss:StyleID="s22"><Data ss:Type="Number">15.0151303330176</Data><NamedCell
      ss:Name="_FilterDatabase"/></Cell>
    <Cell ss:StyleID="s19"><Data ss:Type="Number">246</Data><NamedCell
      ss:Name="_FilterDatabase"/></Cell>
    <Cell ss:StyleID="s22"><Data ss:Type="Number">27.417761274659998</Data><NamedCell
      ss:Name="_FilterDatabase"/></Cell>
    <Cell ss:StyleID="s17"><Data ss:Type="Number">5.04638671875</Data><NamedCell
      ss:Name="_FilterDatabase"/></Cell>
   </Row>
   <Row>
    <Cell ss:StyleID="s16"><Data ss:Type="String">Q7SIB7</Data><NamedCell
      ss:Name="_FilterDatabase"/></Cell>
    <Cell ss:StyleID="s16"><Data ss:Type="String">Phosphoglycerate kinase 1 OS=Sus scrofa GN=PGK1 PE=1 SV=3 - [PGK1_PIG]</Data><NamedCell
      ss:Name="_FilterDatabase"/></Cell>
    <Cell ss:StyleID="s17"><Data ss:Type="Number">7062.0955747013504</Data><NamedCell
      ss:Name="_FilterDatabase"/></Cell>
    <Cell ss:StyleID="s18"><Data ss:Type="Number">76.5</Data><NamedCell
      ss:Name="_FilterDatabase"/></Cell>
    <Cell ss:StyleID="s19"><Data ss:Type="Number">12</Data><NamedCell
      ss:Name="_FilterDatabase"/></Cell>
    <Cell ss:StyleID="s19"><Data ss:Type="Number">25</Data><NamedCell
      ss:Name="_FilterDatabase"/></Cell>
    <Cell ss:StyleID="s19"><Data ss:Type="Number">33</Data><NamedCell
      ss:Name="_FilterDatabase"/></Cell>
    <Cell ss:StyleID="s19"><Data ss:Type="Number">1484</Data><NamedCell
      ss:Name="_FilterDatabase"/></Cell>
    <Cell ss:StyleID="s20"><Data ss:Type="Number">0.82201756990895303</Data><NamedCell
      ss:Name="_FilterDatabase"/></Cell>
    <Cell ss:StyleID="s21"><Data ss:Type="Number">905</Data><NamedCell
      ss:Name="_FilterDatabase"/></Cell>
    <Cell ss:StyleID="s22"><Data ss:Type="Number">23.362058013576998</Data><NamedCell
      ss:Name="_FilterDatabase"/></Cell>
    <Cell ss:StyleID="s20"><Data ss:Type="Number">0.80561961508976099</Data><NamedCell
      ss:Name="_FilterDatabase"/></Cell>
    <Cell ss:StyleID="s21"><Data ss:Type="Number">905</Data><NamedCell
      ss:Name="_FilterDatabase"/></Cell>
    <Cell ss:StyleID="s22"><Data ss:Type="Number">20.460012914434401</Data><NamedCell
      ss:Name="_FilterDatabase"/></Cell>
    <Cell ss:StyleID="s20"><Data ss:Type="Number">0.80653186641229002</Data><NamedCell
      ss:Name="_FilterDatabase"/></Cell>
    <Cell ss:StyleID="s21"><Data ss:Type="Number">904</Data><NamedCell
      ss:Name="_FilterDatabase"/></Cell>
    <Cell ss:StyleID="s22"><Data ss:Type="Number">21.915076699563201</Data><NamedCell
      ss:Name="_FilterDatabase"/></Cell>
    <Cell ss:StyleID="s20"><Data ss:Type="Number">0.95117648040953695</Data><NamedCell
      ss:Name="_FilterDatabase"/></Cell>
    <Cell ss:StyleID="s21"><Data ss:Type="Number">891</Data><NamedCell
      ss:Name="_FilterDatabase"/></Cell>
    <Cell ss:StyleID="s22"><Data ss:Type="Number">31.248471942732301</Data><NamedCell
      ss:Name="_FilterDatabase"/></Cell>
    <Cell ss:StyleID="s20"><Data ss:Type="Number">1.39246957741392</Data><NamedCell
      ss:Name="_FilterDatabase"/></Cell>
    <Cell ss:StyleID="s21"><Data ss:Type="Number">904</Data><NamedCell
      ss:Name="_FilterDatabase"/></Cell>
    <Cell ss:StyleID="s22"><Data ss:Type="Number">18.654247900385801</Data><NamedCell
      ss:Name="_FilterDatabase"/></Cell>
    <Cell ss:StyleID="s20"><Data ss:Type="Number">1.1873782879143799</Data><NamedCell
      ss:Name="_FilterDatabase"/></Cell>
    <Cell ss:StyleID="s21"><Data ss:Type="Number">904</Data><NamedCell
      ss:Name="_FilterDatabase"/></Cell>
    <Cell ss:StyleID="s22"><Data ss:Type="Number">22.645617824326301</Data><NamedCell
      ss:Name="_FilterDatabase"/></Cell>
    <Cell ss:StyleID="s20"><Data ss:Type="Number">1.0529442450747899</Data><NamedCell
      ss:Name="_FilterDatabase"/></Cell>
    <Cell ss:StyleID="s21"><Data ss:Type="Number">905</Data><NamedCell
      ss:Name="_FilterDatabase"/></Cell>
    <Cell ss:StyleID="s22"><Data ss:Type="Number">11.625449199112801</Data><NamedCell
      ss:Name="_FilterDatabase"/></Cell>
    <Cell ss:StyleID="s20"><Data ss:Type="Number">1.6883771151851401</Data><NamedCell
      ss:Name="_FilterDatabase"/></Cell>
    <Cell ss:StyleID="s21"><Data ss:Type="Number">905</Data><NamedCell
      ss:Name="_FilterDatabase"/></Cell>
    <Cell ss:StyleID="s22"><Data ss:Type="Number">25.422751936099498</Data><NamedCell
      ss:Name="_FilterDatabase"/></Cell>
    <Cell ss:StyleID="s19"><Data ss:Type="Number">417</Data><NamedCell
      ss:Name="_FilterDatabase"/></Cell>
    <Cell ss:StyleID="s22"><Data ss:Type="Number">44.530080484659997</Data><NamedCell
      ss:Name="_FilterDatabase"/></Cell>
    <Cell ss:StyleID="s17"><Data ss:Type="Number">7.89892578125</Data><NamedCell
      ss:Name="_FilterDatabase"/></Cell>
   </Row>
   <Row>
    <Cell ss:StyleID="s16"><Data ss:Type="String">F1RII7</Data><NamedCell
      ss:Name="_FilterDatabase"/></Cell>
    <Cell ss:StyleID="s16"><Data ss:Type="String">Hemoglobin subunit beta OS=Sus scrofa GN=HBB PE=1 SV=1 - [F1RII7_PIG]</Data><NamedCell
      ss:Name="_FilterDatabase"/></Cell>
    <Cell ss:StyleID="s17"><Data ss:Type="Number">6150.46079076969</Data><NamedCell
      ss:Name="_FilterDatabase"/></Cell>
    <Cell ss:StyleID="s18"><Data ss:Type="Number">90.48</Data><NamedCell
      ss:Name="_FilterDatabase"/></Cell>
    <Cell ss:StyleID="s19"><Data ss:Type="Number">2</Data><NamedCell
      ss:Name="_FilterDatabase"/></Cell>
    <Cell ss:StyleID="s19"><Data ss:Type="Number">2</Data><NamedCell
      ss:Name="_FilterDatabase"/></Cell>
    <Cell ss:StyleID="s19"><Data ss:Type="Number">13</Data><NamedCell
      ss:Name="_FilterDatabase"/></Cell>
    <Cell ss:StyleID="s19"><Data ss:Type="Number">915</Data><NamedCell
      ss:Name="_FilterDatabase"/></Cell>
    <Cell ss:StyleID="s20"><Data ss:Type="Number">0.859175222782393</Data><NamedCell
      ss:Name="_FilterDatabase"/></Cell>
    <Cell ss:StyleID="s21"><Data ss:Type="Number">223</Data><NamedCell
      ss:Name="_FilterDatabase"/></Cell>
    <Cell ss:StyleID="s22"><Data ss:Type="Number">17.3438136102579</Data><NamedCell
      ss:Name="_FilterDatabase"/></Cell>
    <Cell ss:StyleID="s20"><Data ss:Type="Number">1.2427179017519301</Data><NamedCell
      ss:Name="_FilterDatabase"/></Cell>
    <Cell ss:StyleID="s21"><Data ss:Type="Number">223</Data><NamedCell
      ss:Name="_FilterDatabase"/></Cell>
    <Cell ss:StyleID="s22"><Data ss:Type="Number">26.901632963365302</Data><NamedCell
      ss:Name="_FilterDatabase"/></Cell>
    <Cell ss:StyleID="s20"><Data ss:Type="Number">1.8156258284219999</Data><NamedCell
      ss:Name="_FilterDatabase"/></Cell>
    <Cell ss:StyleID="s21"><Data ss:Type="Number">223</Data><NamedCell
      ss:Name="_FilterDatabase"/></Cell>
    <Cell ss:StyleID="s22"><Data ss:Type="Number">28.6801079255426</Data><NamedCell
      ss:Name="_FilterDatabase"/></Cell>
    <Cell ss:StyleID="s20"><Data ss:Type="Number">1.32420226441469</Data><NamedCell
      ss:Name="_FilterDatabase"/></Cell>
    <Cell ss:StyleID="s21"><Data ss:Type="Number">223</Data><NamedCell
      ss:Name="_FilterDatabase"/></Cell>
    <Cell ss:StyleID="s22"><Data ss:Type="Number">27.0962472795017</Data><NamedCell
      ss:Name="_FilterDatabase"/></Cell>
    <Cell ss:StyleID="s20"><Data ss:Type="Number">0.76818741642536104</Data><NamedCell
      ss:Name="_FilterDatabase"/></Cell>
    <Cell ss:StyleID="s21"><Data ss:Type="Number">223</Data><NamedCell
      ss:Name="_FilterDatabase"/></Cell>
    <Cell ss:StyleID="s22"><Data ss:Type="Number">20.5568569663853</Data><NamedCell
      ss:Name="_FilterDatabase"/></Cell>
    <Cell ss:StyleID="s20"><Data ss:Type="Number">0.84438387906576295</Data><NamedCell
      ss:Name="_FilterDatabase"/></Cell>
    <Cell ss:StyleID="s21"><Data ss:Type="Number">223</Data><NamedCell
      ss:Name="_FilterDatabase"/></Cell>
    <Cell ss:StyleID="s22"><Data ss:Type="Number">15.110747607724001</Data><NamedCell
      ss:Name="_FilterDatabase"/></Cell>
    <Cell ss:StyleID="s20"><Data ss:Type="Number">0.75900836619736201</Data><NamedCell
      ss:Name="_FilterDatabase"/></Cell>
    <Cell ss:StyleID="s21"><Data ss:Type="Number">223</Data><NamedCell
      ss:Name="_FilterDatabase"/></Cell>
    <Cell ss:StyleID="s22"><Data ss:Type="Number">21.989993735015702</Data><NamedCell
      ss:Name="_FilterDatabase"/></Cell>
    <Cell ss:StyleID="s20"><Data ss:Type="Number">0.78560898377461996</Data><NamedCell
      ss:Name="_FilterDatabase"/></Cell>
    <Cell ss:StyleID="s21"><Data ss:Type="Number">223</Data><NamedCell
      ss:Name="_FilterDatabase"/></Cell>
    <Cell ss:StyleID="s22"><Data ss:Type="Number">24.736708496623201</Data><NamedCell
      ss:Name="_FilterDatabase"/></Cell>
    <Cell ss:StyleID="s19"><Data ss:Type="Number">147</Data><NamedCell
      ss:Name="_FilterDatabase"/></Cell>
    <Cell ss:StyleID="s22"><Data ss:Type="Number">16.15645342466</Data><NamedCell
      ss:Name="_FilterDatabase"/></Cell>
    <Cell ss:StyleID="s17"><Data ss:Type="Number">7.25439453125</Data><NamedCell
      ss:Name="_FilterDatabase"/></Cell>
   </Row>
   <Row>
    <Cell ss:StyleID="s16"><Data ss:Type="String">B3VI70</Data><NamedCell
      ss:Name="_FilterDatabase"/></Cell>
    <Cell ss:StyleID="s16"><Data ss:Type="String">Troponin I OS=Sus scrofa GN=TnI-F4 PE=2 SV=1 - [B3VI70_PIG]</Data><NamedCell
      ss:Name="_FilterDatabase"/></Cell>
    <Cell ss:StyleID="s17"><Data ss:Type="Number">6031.8146305528298</Data><NamedCell
      ss:Name="_FilterDatabase"/></Cell>
    <Cell ss:StyleID="s18"><Data ss:Type="Number">42.86</Data><NamedCell
      ss:Name="_FilterDatabase"/></Cell>
    <Cell ss:StyleID="s19"><Data ss:Type="Number">2</Data><NamedCell
      ss:Name="_FilterDatabase"/></Cell>
    <Cell ss:StyleID="s19"><Data ss:Type="Number">11</Data><NamedCell
      ss:Name="_FilterDatabase"/></Cell>
    <Cell ss:StyleID="s19"><Data ss:Type="Number">12</Data><NamedCell
      ss:Name="_FilterDatabase"/></Cell>
    <Cell ss:StyleID="s19"><Data ss:Type="Number">572</Data><NamedCell
      ss:Name="_FilterDatabase"/></Cell>
    <Cell ss:StyleID="s20"><Data ss:Type="Number">0.92493357575558</Data><NamedCell
      ss:Name="_FilterDatabase"/></Cell>
    <Cell ss:StyleID="s21"><Data ss:Type="Number">551</Data><NamedCell
      ss:Name="_FilterDatabase"/></Cell>
    <Cell ss:StyleID="s22"><Data ss:Type="Number">12.295837925811499</Data><NamedCell
      ss:Name="_FilterDatabase"/></Cell>
    <Cell ss:StyleID="s20"><Data ss:Type="Number">0.81575298935466201</Data><NamedCell
      ss:Name="_FilterDatabase"/></Cell>
    <Cell ss:StyleID="s21"><Data ss:Type="Number">551</Data><NamedCell
      ss:Name="_FilterDatabase"/></Cell>
    <Cell ss:StyleID="s22"><Data ss:Type="Number">15.6987386423744</Data><NamedCell
      ss:Name="_FilterDatabase"/></Cell>
    <Cell ss:StyleID="s20"><Data ss:Type="Number">0.87743729477256105</Data><NamedCell
      ss:Name="_FilterDatabase"/></Cell>
    <Cell ss:StyleID="s21"><Data ss:Type="Number">550</Data><NamedCell
      ss:Name="_FilterDatabase"/></Cell>
    <Cell ss:StyleID="s22"><Data ss:Type="Number">14.4177766329008</Data><NamedCell
      ss:Name="_FilterDatabase"/></Cell>
    <Cell ss:StyleID="s20"><Data ss:Type="Number">0.98763999086069598</Data><NamedCell
      ss:Name="_FilterDatabase"/></Cell>
    <Cell ss:StyleID="s21"><Data ss:Type="Number">550</Data><NamedCell
      ss:Name="_FilterDatabase"/></Cell>
    <Cell ss:StyleID="s22"><Data ss:Type="Number">19.155325146151501</Data><NamedCell
      ss:Name="_FilterDatabase"/></Cell>
    <Cell ss:StyleID="s20"><Data ss:Type="Number">1.28885514820989</Data><NamedCell
      ss:Name="_FilterDatabase"/></Cell>
    <Cell ss:StyleID="s21"><Data ss:Type="Number">550</Data><NamedCell
      ss:Name="_FilterDatabase"/></Cell>
    <Cell ss:StyleID="s22"><Data ss:Type="Number">13.3186098570122</Data><NamedCell
      ss:Name="_FilterDatabase"/></Cell>
    <Cell ss:StyleID="s20"><Data ss:Type="Number">1.1060714464204</Data><NamedCell
      ss:Name="_FilterDatabase"/></Cell>
    <Cell ss:StyleID="s21"><Data ss:Type="Number">551</Data><NamedCell
      ss:Name="_FilterDatabase"/></Cell>
    <Cell ss:StyleID="s22"><Data ss:Type="Number">13.4776217371461</Data><NamedCell
      ss:Name="_FilterDatabase"/></Cell>
    <Cell ss:StyleID="s20"><Data ss:Type="Number">0.95018571939743202</Data><NamedCell
      ss:Name="_FilterDatabase"/></Cell>
    <Cell ss:StyleID="s21"><Data ss:Type="Number">551</Data><NamedCell
      ss:Name="_FilterDatabase"/></Cell>
    <Cell ss:StyleID="s22"><Data ss:Type="Number">10.996534283362401</Data><NamedCell
      ss:Name="_FilterDatabase"/></Cell>
    <Cell ss:StyleID="s20"><Data ss:Type="Number">1.5508213463954701</Data><NamedCell
      ss:Name="_FilterDatabase"/></Cell>
    <Cell ss:StyleID="s21"><Data ss:Type="Number">551</Data><NamedCell
      ss:Name="_FilterDatabase"/></Cell>
    <Cell ss:StyleID="s22"><Data ss:Type="Number">19.5902000076156</Data><NamedCell
      ss:Name="_FilterDatabase"/></Cell>
    <Cell ss:StyleID="s19"><Data ss:Type="Number">182</Data><NamedCell
      ss:Name="_FilterDatabase"/></Cell>
    <Cell ss:StyleID="s22"><Data ss:Type="Number">21.285963474660001</Data><NamedCell
      ss:Name="_FilterDatabase"/></Cell>
    <Cell ss:StyleID="s17"><Data ss:Type="Number">8.90966796875</Data><NamedCell
      ss:Name="_FilterDatabase"/></Cell>
   </Row>
   <Row>
    <Cell ss:StyleID="s16"><Data ss:Type="String">P02067</Data><NamedCell
      ss:Name="_FilterDatabase"/></Cell>
    <Cell ss:StyleID="s16"><Data ss:Type="String">Hemoglobin subunit beta OS=Sus scrofa GN=HBB PE=1 SV=3 - [HBB_PIG]</Data><NamedCell
      ss:Name="_FilterDatabase"/></Cell>
    <Cell ss:StyleID="s17"><Data ss:Type="Number">5973.8824516493496</Data><NamedCell
      ss:Name="_FilterDatabase"/></Cell>
    <Cell ss:StyleID="s18"><Data ss:Type="Number">90.48</Data><NamedCell
      ss:Name="_FilterDatabase"/></Cell>
    <Cell ss:StyleID="s19"><Data ss:Type="Number">2</Data><NamedCell
      ss:Name="_FilterDatabase"/></Cell>
    <Cell ss:StyleID="s19"><Data ss:Type="Number">2</Data><NamedCell
      ss:Name="_FilterDatabase"/></Cell>
    <Cell ss:StyleID="s19"><Data ss:Type="Number">13</Data><NamedCell
      ss:Name="_FilterDatabase"/></Cell>
    <Cell ss:StyleID="s19"><Data ss:Type="Number">701</Data><NamedCell
      ss:Name="_FilterDatabase"/></Cell>
    <Cell ss:StyleID="s20"><Data ss:Type="Number">0.97799824570197602</Data><NamedCell
      ss:Name="_FilterDatabase"/></Cell>
    <Cell ss:StyleID="s21"><Data ss:Type="Number">9</Data><NamedCell
      ss:Name="_FilterDatabase"/></Cell>
    <Cell ss:StyleID="s22"><Data ss:Type="Number">9.8850968974330993</Data><NamedCell
      ss:Name="_FilterDatabase"/></Cell>
    <Cell ss:StyleID="s20"><Data ss:Type="Number">1.0102892462886399</Data><NamedCell
      ss:Name="_FilterDatabase"/></Cell>
    <Cell ss:StyleID="s21"><Data ss:Type="Number">9</Data><NamedCell
      ss:Name="_FilterDatabase"/></Cell>
    <Cell ss:StyleID="s22"><Data ss:Type="Number">5.0806340671403003</Data><NamedCell
      ss:Name="_FilterDatabase"/></Cell>
    <Cell ss:StyleID="s20"><Data ss:Type="Number">1.5525521181061199</Data><NamedCell
      ss:Name="_FilterDatabase"/></Cell>
    <Cell ss:StyleID="s21"><Data ss:Type="Number">9</Data><NamedCell
      ss:Name="_FilterDatabase"/></Cell>
    <Cell ss:StyleID="s22"><Data ss:Type="Number">11.844795725964399</Data><NamedCell
      ss:Name="_FilterDatabase"/></Cell>
    <Cell ss:StyleID="s20"><Data ss:Type="Number">1.3282752862600999</Data><NamedCell
      ss:Name="_FilterDatabase"/></Cell>
    <Cell ss:StyleID="s21"><Data ss:Type="Number">9</Data><NamedCell
      ss:Name="_FilterDatabase"/></Cell>
    <Cell ss:StyleID="s22"><Data ss:Type="Number">4.0423915536828403</Data><NamedCell
      ss:Name="_FilterDatabase"/></Cell>
    <Cell ss:StyleID="s20"><Data ss:Type="Number">0.900764607864323</Data><NamedCell
      ss:Name="_FilterDatabase"/></Cell>
    <Cell ss:StyleID="s21"><Data ss:Type="Number">9</Data><NamedCell
      ss:Name="_FilterDatabase"/></Cell>
    <Cell ss:StyleID="s22"><Data ss:Type="Number">15.238479948147299</Data><NamedCell
      ss:Name="_FilterDatabase"/></Cell>
    <Cell ss:StyleID="s20"><Data ss:Type="Number">0.87411091065644297</Data><NamedCell
      ss:Name="_FilterDatabase"/></Cell>
    <Cell ss:StyleID="s21"><Data ss:Type="Number">9</Data><NamedCell
      ss:Name="_FilterDatabase"/></Cell>
    <Cell ss:StyleID="s22"><Data ss:Type="Number">20.1610589987624</Data><NamedCell
      ss:Name="_FilterDatabase"/></Cell>
    <Cell ss:StyleID="s20"><Data ss:Type="Number">0.85785077411914301</Data><NamedCell
      ss:Name="_FilterDatabase"/></Cell>
    <Cell ss:StyleID="s21"><Data ss:Type="Number">9</Data><NamedCell
      ss:Name="_FilterDatabase"/></Cell>
    <Cell ss:StyleID="s22"><Data ss:Type="Number">15.766090091172501</Data><NamedCell
      ss:Name="_FilterDatabase"/></Cell>
    <Cell ss:StyleID="s20"><Data ss:Type="Number">0.964565458477185</Data><NamedCell
      ss:Name="_FilterDatabase"/></Cell>
    <Cell ss:StyleID="s21"><Data ss:Type="Number">9</Data><NamedCell
      ss:Name="_FilterDatabase"/></Cell>
    <Cell ss:StyleID="s22"><Data ss:Type="Number">10.8861620318545</Data><NamedCell
      ss:Name="_FilterDatabase"/></Cell>
    <Cell ss:StyleID="s19"><Data ss:Type="Number">147</Data><NamedCell
      ss:Name="_FilterDatabase"/></Cell>
    <Cell ss:StyleID="s22"><Data ss:Type="Number">16.15546940466</Data><NamedCell
      ss:Name="_FilterDatabase"/></Cell>
    <Cell ss:StyleID="s17"><Data ss:Type="Number">7.67919921875</Data><NamedCell
      ss:Name="_FilterDatabase"/></Cell>
   </Row>
   <Row>
    <Cell ss:StyleID="s16"><Data ss:Type="String">P00571</Data><NamedCell
      ss:Name="_FilterDatabase"/></Cell>
    <Cell ss:StyleID="s16"><Data ss:Type="String">Adenylate kinase isoenzyme 1 OS=Sus scrofa GN=AK1 PE=1 SV=1 - [KAD1_PIG]</Data><NamedCell
      ss:Name="_FilterDatabase"/></Cell>
    <Cell ss:StyleID="s17"><Data ss:Type="Number">5518.7511051123802</Data><NamedCell
      ss:Name="_FilterDatabase"/></Cell>
    <Cell ss:StyleID="s18"><Data ss:Type="Number">83.51</Data><NamedCell
      ss:Name="_FilterDatabase"/></Cell>
    <Cell ss:StyleID="s19"><Data ss:Type="Number">3</Data><NamedCell
      ss:Name="_FilterDatabase"/></Cell>
    <Cell ss:StyleID="s19"><Data ss:Type="Number">19</Data><NamedCell
      ss:Name="_FilterDatabase"/></Cell>
    <Cell ss:StyleID="s19"><Data ss:Type="Number">19</Data><NamedCell
      ss:Name="_FilterDatabase"/></Cell>
    <Cell ss:StyleID="s19"><Data ss:Type="Number">1246</Data><NamedCell
      ss:Name="_FilterDatabase"/></Cell>
    <Cell ss:StyleID="s20"><Data ss:Type="Number">0.76191616301834997</Data><NamedCell
      ss:Name="_FilterDatabase"/></Cell>
    <Cell ss:StyleID="s21"><Data ss:Type="Number">918</Data><NamedCell
      ss:Name="_FilterDatabase"/></Cell>
    <Cell ss:StyleID="s22"><Data ss:Type="Number">24.652750937765699</Data><NamedCell
      ss:Name="_FilterDatabase"/></Cell>
    <Cell ss:StyleID="s20"><Data ss:Type="Number">0.816294418427989</Data><NamedCell
      ss:Name="_FilterDatabase"/></Cell>
    <Cell ss:StyleID="s21"><Data ss:Type="Number">917</Data><NamedCell
      ss:Name="_FilterDatabase"/></Cell>
    <Cell ss:StyleID="s22"><Data ss:Type="Number">15.3979279403212</Data><NamedCell
      ss:Name="_FilterDatabase"/></Cell>
    <Cell ss:StyleID="s20"><Data ss:Type="Number">0.86282539725529395</Data><NamedCell
      ss:Name="_FilterDatabase"/></Cell>
    <Cell ss:StyleID="s21"><Data ss:Type="Number">917</Data><NamedCell
      ss:Name="_FilterDatabase"/></Cell>
    <Cell ss:StyleID="s22"><Data ss:Type="Number">14.2487146649352</Data><NamedCell
      ss:Name="_FilterDatabase"/></Cell>
    <Cell ss:StyleID="s20"><Data ss:Type="Number">1.0582274709439301</Data><NamedCell
      ss:Name="_FilterDatabase"/></Cell>
    <Cell ss:StyleID="s21"><Data ss:Type="Number">907</Data><NamedCell
      ss:Name="_FilterDatabase"/></Cell>
    <Cell ss:StyleID="s22"><Data ss:Type="Number">20.485538869560099</Data><NamedCell
      ss:Name="_FilterDatabase"/></Cell>
    <Cell ss:StyleID="s20"><Data ss:Type="Number">1.39407991465001</Data><NamedCell
      ss:Name="_FilterDatabase"/></Cell>
    <Cell ss:StyleID="s21"><Data ss:Type="Number">916</Data><NamedCell
      ss:Name="_FilterDatabase"/></Cell>
    <Cell ss:StyleID="s22"><Data ss:Type="Number">18.5995256081513</Data><NamedCell
      ss:Name="_FilterDatabase"/></Cell>
    <Cell ss:StyleID="s20"><Data ss:Type="Number">1.56593920222423</Data><NamedCell
      ss:Name="_FilterDatabase"/></Cell>
    <Cell ss:StyleID="s21"><Data ss:Type="Number">917</Data><NamedCell
      ss:Name="_FilterDatabase"/></Cell>
    <Cell ss:StyleID="s22"><Data ss:Type="Number">22.319246257019</Data><NamedCell
      ss:Name="_FilterDatabase"/></Cell>
    <Cell ss:StyleID="s20"><Data ss:Type="Number">0.98387332266748995</Data><NamedCell
      ss:Name="_FilterDatabase"/></Cell>
    <Cell ss:StyleID="s21"><Data ss:Type="Number">917</Data><NamedCell
      ss:Name="_FilterDatabase"/></Cell>
    <Cell ss:StyleID="s22"><Data ss:Type="Number">10.271368220507499</Data><NamedCell
      ss:Name="_FilterDatabase"/></Cell>
    <Cell ss:StyleID="s20"><Data ss:Type="Number">1.33196264064449</Data><NamedCell
      ss:Name="_FilterDatabase"/></Cell>
    <Cell ss:StyleID="s21"><Data ss:Type="Number">917</Data><NamedCell
      ss:Name="_FilterDatabase"/></Cell>
    <Cell ss:StyleID="s22"><Data ss:Type="Number">14.8546474082658</Data><NamedCell
      ss:Name="_FilterDatabase"/></Cell>
    <Cell ss:StyleID="s19"><Data ss:Type="Number">194</Data><NamedCell
      ss:Name="_FilterDatabase"/></Cell>
    <Cell ss:StyleID="s22"><Data ss:Type="Number">21.625299374659999</Data><NamedCell
      ss:Name="_FilterDatabase"/></Cell>
    <Cell ss:StyleID="s17"><Data ss:Type="Number">8.30908203125</Data><NamedCell
      ss:Name="_FilterDatabase"/></Cell>
   </Row>
   <Row>
    <Cell ss:StyleID="s16"><Data ss:Type="String">F1RJ25</Data><NamedCell
      ss:Name="_FilterDatabase"/></Cell>
    <Cell ss:StyleID="s16"><Data ss:Type="String">Fructose-bisphosphate aldolase OS=Sus scrofa GN=ALDOC PE=1 SV=2 - [F1RJ25_PIG]</Data><NamedCell
      ss:Name="_FilterDatabase"/></Cell>
    <Cell ss:StyleID="s17"><Data ss:Type="Number">5452.8747869114904</Data><NamedCell
      ss:Name="_FilterDatabase"/></Cell>
    <Cell ss:StyleID="s18"><Data ss:Type="Number">28.57</Data><NamedCell
      ss:Name="_FilterDatabase"/></Cell>
    <Cell ss:StyleID="s19"><Data ss:Type="Number">3</Data><NamedCell
      ss:Name="_FilterDatabase"/></Cell>
    <Cell ss:StyleID="s19"><Data ss:Type="Number">7</Data><NamedCell
      ss:Name="_FilterDatabase"/></Cell>
    <Cell ss:StyleID="s19"><Data ss:Type="Number">11</Data><NamedCell
      ss:Name="_FilterDatabase"/></Cell>
    <Cell ss:StyleID="s19"><Data ss:Type="Number">478</Data><NamedCell
      ss:Name="_FilterDatabase"/></Cell>
    <Cell ss:StyleID="s20"><Data ss:Type="Number">0.98643778537025595</Data><NamedCell
      ss:Name="_FilterDatabase"/></Cell>
    <Cell ss:StyleID="s21"><Data ss:Type="Number">267</Data><NamedCell
      ss:Name="_FilterDatabase"/></Cell>
    <Cell ss:StyleID="s22"><Data ss:Type="Number">19.858334442036199</Data><NamedCell
      ss:Name="_FilterDatabase"/></Cell>
    <Cell ss:StyleID="s20"><Data ss:Type="Number">0.775309323025695</Data><NamedCell
      ss:Name="_FilterDatabase"/></Cell>
    <Cell ss:StyleID="s21"><Data ss:Type="Number">263</Data><NamedCell
      ss:Name="_FilterDatabase"/></Cell>
    <Cell ss:StyleID="s22"><Data ss:Type="Number">35.015323034748697</Data><NamedCell
      ss:Name="_FilterDatabase"/></Cell>
    <Cell ss:StyleID="s20"><Data ss:Type="Number">0.61281745547390198</Data><NamedCell
      ss:Name="_FilterDatabase"/></Cell>
    <Cell ss:StyleID="s21"><Data ss:Type="Number">241</Data><NamedCell
      ss:Name="_FilterDatabase"/></Cell>
    <Cell ss:StyleID="s22"><Data ss:Type="Number">49.457967238145997</Data><NamedCell
      ss:Name="_FilterDatabase"/></Cell>
    <Cell ss:StyleID="s20"><Data ss:Type="Number">0.69341214797002804</Data><NamedCell
      ss:Name="_FilterDatabase"/></Cell>
    <Cell ss:StyleID="s21"><Data ss:Type="Number">205</Data><NamedCell
      ss:Name="_FilterDatabase"/></Cell>
    <Cell ss:StyleID="s22"><Data ss:Type="Number">56.278612297247001</Data><NamedCell
      ss:Name="_FilterDatabase"/></Cell>
    <Cell ss:StyleID="s20"><Data ss:Type="Number">1.25622233093997</Data><NamedCell
      ss:Name="_FilterDatabase"/></Cell>
    <Cell ss:StyleID="s21"><Data ss:Type="Number">261</Data><NamedCell
      ss:Name="_FilterDatabase"/></Cell>
    <Cell ss:StyleID="s22"><Data ss:Type="Number">31.114169241133801</Data><NamedCell
      ss:Name="_FilterDatabase"/></Cell>
    <Cell ss:StyleID="s20"><Data ss:Type="Number">1.06465735622344</Data><NamedCell
      ss:Name="_FilterDatabase"/></Cell>
    <Cell ss:StyleID="s21"><Data ss:Type="Number">264</Data><NamedCell
      ss:Name="_FilterDatabase"/></Cell>
    <Cell ss:StyleID="s22"><Data ss:Type="Number">23.359737188649898</Data><NamedCell
      ss:Name="_FilterDatabase"/></Cell>
    <Cell ss:StyleID="s20"><Data ss:Type="Number">1.23702375501984</Data><NamedCell
      ss:Name="_FilterDatabase"/></Cell>
    <Cell ss:StyleID="s21"><Data ss:Type="Number">266</Data><NamedCell
      ss:Name="_FilterDatabase"/></Cell>
    <Cell ss:StyleID="s22"><Data ss:Type="Number">19.149260456003798</Data><NamedCell
      ss:Name="_FilterDatabase"/></Cell>
    <Cell ss:StyleID="s20"><Data ss:Type="Number">1.4678013277741999</Data><NamedCell
      ss:Name="_FilterDatabase"/></Cell>
    <Cell ss:StyleID="s21"><Data ss:Type="Number">266</Data><NamedCell
      ss:Name="_FilterDatabase"/></Cell>
    <Cell ss:StyleID="s22"><Data ss:Type="Number">41.4076818108041</Data><NamedCell
      ss:Name="_FilterDatabase"/></Cell>
    <Cell ss:StyleID="s19"><Data ss:Type="Number">364</Data><NamedCell
      ss:Name="_FilterDatabase"/></Cell>
    <Cell ss:StyleID="s22"><Data ss:Type="Number">39.352196634659997</Data><NamedCell
      ss:Name="_FilterDatabase"/></Cell>
    <Cell ss:StyleID="s17"><Data ss:Type="Number">6.65380859375</Data><NamedCell
      ss:Name="_FilterDatabase"/></Cell>
   </Row>
   <Row>
    <Cell ss:StyleID="s16"><Data ss:Type="String">D0G7F6</Data><NamedCell
      ss:Name="_FilterDatabase"/></Cell>
    <Cell ss:StyleID="s16"><Data ss:Type="String">Triosephosphate isomerase OS=Sus scrofa GN=TPI1 PE=1 SV=1 - [D0G7F6_PIG]</Data><NamedCell
      ss:Name="_FilterDatabase"/></Cell>
    <Cell ss:StyleID="s17"><Data ss:Type="Number">5270.7185691218901</Data><NamedCell
      ss:Name="_FilterDatabase"/></Cell>
    <Cell ss:StyleID="s18"><Data ss:Type="Number">82.66</Data><NamedCell
      ss:Name="_FilterDatabase"/></Cell>
    <Cell ss:StyleID="s19"><Data ss:Type="Number">4</Data><NamedCell
      ss:Name="_FilterDatabase"/></Cell>
    <Cell ss:StyleID="s19"><Data ss:Type="Number">19</Data><NamedCell
      ss:Name="_FilterDatabase"/></Cell>
    <Cell ss:StyleID="s19"><Data ss:Type="Number">19</Data><NamedCell
      ss:Name="_FilterDatabase"/></Cell>
    <Cell ss:StyleID="s19"><Data ss:Type="Number">817</Data><NamedCell
      ss:Name="_FilterDatabase"/></Cell>
    <Cell ss:StyleID="s20"><Data ss:Type="Number">0.98338202204972003</Data><NamedCell
      ss:Name="_FilterDatabase"/></Cell>
    <Cell ss:StyleID="s21"><Data ss:Type="Number">695</Data><NamedCell
      ss:Name="_FilterDatabase"/></Cell>
    <Cell ss:StyleID="s22"><Data ss:Type="Number">14.5399201064594</Data><NamedCell
      ss:Name="_FilterDatabase"/></Cell>
    <Cell ss:StyleID="s20"><Data ss:Type="Number">0.87601315827486004</Data><NamedCell
      ss:Name="_FilterDatabase"/></Cell>
    <Cell ss:StyleID="s21"><Data ss:Type="Number">693</Data><NamedCell
      ss:Name="_FilterDatabase"/></Cell>
    <Cell ss:StyleID="s22"><Data ss:Type="Number">16.9551214646905</Data><NamedCell
      ss:Name="_FilterDatabase"/></Cell>
    <Cell ss:StyleID="s20"><Data ss:Type="Number">0.85815422478293701</Data><NamedCell
      ss:Name="_FilterDatabase"/></Cell>
    <Cell ss:StyleID="s21"><Data ss:Type="Number">690</Data><NamedCell
      ss:Name="_FilterDatabase"/></Cell>
    <Cell ss:StyleID="s22"><Data ss:Type="Number">16.1158100329489</Data><NamedCell
      ss:Name="_FilterDatabase"/></Cell>
    <Cell ss:StyleID="s20"><Data ss:Type="Number">0.89427165690154897</Data><NamedCell
      ss:Name="_FilterDatabase"/></Cell>
    <Cell ss:StyleID="s21"><Data ss:Type="Number">686</Data><NamedCell
      ss:Name="_FilterDatabase"/></Cell>
    <Cell ss:StyleID="s22"><Data ss:Type="Number">22.7478757751493</Data><NamedCell
      ss:Name="_FilterDatabase"/></Cell>
    <Cell ss:StyleID="s20"><Data ss:Type="Number">1.0556353169619901</Data><NamedCell
      ss:Name="_FilterDatabase"/></Cell>
    <Cell ss:StyleID="s21"><Data ss:Type="Number">694</Data><NamedCell
      ss:Name="_FilterDatabase"/></Cell>
    <Cell ss:StyleID="s22"><Data ss:Type="Number">14.1273497557209</Data><NamedCell
      ss:Name="_FilterDatabase"/></Cell>
    <Cell ss:StyleID="s20"><Data ss:Type="Number">1.0328066748017799</Data><NamedCell
      ss:Name="_FilterDatabase"/></Cell>
    <Cell ss:StyleID="s21"><Data ss:Type="Number">694</Data><NamedCell
      ss:Name="_FilterDatabase"/></Cell>
    <Cell ss:StyleID="s22"><Data ss:Type="Number">14.9763968469251</Data><NamedCell
      ss:Name="_FilterDatabase"/></Cell>
    <Cell ss:StyleID="s20"><Data ss:Type="Number">1.1503067498794901</Data><NamedCell
      ss:Name="_FilterDatabase"/></Cell>
    <Cell ss:StyleID="s21"><Data ss:Type="Number">694</Data><NamedCell
      ss:Name="_FilterDatabase"/></Cell>
    <Cell ss:StyleID="s22"><Data ss:Type="Number">12.6009236930093</Data><NamedCell
      ss:Name="_FilterDatabase"/></Cell>
    <Cell ss:StyleID="s20"><Data ss:Type="Number">1.38663105160728</Data><NamedCell
      ss:Name="_FilterDatabase"/></Cell>
    <Cell ss:StyleID="s21"><Data ss:Type="Number">693</Data><NamedCell
      ss:Name="_FilterDatabase"/></Cell>
    <Cell ss:StyleID="s22"><Data ss:Type="Number">20.252881164047899</Data><NamedCell
      ss:Name="_FilterDatabase"/></Cell>
    <Cell ss:StyleID="s19"><Data ss:Type="Number">248</Data><NamedCell
      ss:Name="_FilterDatabase"/></Cell>
    <Cell ss:StyleID="s22"><Data ss:Type="Number">26.65084433466</Data><NamedCell
      ss:Name="_FilterDatabase"/></Cell>
    <Cell ss:StyleID="s17"><Data ss:Type="Number">7.02001953125</Data><NamedCell
      ss:Name="_FilterDatabase"/></Cell>
   </Row>
   <Row>
    <Cell ss:StyleID="s16"><Data ss:Type="String">Q9TV62</Data><NamedCell
      ss:Name="_FilterDatabase"/></Cell>
    <Cell ss:StyleID="s16"><Data ss:Type="String">Myosin-4 OS=Sus scrofa GN=MYH4 PE=2 SV=1 - [MYH4_PIG]</Data><NamedCell
      ss:Name="_FilterDatabase"/></Cell>
    <Cell ss:StyleID="s17"><Data ss:Type="Number">4088.6221146315002</Data><NamedCell
      ss:Name="_FilterDatabase"/></Cell>
    <Cell ss:StyleID="s18"><Data ss:Type="Number">55.03</Data><NamedCell
      ss:Name="_FilterDatabase"/></Cell>
    <Cell ss:StyleID="s19"><Data ss:Type="Number">8</Data><NamedCell
      ss:Name="_FilterDatabase"/></Cell>
    <Cell ss:StyleID="s19"><Data ss:Type="Number">20</Data><NamedCell
      ss:Name="_FilterDatabase"/></Cell>
    <Cell ss:StyleID="s19"><Data ss:Type="Number">108</Data><NamedCell
      ss:Name="_FilterDatabase"/></Cell>
    <Cell ss:StyleID="s19"><Data ss:Type="Number">814</Data><NamedCell
      ss:Name="_FilterDatabase"/></Cell>
    <Cell ss:StyleID="s20"><Data ss:Type="Number">1.1878804969371899</Data><NamedCell
      ss:Name="_FilterDatabase"/></Cell>
    <Cell ss:StyleID="s21"><Data ss:Type="Number">64</Data><NamedCell
      ss:Name="_FilterDatabase"/></Cell>
    <Cell ss:StyleID="s22"><Data ss:Type="Number">15.936329446201301</Data><NamedCell
      ss:Name="_FilterDatabase"/></Cell>
    <Cell ss:StyleID="s20"><Data ss:Type="Number">0.78547682383634698</Data><NamedCell
      ss:Name="_FilterDatabase"/></Cell>
    <Cell ss:StyleID="s21"><Data ss:Type="Number">64</Data><NamedCell
      ss:Name="_FilterDatabase"/></Cell>
    <Cell ss:StyleID="s22"><Data ss:Type="Number">28.310078823281799</Data><NamedCell
      ss:Name="_FilterDatabase"/></Cell>
    <Cell ss:StyleID="s20"><Data ss:Type="Number">0.58487158729851496</Data><NamedCell
      ss:Name="_FilterDatabase"/></Cell>
    <Cell ss:StyleID="s21"><Data ss:Type="Number">64</Data><NamedCell
      ss:Name="_FilterDatabase"/></Cell>
    <Cell ss:StyleID="s22"><Data ss:Type="Number">48.665246832081998</Data><NamedCell
      ss:Name="_FilterDatabase"/></Cell>
    <Cell ss:StyleID="s20"><Data ss:Type="Number">0.62637776186666505</Data><NamedCell
      ss:Name="_FilterDatabase"/></Cell>
    <Cell ss:StyleID="s21"><Data ss:Type="Number">64</Data><NamedCell
      ss:Name="_FilterDatabase"/></Cell>
    <Cell ss:StyleID="s22"><Data ss:Type="Number">51.5490153967108</Data><NamedCell
      ss:Name="_FilterDatabase"/></Cell>
    <Cell ss:StyleID="s20"><Data ss:Type="Number">2.10000808809535</Data><NamedCell
      ss:Name="_FilterDatabase"/></Cell>
    <Cell ss:StyleID="s21"><Data ss:Type="Number">64</Data><NamedCell
      ss:Name="_FilterDatabase"/></Cell>
    <Cell ss:StyleID="s22"><Data ss:Type="Number">31.4019866600188</Data><NamedCell
      ss:Name="_FilterDatabase"/></Cell>
    <Cell ss:StyleID="s20"><Data ss:Type="Number">1.1177691498256801</Data><NamedCell
      ss:Name="_FilterDatabase"/></Cell>
    <Cell ss:StyleID="s21"><Data ss:Type="Number">64</Data><NamedCell
      ss:Name="_FilterDatabase"/></Cell>
    <Cell ss:StyleID="s22"><Data ss:Type="Number">14.790664447564801</Data><NamedCell
      ss:Name="_FilterDatabase"/></Cell>
    <Cell ss:StyleID="s20"><Data ss:Type="Number">0.68169957470671305</Data><NamedCell
      ss:Name="_FilterDatabase"/></Cell>
    <Cell ss:StyleID="s21"><Data ss:Type="Number">64</Data><NamedCell
      ss:Name="_FilterDatabase"/></Cell>
    <Cell ss:StyleID="s22"><Data ss:Type="Number">43.598685477522203</Data><NamedCell
      ss:Name="_FilterDatabase"/></Cell>
    <Cell ss:StyleID="s20"><Data ss:Type="Number">0.93719244676177904</Data><NamedCell
      ss:Name="_FilterDatabase"/></Cell>
    <Cell ss:StyleID="s21"><Data ss:Type="Number">64</Data><NamedCell
      ss:Name="_FilterDatabase"/></Cell>
    <Cell ss:StyleID="s22"><Data ss:Type="Number">20.997021043700801</Data><NamedCell
      ss:Name="_FilterDatabase"/></Cell>
    <Cell ss:StyleID="s19"><Data ss:Type="Number">1937</Data><NamedCell
      ss:Name="_FilterDatabase"/></Cell>
    <Cell ss:StyleID="s22"><Data ss:Type="Number">223.09729731466001</Data><NamedCell
      ss:Name="_FilterDatabase"/></Cell>
    <Cell ss:StyleID="s17"><Data ss:Type="Number">5.75732421875</Data><NamedCell
      ss:Name="_FilterDatabase"/></Cell>
   </Row>
   <Row>
    <Cell ss:StyleID="s16"><Data ss:Type="String">Q95319</Data><NamedCell
      ss:Name="_FilterDatabase"/></Cell>
    <Cell ss:StyleID="s16"><Data ss:Type="String">Beta-actin, cytoplasmic (Fragment) OS=Sus scrofa PE=2 SV=1 - [Q95319_PIG]</Data><NamedCell
      ss:Name="_FilterDatabase"/></Cell>
    <Cell ss:StyleID="s17"><Data ss:Type="Number">4016.0564532460198</Data><NamedCell
      ss:Name="_FilterDatabase"/></Cell>
    <Cell ss:StyleID="s18"><Data ss:Type="Number">41.13</Data><NamedCell
      ss:Name="_FilterDatabase"/></Cell>
    <Cell ss:StyleID="s19"><Data ss:Type="Number">1</Data><NamedCell
      ss:Name="_FilterDatabase"/></Cell>
    <Cell ss:StyleID="s19"><Data ss:Type="Number">2</Data><NamedCell
      ss:Name="_FilterDatabase"/></Cell>
    <Cell ss:StyleID="s19"><Data ss:Type="Number">6</Data><NamedCell
      ss:Name="_FilterDatabase"/></Cell>
    <Cell ss:StyleID="s19"><Data ss:Type="Number">564</Data><NamedCell
      ss:Name="_FilterDatabase"/></Cell>
    <Cell ss:StyleID="s20"><Data ss:Type="Number">1.2791829359673399</Data><NamedCell
      ss:Name="_FilterDatabase"/></Cell>
    <Cell ss:StyleID="s21"><Data ss:Type="Number">34</Data><NamedCell
      ss:Name="_FilterDatabase"/></Cell>
    <Cell ss:StyleID="s22"><Data ss:Type="Number">17.343136166095899</Data><NamedCell
      ss:Name="_FilterDatabase"/></Cell>
    <Cell ss:StyleID="s20"><Data ss:Type="Number">1.20505845786479</Data><NamedCell
      ss:Name="_FilterDatabase"/></Cell>
    <Cell ss:StyleID="s21"><Data ss:Type="Number">34</Data><NamedCell
      ss:Name="_FilterDatabase"/></Cell>
    <Cell ss:StyleID="s22"><Data ss:Type="Number">24.487111253519799</Data><NamedCell
      ss:Name="_FilterDatabase"/></Cell>
    <Cell ss:StyleID="s20"><Data ss:Type="Number">0.81440522088496103</Data><NamedCell
      ss:Name="_FilterDatabase"/></Cell>
    <Cell ss:StyleID="s21"><Data ss:Type="Number">34</Data><NamedCell
      ss:Name="_FilterDatabase"/></Cell>
    <Cell ss:StyleID="s22"><Data ss:Type="Number">31.390440973291799</Data><NamedCell
      ss:Name="_FilterDatabase"/></Cell>
    <Cell ss:StyleID="s20"><Data ss:Type="Number">0.73801851199988999</Data><NamedCell
      ss:Name="_FilterDatabase"/></Cell>
    <Cell ss:StyleID="s21"><Data ss:Type="Number">32</Data><NamedCell
      ss:Name="_FilterDatabase"/></Cell>
    <Cell ss:StyleID="s22"><Data ss:Type="Number">45.414734625668203</Data><NamedCell
      ss:Name="_FilterDatabase"/></Cell>
    <Cell ss:StyleID="s20"><Data ss:Type="Number">0.80104576729086696</Data><NamedCell
      ss:Name="_FilterDatabase"/></Cell>
    <Cell ss:StyleID="s21"><Data ss:Type="Number">34</Data><NamedCell
      ss:Name="_FilterDatabase"/></Cell>
    <Cell ss:StyleID="s22"><Data ss:Type="Number">18.433608773329599</Data><NamedCell
      ss:Name="_FilterDatabase"/></Cell>
    <Cell ss:StyleID="s20"><Data ss:Type="Number">0.69441103203253296</Data><NamedCell
      ss:Name="_FilterDatabase"/></Cell>
    <Cell ss:StyleID="s21"><Data ss:Type="Number">34</Data><NamedCell
      ss:Name="_FilterDatabase"/></Cell>
    <Cell ss:StyleID="s22"><Data ss:Type="Number">42.8521962678956</Data><NamedCell
      ss:Name="_FilterDatabase"/></Cell>
    <Cell ss:StyleID="s20"><Data ss:Type="Number">1.1598026394585701</Data><NamedCell
      ss:Name="_FilterDatabase"/></Cell>
    <Cell ss:StyleID="s21"><Data ss:Type="Number">34</Data><NamedCell
      ss:Name="_FilterDatabase"/></Cell>
    <Cell ss:StyleID="s22"><Data ss:Type="Number">11.173252287706701</Data><NamedCell
      ss:Name="_FilterDatabase"/></Cell>
    <Cell ss:StyleID="s20"><Data ss:Type="Number">0.71313348772500396</Data><NamedCell
      ss:Name="_FilterDatabase"/></Cell>
    <Cell ss:StyleID="s21"><Data ss:Type="Number">34</Data><NamedCell
      ss:Name="_FilterDatabase"/></Cell>
    <Cell ss:StyleID="s22"><Data ss:Type="Number">20.4418375951402</Data><NamedCell
      ss:Name="_FilterDatabase"/></Cell>
    <Cell ss:StyleID="s19"><Data ss:Type="Number">124</Data><NamedCell
      ss:Name="_FilterDatabase"/></Cell>
    <Cell ss:StyleID="s22"><Data ss:Type="Number">13.850786274660001</Data><NamedCell
      ss:Name="_FilterDatabase"/></Cell>
    <Cell ss:StyleID="s17"><Data ss:Type="Number">4.97021484375</Data><NamedCell
      ss:Name="_FilterDatabase"/></Cell>
   </Row>
   <Row>
    <Cell ss:StyleID="s16"><Data ss:Type="String">Q9TV61</Data><NamedCell
      ss:Name="_FilterDatabase"/></Cell>
    <Cell ss:StyleID="s16"><Data ss:Type="String">Myosin-1 OS=Sus scrofa GN=MYH1 PE=2 SV=1 - [MYH1_PIG]</Data><NamedCell
      ss:Name="_FilterDatabase"/></Cell>
    <Cell ss:StyleID="s17"><Data ss:Type="Number">3640.2637479754299</Data><NamedCell
      ss:Name="_FilterDatabase"/></Cell>
    <Cell ss:StyleID="s18"><Data ss:Type="Number">52.24</Data><NamedCell
      ss:Name="_FilterDatabase"/></Cell>
    <Cell ss:StyleID="s19"><Data ss:Type="Number">13</Data><NamedCell
      ss:Name="_FilterDatabase"/></Cell>
    <Cell ss:StyleID="s19"><Data ss:Type="Number">6</Data><NamedCell
      ss:Name="_FilterDatabase"/></Cell>
    <Cell ss:StyleID="s19"><Data ss:Type="Number">104</Data><NamedCell
      ss:Name="_FilterDatabase"/></Cell>
    <Cell ss:StyleID="s19"><Data ss:Type="Number">788</Data><NamedCell
      ss:Name="_FilterDatabase"/></Cell>
    <Cell ss:StyleID="s20"><Data ss:Type="Number">1.14424640313301</Data><NamedCell
      ss:Name="_FilterDatabase"/></Cell>
    <Cell ss:StyleID="s21"><Data ss:Type="Number">29</Data><NamedCell
      ss:Name="_FilterDatabase"/></Cell>
    <Cell ss:StyleID="s22"><Data ss:Type="Number">13.3007048249849</Data><NamedCell
      ss:Name="_FilterDatabase"/></Cell>
    <Cell ss:StyleID="s20"><Data ss:Type="Number">1.01272006841824</Data><NamedCell
      ss:Name="_FilterDatabase"/></Cell>
    <Cell ss:StyleID="s21"><Data ss:Type="Number">29</Data><NamedCell
      ss:Name="_FilterDatabase"/></Cell>
    <Cell ss:StyleID="s22"><Data ss:Type="Number">6.7577176269736103</Data><NamedCell
      ss:Name="_FilterDatabase"/></Cell>
    <Cell ss:StyleID="s20"><Data ss:Type="Number">0.95812160324936402</Data><NamedCell
      ss:Name="_FilterDatabase"/></Cell>
    <Cell ss:StyleID="s21"><Data ss:Type="Number">29</Data><NamedCell
      ss:Name="_FilterDatabase"/></Cell>
    <Cell ss:StyleID="s22"><Data ss:Type="Number">20.6689112322487</Data><NamedCell
      ss:Name="_FilterDatabase"/></Cell>
    <Cell ss:StyleID="s20"><Data ss:Type="Number">0.81346934959675099</Data><NamedCell
      ss:Name="_FilterDatabase"/></Cell>
    <Cell ss:StyleID="s21"><Data ss:Type="Number">28</Data><NamedCell
      ss:Name="_FilterDatabase"/></Cell>
    <Cell ss:StyleID="s22"><Data ss:Type="Number">27.673000812549301</Data><NamedCell
      ss:Name="_FilterDatabase"/></Cell>
    <Cell ss:StyleID="s20"><Data ss:Type="Number">1.1881316355465299</Data><NamedCell
      ss:Name="_FilterDatabase"/></Cell>
    <Cell ss:StyleID="s21"><Data ss:Type="Number">29</Data><NamedCell
      ss:Name="_FilterDatabase"/></Cell>
    <Cell ss:StyleID="s22"><Data ss:Type="Number">16.900192663866498</Data><NamedCell
      ss:Name="_FilterDatabase"/></Cell>
    <Cell ss:StyleID="s20"><Data ss:Type="Number">0.98819553873987598</Data><NamedCell
      ss:Name="_FilterDatabase"/></Cell>
    <Cell ss:StyleID="s21"><Data ss:Type="Number">29</Data><NamedCell
      ss:Name="_FilterDatabase"/></Cell>
    <Cell ss:StyleID="s22"><Data ss:Type="Number">13.7918566978414</Data><NamedCell
      ss:Name="_FilterDatabase"/></Cell>
    <Cell ss:StyleID="s20"><Data ss:Type="Number">0.84349034877888396</Data><NamedCell
      ss:Name="_FilterDatabase"/></Cell>
    <Cell ss:StyleID="s21"><Data ss:Type="Number">29</Data><NamedCell
      ss:Name="_FilterDatabase"/></Cell>
    <Cell ss:StyleID="s22"><Data ss:Type="Number">14.585850154470201</Data><NamedCell
      ss:Name="_FilterDatabase"/></Cell>
    <Cell ss:StyleID="s20"><Data ss:Type="Number">0.97753369562085601</Data><NamedCell
      ss:Name="_FilterDatabase"/></Cell>
    <Cell ss:StyleID="s21"><Data ss:Type="Number">29</Data><NamedCell
      ss:Name="_FilterDatabase"/></Cell>
    <Cell ss:StyleID="s22"><Data ss:Type="Number">9.6375357744999892</Data><NamedCell
      ss:Name="_FilterDatabase"/></Cell>
    <Cell ss:StyleID="s19"><Data ss:Type="Number">1939</Data><NamedCell
      ss:Name="_FilterDatabase"/></Cell>
    <Cell ss:StyleID="s22"><Data ss:Type="Number">223.03455075465999</Data><NamedCell
      ss:Name="_FilterDatabase"/></Cell>
    <Cell ss:StyleID="s17"><Data ss:Type="Number">5.77001953125</Data><NamedCell
      ss:Name="_FilterDatabase"/></Cell>
   </Row>
   <Row>
    <Cell ss:StyleID="s16"><Data ss:Type="String">I3LP41</Data><NamedCell
      ss:Name="_FilterDatabase"/></Cell>
    <Cell ss:StyleID="s16"><Data ss:Type="String">Malate dehydrogenase OS=Sus scrofa GN=LOC100622330 PE=3 SV=1 - [I3LP41_PIG]</Data><NamedCell
      ss:Name="_FilterDatabase"/></Cell>
    <Cell ss:StyleID="s17"><Data ss:Type="Number">3395.72235090405</Data><NamedCell
      ss:Name="_FilterDatabase"/></Cell>
    <Cell ss:StyleID="s18"><Data ss:Type="Number">69.53</Data><NamedCell
      ss:Name="_FilterDatabase"/></Cell>
    <Cell ss:StyleID="s19"><Data ss:Type="Number">4</Data><NamedCell
      ss:Name="_FilterDatabase"/></Cell>
    <Cell ss:StyleID="s19"><Data ss:Type="Number">20</Data><NamedCell
      ss:Name="_FilterDatabase"/></Cell>
    <Cell ss:StyleID="s19"><Data ss:Type="Number">20</Data><NamedCell
      ss:Name="_FilterDatabase"/></Cell>
    <Cell ss:StyleID="s19"><Data ss:Type="Number">341</Data><NamedCell
      ss:Name="_FilterDatabase"/></Cell>
    <Cell ss:StyleID="s20"><Data ss:Type="Number">0.85591144249183904</Data><NamedCell
      ss:Name="_FilterDatabase"/></Cell>
    <Cell ss:StyleID="s21"><Data ss:Type="Number">265</Data><NamedCell
      ss:Name="_FilterDatabase"/></Cell>
    <Cell ss:StyleID="s22"><Data ss:Type="Number">18.804068507156401</Data><NamedCell
      ss:Name="_FilterDatabase"/></Cell>
    <Cell ss:StyleID="s20"><Data ss:Type="Number">0.89695950385440404</Data><NamedCell
      ss:Name="_FilterDatabase"/></Cell>
    <Cell ss:StyleID="s21"><Data ss:Type="Number">265</Data><NamedCell
      ss:Name="_FilterDatabase"/></Cell>
    <Cell ss:StyleID="s22"><Data ss:Type="Number">15.294543280100401</Data><NamedCell
      ss:Name="_FilterDatabase"/></Cell>
    <Cell ss:StyleID="s20"><Data ss:Type="Number">1.47059327375618</Data><NamedCell
      ss:Name="_FilterDatabase"/></Cell>
    <Cell ss:StyleID="s21"><Data ss:Type="Number">265</Data><NamedCell
      ss:Name="_FilterDatabase"/></Cell>
    <Cell ss:StyleID="s22"><Data ss:Type="Number">24.623349560793599</Data><NamedCell
      ss:Name="_FilterDatabase"/></Cell>
    <Cell ss:StyleID="s20"><Data ss:Type="Number">1.9671046220092101</Data><NamedCell
      ss:Name="_FilterDatabase"/></Cell>
    <Cell ss:StyleID="s21"><Data ss:Type="Number">265</Data><NamedCell
      ss:Name="_FilterDatabase"/></Cell>
    <Cell ss:StyleID="s22"><Data ss:Type="Number">39.745008340046297</Data><NamedCell
      ss:Name="_FilterDatabase"/></Cell>
    <Cell ss:StyleID="s20"><Data ss:Type="Number">1.0131239754283099</Data><NamedCell
      ss:Name="_FilterDatabase"/></Cell>
    <Cell ss:StyleID="s21"><Data ss:Type="Number">265</Data><NamedCell
      ss:Name="_FilterDatabase"/></Cell>
    <Cell ss:StyleID="s22"><Data ss:Type="Number">14.195139684346101</Data><NamedCell
      ss:Name="_FilterDatabase"/></Cell>
    <Cell ss:StyleID="s20"><Data ss:Type="Number">1.079010496982</Data><NamedCell
      ss:Name="_FilterDatabase"/></Cell>
    <Cell ss:StyleID="s21"><Data ss:Type="Number">265</Data><NamedCell
      ss:Name="_FilterDatabase"/></Cell>
    <Cell ss:StyleID="s22"><Data ss:Type="Number">12.6556022603044</Data><NamedCell
      ss:Name="_FilterDatabase"/></Cell>
    <Cell ss:StyleID="s20"><Data ss:Type="Number">0.86111517162488704</Data><NamedCell
      ss:Name="_FilterDatabase"/></Cell>
    <Cell ss:StyleID="s21"><Data ss:Type="Number">265</Data><NamedCell
      ss:Name="_FilterDatabase"/></Cell>
    <Cell ss:StyleID="s22"><Data ss:Type="Number">18.314341134086</Data><NamedCell
      ss:Name="_FilterDatabase"/></Cell>
    <Cell ss:StyleID="s20"><Data ss:Type="Number">0.89900630652934799</Data><NamedCell
      ss:Name="_FilterDatabase"/></Cell>
    <Cell ss:StyleID="s21"><Data ss:Type="Number">265</Data><NamedCell
      ss:Name="_FilterDatabase"/></Cell>
    <Cell ss:StyleID="s22"><Data ss:Type="Number">20.622596856308299</Data><NamedCell
      ss:Name="_FilterDatabase"/></Cell>
    <Cell ss:StyleID="s19"><Data ss:Type="Number">338</Data><NamedCell
      ss:Name="_FilterDatabase"/></Cell>
    <Cell ss:StyleID="s22"><Data ss:Type="Number">35.532722824659999</Data><NamedCell
      ss:Name="_FilterDatabase"/></Cell>
    <Cell ss:StyleID="s17"><Data ss:Type="Number">8.67529296875</Data><NamedCell
      ss:Name="_FilterDatabase"/></Cell>
   </Row>
   <Row>
    <Cell ss:StyleID="s16"><Data ss:Type="String">F1SS64</Data><NamedCell
      ss:Name="_FilterDatabase"/></Cell>
    <Cell ss:StyleID="s16"><Data ss:Type="String">Myosin-1 OS=Sus scrofa GN=MYH1 PE=4 SV=1 - [F1SS64_PIG]</Data><NamedCell
      ss:Name="_FilterDatabase"/></Cell>
    <Cell ss:StyleID="s17"><Data ss:Type="Number">3385.0755055063801</Data><NamedCell
      ss:Name="_FilterDatabase"/></Cell>
    <Cell ss:StyleID="s18"><Data ss:Type="Number">48.79</Data><NamedCell
      ss:Name="_FilterDatabase"/></Cell>
    <Cell ss:StyleID="s19"><Data ss:Type="Number">12</Data><NamedCell
      ss:Name="_FilterDatabase"/></Cell>
    <Cell ss:StyleID="s19"><Data ss:Type="Number">12</Data><NamedCell
      ss:Name="_FilterDatabase"/></Cell>
    <Cell ss:StyleID="s19"><Data ss:Type="Number">96</Data><NamedCell
      ss:Name="_FilterDatabase"/></Cell>
    <Cell ss:StyleID="s19"><Data ss:Type="Number">661</Data><NamedCell
      ss:Name="_FilterDatabase"/></Cell>
    <Cell ss:StyleID="s20"><Data ss:Type="Number">1.13832117933545</Data><NamedCell
      ss:Name="_FilterDatabase"/></Cell>
    <Cell ss:StyleID="s21"><Data ss:Type="Number">18</Data><NamedCell
      ss:Name="_FilterDatabase"/></Cell>
    <Cell ss:StyleID="s22"><Data ss:Type="Number">8.2691260502700903</Data><NamedCell
      ss:Name="_FilterDatabase"/></Cell>
    <Cell ss:StyleID="s20"><Data ss:Type="Number">1.0636383726655401</Data><NamedCell
      ss:Name="_FilterDatabase"/></Cell>
    <Cell ss:StyleID="s21"><Data ss:Type="Number">18</Data><NamedCell
      ss:Name="_FilterDatabase"/></Cell>
    <Cell ss:StyleID="s22"><Data ss:Type="Number">21.6988726062662</Data><NamedCell
      ss:Name="_FilterDatabase"/></Cell>
    <Cell ss:StyleID="s20"><Data ss:Type="Number">0.99732684960274698</Data><NamedCell
      ss:Name="_FilterDatabase"/></Cell>
    <Cell ss:StyleID="s21"><Data ss:Type="Number">18</Data><NamedCell
      ss:Name="_FilterDatabase"/></Cell>
    <Cell ss:StyleID="s22"><Data ss:Type="Number">20.255736468824601</Data><NamedCell
      ss:Name="_FilterDatabase"/></Cell>
    <Cell ss:StyleID="s20"><Data ss:Type="Number">0.77057547460853304</Data><NamedCell
      ss:Name="_FilterDatabase"/></Cell>
    <Cell ss:StyleID="s21"><Data ss:Type="Number">18</Data><NamedCell
      ss:Name="_FilterDatabase"/></Cell>
    <Cell ss:StyleID="s22"><Data ss:Type="Number">24.348867032663801</Data><NamedCell
      ss:Name="_FilterDatabase"/></Cell>
    <Cell ss:StyleID="s20"><Data ss:Type="Number">0.91404069291925105</Data><NamedCell
      ss:Name="_FilterDatabase"/></Cell>
    <Cell ss:StyleID="s21"><Data ss:Type="Number">18</Data><NamedCell
      ss:Name="_FilterDatabase"/></Cell>
    <Cell ss:StyleID="s22"><Data ss:Type="Number">21.127176674665801</Data><NamedCell
      ss:Name="_FilterDatabase"/></Cell>
    <Cell ss:StyleID="s20"><Data ss:Type="Number">0.93120631076552196</Data><NamedCell
      ss:Name="_FilterDatabase"/></Cell>
    <Cell ss:StyleID="s21"><Data ss:Type="Number">18</Data><NamedCell
      ss:Name="_FilterDatabase"/></Cell>
    <Cell ss:StyleID="s22"><Data ss:Type="Number">19.460389324512501</Data><NamedCell
      ss:Name="_FilterDatabase"/></Cell>
    <Cell ss:StyleID="s20"><Data ss:Type="Number">0.88597071841941399</Data><NamedCell
      ss:Name="_FilterDatabase"/></Cell>
    <Cell ss:StyleID="s21"><Data ss:Type="Number">18</Data><NamedCell
      ss:Name="_FilterDatabase"/></Cell>
    <Cell ss:StyleID="s22"><Data ss:Type="Number">16.872031905060201</Data><NamedCell
      ss:Name="_FilterDatabase"/></Cell>
    <Cell ss:StyleID="s20"><Data ss:Type="Number">0.93507195305284896</Data><NamedCell
      ss:Name="_FilterDatabase"/></Cell>
    <Cell ss:StyleID="s21"><Data ss:Type="Number">18</Data><NamedCell
      ss:Name="_FilterDatabase"/></Cell>
    <Cell ss:StyleID="s22"><Data ss:Type="Number">13.5527350794653</Data><NamedCell
      ss:Name="_FilterDatabase"/></Cell>
    <Cell ss:StyleID="s19"><Data ss:Type="Number">1939</Data><NamedCell
      ss:Name="_FilterDatabase"/></Cell>
    <Cell ss:StyleID="s22"><Data ss:Type="Number">223.02579817466</Data><NamedCell
      ss:Name="_FilterDatabase"/></Cell>
    <Cell ss:StyleID="s17"><Data ss:Type="Number">5.80810546875</Data><NamedCell
      ss:Name="_FilterDatabase"/></Cell>
   </Row>
   <Row>
    <Cell ss:StyleID="s16"><Data ss:Type="String">P01965</Data><NamedCell
      ss:Name="_FilterDatabase"/></Cell>
    <Cell ss:StyleID="s16"><Data ss:Type="String">Hemoglobin subunit alpha OS=Sus scrofa GN=HBA PE=1 SV=1 - [HBA_PIG]</Data><NamedCell
      ss:Name="_FilterDatabase"/></Cell>
    <Cell ss:StyleID="s17"><Data ss:Type="Number">3349.1876026944001</Data><NamedCell
      ss:Name="_FilterDatabase"/></Cell>
    <Cell ss:StyleID="s18"><Data ss:Type="Number">68.790000000000006</Data><NamedCell
      ss:Name="_FilterDatabase"/></Cell>
    <Cell ss:StyleID="s19"><Data ss:Type="Number">8</Data><NamedCell
      ss:Name="_FilterDatabase"/></Cell>
    <Cell ss:StyleID="s19"><Data ss:Type="Number">9</Data><NamedCell
      ss:Name="_FilterDatabase"/></Cell>
    <Cell ss:StyleID="s19"><Data ss:Type="Number">9</Data><NamedCell
      ss:Name="_FilterDatabase"/></Cell>
    <Cell ss:StyleID="s19"><Data ss:Type="Number">766</Data><NamedCell
      ss:Name="_FilterDatabase"/></Cell>
    <Cell ss:StyleID="s20"><Data ss:Type="Number">0.67329367754667901</Data><NamedCell
      ss:Name="_FilterDatabase"/></Cell>
    <Cell ss:StyleID="s21"><Data ss:Type="Number">733</Data><NamedCell
      ss:Name="_FilterDatabase"/></Cell>
    <Cell ss:StyleID="s22"><Data ss:Type="Number">37.136942275089297</Data><NamedCell
      ss:Name="_FilterDatabase"/></Cell>
    <Cell ss:StyleID="s20"><Data ss:Type="Number">1.14566851348717</Data><NamedCell
      ss:Name="_FilterDatabase"/></Cell>
    <Cell ss:StyleID="s21"><Data ss:Type="Number">733</Data><NamedCell
      ss:Name="_FilterDatabase"/></Cell>
    <Cell ss:StyleID="s22"><Data ss:Type="Number">19.5912508001379</Data><NamedCell
      ss:Name="_FilterDatabase"/></Cell>
    <Cell ss:StyleID="s20"><Data ss:Type="Number">2.3777279887668898</Data><NamedCell
      ss:Name="_FilterDatabase"/></Cell>
    <Cell ss:StyleID="s21"><Data ss:Type="Number">733</Data><NamedCell
      ss:Name="_FilterDatabase"/></Cell>
    <Cell ss:StyleID="s22"><Data ss:Type="Number">43.490914160871299</Data><NamedCell
      ss:Name="_FilterDatabase"/></Cell>
    <Cell ss:StyleID="s20"><Data ss:Type="Number">1.74494042782009</Data><NamedCell
      ss:Name="_FilterDatabase"/></Cell>
    <Cell ss:StyleID="s21"><Data ss:Type="Number">726</Data><NamedCell
      ss:Name="_FilterDatabase"/></Cell>
    <Cell ss:StyleID="s22"><Data ss:Type="Number">28.233124372200201</Data><NamedCell
      ss:Name="_FilterDatabase"/></Cell>
    <Cell ss:StyleID="s20"><Data ss:Type="Number">0.73888990812069799</Data><NamedCell
      ss:Name="_FilterDatabase"/></Cell>
    <Cell ss:StyleID="s21"><Data ss:Type="Number">727</Data><NamedCell
      ss:Name="_FilterDatabase"/></Cell>
    <Cell ss:StyleID="s22"><Data ss:Type="Number">35.812326602323601</Data><NamedCell
      ss:Name="_FilterDatabase"/></Cell>
    <Cell ss:StyleID="s20"><Data ss:Type="Number">0.93232395693334802</Data><NamedCell
      ss:Name="_FilterDatabase"/></Cell>
    <Cell ss:StyleID="s21"><Data ss:Type="Number">731</Data><NamedCell
      ss:Name="_FilterDatabase"/></Cell>
    <Cell ss:StyleID="s22"><Data ss:Type="Number">16.320188288017398</Data><NamedCell
      ss:Name="_FilterDatabase"/></Cell>
    <Cell ss:StyleID="s20"><Data ss:Type="Number">0.68716457578856005</Data><NamedCell
      ss:Name="_FilterDatabase"/></Cell>
    <Cell ss:StyleID="s21"><Data ss:Type="Number">732</Data><NamedCell
      ss:Name="_FilterDatabase"/></Cell>
    <Cell ss:StyleID="s22"><Data ss:Type="Number">41.035728729905202</Data><NamedCell
      ss:Name="_FilterDatabase"/></Cell>
    <Cell ss:StyleID="s20"><Data ss:Type="Number">0.72376051158283405</Data><NamedCell
      ss:Name="_FilterDatabase"/></Cell>
    <Cell ss:StyleID="s21"><Data ss:Type="Number">730</Data><NamedCell
      ss:Name="_FilterDatabase"/></Cell>
    <Cell ss:StyleID="s22"><Data ss:Type="Number">43.114529363206103</Data><NamedCell
      ss:Name="_FilterDatabase"/></Cell>
    <Cell ss:StyleID="s19"><Data ss:Type="Number">141</Data><NamedCell
      ss:Name="_FilterDatabase"/></Cell>
    <Cell ss:StyleID="s22"><Data ss:Type="Number">15.029832434659999</Data><NamedCell
      ss:Name="_FilterDatabase"/></Cell>
    <Cell ss:StyleID="s17"><Data ss:Type="Number">8.70458984375</Data><NamedCell
      ss:Name="_FilterDatabase"/></Cell>
   </Row>
   <Row>
    <Cell ss:StyleID="s16"><Data ss:Type="String">Q27HS3</Data><NamedCell
      ss:Name="_FilterDatabase"/></Cell>
    <Cell ss:StyleID="s16"><Data ss:Type="String">Vascular smooth muscle alpha-actin (Fragment) OS=Sus scrofa PE=2 SV=1 - [Q27HS3_PIG]</Data><NamedCell
      ss:Name="_FilterDatabase"/></Cell>
    <Cell ss:StyleID="s17"><Data ss:Type="Number">3206.8506467877301</Data><NamedCell
      ss:Name="_FilterDatabase"/></Cell>
    <Cell ss:StyleID="s18"><Data ss:Type="Number">65.75</Data><NamedCell
      ss:Name="_FilterDatabase"/></Cell>
    <Cell ss:StyleID="s19"><Data ss:Type="Number">1</Data><NamedCell
      ss:Name="_FilterDatabase"/></Cell>
    <Cell ss:StyleID="s19"><Data ss:Type="Number">1</Data><NamedCell
      ss:Name="_FilterDatabase"/></Cell>
    <Cell ss:StyleID="s19"><Data ss:Type="Number">6</Data><NamedCell
      ss:Name="_FilterDatabase"/></Cell>
    <Cell ss:StyleID="s19"><Data ss:Type="Number">573</Data><NamedCell
      ss:Name="_FilterDatabase"/></Cell>
    <Cell ss:StyleID="s20"><Data ss:Type="Number">1.0023581632655501</Data><NamedCell
      ss:Name="_FilterDatabase"/></Cell>
    <Cell ss:StyleID="s21"><Data ss:Type="Number">3</Data><NamedCell
      ss:Name="_FilterDatabase"/></Cell>
    <Cell ss:StyleID="s22"><Data ss:Type="Number">1.565554584784</Data><NamedCell
      ss:Name="_FilterDatabase"/></Cell>
    <Cell ss:StyleID="s20"><Data ss:Type="Number">1.1732655737897899</Data><NamedCell
      ss:Name="_FilterDatabase"/></Cell>
    <Cell ss:StyleID="s21"><Data ss:Type="Number">3</Data><NamedCell
      ss:Name="_FilterDatabase"/></Cell>
    <Cell ss:StyleID="s22"><Data ss:Type="Number">9.2790595206476407</Data><NamedCell
      ss:Name="_FilterDatabase"/></Cell>
    <Cell ss:StyleID="s20"><Data ss:Type="Number">0.80928096427600804</Data><NamedCell
      ss:Name="_FilterDatabase"/></Cell>
    <Cell ss:StyleID="s21"><Data ss:Type="Number">3</Data><NamedCell
      ss:Name="_FilterDatabase"/></Cell>
    <Cell ss:StyleID="s22"><Data ss:Type="Number">7.4993726176424396</Data><NamedCell
      ss:Name="_FilterDatabase"/></Cell>
    <Cell ss:StyleID="s20"><Data ss:Type="Number">0.76082922732624503</Data><NamedCell
      ss:Name="_FilterDatabase"/></Cell>
    <Cell ss:StyleID="s21"><Data ss:Type="Number">3</Data><NamedCell
      ss:Name="_FilterDatabase"/></Cell>
    <Cell ss:StyleID="s22"><Data ss:Type="Number">11.903013805050801</Data><NamedCell
      ss:Name="_FilterDatabase"/></Cell>
    <Cell ss:StyleID="s20"><Data ss:Type="Number">0.93791131126720795</Data><NamedCell
      ss:Name="_FilterDatabase"/></Cell>
    <Cell ss:StyleID="s21"><Data ss:Type="Number">3</Data><NamedCell
      ss:Name="_FilterDatabase"/></Cell>
    <Cell ss:StyleID="s22"><Data ss:Type="Number">47.546283528475598</Data><NamedCell
      ss:Name="_FilterDatabase"/></Cell>
    <Cell ss:StyleID="s20"><Data ss:Type="Number">0.88500901748129601</Data><NamedCell
      ss:Name="_FilterDatabase"/></Cell>
    <Cell ss:StyleID="s21"><Data ss:Type="Number">3</Data><NamedCell
      ss:Name="_FilterDatabase"/></Cell>
    <Cell ss:StyleID="s22"><Data ss:Type="Number">31.410782046059001</Data><NamedCell
      ss:Name="_FilterDatabase"/></Cell>
    <Cell ss:StyleID="s20"><Data ss:Type="Number">1.13221641269783</Data><NamedCell
      ss:Name="_FilterDatabase"/></Cell>
    <Cell ss:StyleID="s21"><Data ss:Type="Number">3</Data><NamedCell
      ss:Name="_FilterDatabase"/></Cell>
    <Cell ss:StyleID="s22"><Data ss:Type="Number">23.929393201257</Data><NamedCell
      ss:Name="_FilterDatabase"/></Cell>
    <Cell ss:StyleID="s20"><Data ss:Type="Number">1.3367369154955999</Data><NamedCell
      ss:Name="_FilterDatabase"/></Cell>
    <Cell ss:StyleID="s21"><Data ss:Type="Number">3</Data><NamedCell
      ss:Name="_FilterDatabase"/></Cell>
    <Cell ss:StyleID="s22"><Data ss:Type="Number">10.1691303115539</Data><NamedCell
      ss:Name="_FilterDatabase"/></Cell>
    <Cell ss:StyleID="s19"><Data ss:Type="Number">73</Data><NamedCell
      ss:Name="_FilterDatabase"/></Cell>
    <Cell ss:StyleID="s22"><Data ss:Type="Number">7.8979458346599998</Data><NamedCell
      ss:Name="_FilterDatabase"/></Cell>
    <Cell ss:StyleID="s17"><Data ss:Type="Number">8.19189453125</Data><NamedCell
      ss:Name="_FilterDatabase"/></Cell>
   </Row>
   <Row>
    <Cell ss:StyleID="s16"><Data ss:Type="String">D2SW96</Data><NamedCell
      ss:Name="_FilterDatabase"/></Cell>
    <Cell ss:StyleID="s16"><Data ss:Type="String">L-lactate dehydrogenase OS=Sus scrofa PE=2 SV=1 - [D2SW96_PIG]</Data><NamedCell
      ss:Name="_FilterDatabase"/></Cell>
    <Cell ss:StyleID="s17"><Data ss:Type="Number">3152.4730156098399</Data><NamedCell
      ss:Name="_FilterDatabase"/></Cell>
    <Cell ss:StyleID="s18"><Data ss:Type="Number">63.25</Data><NamedCell
      ss:Name="_FilterDatabase"/></Cell>
    <Cell ss:StyleID="s19"><Data ss:Type="Number">17</Data><NamedCell
      ss:Name="_FilterDatabase"/></Cell>
    <Cell ss:StyleID="s19"><Data ss:Type="Number">24</Data><NamedCell
      ss:Name="_FilterDatabase"/></Cell>
    <Cell ss:StyleID="s19"><Data ss:Type="Number">27</Data><NamedCell
      ss:Name="_FilterDatabase"/></Cell>
    <Cell ss:StyleID="s19"><Data ss:Type="Number">520</Data><NamedCell
      ss:Name="_FilterDatabase"/></Cell>
    <Cell ss:StyleID="s20"><Data ss:Type="Number">1.3939913000838</Data><NamedCell
      ss:Name="_FilterDatabase"/></Cell>
    <Cell ss:StyleID="s21"><Data ss:Type="Number">451</Data><NamedCell
      ss:Name="_FilterDatabase"/></Cell>
    <Cell ss:StyleID="s22"><Data ss:Type="Number">25.114200020668701</Data><NamedCell
      ss:Name="_FilterDatabase"/></Cell>
    <Cell ss:StyleID="s20"><Data ss:Type="Number">1.01172022726786</Data><NamedCell
      ss:Name="_FilterDatabase"/></Cell>
    <Cell ss:StyleID="s21"><Data ss:Type="Number">451</Data><NamedCell
      ss:Name="_FilterDatabase"/></Cell>
    <Cell ss:StyleID="s22"><Data ss:Type="Number">11.276545646299599</Data><NamedCell
      ss:Name="_FilterDatabase"/></Cell>
    <Cell ss:StyleID="s20"><Data ss:Type="Number">0.63923428076980104</Data><NamedCell
      ss:Name="_FilterDatabase"/></Cell>
    <Cell ss:StyleID="s21"><Data ss:Type="Number">450</Data><NamedCell
      ss:Name="_FilterDatabase"/></Cell>
    <Cell ss:StyleID="s22"><Data ss:Type="Number">39.776609285474002</Data><NamedCell
      ss:Name="_FilterDatabase"/></Cell>
    <Cell ss:StyleID="s20"><Data ss:Type="Number">0.62258140981563903</Data><NamedCell
      ss:Name="_FilterDatabase"/></Cell>
    <Cell ss:StyleID="s21"><Data ss:Type="Number">389</Data><NamedCell
      ss:Name="_FilterDatabase"/></Cell>
    <Cell ss:StyleID="s22"><Data ss:Type="Number">43.552406226268701</Data><NamedCell
      ss:Name="_FilterDatabase"/></Cell>
    <Cell ss:StyleID="s20"><Data ss:Type="Number">0.95486354429242204</Data><NamedCell
      ss:Name="_FilterDatabase"/></Cell>
    <Cell ss:StyleID="s21"><Data ss:Type="Number">451</Data><NamedCell
      ss:Name="_FilterDatabase"/></Cell>
    <Cell ss:StyleID="s22"><Data ss:Type="Number">24.794347346895702</Data><NamedCell
      ss:Name="_FilterDatabase"/></Cell>
    <Cell ss:StyleID="s20"><Data ss:Type="Number">0.73849903651290505</Data><NamedCell
      ss:Name="_FilterDatabase"/></Cell>
    <Cell ss:StyleID="s21"><Data ss:Type="Number">451</Data><NamedCell
      ss:Name="_FilterDatabase"/></Cell>
    <Cell ss:StyleID="s22"><Data ss:Type="Number">36.673267431980399</Data><NamedCell
      ss:Name="_FilterDatabase"/></Cell>
    <Cell ss:StyleID="s20"><Data ss:Type="Number">1.2152275193784801</Data><NamedCell
      ss:Name="_FilterDatabase"/></Cell>
    <Cell ss:StyleID="s21"><Data ss:Type="Number">451</Data><NamedCell
      ss:Name="_FilterDatabase"/></Cell>
    <Cell ss:StyleID="s22"><Data ss:Type="Number">16.310818631821601</Data><NamedCell
      ss:Name="_FilterDatabase"/></Cell>
    <Cell ss:StyleID="s20"><Data ss:Type="Number">0.81403976886511598</Data><NamedCell
      ss:Name="_FilterDatabase"/></Cell>
    <Cell ss:StyleID="s21"><Data ss:Type="Number">451</Data><NamedCell
      ss:Name="_FilterDatabase"/></Cell>
    <Cell ss:StyleID="s22"><Data ss:Type="Number">32.169681236429199</Data><NamedCell
      ss:Name="_FilterDatabase"/></Cell>
    <Cell ss:StyleID="s19"><Data ss:Type="Number">332</Data><NamedCell
      ss:Name="_FilterDatabase"/></Cell>
    <Cell ss:StyleID="s22"><Data ss:Type="Number">36.567281004660003</Data><NamedCell
      ss:Name="_FilterDatabase"/></Cell>
    <Cell ss:StyleID="s17"><Data ss:Type="Number">8.07470703125</Data><NamedCell
      ss:Name="_FilterDatabase"/></Cell>
   </Row>
   <Row>
    <Cell ss:StyleID="s16"><Data ss:Type="String">Q9TT74</Data><NamedCell
      ss:Name="_FilterDatabase"/></Cell>
    <Cell ss:StyleID="s16"><Data ss:Type="String">Glyceraldehyde-3-phosphate dehydrogenase (Fragment) OS=Sus scrofa PE=2 SV=1 - [Q9TT74_PIG]</Data><NamedCell
      ss:Name="_FilterDatabase"/></Cell>
    <Cell ss:StyleID="s17"><Data ss:Type="Number">3096.1590490725298</Data><NamedCell
      ss:Name="_FilterDatabase"/></Cell>
    <Cell ss:StyleID="s18"><Data ss:Type="Number">69.75</Data><NamedCell
      ss:Name="_FilterDatabase"/></Cell>
    <Cell ss:StyleID="s19"><Data ss:Type="Number">2</Data><NamedCell
      ss:Name="_FilterDatabase"/></Cell>
    <Cell ss:StyleID="s19"><Data ss:Type="Number">1</Data><NamedCell
      ss:Name="_FilterDatabase"/></Cell>
    <Cell ss:StyleID="s19"><Data ss:Type="Number">11</Data><NamedCell
      ss:Name="_FilterDatabase"/></Cell>
    <Cell ss:StyleID="s19"><Data ss:Type="Number">663</Data><NamedCell
      ss:Name="_FilterDatabase"/></Cell>
    <Cell ss:StyleID="s20"><Data ss:Type="Number">1.3836969516392099</Data><NamedCell
      ss:Name="_FilterDatabase"/></Cell>
    <Cell ss:StyleID="s21"><Data ss:Type="Number">1</Data><NamedCell
      ss:Name="_FilterDatabase"/></Cell>
    <Cell ss:StyleID="s22"><NamedCell ss:Name="_FilterDatabase"/></Cell>
    <Cell ss:StyleID="s20"><Data ss:Type="Number">0.80040812261493099</Data><NamedCell
      ss:Name="_FilterDatabase"/></Cell>
    <Cell ss:StyleID="s21"><Data ss:Type="Number">1</Data><NamedCell
      ss:Name="_FilterDatabase"/></Cell>
    <Cell ss:StyleID="s22"><NamedCell ss:Name="_FilterDatabase"/></Cell>
    <Cell ss:StyleID="s20"><Data ss:Type="Number">0.903373082883423</Data><NamedCell
      ss:Name="_FilterDatabase"/></Cell>
    <Cell ss:StyleID="s21"><Data ss:Type="Number">1</Data><NamedCell
      ss:Name="_FilterDatabase"/></Cell>
    <Cell ss:StyleID="s22"><NamedCell ss:Name="_FilterDatabase"/></Cell>
    <Cell ss:StyleID="s20"><Data ss:Type="Number">1.25719417178987</Data><NamedCell
      ss:Name="_FilterDatabase"/></Cell>
    <Cell ss:StyleID="s21"><Data ss:Type="Number">1</Data><NamedCell
      ss:Name="_FilterDatabase"/></Cell>
    <Cell ss:StyleID="s22"><NamedCell ss:Name="_FilterDatabase"/></Cell>
    <Cell ss:StyleID="s20"><Data ss:Type="Number">0.68516515718466098</Data><NamedCell
      ss:Name="_FilterDatabase"/></Cell>
    <Cell ss:StyleID="s21"><Data ss:Type="Number">1</Data><NamedCell
      ss:Name="_FilterDatabase"/></Cell>
    <Cell ss:StyleID="s22"><NamedCell ss:Name="_FilterDatabase"/></Cell>
    <Cell ss:StyleID="s20"><Data ss:Type="Number">0.82920060481152802</Data><NamedCell
      ss:Name="_FilterDatabase"/></Cell>
    <Cell ss:StyleID="s21"><Data ss:Type="Number">1</Data><NamedCell
      ss:Name="_FilterDatabase"/></Cell>
    <Cell ss:StyleID="s22"><NamedCell ss:Name="_FilterDatabase"/></Cell>
    <Cell ss:StyleID="s20"><Data ss:Type="Number">1.2441717959947101</Data><NamedCell
      ss:Name="_FilterDatabase"/></Cell>
    <Cell ss:StyleID="s21"><Data ss:Type="Number">1</Data><NamedCell
      ss:Name="_FilterDatabase"/></Cell>
    <Cell ss:StyleID="s22"><NamedCell ss:Name="_FilterDatabase"/></Cell>
    <Cell ss:StyleID="s20"><Data ss:Type="Number">0.89663396062517897</Data><NamedCell
      ss:Name="_FilterDatabase"/></Cell>
    <Cell ss:StyleID="s21"><Data ss:Type="Number">1</Data><NamedCell
      ss:Name="_FilterDatabase"/></Cell>
    <Cell ss:StyleID="s22"><NamedCell ss:Name="_FilterDatabase"/></Cell>
    <Cell ss:StyleID="s19"><Data ss:Type="Number">162</Data><NamedCell
      ss:Name="_FilterDatabase"/></Cell>
    <Cell ss:StyleID="s22"><Data ss:Type="Number">16.984736924660002</Data><NamedCell
      ss:Name="_FilterDatabase"/></Cell>
    <Cell ss:StyleID="s17"><Data ss:Type="Number">9.05615234375</Data><NamedCell
      ss:Name="_FilterDatabase"/></Cell>
   </Row>
   <Row>
    <Cell ss:StyleID="s16"><Data ss:Type="String">B5KJG2</Data><NamedCell
      ss:Name="_FilterDatabase"/></Cell>
    <Cell ss:StyleID="s16"><Data ss:Type="String">Phosphoglycerate mutase 2 OS=Sus scrofa GN=PGAM2 PE=1 SV=1 - [B5KJG2_PIG]</Data><NamedCell
      ss:Name="_FilterDatabase"/></Cell>
    <Cell ss:StyleID="s17"><Data ss:Type="Number">2956.80143697418</Data><NamedCell
      ss:Name="_FilterDatabase"/></Cell>
    <Cell ss:StyleID="s18"><Data ss:Type="Number">52.57</Data><NamedCell
      ss:Name="_FilterDatabase"/></Cell>
    <Cell ss:StyleID="s19"><Data ss:Type="Number">3</Data><NamedCell
      ss:Name="_FilterDatabase"/></Cell>
    <Cell ss:StyleID="s19"><Data ss:Type="Number">18</Data><NamedCell
      ss:Name="_FilterDatabase"/></Cell>
    <Cell ss:StyleID="s19"><Data ss:Type="Number">18</Data><NamedCell
      ss:Name="_FilterDatabase"/></Cell>
    <Cell ss:StyleID="s19"><Data ss:Type="Number">420</Data><NamedCell
      ss:Name="_FilterDatabase"/></Cell>
    <Cell ss:StyleID="s20"><Data ss:Type="Number">1.2130678994613</Data><NamedCell
      ss:Name="_FilterDatabase"/></Cell>
    <Cell ss:StyleID="s21"><Data ss:Type="Number">328</Data><NamedCell
      ss:Name="_FilterDatabase"/></Cell>
    <Cell ss:StyleID="s22"><Data ss:Type="Number">17.082677702741599</Data><NamedCell
      ss:Name="_FilterDatabase"/></Cell>
    <Cell ss:StyleID="s20"><Data ss:Type="Number">0.90679600483133205</Data><NamedCell
      ss:Name="_FilterDatabase"/></Cell>
    <Cell ss:StyleID="s21"><Data ss:Type="Number">328</Data><NamedCell
      ss:Name="_FilterDatabase"/></Cell>
    <Cell ss:StyleID="s22"><Data ss:Type="Number">12.8201999453052</Data><NamedCell
      ss:Name="_FilterDatabase"/></Cell>
    <Cell ss:StyleID="s20"><Data ss:Type="Number">0.71954687018217101</Data><NamedCell
      ss:Name="_FilterDatabase"/></Cell>
    <Cell ss:StyleID="s21"><Data ss:Type="Number">327</Data><NamedCell
      ss:Name="_FilterDatabase"/></Cell>
    <Cell ss:StyleID="s22"><Data ss:Type="Number">22.2229689411413</Data><NamedCell
      ss:Name="_FilterDatabase"/></Cell>
    <Cell ss:StyleID="s20"><Data ss:Type="Number">0.63852246763885001</Data><NamedCell
      ss:Name="_FilterDatabase"/></Cell>
    <Cell ss:StyleID="s21"><Data ss:Type="Number">293</Data><NamedCell
      ss:Name="_FilterDatabase"/></Cell>
    <Cell ss:StyleID="s22"><Data ss:Type="Number">53.216317810627103</Data><NamedCell
      ss:Name="_FilterDatabase"/></Cell>
    <Cell ss:StyleID="s20"><Data ss:Type="Number">0.94831300775460903</Data><NamedCell
      ss:Name="_FilterDatabase"/></Cell>
    <Cell ss:StyleID="s21"><Data ss:Type="Number">327</Data><NamedCell
      ss:Name="_FilterDatabase"/></Cell>
    <Cell ss:StyleID="s22"><Data ss:Type="Number">17.1239077077955</Data><NamedCell
      ss:Name="_FilterDatabase"/></Cell>
    <Cell ss:StyleID="s20"><Data ss:Type="Number">0.86874707973420295</Data><NamedCell
      ss:Name="_FilterDatabase"/></Cell>
    <Cell ss:StyleID="s21"><Data ss:Type="Number">328</Data><NamedCell
      ss:Name="_FilterDatabase"/></Cell>
    <Cell ss:StyleID="s22"><Data ss:Type="Number">19.5351496054008</Data><NamedCell
      ss:Name="_FilterDatabase"/></Cell>
    <Cell ss:StyleID="s20"><Data ss:Type="Number">1.3079103354730199</Data><NamedCell
      ss:Name="_FilterDatabase"/></Cell>
    <Cell ss:StyleID="s21"><Data ss:Type="Number">328</Data><NamedCell
      ss:Name="_FilterDatabase"/></Cell>
    <Cell ss:StyleID="s22"><Data ss:Type="Number">16.3221601486533</Data><NamedCell
      ss:Name="_FilterDatabase"/></Cell>
    <Cell ss:StyleID="s20"><Data ss:Type="Number">1.06613795767039</Data><NamedCell
      ss:Name="_FilterDatabase"/></Cell>
    <Cell ss:StyleID="s21"><Data ss:Type="Number">328</Data><NamedCell
      ss:Name="_FilterDatabase"/></Cell>
    <Cell ss:StyleID="s22"><Data ss:Type="Number">17.083774694977301</Data><NamedCell
      ss:Name="_FilterDatabase"/></Cell>
    <Cell ss:StyleID="s19"><Data ss:Type="Number">253</Data><NamedCell
      ss:Name="_FilterDatabase"/></Cell>
    <Cell ss:StyleID="s22"><Data ss:Type="Number">28.658730524660001</Data><NamedCell
      ss:Name="_FilterDatabase"/></Cell>
    <Cell ss:StyleID="s17"><Data ss:Type="Number">8.71923828125</Data><NamedCell
      ss:Name="_FilterDatabase"/></Cell>
   </Row>
   <Row>
    <Cell ss:StyleID="s16"><Data ss:Type="String">F2Z5B6</Data><NamedCell
      ss:Name="_FilterDatabase"/></Cell>
    <Cell ss:StyleID="s16"><Data ss:Type="String">Tropomyosin alpha-1 chain OS=Sus scrofa GN=TPM1 PE=1 SV=1 - [F2Z5B6_PIG]</Data><NamedCell
      ss:Name="_FilterDatabase"/></Cell>
    <Cell ss:StyleID="s17"><Data ss:Type="Number">2855.34518738427</Data><NamedCell
      ss:Name="_FilterDatabase"/></Cell>
    <Cell ss:StyleID="s18"><Data ss:Type="Number">84.86</Data><NamedCell
      ss:Name="_FilterDatabase"/></Cell>
    <Cell ss:StyleID="s19"><Data ss:Type="Number">10</Data><NamedCell
      ss:Name="_FilterDatabase"/></Cell>
    <Cell ss:StyleID="s19"><Data ss:Type="Number">14</Data><NamedCell
      ss:Name="_FilterDatabase"/></Cell>
    <Cell ss:StyleID="s19"><Data ss:Type="Number">37</Data><NamedCell
      ss:Name="_FilterDatabase"/></Cell>
    <Cell ss:StyleID="s19"><Data ss:Type="Number">558</Data><NamedCell
      ss:Name="_FilterDatabase"/></Cell>
    <Cell ss:StyleID="s20"><Data ss:Type="Number">1.7466969899497999</Data><NamedCell
      ss:Name="_FilterDatabase"/></Cell>
    <Cell ss:StyleID="s21"><Data ss:Type="Number">224</Data><NamedCell
      ss:Name="_FilterDatabase"/></Cell>
    <Cell ss:StyleID="s22"><Data ss:Type="Number">31.669149831654899</Data><NamedCell
      ss:Name="_FilterDatabase"/></Cell>
    <Cell ss:StyleID="s20"><Data ss:Type="Number">1.1764274946048201</Data><NamedCell
      ss:Name="_FilterDatabase"/></Cell>
    <Cell ss:StyleID="s21"><Data ss:Type="Number">224</Data><NamedCell
      ss:Name="_FilterDatabase"/></Cell>
    <Cell ss:StyleID="s22"><Data ss:Type="Number">12.4602800557977</Data><NamedCell
      ss:Name="_FilterDatabase"/></Cell>
    <Cell ss:StyleID="s20"><Data ss:Type="Number">0.626880844002635</Data><NamedCell
      ss:Name="_FilterDatabase"/></Cell>
    <Cell ss:StyleID="s21"><Data ss:Type="Number">224</Data><NamedCell
      ss:Name="_FilterDatabase"/></Cell>
    <Cell ss:StyleID="s22"><Data ss:Type="Number">46.864526772368002</Data><NamedCell
      ss:Name="_FilterDatabase"/></Cell>
    <Cell ss:StyleID="s20"><Data ss:Type="Number">0.6288549702938</Data><NamedCell
      ss:Name="_FilterDatabase"/></Cell>
    <Cell ss:StyleID="s21"><Data ss:Type="Number">182</Data><NamedCell
      ss:Name="_FilterDatabase"/></Cell>
    <Cell ss:StyleID="s22"><Data ss:Type="Number">50.171335474580999</Data><NamedCell
      ss:Name="_FilterDatabase"/></Cell>
    <Cell ss:StyleID="s20"><Data ss:Type="Number">0.80082166357515405</Data><NamedCell
      ss:Name="_FilterDatabase"/></Cell>
    <Cell ss:StyleID="s21"><Data ss:Type="Number">224</Data><NamedCell
      ss:Name="_FilterDatabase"/></Cell>
    <Cell ss:StyleID="s22"><Data ss:Type="Number">29.801201671307101</Data><NamedCell
      ss:Name="_FilterDatabase"/></Cell>
    <Cell ss:StyleID="s20"><Data ss:Type="Number">0.58700381733330598</Data><NamedCell
      ss:Name="_FilterDatabase"/></Cell>
    <Cell ss:StyleID="s21"><Data ss:Type="Number">222</Data><NamedCell
      ss:Name="_FilterDatabase"/></Cell>
    <Cell ss:StyleID="s22"><Data ss:Type="Number">57.674218316916701</Data><NamedCell
      ss:Name="_FilterDatabase"/></Cell>
    <Cell ss:StyleID="s20"><Data ss:Type="Number">0.76082480096764504</Data><NamedCell
      ss:Name="_FilterDatabase"/></Cell>
    <Cell ss:StyleID="s21"><Data ss:Type="Number">224</Data><NamedCell
      ss:Name="_FilterDatabase"/></Cell>
    <Cell ss:StyleID="s22"><Data ss:Type="Number">31.613501017004701</Data><NamedCell
      ss:Name="_FilterDatabase"/></Cell>
    <Cell ss:StyleID="s20"><Data ss:Type="Number">0.62999337444150405</Data><NamedCell
      ss:Name="_FilterDatabase"/></Cell>
    <Cell ss:StyleID="s21"><Data ss:Type="Number">223</Data><NamedCell
      ss:Name="_FilterDatabase"/></Cell>
    <Cell ss:StyleID="s22"><Data ss:Type="Number">55.185832510014002</Data><NamedCell
      ss:Name="_FilterDatabase"/></Cell>
    <Cell ss:StyleID="s19"><Data ss:Type="Number">284</Data><NamedCell
      ss:Name="_FilterDatabase"/></Cell>
    <Cell ss:StyleID="s22"><Data ss:Type="Number">32.674692794659997</Data><NamedCell
      ss:Name="_FilterDatabase"/></Cell>
    <Cell ss:StyleID="s17"><Data ss:Type="Number">4.74169921875</Data><NamedCell
      ss:Name="_FilterDatabase"/></Cell>
   </Row>
   <Row>
    <Cell ss:StyleID="s16"><Data ss:Type="String">F1RQQ8</Data><NamedCell
      ss:Name="_FilterDatabase"/></Cell>
    <Cell ss:StyleID="s16"><Data ss:Type="String">Alpha-1,4 glucan phosphorylase OS=Sus scrofa GN=PYGM PE=1 SV=2 - [F1RQQ8_PIG]</Data><NamedCell
      ss:Name="_FilterDatabase"/></Cell>
    <Cell ss:StyleID="s17"><Data ss:Type="Number">2839.4539724756701</Data><NamedCell
      ss:Name="_FilterDatabase"/></Cell>
    <Cell ss:StyleID="s18"><Data ss:Type="Number">55.34</Data><NamedCell
      ss:Name="_FilterDatabase"/></Cell>
    <Cell ss:StyleID="s19"><Data ss:Type="Number">2</Data><NamedCell
      ss:Name="_FilterDatabase"/></Cell>
    <Cell ss:StyleID="s19"><Data ss:Type="Number">3</Data><NamedCell
      ss:Name="_FilterDatabase"/></Cell>
    <Cell ss:StyleID="s19"><Data ss:Type="Number">49</Data><NamedCell
      ss:Name="_FilterDatabase"/></Cell>
    <Cell ss:StyleID="s19"><Data ss:Type="Number">400</Data><NamedCell
      ss:Name="_FilterDatabase"/></Cell>
    <Cell ss:StyleID="s20"><Data ss:Type="Number">1.4008253197918199</Data><NamedCell
      ss:Name="_FilterDatabase"/></Cell>
    <Cell ss:StyleID="s21"><Data ss:Type="Number">26</Data><NamedCell
      ss:Name="_FilterDatabase"/></Cell>
    <Cell ss:StyleID="s22"><Data ss:Type="Number">20.281917417597501</Data><NamedCell
      ss:Name="_FilterDatabase"/></Cell>
    <Cell ss:StyleID="s20"><Data ss:Type="Number">1.1292173543544599</Data><NamedCell
      ss:Name="_FilterDatabase"/></Cell>
    <Cell ss:StyleID="s21"><Data ss:Type="Number">26</Data><NamedCell
      ss:Name="_FilterDatabase"/></Cell>
    <Cell ss:StyleID="s22"><Data ss:Type="Number">9.1126619673629907</Data><NamedCell
      ss:Name="_FilterDatabase"/></Cell>
    <Cell ss:StyleID="s20"><Data ss:Type="Number">0.713806049423234</Data><NamedCell
      ss:Name="_FilterDatabase"/></Cell>
    <Cell ss:StyleID="s21"><Data ss:Type="Number">26</Data><NamedCell
      ss:Name="_FilterDatabase"/></Cell>
    <Cell ss:StyleID="s22"><Data ss:Type="Number">26.082927348366699</Data><NamedCell
      ss:Name="_FilterDatabase"/></Cell>
    <Cell ss:StyleID="s20"><Data ss:Type="Number">0.64554152462888703</Data><NamedCell
      ss:Name="_FilterDatabase"/></Cell>
    <Cell ss:StyleID="s21"><Data ss:Type="Number">24</Data><NamedCell
      ss:Name="_FilterDatabase"/></Cell>
    <Cell ss:StyleID="s22"><Data ss:Type="Number">27.953920248796202</Data><NamedCell
      ss:Name="_FilterDatabase"/></Cell>
    <Cell ss:StyleID="s20"><Data ss:Type="Number">1.12186986780154</Data><NamedCell
      ss:Name="_FilterDatabase"/></Cell>
    <Cell ss:StyleID="s21"><Data ss:Type="Number">26</Data><NamedCell
      ss:Name="_FilterDatabase"/></Cell>
    <Cell ss:StyleID="s22"><Data ss:Type="Number">31.9767774196409</Data><NamedCell
      ss:Name="_FilterDatabase"/></Cell>
    <Cell ss:StyleID="s20"><Data ss:Type="Number">0.72987427900769997</Data><NamedCell
      ss:Name="_FilterDatabase"/></Cell>
    <Cell ss:StyleID="s21"><Data ss:Type="Number">26</Data><NamedCell
      ss:Name="_FilterDatabase"/></Cell>
    <Cell ss:StyleID="s22"><Data ss:Type="Number">18.6422605441219</Data><NamedCell
      ss:Name="_FilterDatabase"/></Cell>
    <Cell ss:StyleID="s20"><Data ss:Type="Number">0.97633989419107403</Data><NamedCell
      ss:Name="_FilterDatabase"/></Cell>
    <Cell ss:StyleID="s21"><Data ss:Type="Number">26</Data><NamedCell
      ss:Name="_FilterDatabase"/></Cell>
    <Cell ss:StyleID="s22"><Data ss:Type="Number">15.1800515203199</Data><NamedCell
      ss:Name="_FilterDatabase"/></Cell>
    <Cell ss:StyleID="s20"><Data ss:Type="Number">0.72920852958989901</Data><NamedCell
      ss:Name="_FilterDatabase"/></Cell>
    <Cell ss:StyleID="s21"><Data ss:Type="Number">26</Data><NamedCell
      ss:Name="_FilterDatabase"/></Cell>
    <Cell ss:StyleID="s22"><Data ss:Type="Number">34.208600969859901</Data><NamedCell
      ss:Name="_FilterDatabase"/></Cell>
    <Cell ss:StyleID="s19"><Data ss:Type="Number">842</Data><NamedCell
      ss:Name="_FilterDatabase"/></Cell>
    <Cell ss:StyleID="s22"><Data ss:Type="Number">97.2086615946601</Data><NamedCell
      ss:Name="_FilterDatabase"/></Cell>
    <Cell ss:StyleID="s17"><Data ss:Type="Number">7.10791015625</Data><NamedCell
      ss:Name="_FilterDatabase"/></Cell>
   </Row>
   <Row>
    <Cell ss:StyleID="s16"><Data ss:Type="String">F1SNW4</Data><NamedCell
      ss:Name="_FilterDatabase"/></Cell>
    <Cell ss:StyleID="s16"><Data ss:Type="String">MYL3 OS=Sus scrofa GN=MYL3 PE=1 SV=1 - [F1SNW4_PIG]</Data><NamedCell
      ss:Name="_FilterDatabase"/></Cell>
    <Cell ss:StyleID="s17"><Data ss:Type="Number">2815.5926179759799</Data><NamedCell
      ss:Name="_FilterDatabase"/></Cell>
    <Cell ss:StyleID="s18"><Data ss:Type="Number">74.11</Data><NamedCell
      ss:Name="_FilterDatabase"/></Cell>
    <Cell ss:StyleID="s19"><Data ss:Type="Number">1</Data><NamedCell
      ss:Name="_FilterDatabase"/></Cell>
    <Cell ss:StyleID="s19"><Data ss:Type="Number">11</Data><NamedCell
      ss:Name="_FilterDatabase"/></Cell>
    <Cell ss:StyleID="s19"><Data ss:Type="Number">14</Data><NamedCell
      ss:Name="_FilterDatabase"/></Cell>
    <Cell ss:StyleID="s19"><Data ss:Type="Number">475</Data><NamedCell
      ss:Name="_FilterDatabase"/></Cell>
    <Cell ss:StyleID="s20"><Data ss:Type="Number">0.65760236340614897</Data><NamedCell
      ss:Name="_FilterDatabase"/></Cell>
    <Cell ss:StyleID="s21"><Data ss:Type="Number">337</Data><NamedCell
      ss:Name="_FilterDatabase"/></Cell>
    <Cell ss:StyleID="s22"><Data ss:Type="Number">40.9516924389346</Data><NamedCell
      ss:Name="_FilterDatabase"/></Cell>
    <Cell ss:StyleID="s20"><Data ss:Type="Number">0.88033090284691795</Data><NamedCell
      ss:Name="_FilterDatabase"/></Cell>
    <Cell ss:StyleID="s21"><Data ss:Type="Number">337</Data><NamedCell
      ss:Name="_FilterDatabase"/></Cell>
    <Cell ss:StyleID="s22"><Data ss:Type="Number">12.651061415780701</Data><NamedCell
      ss:Name="_FilterDatabase"/></Cell>
    <Cell ss:StyleID="s20"><Data ss:Type="Number">1.92040807345217</Data><NamedCell
      ss:Name="_FilterDatabase"/></Cell>
    <Cell ss:StyleID="s21"><Data ss:Type="Number">337</Data><NamedCell
      ss:Name="_FilterDatabase"/></Cell>
    <Cell ss:StyleID="s22"><Data ss:Type="Number">36.260576551299899</Data><NamedCell
      ss:Name="_FilterDatabase"/></Cell>
    <Cell ss:StyleID="s20"><Data ss:Type="Number">2.49542754094159</Data><NamedCell
      ss:Name="_FilterDatabase"/></Cell>
    <Cell ss:StyleID="s21"><Data ss:Type="Number">337</Data><NamedCell
      ss:Name="_FilterDatabase"/></Cell>
    <Cell ss:StyleID="s22"><Data ss:Type="Number">43.823914478930902</Data><NamedCell
      ss:Name="_FilterDatabase"/></Cell>
    <Cell ss:StyleID="s20"><Data ss:Type="Number">1.0150058559592201</Data><NamedCell
      ss:Name="_FilterDatabase"/></Cell>
    <Cell ss:StyleID="s21"><Data ss:Type="Number">337</Data><NamedCell
      ss:Name="_FilterDatabase"/></Cell>
    <Cell ss:StyleID="s22"><Data ss:Type="Number">16.826154149628302</Data><NamedCell
      ss:Name="_FilterDatabase"/></Cell>
    <Cell ss:StyleID="s20"><Data ss:Type="Number">1.0171301429472099</Data><NamedCell
      ss:Name="_FilterDatabase"/></Cell>
    <Cell ss:StyleID="s21"><Data ss:Type="Number">337</Data><NamedCell
      ss:Name="_FilterDatabase"/></Cell>
    <Cell ss:StyleID="s22"><Data ss:Type="Number">13.9871349306043</Data><NamedCell
      ss:Name="_FilterDatabase"/></Cell>
    <Cell ss:StyleID="s20"><Data ss:Type="Number">0.80369863824604604</Data><NamedCell
      ss:Name="_FilterDatabase"/></Cell>
    <Cell ss:StyleID="s21"><Data ss:Type="Number">337</Data><NamedCell
      ss:Name="_FilterDatabase"/></Cell>
    <Cell ss:StyleID="s22"><Data ss:Type="Number">21.6080222577237</Data><NamedCell
      ss:Name="_FilterDatabase"/></Cell>
    <Cell ss:StyleID="s20"><Data ss:Type="Number">0.94224090030810803</Data><NamedCell
      ss:Name="_FilterDatabase"/></Cell>
    <Cell ss:StyleID="s21"><Data ss:Type="Number">337</Data><NamedCell
      ss:Name="_FilterDatabase"/></Cell>
    <Cell ss:StyleID="s22"><Data ss:Type="Number">18.410213081456298</Data><NamedCell
      ss:Name="_FilterDatabase"/></Cell>
    <Cell ss:StyleID="s19"><Data ss:Type="Number">197</Data><NamedCell
      ss:Name="_FilterDatabase"/></Cell>
    <Cell ss:StyleID="s22"><Data ss:Type="Number">21.84288293466</Data><NamedCell
      ss:Name="_FilterDatabase"/></Cell>
    <Cell ss:StyleID="s17"><Data ss:Type="Number">5.07177734375</Data><NamedCell
      ss:Name="_FilterDatabase"/></Cell>
   </Row>
   <Row>
    <Cell ss:StyleID="s16"><Data ss:Type="String">Q5S1S4</Data><NamedCell
      ss:Name="_FilterDatabase"/></Cell>
    <Cell ss:StyleID="s16"><Data ss:Type="String">Carbonic anhydrase 3 OS=Sus scrofa GN=CA3 PE=2 SV=3 - [CAH3_PIG]</Data><NamedCell
      ss:Name="_FilterDatabase"/></Cell>
    <Cell ss:StyleID="s17"><Data ss:Type="Number">2719.8088041504302</Data><NamedCell
      ss:Name="_FilterDatabase"/></Cell>
    <Cell ss:StyleID="s18"><Data ss:Type="Number">56.92</Data><NamedCell
      ss:Name="_FilterDatabase"/></Cell>
    <Cell ss:StyleID="s19"><Data ss:Type="Number">4</Data><NamedCell
      ss:Name="_FilterDatabase"/></Cell>
    <Cell ss:StyleID="s19"><Data ss:Type="Number">14</Data><NamedCell
      ss:Name="_FilterDatabase"/></Cell>
    <Cell ss:StyleID="s19"><Data ss:Type="Number">14</Data><NamedCell
      ss:Name="_FilterDatabase"/></Cell>
    <Cell ss:StyleID="s19"><Data ss:Type="Number">657</Data><NamedCell
      ss:Name="_FilterDatabase"/></Cell>
    <Cell ss:StyleID="s20"><Data ss:Type="Number">0.87497786990177495</Data><NamedCell
      ss:Name="_FilterDatabase"/></Cell>
    <Cell ss:StyleID="s21"><Data ss:Type="Number">528</Data><NamedCell
      ss:Name="_FilterDatabase"/></Cell>
    <Cell ss:StyleID="s22"><Data ss:Type="Number">15.993095311362501</Data><NamedCell
      ss:Name="_FilterDatabase"/></Cell>
    <Cell ss:StyleID="s20"><Data ss:Type="Number">0.77015571290400997</Data><NamedCell
      ss:Name="_FilterDatabase"/></Cell>
    <Cell ss:StyleID="s21"><Data ss:Type="Number">527</Data><NamedCell
      ss:Name="_FilterDatabase"/></Cell>
    <Cell ss:StyleID="s22"><Data ss:Type="Number">21.679934166893801</Data><NamedCell
      ss:Name="_FilterDatabase"/></Cell>
    <Cell ss:StyleID="s20"><Data ss:Type="Number">0.730478338438589</Data><NamedCell
      ss:Name="_FilterDatabase"/></Cell>
    <Cell ss:StyleID="s21"><Data ss:Type="Number">527</Data><NamedCell
      ss:Name="_FilterDatabase"/></Cell>
    <Cell ss:StyleID="s22"><Data ss:Type="Number">22.501867466164299</Data><NamedCell
      ss:Name="_FilterDatabase"/></Cell>
    <Cell ss:StyleID="s20"><Data ss:Type="Number">0.61660465381187302</Data><NamedCell
      ss:Name="_FilterDatabase"/></Cell>
    <Cell ss:StyleID="s21"><Data ss:Type="Number">490</Data><NamedCell
      ss:Name="_FilterDatabase"/></Cell>
    <Cell ss:StyleID="s22"><Data ss:Type="Number">43.216947583287897</Data><NamedCell
      ss:Name="_FilterDatabase"/></Cell>
    <Cell ss:StyleID="s20"><Data ss:Type="Number">1.23135602828637</Data><NamedCell
      ss:Name="_FilterDatabase"/></Cell>
    <Cell ss:StyleID="s21"><Data ss:Type="Number">527</Data><NamedCell
      ss:Name="_FilterDatabase"/></Cell>
    <Cell ss:StyleID="s22"><Data ss:Type="Number">15.3832118242508</Data><NamedCell
      ss:Name="_FilterDatabase"/></Cell>
    <Cell ss:StyleID="s20"><Data ss:Type="Number">1.24922444366021</Data><NamedCell
      ss:Name="_FilterDatabase"/></Cell>
    <Cell ss:StyleID="s21"><Data ss:Type="Number">527</Data><NamedCell
      ss:Name="_FilterDatabase"/></Cell>
    <Cell ss:StyleID="s22"><Data ss:Type="Number">18.0265663434228</Data><NamedCell
      ss:Name="_FilterDatabase"/></Cell>
    <Cell ss:StyleID="s20"><Data ss:Type="Number">1.22912854193806</Data><NamedCell
      ss:Name="_FilterDatabase"/></Cell>
    <Cell ss:StyleID="s21"><Data ss:Type="Number">527</Data><NamedCell
      ss:Name="_FilterDatabase"/></Cell>
    <Cell ss:StyleID="s22"><Data ss:Type="Number">10.7177215994751</Data><NamedCell
      ss:Name="_FilterDatabase"/></Cell>
    <Cell ss:StyleID="s20"><Data ss:Type="Number">1.61373705605498</Data><NamedCell
      ss:Name="_FilterDatabase"/></Cell>
    <Cell ss:StyleID="s21"><Data ss:Type="Number">527</Data><NamedCell
      ss:Name="_FilterDatabase"/></Cell>
    <Cell ss:StyleID="s22"><Data ss:Type="Number">25.6241266298318</Data><NamedCell
      ss:Name="_FilterDatabase"/></Cell>
    <Cell ss:StyleID="s19"><Data ss:Type="Number">260</Data><NamedCell
      ss:Name="_FilterDatabase"/></Cell>
    <Cell ss:StyleID="s22"><Data ss:Type="Number">29.392790544659999</Data><NamedCell
      ss:Name="_FilterDatabase"/></Cell>
    <Cell ss:StyleID="s17"><Data ss:Type="Number">7.85498046875</Data><NamedCell
      ss:Name="_FilterDatabase"/></Cell>
   </Row>
   <Row>
    <Cell ss:StyleID="s16"><Data ss:Type="String">F1SEN8</Data><NamedCell
      ss:Name="_FilterDatabase"/></Cell>
    <Cell ss:StyleID="s16"><Data ss:Type="String">Uncharacterized protein OS=Sus scrofa GN=LDB3 PE=1 SV=2 - [F1SEN8_PIG]</Data><NamedCell
      ss:Name="_FilterDatabase"/></Cell>
    <Cell ss:StyleID="s17"><Data ss:Type="Number">2703.16357344878</Data><NamedCell
      ss:Name="_FilterDatabase"/></Cell>
    <Cell ss:StyleID="s18"><Data ss:Type="Number">31.61</Data><NamedCell
      ss:Name="_FilterDatabase"/></Cell>
    <Cell ss:StyleID="s19"><Data ss:Type="Number">2</Data><NamedCell
      ss:Name="_FilterDatabase"/></Cell>
    <Cell ss:StyleID="s19"><Data ss:Type="Number">17</Data><NamedCell
      ss:Name="_FilterDatabase"/></Cell>
    <Cell ss:StyleID="s19"><Data ss:Type="Number">18</Data><NamedCell
      ss:Name="_FilterDatabase"/></Cell>
    <Cell ss:StyleID="s19"><Data ss:Type="Number">353</Data><NamedCell
      ss:Name="_FilterDatabase"/></Cell>
    <Cell ss:StyleID="s20"><Data ss:Type="Number">0.85443347943967496</Data><NamedCell
      ss:Name="_FilterDatabase"/></Cell>
    <Cell ss:StyleID="s21"><Data ss:Type="Number">235</Data><NamedCell
      ss:Name="_FilterDatabase"/></Cell>
    <Cell ss:StyleID="s22"><Data ss:Type="Number">24.809506525478501</Data><NamedCell
      ss:Name="_FilterDatabase"/></Cell>
    <Cell ss:StyleID="s20"><Data ss:Type="Number">0.90987245929750604</Data><NamedCell
      ss:Name="_FilterDatabase"/></Cell>
    <Cell ss:StyleID="s21"><Data ss:Type="Number">234</Data><NamedCell
      ss:Name="_FilterDatabase"/></Cell>
    <Cell ss:StyleID="s22"><Data ss:Type="Number">22.676418672224901</Data><NamedCell
      ss:Name="_FilterDatabase"/></Cell>
    <Cell ss:StyleID="s20"><Data ss:Type="Number">0.94391725335556798</Data><NamedCell
      ss:Name="_FilterDatabase"/></Cell>
    <Cell ss:StyleID="s21"><Data ss:Type="Number">235</Data><NamedCell
      ss:Name="_FilterDatabase"/></Cell>
    <Cell ss:StyleID="s22"><Data ss:Type="Number">25.079011946599898</Data><NamedCell
      ss:Name="_FilterDatabase"/></Cell>
    <Cell ss:StyleID="s20"><Data ss:Type="Number">0.98858220005684205</Data><NamedCell
      ss:Name="_FilterDatabase"/></Cell>
    <Cell ss:StyleID="s21"><Data ss:Type="Number">225</Data><NamedCell
      ss:Name="_FilterDatabase"/></Cell>
    <Cell ss:StyleID="s22"><Data ss:Type="Number">40.689008290194998</Data><NamedCell
      ss:Name="_FilterDatabase"/></Cell>
    <Cell ss:StyleID="s20"><Data ss:Type="Number">1.2850193067981299</Data><NamedCell
      ss:Name="_FilterDatabase"/></Cell>
    <Cell ss:StyleID="s21"><Data ss:Type="Number">235</Data><NamedCell
      ss:Name="_FilterDatabase"/></Cell>
    <Cell ss:StyleID="s22"><Data ss:Type="Number">28.5856111570648</Data><NamedCell
      ss:Name="_FilterDatabase"/></Cell>
    <Cell ss:StyleID="s20"><Data ss:Type="Number">1.19787753264806</Data><NamedCell
      ss:Name="_FilterDatabase"/></Cell>
    <Cell ss:StyleID="s21"><Data ss:Type="Number">235</Data><NamedCell
      ss:Name="_FilterDatabase"/></Cell>
    <Cell ss:StyleID="s22"><Data ss:Type="Number">25.409585236446901</Data><NamedCell
      ss:Name="_FilterDatabase"/></Cell>
    <Cell ss:StyleID="s20"><Data ss:Type="Number">1.10630022634845</Data><NamedCell
      ss:Name="_FilterDatabase"/></Cell>
    <Cell ss:StyleID="s21"><Data ss:Type="Number">235</Data><NamedCell
      ss:Name="_FilterDatabase"/></Cell>
    <Cell ss:StyleID="s22"><Data ss:Type="Number">15.1091615303963</Data><NamedCell
      ss:Name="_FilterDatabase"/></Cell>
    <Cell ss:StyleID="s20"><Data ss:Type="Number">1.2183351350782801</Data><NamedCell
      ss:Name="_FilterDatabase"/></Cell>
    <Cell ss:StyleID="s21"><Data ss:Type="Number">234</Data><NamedCell
      ss:Name="_FilterDatabase"/></Cell>
    <Cell ss:StyleID="s22"><Data ss:Type="Number">18.474949522374601</Data><NamedCell
      ss:Name="_FilterDatabase"/></Cell>
    <Cell ss:StyleID="s19"><Data ss:Type="Number">715</Data><NamedCell
      ss:Name="_FilterDatabase"/></Cell>
    <Cell ss:StyleID="s22"><Data ss:Type="Number">75.795094384660302</Data><NamedCell
      ss:Name="_FilterDatabase"/></Cell>
    <Cell ss:StyleID="s17"><Data ss:Type="Number">7.78173828125</Data><NamedCell
      ss:Name="_FilterDatabase"/></Cell>
   </Row>
   <Row>
    <Cell ss:StyleID="s16"><Data ss:Type="String">F1RII5</Data><NamedCell
      ss:Name="_FilterDatabase"/></Cell>
    <Cell ss:StyleID="s16"><Data ss:Type="String">Uncharacterized protein OS=Sus scrofa PE=1 SV=2 - [F1RII5_PIG]</Data><NamedCell
      ss:Name="_FilterDatabase"/></Cell>
    <Cell ss:StyleID="s17"><Data ss:Type="Number">2562.3857210084698</Data><NamedCell
      ss:Name="_FilterDatabase"/></Cell>
    <Cell ss:StyleID="s18"><Data ss:Type="Number">51.39</Data><NamedCell
      ss:Name="_FilterDatabase"/></Cell>
    <Cell ss:StyleID="s19"><Data ss:Type="Number">1</Data><NamedCell
      ss:Name="_FilterDatabase"/></Cell>
    <Cell ss:StyleID="s19"><Data ss:Type="Number">1</Data><NamedCell
      ss:Name="_FilterDatabase"/></Cell>
    <Cell ss:StyleID="s19"><Data ss:Type="Number">7</Data><NamedCell
      ss:Name="_FilterDatabase"/></Cell>
    <Cell ss:StyleID="s19"><Data ss:Type="Number">424</Data><NamedCell
      ss:Name="_FilterDatabase"/></Cell>
    <Cell ss:StyleID="s20"><Data ss:Type="Number">0.60968618620923598</Data><NamedCell
      ss:Name="_FilterDatabase"/></Cell>
    <Cell ss:StyleID="s21"><Data ss:Type="Number">1</Data><NamedCell
      ss:Name="_FilterDatabase"/></Cell>
    <Cell ss:StyleID="s22"><NamedCell ss:Name="_FilterDatabase"/></Cell>
    <Cell ss:StyleID="s20"><Data ss:Type="Number">0.88659960337337795</Data><NamedCell
      ss:Name="_FilterDatabase"/></Cell>
    <Cell ss:StyleID="s21"><Data ss:Type="Number">1</Data><NamedCell
      ss:Name="_FilterDatabase"/></Cell>
    <Cell ss:StyleID="s22"><NamedCell ss:Name="_FilterDatabase"/></Cell>
    <Cell ss:StyleID="s20"><Data ss:Type="Number">1.52294356308739</Data><NamedCell
      ss:Name="_FilterDatabase"/></Cell>
    <Cell ss:StyleID="s21"><Data ss:Type="Number">1</Data><NamedCell
      ss:Name="_FilterDatabase"/></Cell>
    <Cell ss:StyleID="s22"><NamedCell ss:Name="_FilterDatabase"/></Cell>
    <Cell ss:StyleID="s20"><Data ss:Type="Number">1.7609500159120499</Data><NamedCell
      ss:Name="_FilterDatabase"/></Cell>
    <Cell ss:StyleID="s21"><Data ss:Type="Number">1</Data><NamedCell
      ss:Name="_FilterDatabase"/></Cell>
    <Cell ss:StyleID="s22"><NamedCell ss:Name="_FilterDatabase"/></Cell>
    <Cell ss:StyleID="s20"><Data ss:Type="Number">1.0414827117613299</Data><NamedCell
      ss:Name="_FilterDatabase"/></Cell>
    <Cell ss:StyleID="s21"><Data ss:Type="Number">1</Data><NamedCell
      ss:Name="_FilterDatabase"/></Cell>
    <Cell ss:StyleID="s22"><NamedCell ss:Name="_FilterDatabase"/></Cell>
    <Cell ss:StyleID="s20"><Data ss:Type="Number">1.2216144484842699</Data><NamedCell
      ss:Name="_FilterDatabase"/></Cell>
    <Cell ss:StyleID="s21"><Data ss:Type="Number">1</Data><NamedCell
      ss:Name="_FilterDatabase"/></Cell>
    <Cell ss:StyleID="s22"><NamedCell ss:Name="_FilterDatabase"/></Cell>
    <Cell ss:StyleID="s20"><Data ss:Type="Number">0.93263651574560802</Data><NamedCell
      ss:Name="_FilterDatabase"/></Cell>
    <Cell ss:StyleID="s21"><Data ss:Type="Number">1</Data><NamedCell
      ss:Name="_FilterDatabase"/></Cell>
    <Cell ss:StyleID="s22"><NamedCell ss:Name="_FilterDatabase"/></Cell>
    <Cell ss:StyleID="s20"><Data ss:Type="Number">1.4605067975318999</Data><NamedCell
      ss:Name="_FilterDatabase"/></Cell>
    <Cell ss:StyleID="s21"><Data ss:Type="Number">1</Data><NamedCell
      ss:Name="_FilterDatabase"/></Cell>
    <Cell ss:StyleID="s22"><NamedCell ss:Name="_FilterDatabase"/></Cell>
    <Cell ss:StyleID="s19"><Data ss:Type="Number">144</Data><NamedCell
      ss:Name="_FilterDatabase"/></Cell>
    <Cell ss:StyleID="s22"><Data ss:Type="Number">15.625237804659999</Data><NamedCell
      ss:Name="_FilterDatabase"/></Cell>
    <Cell ss:StyleID="s17"><Data ss:Type="Number">8.19189453125</Data><NamedCell
      ss:Name="_FilterDatabase"/></Cell>
   </Row>
   <Row>
    <Cell ss:StyleID="s16"><Data ss:Type="String">Q19PY2</Data><NamedCell
      ss:Name="_FilterDatabase"/></Cell>
    <Cell ss:StyleID="s16"><Data ss:Type="String">Alpha-1,4 glucan phosphorylase OS=Sus scrofa GN=PYGM PE=2 SV=2 - [Q19PY2_PIG]</Data><NamedCell
      ss:Name="_FilterDatabase"/></Cell>
    <Cell ss:StyleID="s17"><Data ss:Type="Number">2538.5730822839701</Data><NamedCell
      ss:Name="_FilterDatabase"/></Cell>
    <Cell ss:StyleID="s18"><Data ss:Type="Number">54.16</Data><NamedCell
      ss:Name="_FilterDatabase"/></Cell>
    <Cell ss:StyleID="s19"><Data ss:Type="Number">2</Data><NamedCell
      ss:Name="_FilterDatabase"/></Cell>
    <Cell ss:StyleID="s19"><Data ss:Type="Number">1</Data><NamedCell
      ss:Name="_FilterDatabase"/></Cell>
    <Cell ss:StyleID="s19"><Data ss:Type="Number">47</Data><NamedCell
      ss:Name="_FilterDatabase"/></Cell>
    <Cell ss:StyleID="s19"><Data ss:Type="Number">376</Data><NamedCell
      ss:Name="_FilterDatabase"/></Cell>
    <Cell ss:StyleID="s20"><Data ss:Type="Number">0.99128765434837596</Data><NamedCell
      ss:Name="_FilterDatabase"/></Cell>
    <Cell ss:StyleID="s21"><Data ss:Type="Number">2</Data><NamedCell
      ss:Name="_FilterDatabase"/></Cell>
    <Cell ss:StyleID="s22"><Data ss:Type="Number">18.374658127196899</Data><NamedCell
      ss:Name="_FilterDatabase"/></Cell>
    <Cell ss:StyleID="s20"><Data ss:Type="Number">0.88708644039607498</Data><NamedCell
      ss:Name="_FilterDatabase"/></Cell>
    <Cell ss:StyleID="s21"><Data ss:Type="Number">2</Data><NamedCell
      ss:Name="_FilterDatabase"/></Cell>
    <Cell ss:StyleID="s22"><Data ss:Type="Number">12.023428413412301</Data><NamedCell
      ss:Name="_FilterDatabase"/></Cell>
    <Cell ss:StyleID="s20"><Data ss:Type="Number">0.78011786741796096</Data><NamedCell
      ss:Name="_FilterDatabase"/></Cell>
    <Cell ss:StyleID="s21"><Data ss:Type="Number">2</Data><NamedCell
      ss:Name="_FilterDatabase"/></Cell>
    <Cell ss:StyleID="s22"><Data ss:Type="Number">8.0318021412923706</Data><NamedCell
      ss:Name="_FilterDatabase"/></Cell>
    <Cell ss:StyleID="s20"><Data ss:Type="Number">0.99158855011843405</Data><NamedCell
      ss:Name="_FilterDatabase"/></Cell>
    <Cell ss:StyleID="s21"><Data ss:Type="Number">2</Data><NamedCell
      ss:Name="_FilterDatabase"/></Cell>
    <Cell ss:StyleID="s22"><Data ss:Type="Number">6.7757722793298001</Data><NamedCell
      ss:Name="_FilterDatabase"/></Cell>
    <Cell ss:StyleID="s20"><Data ss:Type="Number">1.28794353030971</Data><NamedCell
      ss:Name="_FilterDatabase"/></Cell>
    <Cell ss:StyleID="s21"><Data ss:Type="Number">2</Data><NamedCell
      ss:Name="_FilterDatabase"/></Cell>
    <Cell ss:StyleID="s22"><Data ss:Type="Number">0.33118693015142298</Data><NamedCell
      ss:Name="_FilterDatabase"/></Cell>
    <Cell ss:StyleID="s20"><Data ss:Type="Number">1.13158516396399</Data><NamedCell
      ss:Name="_FilterDatabase"/></Cell>
    <Cell ss:StyleID="s21"><Data ss:Type="Number">2</Data><NamedCell
      ss:Name="_FilterDatabase"/></Cell>
    <Cell ss:StyleID="s22"><Data ss:Type="Number">21.855002248441501</Data><NamedCell
      ss:Name="_FilterDatabase"/></Cell>
    <Cell ss:StyleID="s20"><Data ss:Type="Number">1.2246430115161699</Data><NamedCell
      ss:Name="_FilterDatabase"/></Cell>
    <Cell ss:StyleID="s21"><Data ss:Type="Number">2</Data><NamedCell
      ss:Name="_FilterDatabase"/></Cell>
    <Cell ss:StyleID="s22"><Data ss:Type="Number">17.9895309627186</Data><NamedCell
      ss:Name="_FilterDatabase"/></Cell>
    <Cell ss:StyleID="s20"><Data ss:Type="Number">1.0602139212161901</Data><NamedCell
      ss:Name="_FilterDatabase"/></Cell>
    <Cell ss:StyleID="s21"><Data ss:Type="Number">2</Data><NamedCell
      ss:Name="_FilterDatabase"/></Cell>
    <Cell ss:StyleID="s22"><Data ss:Type="Number">16.926057237343599</Data><NamedCell
      ss:Name="_FilterDatabase"/></Cell>
    <Cell ss:StyleID="s19"><Data ss:Type="Number">842</Data><NamedCell
      ss:Name="_FilterDatabase"/></Cell>
    <Cell ss:StyleID="s22"><Data ss:Type="Number">97.193716064660094</Data><NamedCell
      ss:Name="_FilterDatabase"/></Cell>
    <Cell ss:StyleID="s17"><Data ss:Type="Number">7.13720703125</Data><NamedCell
      ss:Name="_FilterDatabase"/></Cell>
   </Row>
   <Row>
    <Cell ss:StyleID="s16"><Data ss:Type="String">Q19PY1</Data><NamedCell
      ss:Name="_FilterDatabase"/></Cell>
    <Cell ss:StyleID="s16"><Data ss:Type="String">Alpha-1,4 glucan phosphorylase (Fragment) OS=Sus scrofa GN=PYGM PE=2 SV=1 - [Q19PY1_PIG]</Data><NamedCell
      ss:Name="_FilterDatabase"/></Cell>
    <Cell ss:StyleID="s17"><Data ss:Type="Number">2522.0856567800702</Data><NamedCell
      ss:Name="_FilterDatabase"/></Cell>
    <Cell ss:StyleID="s18"><Data ss:Type="Number">57.59</Data><NamedCell
      ss:Name="_FilterDatabase"/></Cell>
    <Cell ss:StyleID="s19"><Data ss:Type="Number">1</Data><NamedCell
      ss:Name="_FilterDatabase"/></Cell>
    <Cell ss:StyleID="s19"><Data ss:Type="Number">1</Data><NamedCell
      ss:Name="_FilterDatabase"/></Cell>
    <Cell ss:StyleID="s19"><Data ss:Type="Number">43</Data><NamedCell
      ss:Name="_FilterDatabase"/></Cell>
    <Cell ss:StyleID="s19"><Data ss:Type="Number">357</Data><NamedCell
      ss:Name="_FilterDatabase"/></Cell>
    <Cell ss:StyleID="s20"><Data ss:Type="Number">1.08589288777621</Data><NamedCell
      ss:Name="_FilterDatabase"/></Cell>
    <Cell ss:StyleID="s21"><Data ss:Type="Number">1</Data><NamedCell
      ss:Name="_FilterDatabase"/></Cell>
    <Cell ss:StyleID="s22"><NamedCell ss:Name="_FilterDatabase"/></Cell>
    <Cell ss:StyleID="s20"><Data ss:Type="Number">0.99684002587488696</Data><NamedCell
      ss:Name="_FilterDatabase"/></Cell>
    <Cell ss:StyleID="s21"><Data ss:Type="Number">1</Data><NamedCell
      ss:Name="_FilterDatabase"/></Cell>
    <Cell ss:StyleID="s22"><NamedCell ss:Name="_FilterDatabase"/></Cell>
    <Cell ss:StyleID="s20"><Data ss:Type="Number">0.90962110680664898</Data><NamedCell
      ss:Name="_FilterDatabase"/></Cell>
    <Cell ss:StyleID="s21"><Data ss:Type="Number">1</Data><NamedCell
      ss:Name="_FilterDatabase"/></Cell>
    <Cell ss:StyleID="s22"><NamedCell ss:Name="_FilterDatabase"/></Cell>
    <Cell ss:StyleID="s20"><Data ss:Type="Number">1.1764733768448901</Data><NamedCell
      ss:Name="_FilterDatabase"/></Cell>
    <Cell ss:StyleID="s21"><Data ss:Type="Number">1</Data><NamedCell
      ss:Name="_FilterDatabase"/></Cell>
    <Cell ss:StyleID="s22"><NamedCell ss:Name="_FilterDatabase"/></Cell>
    <Cell ss:StyleID="s20"><Data ss:Type="Number">1.2794083962343401</Data><NamedCell
      ss:Name="_FilterDatabase"/></Cell>
    <Cell ss:StyleID="s21"><Data ss:Type="Number">1</Data><NamedCell
      ss:Name="_FilterDatabase"/></Cell>
    <Cell ss:StyleID="s22"><NamedCell ss:Name="_FilterDatabase"/></Cell>
    <Cell ss:StyleID="s20"><Data ss:Type="Number">0.96406559192885</Data><NamedCell
      ss:Name="_FilterDatabase"/></Cell>
    <Cell ss:StyleID="s21"><Data ss:Type="Number">1</Data><NamedCell
      ss:Name="_FilterDatabase"/></Cell>
    <Cell ss:StyleID="s22"><NamedCell ss:Name="_FilterDatabase"/></Cell>
    <Cell ss:StyleID="s20"><Data ss:Type="Number">0.99609204382311001</Data><NamedCell
      ss:Name="_FilterDatabase"/></Cell>
    <Cell ss:StyleID="s21"><Data ss:Type="Number">1</Data><NamedCell
      ss:Name="_FilterDatabase"/></Cell>
    <Cell ss:StyleID="s22"><NamedCell ss:Name="_FilterDatabase"/></Cell>
    <Cell ss:StyleID="s20"><Data ss:Type="Number">0.95821444251727905</Data><NamedCell
      ss:Name="_FilterDatabase"/></Cell>
    <Cell ss:StyleID="s21"><Data ss:Type="Number">1</Data><NamedCell
      ss:Name="_FilterDatabase"/></Cell>
    <Cell ss:StyleID="s22"><NamedCell ss:Name="_FilterDatabase"/></Cell>
    <Cell ss:StyleID="s19"><Data ss:Type="Number">731</Data><NamedCell
      ss:Name="_FilterDatabase"/></Cell>
    <Cell ss:StyleID="s22"><Data ss:Type="Number">83.982932454660002</Data><NamedCell
      ss:Name="_FilterDatabase"/></Cell>
    <Cell ss:StyleID="s17"><Data ss:Type="Number">6.52197265625</Data><NamedCell
      ss:Name="_FilterDatabase"/></Cell>
   </Row>
   <Row>
    <Cell ss:StyleID="s16"><Data ss:Type="String">Q4PS85</Data><NamedCell
      ss:Name="_FilterDatabase"/></Cell>
    <Cell ss:StyleID="s16"><Data ss:Type="String">Myozenin-1 OS=Sus scrofa GN=MYOZ1 PE=2 SV=1 - [MYOZ1_PIG]</Data><NamedCell
      ss:Name="_FilterDatabase"/></Cell>
    <Cell ss:StyleID="s17"><Data ss:Type="Number">2438.5676970290901</Data><NamedCell
      ss:Name="_FilterDatabase"/></Cell>
    <Cell ss:StyleID="s18"><Data ss:Type="Number">64.09</Data><NamedCell
      ss:Name="_FilterDatabase"/></Cell>
    <Cell ss:StyleID="s19"><Data ss:Type="Number">1</Data><NamedCell
      ss:Name="_FilterDatabase"/></Cell>
    <Cell ss:StyleID="s19"><Data ss:Type="Number">14</Data><NamedCell
      ss:Name="_FilterDatabase"/></Cell>
    <Cell ss:StyleID="s19"><Data ss:Type="Number">14</Data><NamedCell
      ss:Name="_FilterDatabase"/></Cell>
    <Cell ss:StyleID="s19"><Data ss:Type="Number">384</Data><NamedCell
      ss:Name="_FilterDatabase"/></Cell>
    <Cell ss:StyleID="s20"><Data ss:Type="Number">0.79733964482025699</Data><NamedCell
      ss:Name="_FilterDatabase"/></Cell>
    <Cell ss:StyleID="s21"><Data ss:Type="Number">359</Data><NamedCell
      ss:Name="_FilterDatabase"/></Cell>
    <Cell ss:StyleID="s22"><Data ss:Type="Number">24.527290692690499</Data><NamedCell
      ss:Name="_FilterDatabase"/></Cell>
    <Cell ss:StyleID="s20"><Data ss:Type="Number">0.87497985654008803</Data><NamedCell
      ss:Name="_FilterDatabase"/></Cell>
    <Cell ss:StyleID="s21"><Data ss:Type="Number">359</Data><NamedCell
      ss:Name="_FilterDatabase"/></Cell>
    <Cell ss:StyleID="s22"><Data ss:Type="Number">17.348942606094099</Data><NamedCell
      ss:Name="_FilterDatabase"/></Cell>
    <Cell ss:StyleID="s20"><Data ss:Type="Number">0.99402808144531496</Data><NamedCell
      ss:Name="_FilterDatabase"/></Cell>
    <Cell ss:StyleID="s21"><Data ss:Type="Number">359</Data><NamedCell
      ss:Name="_FilterDatabase"/></Cell>
    <Cell ss:StyleID="s22"><Data ss:Type="Number">14.096249858962601</Data><NamedCell
      ss:Name="_FilterDatabase"/></Cell>
    <Cell ss:StyleID="s20"><Data ss:Type="Number">1.0987830036480599</Data><NamedCell
      ss:Name="_FilterDatabase"/></Cell>
    <Cell ss:StyleID="s21"><Data ss:Type="Number">357</Data><NamedCell
      ss:Name="_FilterDatabase"/></Cell>
    <Cell ss:StyleID="s22"><Data ss:Type="Number">25.688595895606099</Data><NamedCell
      ss:Name="_FilterDatabase"/></Cell>
    <Cell ss:StyleID="s20"><Data ss:Type="Number">1.3855175254946499</Data><NamedCell
      ss:Name="_FilterDatabase"/></Cell>
    <Cell ss:StyleID="s21"><Data ss:Type="Number">359</Data><NamedCell
      ss:Name="_FilterDatabase"/></Cell>
    <Cell ss:StyleID="s22"><Data ss:Type="Number">20.4504601398578</Data><NamedCell
      ss:Name="_FilterDatabase"/></Cell>
    <Cell ss:StyleID="s20"><Data ss:Type="Number">1.3781646442047799</Data><NamedCell
      ss:Name="_FilterDatabase"/></Cell>
    <Cell ss:StyleID="s21"><Data ss:Type="Number">359</Data><NamedCell
      ss:Name="_FilterDatabase"/></Cell>
    <Cell ss:StyleID="s22"><Data ss:Type="Number">24.738317002014501</Data><NamedCell
      ss:Name="_FilterDatabase"/></Cell>
    <Cell ss:StyleID="s20"><Data ss:Type="Number">0.99489985390868296</Data><NamedCell
      ss:Name="_FilterDatabase"/></Cell>
    <Cell ss:StyleID="s21"><Data ss:Type="Number">359</Data><NamedCell
      ss:Name="_FilterDatabase"/></Cell>
    <Cell ss:StyleID="s22"><Data ss:Type="Number">14.0118678274407</Data><NamedCell
      ss:Name="_FilterDatabase"/></Cell>
    <Cell ss:StyleID="s20"><Data ss:Type="Number">1.2626289573260701</Data><NamedCell
      ss:Name="_FilterDatabase"/></Cell>
    <Cell ss:StyleID="s21"><Data ss:Type="Number">358</Data><NamedCell
      ss:Name="_FilterDatabase"/></Cell>
    <Cell ss:StyleID="s22"><Data ss:Type="Number">15.206810622126</Data><NamedCell
      ss:Name="_FilterDatabase"/></Cell>
    <Cell ss:StyleID="s19"><Data ss:Type="Number">298</Data><NamedCell
      ss:Name="_FilterDatabase"/></Cell>
    <Cell ss:StyleID="s22"><Data ss:Type="Number">31.647648154660001</Data><NamedCell
      ss:Name="_FilterDatabase"/></Cell>
    <Cell ss:StyleID="s17"><Data ss:Type="Number">8.23583984375</Data><NamedCell
      ss:Name="_FilterDatabase"/></Cell>
   </Row>
   <Row>
    <Cell ss:StyleID="s16"><Data ss:Type="String">Q6RI85</Data><NamedCell
      ss:Name="_FilterDatabase"/></Cell>
    <Cell ss:StyleID="s16"><Data ss:Type="String">Phosphoglycerate kinase 2 OS=Sus scrofa GN=PGK2 PE=2 SV=3 - [PGK2_PIG]</Data><NamedCell
      ss:Name="_FilterDatabase"/></Cell>
    <Cell ss:StyleID="s17"><Data ss:Type="Number">2436.6846910129002</Data><NamedCell
      ss:Name="_FilterDatabase"/></Cell>
    <Cell ss:StyleID="s18"><Data ss:Type="Number">28.78</Data><NamedCell
      ss:Name="_FilterDatabase"/></Cell>
    <Cell ss:StyleID="s19"><Data ss:Type="Number">4</Data><NamedCell
      ss:Name="_FilterDatabase"/></Cell>
    <Cell ss:StyleID="s19"><Data ss:Type="Number">4</Data><NamedCell
      ss:Name="_FilterDatabase"/></Cell>
    <Cell ss:StyleID="s19"><Data ss:Type="Number">12</Data><NamedCell
      ss:Name="_FilterDatabase"/></Cell>
    <Cell ss:StyleID="s19"><Data ss:Type="Number">515</Data><NamedCell
      ss:Name="_FilterDatabase"/></Cell>
    <Cell ss:StyleID="s20"><Data ss:Type="Number">0.84361830877927801</Data><NamedCell
      ss:Name="_FilterDatabase"/></Cell>
    <Cell ss:StyleID="s21"><Data ss:Type="Number">16</Data><NamedCell
      ss:Name="_FilterDatabase"/></Cell>
    <Cell ss:StyleID="s22"><Data ss:Type="Number">7.7118366914260301</Data><NamedCell
      ss:Name="_FilterDatabase"/></Cell>
    <Cell ss:StyleID="s20"><Data ss:Type="Number">0.84181902814732101</Data><NamedCell
      ss:Name="_FilterDatabase"/></Cell>
    <Cell ss:StyleID="s21"><Data ss:Type="Number">16</Data><NamedCell
      ss:Name="_FilterDatabase"/></Cell>
    <Cell ss:StyleID="s22"><Data ss:Type="Number">12.3899204837632</Data><NamedCell
      ss:Name="_FilterDatabase"/></Cell>
    <Cell ss:StyleID="s20"><Data ss:Type="Number">0.79529677634181495</Data><NamedCell
      ss:Name="_FilterDatabase"/></Cell>
    <Cell ss:StyleID="s21"><Data ss:Type="Number">16</Data><NamedCell
      ss:Name="_FilterDatabase"/></Cell>
    <Cell ss:StyleID="s22"><Data ss:Type="Number">10.988872467646001</Data><NamedCell
      ss:Name="_FilterDatabase"/></Cell>
    <Cell ss:StyleID="s20"><Data ss:Type="Number">0.88852323975084901</Data><NamedCell
      ss:Name="_FilterDatabase"/></Cell>
    <Cell ss:StyleID="s21"><Data ss:Type="Number">16</Data><NamedCell
      ss:Name="_FilterDatabase"/></Cell>
    <Cell ss:StyleID="s22"><Data ss:Type="Number">18.0242519003436</Data><NamedCell
      ss:Name="_FilterDatabase"/></Cell>
    <Cell ss:StyleID="s20"><Data ss:Type="Number">1.32173631496181</Data><NamedCell
      ss:Name="_FilterDatabase"/></Cell>
    <Cell ss:StyleID="s21"><Data ss:Type="Number">16</Data><NamedCell
      ss:Name="_FilterDatabase"/></Cell>
    <Cell ss:StyleID="s22"><Data ss:Type="Number">15.197112627754599</Data><NamedCell
      ss:Name="_FilterDatabase"/></Cell>
    <Cell ss:StyleID="s20"><Data ss:Type="Number">1.1907682032467</Data><NamedCell
      ss:Name="_FilterDatabase"/></Cell>
    <Cell ss:StyleID="s21"><Data ss:Type="Number">16</Data><NamedCell
      ss:Name="_FilterDatabase"/></Cell>
    <Cell ss:StyleID="s22"><Data ss:Type="Number">14.136991368235099</Data><NamedCell
      ss:Name="_FilterDatabase"/></Cell>
    <Cell ss:StyleID="s20"><Data ss:Type="Number">1.0269842062221299</Data><NamedCell
      ss:Name="_FilterDatabase"/></Cell>
    <Cell ss:StyleID="s21"><Data ss:Type="Number">16</Data><NamedCell
      ss:Name="_FilterDatabase"/></Cell>
    <Cell ss:StyleID="s22"><Data ss:Type="Number">7.5533176008687004</Data><NamedCell
      ss:Name="_FilterDatabase"/></Cell>
    <Cell ss:StyleID="s20"><Data ss:Type="Number">1.62127252344838</Data><NamedCell
      ss:Name="_FilterDatabase"/></Cell>
    <Cell ss:StyleID="s21"><Data ss:Type="Number">16</Data><NamedCell
      ss:Name="_FilterDatabase"/></Cell>
    <Cell ss:StyleID="s22"><Data ss:Type="Number">8.9904363286704694</Data><NamedCell
      ss:Name="_FilterDatabase"/></Cell>
    <Cell ss:StyleID="s19"><Data ss:Type="Number">417</Data><NamedCell
      ss:Name="_FilterDatabase"/></Cell>
    <Cell ss:StyleID="s22"><Data ss:Type="Number">44.86636332466</Data><NamedCell
      ss:Name="_FilterDatabase"/></Cell>
    <Cell ss:StyleID="s17"><Data ss:Type="Number">8.10400390625</Data><NamedCell
      ss:Name="_FilterDatabase"/></Cell>
   </Row>
   <Row>
    <Cell ss:StyleID="s16"><Data ss:Type="String">Q5S1U1</Data><NamedCell
      ss:Name="_FilterDatabase"/></Cell>
    <Cell ss:StyleID="s16"><Data ss:Type="String">Heat shock protein beta-1 OS=Sus scrofa GN=HSPB1 PE=2 SV=1 - [HSPB1_PIG]</Data><NamedCell
      ss:Name="_FilterDatabase"/></Cell>
    <Cell ss:StyleID="s17"><Data ss:Type="Number">2177.3244477744702</Data><NamedCell
      ss:Name="_FilterDatabase"/></Cell>
    <Cell ss:StyleID="s18"><Data ss:Type="Number">49.28</Data><NamedCell
      ss:Name="_FilterDatabase"/></Cell>
    <Cell ss:StyleID="s19"><Data ss:Type="Number">2</Data><NamedCell
      ss:Name="_FilterDatabase"/></Cell>
    <Cell ss:StyleID="s19"><Data ss:Type="Number">12</Data><NamedCell
      ss:Name="_FilterDatabase"/></Cell>
    <Cell ss:StyleID="s19"><Data ss:Type="Number">13</Data><NamedCell
      ss:Name="_FilterDatabase"/></Cell>
    <Cell ss:StyleID="s19"><Data ss:Type="Number">346</Data><NamedCell
      ss:Name="_FilterDatabase"/></Cell>
    <Cell ss:StyleID="s20"><Data ss:Type="Number">0.50568380846127503</Data><NamedCell
      ss:Name="_FilterDatabase"/></Cell>
    <Cell ss:StyleID="s21"><Data ss:Type="Number">228</Data><NamedCell
      ss:Name="_FilterDatabase"/></Cell>
    <Cell ss:StyleID="s22"><Data ss:Type="Number">57.679404047307202</Data><NamedCell
      ss:Name="_FilterDatabase"/></Cell>
    <Cell ss:StyleID="s20"><Data ss:Type="Number">0.77941322452814299</Data><NamedCell
      ss:Name="_FilterDatabase"/></Cell>
    <Cell ss:StyleID="s21"><Data ss:Type="Number">228</Data><NamedCell
      ss:Name="_FilterDatabase"/></Cell>
    <Cell ss:StyleID="s22"><Data ss:Type="Number">22.832134857033001</Data><NamedCell
      ss:Name="_FilterDatabase"/></Cell>
    <Cell ss:StyleID="s20"><Data ss:Type="Number">1.8115928646363899</Data><NamedCell
      ss:Name="_FilterDatabase"/></Cell>
    <Cell ss:StyleID="s21"><Data ss:Type="Number">228</Data><NamedCell
      ss:Name="_FilterDatabase"/></Cell>
    <Cell ss:StyleID="s22"><Data ss:Type="Number">25.660597582311901</Data><NamedCell
      ss:Name="_FilterDatabase"/></Cell>
    <Cell ss:StyleID="s20"><Data ss:Type="Number">1.6671140123533601</Data><NamedCell
      ss:Name="_FilterDatabase"/></Cell>
    <Cell ss:StyleID="s21"><Data ss:Type="Number">224</Data><NamedCell
      ss:Name="_FilterDatabase"/></Cell>
    <Cell ss:StyleID="s22"><Data ss:Type="Number">28.810134920805499</Data><NamedCell
      ss:Name="_FilterDatabase"/></Cell>
    <Cell ss:StyleID="s20"><Data ss:Type="Number">1.4973848083102199</Data><NamedCell
      ss:Name="_FilterDatabase"/></Cell>
    <Cell ss:StyleID="s21"><Data ss:Type="Number">228</Data><NamedCell
      ss:Name="_FilterDatabase"/></Cell>
    <Cell ss:StyleID="s22"><Data ss:Type="Number">20.994023690863301</Data><NamedCell
      ss:Name="_FilterDatabase"/></Cell>
    <Cell ss:StyleID="s20"><Data ss:Type="Number">1.2632533969738799</Data><NamedCell
      ss:Name="_FilterDatabase"/></Cell>
    <Cell ss:StyleID="s21"><Data ss:Type="Number">228</Data><NamedCell
      ss:Name="_FilterDatabase"/></Cell>
    <Cell ss:StyleID="s22"><Data ss:Type="Number">17.434754112278199</Data><NamedCell
      ss:Name="_FilterDatabase"/></Cell>
    <Cell ss:StyleID="s20"><Data ss:Type="Number">0.81887725005751699</Data><NamedCell
      ss:Name="_FilterDatabase"/></Cell>
    <Cell ss:StyleID="s21"><Data ss:Type="Number">228</Data><NamedCell
      ss:Name="_FilterDatabase"/></Cell>
    <Cell ss:StyleID="s22"><Data ss:Type="Number">20.094852786446999</Data><NamedCell
      ss:Name="_FilterDatabase"/></Cell>
    <Cell ss:StyleID="s20"><Data ss:Type="Number">1.1769343359394999</Data><NamedCell
      ss:Name="_FilterDatabase"/></Cell>
    <Cell ss:StyleID="s21"><Data ss:Type="Number">228</Data><NamedCell
      ss:Name="_FilterDatabase"/></Cell>
    <Cell ss:StyleID="s22"><Data ss:Type="Number">10.300862334859501</Data><NamedCell
      ss:Name="_FilterDatabase"/></Cell>
    <Cell ss:StyleID="s19"><Data ss:Type="Number">207</Data><NamedCell
      ss:Name="_FilterDatabase"/></Cell>
    <Cell ss:StyleID="s22"><Data ss:Type="Number">22.927689304659999</Data><NamedCell
      ss:Name="_FilterDatabase"/></Cell>
    <Cell ss:StyleID="s17"><Data ss:Type="Number">6.69775390625</Data><NamedCell
      ss:Name="_FilterDatabase"/></Cell>
   </Row>
   <Row>
    <Cell ss:StyleID="s16"><Data ss:Type="String">P02540</Data><NamedCell
      ss:Name="_FilterDatabase"/></Cell>
    <Cell ss:StyleID="s16"><Data ss:Type="String">Desmin OS=Sus scrofa GN=DES PE=1 SV=4 - [DESM_PIG]</Data><NamedCell
      ss:Name="_FilterDatabase"/></Cell>
    <Cell ss:StyleID="s17"><Data ss:Type="Number">2146.4649945903898</Data><NamedCell
      ss:Name="_FilterDatabase"/></Cell>
    <Cell ss:StyleID="s18"><Data ss:Type="Number">66.03</Data><NamedCell
      ss:Name="_FilterDatabase"/></Cell>
    <Cell ss:StyleID="s19"><Data ss:Type="Number">16</Data><NamedCell
      ss:Name="_FilterDatabase"/></Cell>
    <Cell ss:StyleID="s19"><Data ss:Type="Number">28</Data><NamedCell
      ss:Name="_FilterDatabase"/></Cell>
    <Cell ss:StyleID="s19"><Data ss:Type="Number">35</Data><NamedCell
      ss:Name="_FilterDatabase"/></Cell>
    <Cell ss:StyleID="s19"><Data ss:Type="Number">260</Data><NamedCell
      ss:Name="_FilterDatabase"/></Cell>
    <Cell ss:StyleID="s20"><Data ss:Type="Number">1.2582562197181999</Data><NamedCell
      ss:Name="_FilterDatabase"/></Cell>
    <Cell ss:StyleID="s21"><Data ss:Type="Number">112</Data><NamedCell
      ss:Name="_FilterDatabase"/></Cell>
    <Cell ss:StyleID="s22"><Data ss:Type="Number">19.2305089510903</Data><NamedCell
      ss:Name="_FilterDatabase"/></Cell>
    <Cell ss:StyleID="s20"><Data ss:Type="Number">1.23259048305651</Data><NamedCell
      ss:Name="_FilterDatabase"/></Cell>
    <Cell ss:StyleID="s21"><Data ss:Type="Number">112</Data><NamedCell
      ss:Name="_FilterDatabase"/></Cell>
    <Cell ss:StyleID="s22"><Data ss:Type="Number">18.386773255389802</Data><NamedCell
      ss:Name="_FilterDatabase"/></Cell>
    <Cell ss:StyleID="s20"><Data ss:Type="Number">0.80013202722314802</Data><NamedCell
      ss:Name="_FilterDatabase"/></Cell>
    <Cell ss:StyleID="s21"><Data ss:Type="Number">112</Data><NamedCell
      ss:Name="_FilterDatabase"/></Cell>
    <Cell ss:StyleID="s22"><Data ss:Type="Number">21.764432359336102</Data><NamedCell
      ss:Name="_FilterDatabase"/></Cell>
    <Cell ss:StyleID="s20"><Data ss:Type="Number">0.67057286860713095</Data><NamedCell
      ss:Name="_FilterDatabase"/></Cell>
    <Cell ss:StyleID="s21"><Data ss:Type="Number">105</Data><NamedCell
      ss:Name="_FilterDatabase"/></Cell>
    <Cell ss:StyleID="s22"><Data ss:Type="Number">34.377384927971796</Data><NamedCell
      ss:Name="_FilterDatabase"/></Cell>
    <Cell ss:StyleID="s20"><Data ss:Type="Number">0.76632286661928795</Data><NamedCell
      ss:Name="_FilterDatabase"/></Cell>
    <Cell ss:StyleID="s21"><Data ss:Type="Number">112</Data><NamedCell
      ss:Name="_FilterDatabase"/></Cell>
    <Cell ss:StyleID="s22"><Data ss:Type="Number">28.808183937333801</Data><NamedCell
      ss:Name="_FilterDatabase"/></Cell>
    <Cell ss:StyleID="s20"><Data ss:Type="Number">0.74520185288620999</Data><NamedCell
      ss:Name="_FilterDatabase"/></Cell>
    <Cell ss:StyleID="s21"><Data ss:Type="Number">112</Data><NamedCell
      ss:Name="_FilterDatabase"/></Cell>
    <Cell ss:StyleID="s22"><Data ss:Type="Number">27.005514314269199</Data><NamedCell
      ss:Name="_FilterDatabase"/></Cell>
    <Cell ss:StyleID="s20"><Data ss:Type="Number">1.20466044419743</Data><NamedCell
      ss:Name="_FilterDatabase"/></Cell>
    <Cell ss:StyleID="s21"><Data ss:Type="Number">112</Data><NamedCell
      ss:Name="_FilterDatabase"/></Cell>
    <Cell ss:StyleID="s22"><Data ss:Type="Number">14.975803637384001</Data><NamedCell
      ss:Name="_FilterDatabase"/></Cell>
    <Cell ss:StyleID="s20"><Data ss:Type="Number">0.87908283186693104</Data><NamedCell
      ss:Name="_FilterDatabase"/></Cell>
    <Cell ss:StyleID="s21"><Data ss:Type="Number">112</Data><NamedCell
      ss:Name="_FilterDatabase"/></Cell>
    <Cell ss:StyleID="s22"><Data ss:Type="Number">26.965129164089799</Data><NamedCell
      ss:Name="_FilterDatabase"/></Cell>
    <Cell ss:StyleID="s19"><Data ss:Type="Number">471</Data><NamedCell
      ss:Name="_FilterDatabase"/></Cell>
    <Cell ss:StyleID="s22"><Data ss:Type="Number">53.596246564660099</Data><NamedCell
      ss:Name="_FilterDatabase"/></Cell>
    <Cell ss:StyleID="s17"><Data ss:Type="Number">5.27490234375</Data><NamedCell
      ss:Name="_FilterDatabase"/></Cell>
   </Row>
   <Row>
    <Cell ss:StyleID="s16"><Data ss:Type="String">F1RUN2</Data><NamedCell
      ss:Name="_FilterDatabase"/></Cell>
    <Cell ss:StyleID="s16"><Data ss:Type="String">Serum albumin OS=Sus scrofa GN=ALB PE=1 SV=1 - [F1RUN2_PIG]</Data><NamedCell
      ss:Name="_FilterDatabase"/></Cell>
    <Cell ss:StyleID="s17"><Data ss:Type="Number">2076.6324536864799</Data><NamedCell
      ss:Name="_FilterDatabase"/></Cell>
    <Cell ss:StyleID="s18"><Data ss:Type="Number">51.24</Data><NamedCell
      ss:Name="_FilterDatabase"/></Cell>
    <Cell ss:StyleID="s19"><Data ss:Type="Number">6</Data><NamedCell
      ss:Name="_FilterDatabase"/></Cell>
    <Cell ss:StyleID="s19"><Data ss:Type="Number">37</Data><NamedCell
      ss:Name="_FilterDatabase"/></Cell>
    <Cell ss:StyleID="s19"><Data ss:Type="Number">37</Data><NamedCell
      ss:Name="_FilterDatabase"/></Cell>
    <Cell ss:StyleID="s19"><Data ss:Type="Number">441</Data><NamedCell
      ss:Name="_FilterDatabase"/></Cell>
    <Cell ss:StyleID="s20"><Data ss:Type="Number">1.19282455583845</Data><NamedCell
      ss:Name="_FilterDatabase"/></Cell>
    <Cell ss:StyleID="s21"><Data ss:Type="Number">347</Data><NamedCell
      ss:Name="_FilterDatabase"/></Cell>
    <Cell ss:StyleID="s22"><Data ss:Type="Number">13.006951432883101</Data><NamedCell
      ss:Name="_FilterDatabase"/></Cell>
    <Cell ss:StyleID="s20"><Data ss:Type="Number">1.36927514457161</Data><NamedCell
      ss:Name="_FilterDatabase"/></Cell>
    <Cell ss:StyleID="s21"><Data ss:Type="Number">347</Data><NamedCell
      ss:Name="_FilterDatabase"/></Cell>
    <Cell ss:StyleID="s22"><Data ss:Type="Number">19.977759086499301</Data><NamedCell
      ss:Name="_FilterDatabase"/></Cell>
    <Cell ss:StyleID="s20"><Data ss:Type="Number">0.99169561404224305</Data><NamedCell
      ss:Name="_FilterDatabase"/></Cell>
    <Cell ss:StyleID="s21"><Data ss:Type="Number">347</Data><NamedCell
      ss:Name="_FilterDatabase"/></Cell>
    <Cell ss:StyleID="s22"><Data ss:Type="Number">16.547869690600901</Data><NamedCell
      ss:Name="_FilterDatabase"/></Cell>
    <Cell ss:StyleID="s20"><Data ss:Type="Number">0.66838043602435304</Data><NamedCell
      ss:Name="_FilterDatabase"/></Cell>
    <Cell ss:StyleID="s21"><Data ss:Type="Number">338</Data><NamedCell
      ss:Name="_FilterDatabase"/></Cell>
    <Cell ss:StyleID="s22"><Data ss:Type="Number">35.493368378712397</Data><NamedCell
      ss:Name="_FilterDatabase"/></Cell>
    <Cell ss:StyleID="s20"><Data ss:Type="Number">0.73385612675526701</Data><NamedCell
      ss:Name="_FilterDatabase"/></Cell>
    <Cell ss:StyleID="s21"><Data ss:Type="Number">347</Data><NamedCell
      ss:Name="_FilterDatabase"/></Cell>
    <Cell ss:StyleID="s22"><Data ss:Type="Number">32.000911271248199</Data><NamedCell
      ss:Name="_FilterDatabase"/></Cell>
    <Cell ss:StyleID="s20"><Data ss:Type="Number">0.70251760921971995</Data><NamedCell
      ss:Name="_FilterDatabase"/></Cell>
    <Cell ss:StyleID="s21"><Data ss:Type="Number">347</Data><NamedCell
      ss:Name="_FilterDatabase"/></Cell>
    <Cell ss:StyleID="s22"><Data ss:Type="Number">35.073784584244997</Data><NamedCell
      ss:Name="_FilterDatabase"/></Cell>
    <Cell ss:StyleID="s20"><Data ss:Type="Number">1.02661464999216</Data><NamedCell
      ss:Name="_FilterDatabase"/></Cell>
    <Cell ss:StyleID="s21"><Data ss:Type="Number">347</Data><NamedCell
      ss:Name="_FilterDatabase"/></Cell>
    <Cell ss:StyleID="s22"><Data ss:Type="Number">9.0698237607391103</Data><NamedCell
      ss:Name="_FilterDatabase"/></Cell>
    <Cell ss:StyleID="s20"><Data ss:Type="Number">0.80132598308567304</Data><NamedCell
      ss:Name="_FilterDatabase"/></Cell>
    <Cell ss:StyleID="s21"><Data ss:Type="Number">347</Data><NamedCell
      ss:Name="_FilterDatabase"/></Cell>
    <Cell ss:StyleID="s22"><Data ss:Type="Number">31.030275575090901</Data><NamedCell
      ss:Name="_FilterDatabase"/></Cell>
    <Cell ss:StyleID="s19"><Data ss:Type="Number">607</Data><NamedCell
      ss:Name="_FilterDatabase"/></Cell>
    <Cell ss:StyleID="s22"><Data ss:Type="Number">69.625021764660005</Data><NamedCell
      ss:Name="_FilterDatabase"/></Cell>
    <Cell ss:StyleID="s17"><Data ss:Type="Number">6.37939453125</Data><NamedCell
      ss:Name="_FilterDatabase"/></Cell>
   </Row>
   <Row>
    <Cell ss:StyleID="s16"><Data ss:Type="String">F6PSL2</Data><NamedCell
      ss:Name="_FilterDatabase"/></Cell>
    <Cell ss:StyleID="s16"><Data ss:Type="String">Uncharacterized protein (Fragment) OS=Sus scrofa GN=MLC2V PE=1 SV=1 - [F6PSL2_PIG]</Data><NamedCell
      ss:Name="_FilterDatabase"/></Cell>
    <Cell ss:StyleID="s17"><Data ss:Type="Number">1976.78152343343</Data><NamedCell
      ss:Name="_FilterDatabase"/></Cell>
    <Cell ss:StyleID="s18"><Data ss:Type="Number">76.97</Data><NamedCell
      ss:Name="_FilterDatabase"/></Cell>
    <Cell ss:StyleID="s19"><Data ss:Type="Number">4</Data><NamedCell
      ss:Name="_FilterDatabase"/></Cell>
    <Cell ss:StyleID="s19"><Data ss:Type="Number">10</Data><NamedCell
      ss:Name="_FilterDatabase"/></Cell>
    <Cell ss:StyleID="s19"><Data ss:Type="Number">13</Data><NamedCell
      ss:Name="_FilterDatabase"/></Cell>
    <Cell ss:StyleID="s19"><Data ss:Type="Number">462</Data><NamedCell
      ss:Name="_FilterDatabase"/></Cell>
    <Cell ss:StyleID="s20"><Data ss:Type="Number">0.76430414556201098</Data><NamedCell
      ss:Name="_FilterDatabase"/></Cell>
    <Cell ss:StyleID="s21"><Data ss:Type="Number">361</Data><NamedCell
      ss:Name="_FilterDatabase"/></Cell>
    <Cell ss:StyleID="s22"><Data ss:Type="Number">33.197612536426597</Data><NamedCell
      ss:Name="_FilterDatabase"/></Cell>
    <Cell ss:StyleID="s20"><Data ss:Type="Number">1.0193950632989099</Data><NamedCell
      ss:Name="_FilterDatabase"/></Cell>
    <Cell ss:StyleID="s21"><Data ss:Type="Number">361</Data><NamedCell
      ss:Name="_FilterDatabase"/></Cell>
    <Cell ss:StyleID="s22"><Data ss:Type="Number">16.6961285448761</Data><NamedCell
      ss:Name="_FilterDatabase"/></Cell>
    <Cell ss:StyleID="s20"><Data ss:Type="Number">1.4773269582634201</Data><NamedCell
      ss:Name="_FilterDatabase"/></Cell>
    <Cell ss:StyleID="s21"><Data ss:Type="Number">361</Data><NamedCell
      ss:Name="_FilterDatabase"/></Cell>
    <Cell ss:StyleID="s22"><Data ss:Type="Number">34.242995273071799</Data><NamedCell
      ss:Name="_FilterDatabase"/></Cell>
    <Cell ss:StyleID="s20"><Data ss:Type="Number">1.87287340845842</Data><NamedCell
      ss:Name="_FilterDatabase"/></Cell>
    <Cell ss:StyleID="s21"><Data ss:Type="Number">361</Data><NamedCell
      ss:Name="_FilterDatabase"/></Cell>
    <Cell ss:StyleID="s22"><Data ss:Type="Number">41.9843352360095</Data><NamedCell
      ss:Name="_FilterDatabase"/></Cell>
    <Cell ss:StyleID="s20"><Data ss:Type="Number">1.0237718424114599</Data><NamedCell
      ss:Name="_FilterDatabase"/></Cell>
    <Cell ss:StyleID="s21"><Data ss:Type="Number">360</Data><NamedCell
      ss:Name="_FilterDatabase"/></Cell>
    <Cell ss:StyleID="s22"><Data ss:Type="Number">16.090842139430102</Data><NamedCell
      ss:Name="_FilterDatabase"/></Cell>
    <Cell ss:StyleID="s20"><Data ss:Type="Number">0.99616557500907599</Data><NamedCell
      ss:Name="_FilterDatabase"/></Cell>
    <Cell ss:StyleID="s21"><Data ss:Type="Number">361</Data><NamedCell
      ss:Name="_FilterDatabase"/></Cell>
    <Cell ss:StyleID="s22"><Data ss:Type="Number">12.7853262869403</Data><NamedCell
      ss:Name="_FilterDatabase"/></Cell>
    <Cell ss:StyleID="s20"><Data ss:Type="Number">0.85734161885289495</Data><NamedCell
      ss:Name="_FilterDatabase"/></Cell>
    <Cell ss:StyleID="s21"><Data ss:Type="Number">361</Data><NamedCell
      ss:Name="_FilterDatabase"/></Cell>
    <Cell ss:StyleID="s22"><Data ss:Type="Number">17.890050756264198</Data><NamedCell
      ss:Name="_FilterDatabase"/></Cell>
    <Cell ss:StyleID="s20"><Data ss:Type="Number">1.09330064459971</Data><NamedCell
      ss:Name="_FilterDatabase"/></Cell>
    <Cell ss:StyleID="s21"><Data ss:Type="Number">361</Data><NamedCell
      ss:Name="_FilterDatabase"/></Cell>
    <Cell ss:StyleID="s22"><Data ss:Type="Number">20.417861646727101</Data><NamedCell
      ss:Name="_FilterDatabase"/></Cell>
    <Cell ss:StyleID="s19"><Data ss:Type="Number">165</Data><NamedCell
      ss:Name="_FilterDatabase"/></Cell>
    <Cell ss:StyleID="s22"><Data ss:Type="Number">18.748364754659999</Data><NamedCell
      ss:Name="_FilterDatabase"/></Cell>
    <Cell ss:StyleID="s17"><Data ss:Type="Number">4.93212890625</Data><NamedCell
      ss:Name="_FilterDatabase"/></Cell>
   </Row>
   <Row>
    <Cell ss:StyleID="s16"><Data ss:Type="String">A0A0B8S031</Data><NamedCell
      ss:Name="_FilterDatabase"/></Cell>
    <Cell ss:StyleID="s16"><Data ss:Type="String">Pyruvate kinase OS=Sus scrofa domesticus GN=PKM PE=3 SV=1 - [A0A0B8S031_PIG]</Data><NamedCell
      ss:Name="_FilterDatabase"/></Cell>
    <Cell ss:StyleID="s17"><Data ss:Type="Number">1894.82011556205</Data><NamedCell
      ss:Name="_FilterDatabase"/></Cell>
    <Cell ss:StyleID="s18"><Data ss:Type="Number">59.7</Data><NamedCell
      ss:Name="_FilterDatabase"/></Cell>
    <Cell ss:StyleID="s19"><Data ss:Type="Number">4</Data><NamedCell
      ss:Name="_FilterDatabase"/></Cell>
    <Cell ss:StyleID="s19"><Data ss:Type="Number">30</Data><NamedCell
      ss:Name="_FilterDatabase"/></Cell>
    <Cell ss:StyleID="s19"><Data ss:Type="Number">33</Data><NamedCell
      ss:Name="_FilterDatabase"/></Cell>
    <Cell ss:StyleID="s19"><Data ss:Type="Number">524</Data><NamedCell
      ss:Name="_FilterDatabase"/></Cell>
    <Cell ss:StyleID="s20"><Data ss:Type="Number">1.51019977362517</Data><NamedCell
      ss:Name="_FilterDatabase"/></Cell>
    <Cell ss:StyleID="s21"><Data ss:Type="Number">430</Data><NamedCell
      ss:Name="_FilterDatabase"/></Cell>
    <Cell ss:StyleID="s22"><Data ss:Type="Number">24.371744807216398</Data><NamedCell
      ss:Name="_FilterDatabase"/></Cell>
    <Cell ss:StyleID="s20"><Data ss:Type="Number">1.10117132909335</Data><NamedCell
      ss:Name="_FilterDatabase"/></Cell>
    <Cell ss:StyleID="s21"><Data ss:Type="Number">430</Data><NamedCell
      ss:Name="_FilterDatabase"/></Cell>
    <Cell ss:StyleID="s22"><Data ss:Type="Number">13.142592785825499</Data><NamedCell
      ss:Name="_FilterDatabase"/></Cell>
    <Cell ss:StyleID="s20"><Data ss:Type="Number">0.61829678675481603</Data><NamedCell
      ss:Name="_FilterDatabase"/></Cell>
    <Cell ss:StyleID="s21"><Data ss:Type="Number">427</Data><NamedCell
      ss:Name="_FilterDatabase"/></Cell>
    <Cell ss:StyleID="s22"><Data ss:Type="Number">44.696179936918</Data><NamedCell
      ss:Name="_FilterDatabase"/></Cell>
    <Cell ss:StyleID="s20"><Data ss:Type="Number">0.63838188060822998</Data><NamedCell
      ss:Name="_FilterDatabase"/></Cell>
    <Cell ss:StyleID="s21"><Data ss:Type="Number">362</Data><NamedCell
      ss:Name="_FilterDatabase"/></Cell>
    <Cell ss:StyleID="s22"><Data ss:Type="Number">47.8431946015439</Data><NamedCell
      ss:Name="_FilterDatabase"/></Cell>
    <Cell ss:StyleID="s20"><Data ss:Type="Number">0.81195893475118797</Data><NamedCell
      ss:Name="_FilterDatabase"/></Cell>
    <Cell ss:StyleID="s21"><Data ss:Type="Number">430</Data><NamedCell
      ss:Name="_FilterDatabase"/></Cell>
    <Cell ss:StyleID="s22"><Data ss:Type="Number">26.0333399383148</Data><NamedCell
      ss:Name="_FilterDatabase"/></Cell>
    <Cell ss:StyleID="s20"><Data ss:Type="Number">0.668195423293789</Data><NamedCell
      ss:Name="_FilterDatabase"/></Cell>
    <Cell ss:StyleID="s21"><Data ss:Type="Number">430</Data><NamedCell
      ss:Name="_FilterDatabase"/></Cell>
    <Cell ss:StyleID="s22"><Data ss:Type="Number">40.8067657565758</Data><NamedCell
      ss:Name="_FilterDatabase"/></Cell>
    <Cell ss:StyleID="s20"><Data ss:Type="Number">1.14424943099246</Data><NamedCell
      ss:Name="_FilterDatabase"/></Cell>
    <Cell ss:StyleID="s21"><Data ss:Type="Number">429</Data><NamedCell
      ss:Name="_FilterDatabase"/></Cell>
    <Cell ss:StyleID="s22"><Data ss:Type="Number">14.6924058439566</Data><NamedCell
      ss:Name="_FilterDatabase"/></Cell>
    <Cell ss:StyleID="s20"><Data ss:Type="Number">0.70683568782468298</Data><NamedCell
      ss:Name="_FilterDatabase"/></Cell>
    <Cell ss:StyleID="s21"><Data ss:Type="Number">429</Data><NamedCell
      ss:Name="_FilterDatabase"/></Cell>
    <Cell ss:StyleID="s22"><Data ss:Type="Number">40.9979894826606</Data><NamedCell
      ss:Name="_FilterDatabase"/></Cell>
    <Cell ss:StyleID="s19"><Data ss:Type="Number">531</Data><NamedCell
      ss:Name="_FilterDatabase"/></Cell>
    <Cell ss:StyleID="s22"><Data ss:Type="Number">57.8410520946601</Data><NamedCell
      ss:Name="_FilterDatabase"/></Cell>
    <Cell ss:StyleID="s17"><Data ss:Type="Number">7.85498046875</Data><NamedCell
      ss:Name="_FilterDatabase"/></Cell>
   </Row>
   <Row>
    <Cell ss:StyleID="s16"><Data ss:Type="String">F1S9D6</Data><NamedCell
      ss:Name="_FilterDatabase"/></Cell>
    <Cell ss:StyleID="s16"><Data ss:Type="String">Myosin-7 OS=Sus scrofa GN=MYH7 PE=1 SV=1 - [F1S9D6_PIG]</Data><NamedCell
      ss:Name="_FilterDatabase"/></Cell>
    <Cell ss:StyleID="s17"><Data ss:Type="Number">1845.4996413701999</Data><NamedCell
      ss:Name="_FilterDatabase"/></Cell>
    <Cell ss:StyleID="s18"><Data ss:Type="Number">33.4</Data><NamedCell
      ss:Name="_FilterDatabase"/></Cell>
    <Cell ss:StyleID="s19"><Data ss:Type="Number">8</Data><NamedCell
      ss:Name="_FilterDatabase"/></Cell>
    <Cell ss:StyleID="s19"><Data ss:Type="Number">32</Data><NamedCell
      ss:Name="_FilterDatabase"/></Cell>
    <Cell ss:StyleID="s19"><Data ss:Type="Number">63</Data><NamedCell
      ss:Name="_FilterDatabase"/></Cell>
    <Cell ss:StyleID="s19"><Data ss:Type="Number">340</Data><NamedCell
      ss:Name="_FilterDatabase"/></Cell>
    <Cell ss:StyleID="s20"><Data ss:Type="Number">1.1640789216043399</Data><NamedCell
      ss:Name="_FilterDatabase"/></Cell>
    <Cell ss:StyleID="s21"><Data ss:Type="Number">57</Data><NamedCell
      ss:Name="_FilterDatabase"/></Cell>
    <Cell ss:StyleID="s22"><Data ss:Type="Number">10.460244362368799</Data><NamedCell
      ss:Name="_FilterDatabase"/></Cell>
    <Cell ss:StyleID="s20"><Data ss:Type="Number">1.1504391491807999</Data><NamedCell
      ss:Name="_FilterDatabase"/></Cell>
    <Cell ss:StyleID="s21"><Data ss:Type="Number">57</Data><NamedCell
      ss:Name="_FilterDatabase"/></Cell>
    <Cell ss:StyleID="s22"><Data ss:Type="Number">14.088375166955201</Data><NamedCell
      ss:Name="_FilterDatabase"/></Cell>
    <Cell ss:StyleID="s20"><Data ss:Type="Number">1.07328360889603</Data><NamedCell
      ss:Name="_FilterDatabase"/></Cell>
    <Cell ss:StyleID="s21"><Data ss:Type="Number">57</Data><NamedCell
      ss:Name="_FilterDatabase"/></Cell>
    <Cell ss:StyleID="s22"><Data ss:Type="Number">24.0796651964353</Data><NamedCell
      ss:Name="_FilterDatabase"/></Cell>
    <Cell ss:StyleID="s20"><Data ss:Type="Number">0.834388119129582</Data><NamedCell
      ss:Name="_FilterDatabase"/></Cell>
    <Cell ss:StyleID="s21"><Data ss:Type="Number">56</Data><NamedCell
      ss:Name="_FilterDatabase"/></Cell>
    <Cell ss:StyleID="s22"><Data ss:Type="Number">19.142056201638301</Data><NamedCell
      ss:Name="_FilterDatabase"/></Cell>
    <Cell ss:StyleID="s20"><Data ss:Type="Number">0.99065786152061597</Data><NamedCell
      ss:Name="_FilterDatabase"/></Cell>
    <Cell ss:StyleID="s21"><Data ss:Type="Number">57</Data><NamedCell
      ss:Name="_FilterDatabase"/></Cell>
    <Cell ss:StyleID="s22"><Data ss:Type="Number">11.577789295303599</Data><NamedCell
      ss:Name="_FilterDatabase"/></Cell>
    <Cell ss:StyleID="s20"><Data ss:Type="Number">0.86917886964288305</Data><NamedCell
      ss:Name="_FilterDatabase"/></Cell>
    <Cell ss:StyleID="s21"><Data ss:Type="Number">57</Data><NamedCell
      ss:Name="_FilterDatabase"/></Cell>
    <Cell ss:StyleID="s22"><Data ss:Type="Number">13.500604146020001</Data><NamedCell
      ss:Name="_FilterDatabase"/></Cell>
    <Cell ss:StyleID="s20"><Data ss:Type="Number">0.87639311466145497</Data><NamedCell
      ss:Name="_FilterDatabase"/></Cell>
    <Cell ss:StyleID="s21"><Data ss:Type="Number">57</Data><NamedCell
      ss:Name="_FilterDatabase"/></Cell>
    <Cell ss:StyleID="s22"><Data ss:Type="Number">26.229997811265399</Data><NamedCell
      ss:Name="_FilterDatabase"/></Cell>
    <Cell ss:StyleID="s20"><Data ss:Type="Number">0.92527412485052596</Data><NamedCell
      ss:Name="_FilterDatabase"/></Cell>
    <Cell ss:StyleID="s21"><Data ss:Type="Number">57</Data><NamedCell
      ss:Name="_FilterDatabase"/></Cell>
    <Cell ss:StyleID="s22"><Data ss:Type="Number">18.632541750051399</Data><NamedCell
      ss:Name="_FilterDatabase"/></Cell>
    <Cell ss:StyleID="s19"><Data ss:Type="Number">1934</Data><NamedCell
      ss:Name="_FilterDatabase"/></Cell>
    <Cell ss:StyleID="s22"><Data ss:Type="Number">222.99674591466001</Data><NamedCell
      ss:Name="_FilterDatabase"/></Cell>
    <Cell ss:StyleID="s17"><Data ss:Type="Number">5.74462890625</Data><NamedCell
      ss:Name="_FilterDatabase"/></Cell>
   </Row>
   <Row>
    <Cell ss:StyleID="s16"><Data ss:Type="String">F1S814</Data><NamedCell
      ss:Name="_FilterDatabase"/></Cell>
    <Cell ss:StyleID="s16"><Data ss:Type="String">Uncharacterized protein OS=Sus scrofa GN=PGM1 PE=1 SV=2 - [F1S814_PIG]</Data><NamedCell
      ss:Name="_FilterDatabase"/></Cell>
    <Cell ss:StyleID="s17"><Data ss:Type="Number">1840.08364563229</Data><NamedCell
      ss:Name="_FilterDatabase"/></Cell>
    <Cell ss:StyleID="s18"><Data ss:Type="Number">53.56</Data><NamedCell
      ss:Name="_FilterDatabase"/></Cell>
    <Cell ss:StyleID="s19"><Data ss:Type="Number">12</Data><NamedCell
      ss:Name="_FilterDatabase"/></Cell>
    <Cell ss:StyleID="s19"><Data ss:Type="Number">31</Data><NamedCell
      ss:Name="_FilterDatabase"/></Cell>
    <Cell ss:StyleID="s19"><Data ss:Type="Number">31</Data><NamedCell
      ss:Name="_FilterDatabase"/></Cell>
    <Cell ss:StyleID="s19"><Data ss:Type="Number">410</Data><NamedCell
      ss:Name="_FilterDatabase"/></Cell>
    <Cell ss:StyleID="s20"><Data ss:Type="Number">1.35041895128608</Data><NamedCell
      ss:Name="_FilterDatabase"/></Cell>
    <Cell ss:StyleID="s21"><Data ss:Type="Number">330</Data><NamedCell
      ss:Name="_FilterDatabase"/></Cell>
    <Cell ss:StyleID="s22"><Data ss:Type="Number">19.0681114285081</Data><NamedCell
      ss:Name="_FilterDatabase"/></Cell>
    <Cell ss:StyleID="s20"><Data ss:Type="Number">1.1315573120715601</Data><NamedCell
      ss:Name="_FilterDatabase"/></Cell>
    <Cell ss:StyleID="s21"><Data ss:Type="Number">330</Data><NamedCell
      ss:Name="_FilterDatabase"/></Cell>
    <Cell ss:StyleID="s22"><Data ss:Type="Number">13.5695156577454</Data><NamedCell
      ss:Name="_FilterDatabase"/></Cell>
    <Cell ss:StyleID="s20"><Data ss:Type="Number">0.65058818918420003</Data><NamedCell
      ss:Name="_FilterDatabase"/></Cell>
    <Cell ss:StyleID="s21"><Data ss:Type="Number">330</Data><NamedCell
      ss:Name="_FilterDatabase"/></Cell>
    <Cell ss:StyleID="s22"><Data ss:Type="Number">29.482843719306398</Data><NamedCell
      ss:Name="_FilterDatabase"/></Cell>
    <Cell ss:StyleID="s20"><Data ss:Type="Number">0.62503859185286703</Data><NamedCell
      ss:Name="_FilterDatabase"/></Cell>
    <Cell ss:StyleID="s21"><Data ss:Type="Number">299</Data><NamedCell
      ss:Name="_FilterDatabase"/></Cell>
    <Cell ss:StyleID="s22"><Data ss:Type="Number">44.673790834751102</Data><NamedCell
      ss:Name="_FilterDatabase"/></Cell>
    <Cell ss:StyleID="s20"><Data ss:Type="Number">0.88068650949242</Data><NamedCell
      ss:Name="_FilterDatabase"/></Cell>
    <Cell ss:StyleID="s21"><Data ss:Type="Number">330</Data><NamedCell
      ss:Name="_FilterDatabase"/></Cell>
    <Cell ss:StyleID="s22"><Data ss:Type="Number">22.078338138611301</Data><NamedCell
      ss:Name="_FilterDatabase"/></Cell>
    <Cell ss:StyleID="s20"><Data ss:Type="Number">0.70313415399603096</Data><NamedCell
      ss:Name="_FilterDatabase"/></Cell>
    <Cell ss:StyleID="s21"><Data ss:Type="Number">330</Data><NamedCell
      ss:Name="_FilterDatabase"/></Cell>
    <Cell ss:StyleID="s22"><Data ss:Type="Number">37.729259468528802</Data><NamedCell
      ss:Name="_FilterDatabase"/></Cell>
    <Cell ss:StyleID="s20"><Data ss:Type="Number">1.19963470775055</Data><NamedCell
      ss:Name="_FilterDatabase"/></Cell>
    <Cell ss:StyleID="s21"><Data ss:Type="Number">330</Data><NamedCell
      ss:Name="_FilterDatabase"/></Cell>
    <Cell ss:StyleID="s22"><Data ss:Type="Number">12.7249112428656</Data><NamedCell
      ss:Name="_FilterDatabase"/></Cell>
    <Cell ss:StyleID="s20"><Data ss:Type="Number">0.76185392720920597</Data><NamedCell
      ss:Name="_FilterDatabase"/></Cell>
    <Cell ss:StyleID="s21"><Data ss:Type="Number">330</Data><NamedCell
      ss:Name="_FilterDatabase"/></Cell>
    <Cell ss:StyleID="s22"><Data ss:Type="Number">35.763172972772999</Data><NamedCell
      ss:Name="_FilterDatabase"/></Cell>
    <Cell ss:StyleID="s19"><Data ss:Type="Number">562</Data><NamedCell
      ss:Name="_FilterDatabase"/></Cell>
    <Cell ss:StyleID="s22"><Data ss:Type="Number">61.580761604660097</Data><NamedCell
      ss:Name="_FilterDatabase"/></Cell>
    <Cell ss:StyleID="s17"><Data ss:Type="Number">7.00537109375</Data><NamedCell
      ss:Name="_FilterDatabase"/></Cell>
   </Row>
   <Row>
    <Cell ss:StyleID="s16"><Data ss:Type="String">F1SG00</Data><NamedCell
      ss:Name="_FilterDatabase"/></Cell>
    <Cell ss:StyleID="s16"><Data ss:Type="String">Uncharacterized protein OS=Sus scrofa GN=TPM2 PE=1 SV=1 - [F1SG00_PIG]</Data><NamedCell
      ss:Name="_FilterDatabase"/></Cell>
    <Cell ss:StyleID="s17"><Data ss:Type="Number">1651.89397745732</Data><NamedCell
      ss:Name="_FilterDatabase"/></Cell>
    <Cell ss:StyleID="s18"><Data ss:Type="Number">58.8</Data><NamedCell
      ss:Name="_FilterDatabase"/></Cell>
    <Cell ss:StyleID="s19"><Data ss:Type="Number">8</Data><NamedCell
      ss:Name="_FilterDatabase"/></Cell>
    <Cell ss:StyleID="s19"><Data ss:Type="Number">6</Data><NamedCell
      ss:Name="_FilterDatabase"/></Cell>
    <Cell ss:StyleID="s19"><Data ss:Type="Number">30</Data><NamedCell
      ss:Name="_FilterDatabase"/></Cell>
    <Cell ss:StyleID="s19"><Data ss:Type="Number">373</Data><NamedCell
      ss:Name="_FilterDatabase"/></Cell>
    <Cell ss:StyleID="s20"><Data ss:Type="Number">1.28592997294583</Data><NamedCell
      ss:Name="_FilterDatabase"/></Cell>
    <Cell ss:StyleID="s21"><Data ss:Type="Number">21</Data><NamedCell
      ss:Name="_FilterDatabase"/></Cell>
    <Cell ss:StyleID="s22"><Data ss:Type="Number">20.5748227617783</Data><NamedCell
      ss:Name="_FilterDatabase"/></Cell>
    <Cell ss:StyleID="s20"><Data ss:Type="Number">1.19457306410459</Data><NamedCell
      ss:Name="_FilterDatabase"/></Cell>
    <Cell ss:StyleID="s21"><Data ss:Type="Number">21</Data><NamedCell
      ss:Name="_FilterDatabase"/></Cell>
    <Cell ss:StyleID="s22"><Data ss:Type="Number">14.9734978391268</Data><NamedCell
      ss:Name="_FilterDatabase"/></Cell>
    <Cell ss:StyleID="s20"><Data ss:Type="Number">1.09064155718539</Data><NamedCell
      ss:Name="_FilterDatabase"/></Cell>
    <Cell ss:StyleID="s21"><Data ss:Type="Number">21</Data><NamedCell
      ss:Name="_FilterDatabase"/></Cell>
    <Cell ss:StyleID="s22"><Data ss:Type="Number">13.123770006533199</Data><NamedCell
      ss:Name="_FilterDatabase"/></Cell>
    <Cell ss:StyleID="s20"><Data ss:Type="Number">0.56127245177912199</Data><NamedCell
      ss:Name="_FilterDatabase"/></Cell>
    <Cell ss:StyleID="s21"><Data ss:Type="Number">20</Data><NamedCell
      ss:Name="_FilterDatabase"/></Cell>
    <Cell ss:StyleID="s22"><Data ss:Type="Number">24.6753388957639</Data><NamedCell
      ss:Name="_FilterDatabase"/></Cell>
    <Cell ss:StyleID="s20"><Data ss:Type="Number">0.70865226996664799</Data><NamedCell
      ss:Name="_FilterDatabase"/></Cell>
    <Cell ss:StyleID="s21"><Data ss:Type="Number">21</Data><NamedCell
      ss:Name="_FilterDatabase"/></Cell>
    <Cell ss:StyleID="s22"><Data ss:Type="Number">30.151533661365399</Data><NamedCell
      ss:Name="_FilterDatabase"/></Cell>
    <Cell ss:StyleID="s20"><Data ss:Type="Number">0.54298505731048596</Data><NamedCell
      ss:Name="_FilterDatabase"/></Cell>
    <Cell ss:StyleID="s21"><Data ss:Type="Number">21</Data><NamedCell
      ss:Name="_FilterDatabase"/></Cell>
    <Cell ss:StyleID="s22"><Data ss:Type="Number">43.099018787498601</Data><NamedCell
      ss:Name="_FilterDatabase"/></Cell>
    <Cell ss:StyleID="s20"><Data ss:Type="Number">1.09265025077226</Data><NamedCell
      ss:Name="_FilterDatabase"/></Cell>
    <Cell ss:StyleID="s21"><Data ss:Type="Number">21</Data><NamedCell
      ss:Name="_FilterDatabase"/></Cell>
    <Cell ss:StyleID="s22"><Data ss:Type="Number">16.6215828255758</Data><NamedCell
      ss:Name="_FilterDatabase"/></Cell>
    <Cell ss:StyleID="s20"><Data ss:Type="Number">0.91058299960737099</Data><NamedCell
      ss:Name="_FilterDatabase"/></Cell>
    <Cell ss:StyleID="s21"><Data ss:Type="Number">21</Data><NamedCell
      ss:Name="_FilterDatabase"/></Cell>
    <Cell ss:StyleID="s22"><Data ss:Type="Number">18.247799779153699</Data><NamedCell
      ss:Name="_FilterDatabase"/></Cell>
    <Cell ss:StyleID="s19"><Data ss:Type="Number">284</Data><NamedCell
      ss:Name="_FilterDatabase"/></Cell>
    <Cell ss:StyleID="s22"><Data ss:Type="Number">32.95559838466</Data><NamedCell
      ss:Name="_FilterDatabase"/></Cell>
    <Cell ss:StyleID="s17"><Data ss:Type="Number">4.66552734375</Data><NamedCell
      ss:Name="_FilterDatabase"/></Cell>
   </Row>
   <Row>
    <Cell ss:StyleID="s16"><Data ss:Type="String">Q0QEM6</Data><NamedCell
      ss:Name="_FilterDatabase"/></Cell>
    <Cell ss:StyleID="s16"><Data ss:Type="String">ATP synthase subunit beta (Fragment) OS=Sus scrofa GN=ATP5B PE=2 SV=1 - [Q0QEM6_PIG]</Data><NamedCell
      ss:Name="_FilterDatabase"/></Cell>
    <Cell ss:StyleID="s17"><Data ss:Type="Number">1617.7385457886801</Data><NamedCell
      ss:Name="_FilterDatabase"/></Cell>
    <Cell ss:StyleID="s18"><Data ss:Type="Number">49.66</Data><NamedCell
      ss:Name="_FilterDatabase"/></Cell>
    <Cell ss:StyleID="s19"><Data ss:Type="Number">4</Data><NamedCell
      ss:Name="_FilterDatabase"/></Cell>
    <Cell ss:StyleID="s19"><Data ss:Type="Number">17</Data><NamedCell
      ss:Name="_FilterDatabase"/></Cell>
    <Cell ss:StyleID="s19"><Data ss:Type="Number">17</Data><NamedCell
      ss:Name="_FilterDatabase"/></Cell>
    <Cell ss:StyleID="s19"><Data ss:Type="Number">224</Data><NamedCell
      ss:Name="_FilterDatabase"/></Cell>
    <Cell ss:StyleID="s20"><Data ss:Type="Number">1.1618548972413101</Data><NamedCell
      ss:Name="_FilterDatabase"/></Cell>
    <Cell ss:StyleID="s21"><Data ss:Type="Number">176</Data><NamedCell
      ss:Name="_FilterDatabase"/></Cell>
    <Cell ss:StyleID="s22"><Data ss:Type="Number">14.2661040786732</Data><NamedCell
      ss:Name="_FilterDatabase"/></Cell>
    <Cell ss:StyleID="s20"><Data ss:Type="Number">1.0547662034840499</Data><NamedCell
      ss:Name="_FilterDatabase"/></Cell>
    <Cell ss:StyleID="s21"><Data ss:Type="Number">176</Data><NamedCell
      ss:Name="_FilterDatabase"/></Cell>
    <Cell ss:StyleID="s22"><Data ss:Type="Number">12.105954357242799</Data><NamedCell
      ss:Name="_FilterDatabase"/></Cell>
    <Cell ss:StyleID="s20"><Data ss:Type="Number">1.17285605878928</Data><NamedCell
      ss:Name="_FilterDatabase"/></Cell>
    <Cell ss:StyleID="s21"><Data ss:Type="Number">176</Data><NamedCell
      ss:Name="_FilterDatabase"/></Cell>
    <Cell ss:StyleID="s22"><Data ss:Type="Number">24.0274001879427</Data><NamedCell
      ss:Name="_FilterDatabase"/></Cell>
    <Cell ss:StyleID="s20"><Data ss:Type="Number">0.95970048040923495</Data><NamedCell
      ss:Name="_FilterDatabase"/></Cell>
    <Cell ss:StyleID="s21"><Data ss:Type="Number">174</Data><NamedCell
      ss:Name="_FilterDatabase"/></Cell>
    <Cell ss:StyleID="s22"><Data ss:Type="Number">22.435681163724698</Data><NamedCell
      ss:Name="_FilterDatabase"/></Cell>
    <Cell ss:StyleID="s20"><Data ss:Type="Number">0.79210689377842802</Data><NamedCell
      ss:Name="_FilterDatabase"/></Cell>
    <Cell ss:StyleID="s21"><Data ss:Type="Number">175</Data><NamedCell
      ss:Name="_FilterDatabase"/></Cell>
    <Cell ss:StyleID="s22"><Data ss:Type="Number">34.468070395382497</Data><NamedCell
      ss:Name="_FilterDatabase"/></Cell>
    <Cell ss:StyleID="s20"><Data ss:Type="Number">0.79765882722857695</Data><NamedCell
      ss:Name="_FilterDatabase"/></Cell>
    <Cell ss:StyleID="s21"><Data ss:Type="Number">176</Data><NamedCell
      ss:Name="_FilterDatabase"/></Cell>
    <Cell ss:StyleID="s22"><Data ss:Type="Number">28.866459971498699</Data><NamedCell
      ss:Name="_FilterDatabase"/></Cell>
    <Cell ss:StyleID="s20"><Data ss:Type="Number">1.06033949261007</Data><NamedCell
      ss:Name="_FilterDatabase"/></Cell>
    <Cell ss:StyleID="s21"><Data ss:Type="Number">176</Data><NamedCell
      ss:Name="_FilterDatabase"/></Cell>
    <Cell ss:StyleID="s22"><Data ss:Type="Number">9.4701915065911901</Data><NamedCell
      ss:Name="_FilterDatabase"/></Cell>
    <Cell ss:StyleID="s20"><Data ss:Type="Number">0.91489747524759202</Data><NamedCell
      ss:Name="_FilterDatabase"/></Cell>
    <Cell ss:StyleID="s21"><Data ss:Type="Number">176</Data><NamedCell
      ss:Name="_FilterDatabase"/></Cell>
    <Cell ss:StyleID="s22"><Data ss:Type="Number">23.537086700404998</Data><NamedCell
      ss:Name="_FilterDatabase"/></Cell>
    <Cell ss:StyleID="s19"><Data ss:Type="Number">437</Data><NamedCell
      ss:Name="_FilterDatabase"/></Cell>
    <Cell ss:StyleID="s22"><Data ss:Type="Number">47.059622494659997</Data><NamedCell
      ss:Name="_FilterDatabase"/></Cell>
    <Cell ss:StyleID="s17"><Data ss:Type="Number">5.10986328125</Data><NamedCell
      ss:Name="_FilterDatabase"/></Cell>
   </Row>
   <Row>
    <Cell ss:StyleID="s16"><Data ss:Type="String">G3CKJ2</Data><NamedCell
      ss:Name="_FilterDatabase"/></Cell>
    <Cell ss:StyleID="s16"><Data ss:Type="String">Glyceraldehyde-3-phosphate dehydrogenase (Fragment) OS=Sus scrofa GN=GAPDH PE=2 SV=1 - [G3CKJ2_PIG]</Data><NamedCell
      ss:Name="_FilterDatabase"/></Cell>
    <Cell ss:StyleID="s17"><Data ss:Type="Number">1480.88409296751</Data><NamedCell
      ss:Name="_FilterDatabase"/></Cell>
    <Cell ss:StyleID="s18"><Data ss:Type="Number">32.729999999999997</Data><NamedCell
      ss:Name="_FilterDatabase"/></Cell>
    <Cell ss:StyleID="s19"><Data ss:Type="Number">7</Data><NamedCell
      ss:Name="_FilterDatabase"/></Cell>
    <Cell ss:StyleID="s19"><Data ss:Type="Number">1</Data><NamedCell
      ss:Name="_FilterDatabase"/></Cell>
    <Cell ss:StyleID="s19"><Data ss:Type="Number">12</Data><NamedCell
      ss:Name="_FilterDatabase"/></Cell>
    <Cell ss:StyleID="s19"><Data ss:Type="Number">296</Data><NamedCell
      ss:Name="_FilterDatabase"/></Cell>
    <Cell ss:StyleID="s20"><Data ss:Type="Number">0.765004107441425</Data><NamedCell
      ss:Name="_FilterDatabase"/></Cell>
    <Cell ss:StyleID="s21"><Data ss:Type="Number">1</Data><NamedCell
      ss:Name="_FilterDatabase"/></Cell>
    <Cell ss:StyleID="s22"><NamedCell ss:Name="_FilterDatabase"/></Cell>
    <Cell ss:StyleID="s20"><Data ss:Type="Number">1.1974419415889199</Data><NamedCell
      ss:Name="_FilterDatabase"/></Cell>
    <Cell ss:StyleID="s21"><Data ss:Type="Number">1</Data><NamedCell
      ss:Name="_FilterDatabase"/></Cell>
    <Cell ss:StyleID="s22"><NamedCell ss:Name="_FilterDatabase"/></Cell>
    <Cell ss:StyleID="s20"><Data ss:Type="Number">2.40056787561082</Data><NamedCell
      ss:Name="_FilterDatabase"/></Cell>
    <Cell ss:StyleID="s21"><Data ss:Type="Number">1</Data><NamedCell
      ss:Name="_FilterDatabase"/></Cell>
    <Cell ss:StyleID="s22"><NamedCell ss:Name="_FilterDatabase"/></Cell>
    <Cell ss:StyleID="s20"><Data ss:Type="Number">1.7774820860785201</Data><NamedCell
      ss:Name="_FilterDatabase"/></Cell>
    <Cell ss:StyleID="s21"><Data ss:Type="Number">1</Data><NamedCell
      ss:Name="_FilterDatabase"/></Cell>
    <Cell ss:StyleID="s22"><NamedCell ss:Name="_FilterDatabase"/></Cell>
    <Cell ss:StyleID="s20"><Data ss:Type="Number">0.38046107628903397</Data><NamedCell
      ss:Name="_FilterDatabase"/></Cell>
    <Cell ss:StyleID="s21"><Data ss:Type="Number">1</Data><NamedCell
      ss:Name="_FilterDatabase"/></Cell>
    <Cell ss:StyleID="s22"><NamedCell ss:Name="_FilterDatabase"/></Cell>
    <Cell ss:StyleID="s20"><Data ss:Type="Number">0.84721106562025605</Data><NamedCell
      ss:Name="_FilterDatabase"/></Cell>
    <Cell ss:StyleID="s21"><Data ss:Type="Number">1</Data><NamedCell
      ss:Name="_FilterDatabase"/></Cell>
    <Cell ss:StyleID="s22"><NamedCell ss:Name="_FilterDatabase"/></Cell>
    <Cell ss:StyleID="s20"><Data ss:Type="Number">1.08814871199555</Data><NamedCell
      ss:Name="_FilterDatabase"/></Cell>
    <Cell ss:StyleID="s21"><Data ss:Type="Number">1</Data><NamedCell
      ss:Name="_FilterDatabase"/></Cell>
    <Cell ss:StyleID="s22"><NamedCell ss:Name="_FilterDatabase"/></Cell>
    <Cell ss:StyleID="s20"><Data ss:Type="Number">0.43534932941912302</Data><NamedCell
      ss:Name="_FilterDatabase"/></Cell>
    <Cell ss:StyleID="s21"><Data ss:Type="Number">1</Data><NamedCell
      ss:Name="_FilterDatabase"/></Cell>
    <Cell ss:StyleID="s22"><NamedCell ss:Name="_FilterDatabase"/></Cell>
    <Cell ss:StyleID="s19"><Data ss:Type="Number">275</Data><NamedCell
      ss:Name="_FilterDatabase"/></Cell>
    <Cell ss:StyleID="s22"><Data ss:Type="Number">29.45033408466</Data><NamedCell
      ss:Name="_FilterDatabase"/></Cell>
    <Cell ss:StyleID="s17"><Data ss:Type="Number">9.23193359375</Data><NamedCell
      ss:Name="_FilterDatabase"/></Cell>
   </Row>
   <Row>
    <Cell ss:StyleID="s16"><Data ss:Type="String">A1XQV4</Data><NamedCell
      ss:Name="_FilterDatabase"/></Cell>
    <Cell ss:StyleID="s16"><Data ss:Type="String">Tropomyosin alpha-3 chain OS=Sus scrofa GN=TPM3 PE=2 SV=1 - [TPM3_PIG]</Data><NamedCell
      ss:Name="_FilterDatabase"/></Cell>
    <Cell ss:StyleID="s17"><Data ss:Type="Number">1441.19135836944</Data><NamedCell
      ss:Name="_FilterDatabase"/></Cell>
    <Cell ss:StyleID="s18"><Data ss:Type="Number">58.1</Data><NamedCell
      ss:Name="_FilterDatabase"/></Cell>
    <Cell ss:StyleID="s19"><Data ss:Type="Number">4</Data><NamedCell
      ss:Name="_FilterDatabase"/></Cell>
    <Cell ss:StyleID="s19"><Data ss:Type="Number">3</Data><NamedCell
      ss:Name="_FilterDatabase"/></Cell>
    <Cell ss:StyleID="s19"><Data ss:Type="Number">22</Data><NamedCell
      ss:Name="_FilterDatabase"/></Cell>
    <Cell ss:StyleID="s19"><Data ss:Type="Number">263</Data><NamedCell
      ss:Name="_FilterDatabase"/></Cell>
    <Cell ss:StyleID="s20"><Data ss:Type="Number">1.3490908869320399</Data><NamedCell
      ss:Name="_FilterDatabase"/></Cell>
    <Cell ss:StyleID="s21"><Data ss:Type="Number">10</Data><NamedCell
      ss:Name="_FilterDatabase"/></Cell>
    <Cell ss:StyleID="s22"><Data ss:Type="Number">19.769879354750898</Data><NamedCell
      ss:Name="_FilterDatabase"/></Cell>
    <Cell ss:StyleID="s20"><Data ss:Type="Number">1.2793519309919701</Data><NamedCell
      ss:Name="_FilterDatabase"/></Cell>
    <Cell ss:StyleID="s21"><Data ss:Type="Number">10</Data><NamedCell
      ss:Name="_FilterDatabase"/></Cell>
    <Cell ss:StyleID="s22"><Data ss:Type="Number">25.474623574084099</Data><NamedCell
      ss:Name="_FilterDatabase"/></Cell>
    <Cell ss:StyleID="s20"><Data ss:Type="Number">0.85702767111285705</Data><NamedCell
      ss:Name="_FilterDatabase"/></Cell>
    <Cell ss:StyleID="s21"><Data ss:Type="Number">10</Data><NamedCell
      ss:Name="_FilterDatabase"/></Cell>
    <Cell ss:StyleID="s22"><Data ss:Type="Number">13.633759018807</Data><NamedCell
      ss:Name="_FilterDatabase"/></Cell>
    <Cell ss:StyleID="s20"><Data ss:Type="Number">0.58372134541033405</Data><NamedCell
      ss:Name="_FilterDatabase"/></Cell>
    <Cell ss:StyleID="s21"><Data ss:Type="Number">10</Data><NamedCell
      ss:Name="_FilterDatabase"/></Cell>
    <Cell ss:StyleID="s22"><Data ss:Type="Number">53.315699250596602</Data><NamedCell
      ss:Name="_FilterDatabase"/></Cell>
    <Cell ss:StyleID="s20"><Data ss:Type="Number">0.79255554775896497</Data><NamedCell
      ss:Name="_FilterDatabase"/></Cell>
    <Cell ss:StyleID="s21"><Data ss:Type="Number">10</Data><NamedCell
      ss:Name="_FilterDatabase"/></Cell>
    <Cell ss:StyleID="s22"><Data ss:Type="Number">31.4348684618374</Data><NamedCell
      ss:Name="_FilterDatabase"/></Cell>
    <Cell ss:StyleID="s20"><Data ss:Type="Number">0.83355072485988402</Data><NamedCell
      ss:Name="_FilterDatabase"/></Cell>
    <Cell ss:StyleID="s21"><Data ss:Type="Number">10</Data><NamedCell
      ss:Name="_FilterDatabase"/></Cell>
    <Cell ss:StyleID="s22"><Data ss:Type="Number">30.429611192896399</Data><NamedCell
      ss:Name="_FilterDatabase"/></Cell>
    <Cell ss:StyleID="s20"><Data ss:Type="Number">0.91124797437330696</Data><NamedCell
      ss:Name="_FilterDatabase"/></Cell>
    <Cell ss:StyleID="s21"><Data ss:Type="Number">10</Data><NamedCell
      ss:Name="_FilterDatabase"/></Cell>
    <Cell ss:StyleID="s22"><Data ss:Type="Number">22.306574679488701</Data><NamedCell
      ss:Name="_FilterDatabase"/></Cell>
    <Cell ss:StyleID="s20"><Data ss:Type="Number">0.90005535009085802</Data><NamedCell
      ss:Name="_FilterDatabase"/></Cell>
    <Cell ss:StyleID="s21"><Data ss:Type="Number">10</Data><NamedCell
      ss:Name="_FilterDatabase"/></Cell>
    <Cell ss:StyleID="s22"><Data ss:Type="Number">43.063664811154702</Data><NamedCell
      ss:Name="_FilterDatabase"/></Cell>
    <Cell ss:StyleID="s19"><Data ss:Type="Number">284</Data><NamedCell
      ss:Name="_FilterDatabase"/></Cell>
    <Cell ss:StyleID="s22"><Data ss:Type="Number">33.03793664466</Data><NamedCell
      ss:Name="_FilterDatabase"/></Cell>
    <Cell ss:StyleID="s17"><Data ss:Type="Number">4.76708984375</Data><NamedCell
      ss:Name="_FilterDatabase"/></Cell>
   </Row>
   <Row>
    <Cell ss:StyleID="s16"><Data ss:Type="String">A0A0B8RZ16</Data><NamedCell
      ss:Name="_FilterDatabase"/></Cell>
    <Cell ss:StyleID="s16"><Data ss:Type="String">Tropomyosin 3 OS=Sus scrofa domesticus GN=TPM3 PE=3 SV=1 - [A0A0B8RZ16_PIG]</Data><NamedCell
      ss:Name="_FilterDatabase"/></Cell>
    <Cell ss:StyleID="s17"><Data ss:Type="Number">1326.59618592843</Data><NamedCell
      ss:Name="_FilterDatabase"/></Cell>
    <Cell ss:StyleID="s18"><Data ss:Type="Number">56.85</Data><NamedCell
      ss:Name="_FilterDatabase"/></Cell>
    <Cell ss:StyleID="s19"><Data ss:Type="Number">9</Data><NamedCell
      ss:Name="_FilterDatabase"/></Cell>
    <Cell ss:StyleID="s19"><Data ss:Type="Number">1</Data><NamedCell
      ss:Name="_FilterDatabase"/></Cell>
    <Cell ss:StyleID="s19"><Data ss:Type="Number">19</Data><NamedCell
      ss:Name="_FilterDatabase"/></Cell>
    <Cell ss:StyleID="s19"><Data ss:Type="Number">231</Data><NamedCell
      ss:Name="_FilterDatabase"/></Cell>
    <Cell ss:StyleID="s20"><Data ss:Type="Number">1.1905555338349401</Data><NamedCell
      ss:Name="_FilterDatabase"/></Cell>
    <Cell ss:StyleID="s21"><Data ss:Type="Number">1</Data><NamedCell
      ss:Name="_FilterDatabase"/></Cell>
    <Cell ss:StyleID="s22"><NamedCell ss:Name="_FilterDatabase"/></Cell>
    <Cell ss:StyleID="s20"><Data ss:Type="Number">0.95635194788228695</Data><NamedCell
      ss:Name="_FilterDatabase"/></Cell>
    <Cell ss:StyleID="s21"><Data ss:Type="Number">1</Data><NamedCell
      ss:Name="_FilterDatabase"/></Cell>
    <Cell ss:StyleID="s22"><NamedCell ss:Name="_FilterDatabase"/></Cell>
    <Cell ss:StyleID="s20"><Data ss:Type="Number">1.24338648747028</Data><NamedCell
      ss:Name="_FilterDatabase"/></Cell>
    <Cell ss:StyleID="s21"><Data ss:Type="Number">1</Data><NamedCell
      ss:Name="_FilterDatabase"/></Cell>
    <Cell ss:StyleID="s22"><NamedCell ss:Name="_FilterDatabase"/></Cell>
    <Cell ss:StyleID="s20"><Data ss:Type="Number">1.4992126957960901</Data><NamedCell
      ss:Name="_FilterDatabase"/></Cell>
    <Cell ss:StyleID="s21"><Data ss:Type="Number">1</Data><NamedCell
      ss:Name="_FilterDatabase"/></Cell>
    <Cell ss:StyleID="s22"><NamedCell ss:Name="_FilterDatabase"/></Cell>
    <Cell ss:StyleID="s20"><Data ss:Type="Number">0.84494693560890499</Data><NamedCell
      ss:Name="_FilterDatabase"/></Cell>
    <Cell ss:StyleID="s21"><Data ss:Type="Number">1</Data><NamedCell
      ss:Name="_FilterDatabase"/></Cell>
    <Cell ss:StyleID="s22"><NamedCell ss:Name="_FilterDatabase"/></Cell>
    <Cell ss:StyleID="s20"><Data ss:Type="Number">0.66043788241893597</Data><NamedCell
      ss:Name="_FilterDatabase"/></Cell>
    <Cell ss:StyleID="s21"><Data ss:Type="Number">1</Data><NamedCell
      ss:Name="_FilterDatabase"/></Cell>
    <Cell ss:StyleID="s22"><NamedCell ss:Name="_FilterDatabase"/></Cell>
    <Cell ss:StyleID="s20"><Data ss:Type="Number">0.97274106633587798</Data><NamedCell
      ss:Name="_FilterDatabase"/></Cell>
    <Cell ss:StyleID="s21"><Data ss:Type="Number">1</Data><NamedCell
      ss:Name="_FilterDatabase"/></Cell>
    <Cell ss:StyleID="s22"><NamedCell ss:Name="_FilterDatabase"/></Cell>
    <Cell ss:StyleID="s20"><Data ss:Type="Number">1.0167832252812501</Data><NamedCell
      ss:Name="_FilterDatabase"/></Cell>
    <Cell ss:StyleID="s21"><Data ss:Type="Number">1</Data><NamedCell
      ss:Name="_FilterDatabase"/></Cell>
    <Cell ss:StyleID="s22"><NamedCell ss:Name="_FilterDatabase"/></Cell>
    <Cell ss:StyleID="s19"><Data ss:Type="Number">248</Data><NamedCell
      ss:Name="_FilterDatabase"/></Cell>
    <Cell ss:StyleID="s22"><Data ss:Type="Number">28.904733414660001</Data><NamedCell
      ss:Name="_FilterDatabase"/></Cell>
    <Cell ss:StyleID="s17"><Data ss:Type="Number">4.75439453125</Data><NamedCell
      ss:Name="_FilterDatabase"/></Cell>
   </Row>
   <Row>
    <Cell ss:StyleID="s16"><Data ss:Type="String">F1RM74</Data><NamedCell
      ss:Name="_FilterDatabase"/></Cell>
    <Cell ss:StyleID="s16"><Data ss:Type="String">Glyceraldehyde-3-phosphate dehydrogenase OS=Sus scrofa GN=GAPDHS PE=1 SV=1 - [F1RM74_PIG]</Data><NamedCell
      ss:Name="_FilterDatabase"/></Cell>
    <Cell ss:StyleID="s17"><Data ss:Type="Number">1303.91864461055</Data><NamedCell
      ss:Name="_FilterDatabase"/></Cell>
    <Cell ss:StyleID="s18"><Data ss:Type="Number">10.5</Data><NamedCell
      ss:Name="_FilterDatabase"/></Cell>
    <Cell ss:StyleID="s19"><Data ss:Type="Number">1</Data><NamedCell
      ss:Name="_FilterDatabase"/></Cell>
    <Cell ss:StyleID="s19"><Data ss:Type="Number">1</Data><NamedCell
      ss:Name="_FilterDatabase"/></Cell>
    <Cell ss:StyleID="s19"><Data ss:Type="Number">3</Data><NamedCell
      ss:Name="_FilterDatabase"/></Cell>
    <Cell ss:StyleID="s19"><Data ss:Type="Number">207</Data><NamedCell
      ss:Name="_FilterDatabase"/></Cell>
    <Cell ss:StyleID="s20"><Data ss:Type="Number">1.65117342205621</Data><NamedCell
      ss:Name="_FilterDatabase"/></Cell>
    <Cell ss:StyleID="s21"><Data ss:Type="Number">9</Data><NamedCell
      ss:Name="_FilterDatabase"/></Cell>
    <Cell ss:StyleID="s22"><Data ss:Type="Number">17.329741442990699</Data><NamedCell
      ss:Name="_FilterDatabase"/></Cell>
    <Cell ss:StyleID="s20"><Data ss:Type="Number">0.89344385764367995</Data><NamedCell
      ss:Name="_FilterDatabase"/></Cell>
    <Cell ss:StyleID="s21"><Data ss:Type="Number">9</Data><NamedCell
      ss:Name="_FilterDatabase"/></Cell>
    <Cell ss:StyleID="s22"><Data ss:Type="Number">15.0460818640088</Data><NamedCell
      ss:Name="_FilterDatabase"/></Cell>
    <Cell ss:StyleID="s20"><Data ss:Type="Number">0.59598513966269595</Data><NamedCell
      ss:Name="_FilterDatabase"/></Cell>
    <Cell ss:StyleID="s21"><Data ss:Type="Number">9</Data><NamedCell
      ss:Name="_FilterDatabase"/></Cell>
    <Cell ss:StyleID="s22"><Data ss:Type="Number">24.856339323821999</Data><NamedCell
      ss:Name="_FilterDatabase"/></Cell>
    <Cell ss:StyleID="s20"><Data ss:Type="Number">0.444079727467037</Data><NamedCell
      ss:Name="_FilterDatabase"/></Cell>
    <Cell ss:StyleID="s21"><Data ss:Type="Number">9</Data><NamedCell
      ss:Name="_FilterDatabase"/></Cell>
    <Cell ss:StyleID="s22"><Data ss:Type="Number">75.022350458289296</Data><NamedCell
      ss:Name="_FilterDatabase"/></Cell>
    <Cell ss:StyleID="s20"><Data ss:Type="Number">0.597877991493313</Data><NamedCell
      ss:Name="_FilterDatabase"/></Cell>
    <Cell ss:StyleID="s21"><Data ss:Type="Number">9</Data><NamedCell
      ss:Name="_FilterDatabase"/></Cell>
    <Cell ss:StyleID="s22"><Data ss:Type="Number">29.2656408667596</Data><NamedCell
      ss:Name="_FilterDatabase"/></Cell>
    <Cell ss:StyleID="s20"><Data ss:Type="Number">0.63112581759831499</Data><NamedCell
      ss:Name="_FilterDatabase"/></Cell>
    <Cell ss:StyleID="s21"><Data ss:Type="Number">9</Data><NamedCell
      ss:Name="_FilterDatabase"/></Cell>
    <Cell ss:StyleID="s22"><Data ss:Type="Number">21.4234473996449</Data><NamedCell
      ss:Name="_FilterDatabase"/></Cell>
    <Cell ss:StyleID="s20"><Data ss:Type="Number">1.1559659291700499</Data><NamedCell
      ss:Name="_FilterDatabase"/></Cell>
    <Cell ss:StyleID="s21"><Data ss:Type="Number">9</Data><NamedCell
      ss:Name="_FilterDatabase"/></Cell>
    <Cell ss:StyleID="s22"><Data ss:Type="Number">42.937639691777399</Data><NamedCell
      ss:Name="_FilterDatabase"/></Cell>
    <Cell ss:StyleID="s20"><Data ss:Type="Number">0.65493167062859403</Data><NamedCell
      ss:Name="_FilterDatabase"/></Cell>
    <Cell ss:StyleID="s21"><Data ss:Type="Number">9</Data><NamedCell
      ss:Name="_FilterDatabase"/></Cell>
    <Cell ss:StyleID="s22"><Data ss:Type="Number">20.144858561480799</Data><NamedCell
      ss:Name="_FilterDatabase"/></Cell>
    <Cell ss:StyleID="s19"><Data ss:Type="Number">362</Data><NamedCell
      ss:Name="_FilterDatabase"/></Cell>
    <Cell ss:StyleID="s22"><Data ss:Type="Number">39.334305954660003</Data><NamedCell
      ss:Name="_FilterDatabase"/></Cell>
    <Cell ss:StyleID="s17"><Data ss:Type="Number">8.29443359375</Data><NamedCell
      ss:Name="_FilterDatabase"/></Cell>
   </Row>
   <Row>
    <Cell ss:StyleID="s16"><Data ss:Type="String">Q6QGC0</Data><NamedCell
      ss:Name="_FilterDatabase"/></Cell>
    <Cell ss:StyleID="s16"><Data ss:Type="String">PDZ and LIM domain protein 3 OS=Sus scrofa GN=PDLIM3 PE=2 SV=1 - [PDLI3_PIG]</Data><NamedCell
      ss:Name="_FilterDatabase"/></Cell>
    <Cell ss:StyleID="s17"><Data ss:Type="Number">1240.9617313342201</Data><NamedCell
      ss:Name="_FilterDatabase"/></Cell>
    <Cell ss:StyleID="s18"><Data ss:Type="Number">48.77</Data><NamedCell
      ss:Name="_FilterDatabase"/></Cell>
    <Cell ss:StyleID="s19"><Data ss:Type="Number">6</Data><NamedCell
      ss:Name="_FilterDatabase"/></Cell>
    <Cell ss:StyleID="s19"><Data ss:Type="Number">14</Data><NamedCell
      ss:Name="_FilterDatabase"/></Cell>
    <Cell ss:StyleID="s19"><Data ss:Type="Number">15</Data><NamedCell
      ss:Name="_FilterDatabase"/></Cell>
    <Cell ss:StyleID="s19"><Data ss:Type="Number">183</Data><NamedCell
      ss:Name="_FilterDatabase"/></Cell>
    <Cell ss:StyleID="s20"><Data ss:Type="Number">0.87632599531779198</Data><NamedCell
      ss:Name="_FilterDatabase"/></Cell>
    <Cell ss:StyleID="s21"><Data ss:Type="Number">127</Data><NamedCell
      ss:Name="_FilterDatabase"/></Cell>
    <Cell ss:StyleID="s22"><Data ss:Type="Number">15.066162414292</Data><NamedCell
      ss:Name="_FilterDatabase"/></Cell>
    <Cell ss:StyleID="s20"><Data ss:Type="Number">0.90269298984582402</Data><NamedCell
      ss:Name="_FilterDatabase"/></Cell>
    <Cell ss:StyleID="s21"><Data ss:Type="Number">127</Data><NamedCell
      ss:Name="_FilterDatabase"/></Cell>
    <Cell ss:StyleID="s22"><Data ss:Type="Number">12.884270485404</Data><NamedCell
      ss:Name="_FilterDatabase"/></Cell>
    <Cell ss:StyleID="s20"><Data ss:Type="Number">0.91738108845113198</Data><NamedCell
      ss:Name="_FilterDatabase"/></Cell>
    <Cell ss:StyleID="s21"><Data ss:Type="Number">127</Data><NamedCell
      ss:Name="_FilterDatabase"/></Cell>
    <Cell ss:StyleID="s22"><Data ss:Type="Number">11.9879090195444</Data><NamedCell
      ss:Name="_FilterDatabase"/></Cell>
    <Cell ss:StyleID="s20"><Data ss:Type="Number">0.92073627871077002</Data><NamedCell
      ss:Name="_FilterDatabase"/></Cell>
    <Cell ss:StyleID="s21"><Data ss:Type="Number">127</Data><NamedCell
      ss:Name="_FilterDatabase"/></Cell>
    <Cell ss:StyleID="s22"><Data ss:Type="Number">21.826492546475901</Data><NamedCell
      ss:Name="_FilterDatabase"/></Cell>
    <Cell ss:StyleID="s20"><Data ss:Type="Number">1.2844622431493999</Data><NamedCell
      ss:Name="_FilterDatabase"/></Cell>
    <Cell ss:StyleID="s21"><Data ss:Type="Number">127</Data><NamedCell
      ss:Name="_FilterDatabase"/></Cell>
    <Cell ss:StyleID="s22"><Data ss:Type="Number">18.2417911328297</Data><NamedCell
      ss:Name="_FilterDatabase"/></Cell>
    <Cell ss:StyleID="s20"><Data ss:Type="Number">1.1766578034778301</Data><NamedCell
      ss:Name="_FilterDatabase"/></Cell>
    <Cell ss:StyleID="s21"><Data ss:Type="Number">127</Data><NamedCell
      ss:Name="_FilterDatabase"/></Cell>
    <Cell ss:StyleID="s22"><Data ss:Type="Number">14.9592329671997</Data><NamedCell
      ss:Name="_FilterDatabase"/></Cell>
    <Cell ss:StyleID="s20"><Data ss:Type="Number">1.0636714368228599</Data><NamedCell
      ss:Name="_FilterDatabase"/></Cell>
    <Cell ss:StyleID="s21"><Data ss:Type="Number">127</Data><NamedCell
      ss:Name="_FilterDatabase"/></Cell>
    <Cell ss:StyleID="s22"><Data ss:Type="Number">8.3893768727468707</Data><NamedCell
      ss:Name="_FilterDatabase"/></Cell>
    <Cell ss:StyleID="s20"><Data ss:Type="Number">1.24288065273087</Data><NamedCell
      ss:Name="_FilterDatabase"/></Cell>
    <Cell ss:StyleID="s21"><Data ss:Type="Number">127</Data><NamedCell
      ss:Name="_FilterDatabase"/></Cell>
    <Cell ss:StyleID="s22"><Data ss:Type="Number">13.35325447186</Data><NamedCell
      ss:Name="_FilterDatabase"/></Cell>
    <Cell ss:StyleID="s19"><Data ss:Type="Number">365</Data><NamedCell
      ss:Name="_FilterDatabase"/></Cell>
    <Cell ss:StyleID="s22"><Data ss:Type="Number">39.520666064659999</Data><NamedCell
      ss:Name="_FilterDatabase"/></Cell>
    <Cell ss:StyleID="s17"><Data ss:Type="Number">7.21044921875</Data><NamedCell
      ss:Name="_FilterDatabase"/></Cell>
   </Row>
   <Row>
    <Cell ss:StyleID="s16"><Data ss:Type="String">Q1AG05</Data><NamedCell
      ss:Name="_FilterDatabase"/></Cell>
    <Cell ss:StyleID="s16"><Data ss:Type="String">Calsarcin 3 OS=Sus scrofa PE=2 SV=1 - [Q1AG05_PIG]</Data><NamedCell
      ss:Name="_FilterDatabase"/></Cell>
    <Cell ss:StyleID="s17"><Data ss:Type="Number">1202.3732044057101</Data><NamedCell
      ss:Name="_FilterDatabase"/></Cell>
    <Cell ss:StyleID="s18"><Data ss:Type="Number">64.08</Data><NamedCell
      ss:Name="_FilterDatabase"/></Cell>
    <Cell ss:StyleID="s19"><Data ss:Type="Number">2</Data><NamedCell
      ss:Name="_FilterDatabase"/></Cell>
    <Cell ss:StyleID="s19"><Data ss:Type="Number">14</Data><NamedCell
      ss:Name="_FilterDatabase"/></Cell>
    <Cell ss:StyleID="s19"><Data ss:Type="Number">14</Data><NamedCell
      ss:Name="_FilterDatabase"/></Cell>
    <Cell ss:StyleID="s19"><Data ss:Type="Number">146</Data><NamedCell
      ss:Name="_FilterDatabase"/></Cell>
    <Cell ss:StyleID="s20"><Data ss:Type="Number">0.77601679460816897</Data><NamedCell
      ss:Name="_FilterDatabase"/></Cell>
    <Cell ss:StyleID="s21"><Data ss:Type="Number">103</Data><NamedCell
      ss:Name="_FilterDatabase"/></Cell>
    <Cell ss:StyleID="s22"><Data ss:Type="Number">26.475561825306698</Data><NamedCell
      ss:Name="_FilterDatabase"/></Cell>
    <Cell ss:StyleID="s20"><Data ss:Type="Number">0.853581775447952</Data><NamedCell
      ss:Name="_FilterDatabase"/></Cell>
    <Cell ss:StyleID="s21"><Data ss:Type="Number">103</Data><NamedCell
      ss:Name="_FilterDatabase"/></Cell>
    <Cell ss:StyleID="s22"><Data ss:Type="Number">27.092781715459299</Data><NamedCell
      ss:Name="_FilterDatabase"/></Cell>
    <Cell ss:StyleID="s20"><Data ss:Type="Number">0.93563685380676298</Data><NamedCell
      ss:Name="_FilterDatabase"/></Cell>
    <Cell ss:StyleID="s21"><Data ss:Type="Number">103</Data><NamedCell
      ss:Name="_FilterDatabase"/></Cell>
    <Cell ss:StyleID="s22"><Data ss:Type="Number">17.524166449096899</Data><NamedCell
      ss:Name="_FilterDatabase"/></Cell>
    <Cell ss:StyleID="s20"><Data ss:Type="Number">1.2144356575074899</Data><NamedCell
      ss:Name="_FilterDatabase"/></Cell>
    <Cell ss:StyleID="s21"><Data ss:Type="Number">103</Data><NamedCell
      ss:Name="_FilterDatabase"/></Cell>
    <Cell ss:StyleID="s22"><Data ss:Type="Number">19.499637109522901</Data><NamedCell
      ss:Name="_FilterDatabase"/></Cell>
    <Cell ss:StyleID="s20"><Data ss:Type="Number">1.3112152963917401</Data><NamedCell
      ss:Name="_FilterDatabase"/></Cell>
    <Cell ss:StyleID="s21"><Data ss:Type="Number">103</Data><NamedCell
      ss:Name="_FilterDatabase"/></Cell>
    <Cell ss:StyleID="s22"><Data ss:Type="Number">28.956265704927599</Data><NamedCell
      ss:Name="_FilterDatabase"/></Cell>
    <Cell ss:StyleID="s20"><Data ss:Type="Number">1.23049786235087</Data><NamedCell
      ss:Name="_FilterDatabase"/></Cell>
    <Cell ss:StyleID="s21"><Data ss:Type="Number">102</Data><NamedCell
      ss:Name="_FilterDatabase"/></Cell>
    <Cell ss:StyleID="s22"><Data ss:Type="Number">35.866775475941701</Data><NamedCell
      ss:Name="_FilterDatabase"/></Cell>
    <Cell ss:StyleID="s20"><Data ss:Type="Number">1.06219098621146</Data><NamedCell
      ss:Name="_FilterDatabase"/></Cell>
    <Cell ss:StyleID="s21"><Data ss:Type="Number">103</Data><NamedCell
      ss:Name="_FilterDatabase"/></Cell>
    <Cell ss:StyleID="s22"><Data ss:Type="Number">15.771011149502399</Data><NamedCell
      ss:Name="_FilterDatabase"/></Cell>
    <Cell ss:StyleID="s20"><Data ss:Type="Number">1.2878103406390899</Data><NamedCell
      ss:Name="_FilterDatabase"/></Cell>
    <Cell ss:StyleID="s21"><Data ss:Type="Number">103</Data><NamedCell
      ss:Name="_FilterDatabase"/></Cell>
    <Cell ss:StyleID="s22"><Data ss:Type="Number">25.233518740625499</Data><NamedCell
      ss:Name="_FilterDatabase"/></Cell>
    <Cell ss:StyleID="s19"><Data ss:Type="Number">245</Data><NamedCell
      ss:Name="_FilterDatabase"/></Cell>
    <Cell ss:StyleID="s22"><Data ss:Type="Number">26.452566204659998</Data><NamedCell
      ss:Name="_FilterDatabase"/></Cell>
    <Cell ss:StyleID="s17"><Data ss:Type="Number">7.43017578125</Data><NamedCell
      ss:Name="_FilterDatabase"/></Cell>
   </Row>
   <Row>
    <Cell ss:StyleID="s16"><Data ss:Type="String">F1RKG8</Data><NamedCell
      ss:Name="_FilterDatabase"/></Cell>
    <Cell ss:StyleID="s16"><Data ss:Type="String">Uncharacterized protein OS=Sus scrofa GN=PEBP1 PE=1 SV=1 - [F1RKG8_PIG]</Data><NamedCell
      ss:Name="_FilterDatabase"/></Cell>
    <Cell ss:StyleID="s17"><Data ss:Type="Number">1179.6419566816101</Data><NamedCell
      ss:Name="_FilterDatabase"/></Cell>
    <Cell ss:StyleID="s18"><Data ss:Type="Number">66.84</Data><NamedCell
      ss:Name="_FilterDatabase"/></Cell>
    <Cell ss:StyleID="s19"><Data ss:Type="Number">1</Data><NamedCell
      ss:Name="_FilterDatabase"/></Cell>
    <Cell ss:StyleID="s19"><Data ss:Type="Number">10</Data><NamedCell
      ss:Name="_FilterDatabase"/></Cell>
    <Cell ss:StyleID="s19"><Data ss:Type="Number">10</Data><NamedCell
      ss:Name="_FilterDatabase"/></Cell>
    <Cell ss:StyleID="s19"><Data ss:Type="Number">217</Data><NamedCell
      ss:Name="_FilterDatabase"/></Cell>
    <Cell ss:StyleID="s20"><Data ss:Type="Number">0.66743017154877504</Data><NamedCell
      ss:Name="_FilterDatabase"/></Cell>
    <Cell ss:StyleID="s21"><Data ss:Type="Number">152</Data><NamedCell
      ss:Name="_FilterDatabase"/></Cell>
    <Cell ss:StyleID="s22"><Data ss:Type="Number">32.977802029059902</Data><NamedCell
      ss:Name="_FilterDatabase"/></Cell>
    <Cell ss:StyleID="s20"><Data ss:Type="Number">0.84304418380677404</Data><NamedCell
      ss:Name="_FilterDatabase"/></Cell>
    <Cell ss:StyleID="s21"><Data ss:Type="Number">152</Data><NamedCell
      ss:Name="_FilterDatabase"/></Cell>
    <Cell ss:StyleID="s22"><Data ss:Type="Number">16.598741477453601</Data><NamedCell
      ss:Name="_FilterDatabase"/></Cell>
    <Cell ss:StyleID="s20"><Data ss:Type="Number">1.01533234958104</Data><NamedCell
      ss:Name="_FilterDatabase"/></Cell>
    <Cell ss:StyleID="s21"><Data ss:Type="Number">152</Data><NamedCell
      ss:Name="_FilterDatabase"/></Cell>
    <Cell ss:StyleID="s22"><Data ss:Type="Number">20.042130299978801</Data><NamedCell
      ss:Name="_FilterDatabase"/></Cell>
    <Cell ss:StyleID="s20"><Data ss:Type="Number">1.1582788725787501</Data><NamedCell
      ss:Name="_FilterDatabase"/></Cell>
    <Cell ss:StyleID="s21"><Data ss:Type="Number">152</Data><NamedCell
      ss:Name="_FilterDatabase"/></Cell>
    <Cell ss:StyleID="s22"><Data ss:Type="Number">17.806913333058901</Data><NamedCell
      ss:Name="_FilterDatabase"/></Cell>
    <Cell ss:StyleID="s20"><Data ss:Type="Number">1.31967507495239</Data><NamedCell
      ss:Name="_FilterDatabase"/></Cell>
    <Cell ss:StyleID="s21"><Data ss:Type="Number">152</Data><NamedCell
      ss:Name="_FilterDatabase"/></Cell>
    <Cell ss:StyleID="s22"><Data ss:Type="Number">21.0807949767986</Data><NamedCell
      ss:Name="_FilterDatabase"/></Cell>
    <Cell ss:StyleID="s20"><Data ss:Type="Number">1.3625398074376001</Data><NamedCell
      ss:Name="_FilterDatabase"/></Cell>
    <Cell ss:StyleID="s21"><Data ss:Type="Number">152</Data><NamedCell
      ss:Name="_FilterDatabase"/></Cell>
    <Cell ss:StyleID="s22"><Data ss:Type="Number">20.4901760742829</Data><NamedCell
      ss:Name="_FilterDatabase"/></Cell>
    <Cell ss:StyleID="s20"><Data ss:Type="Number">1.0735118894348801</Data><NamedCell
      ss:Name="_FilterDatabase"/></Cell>
    <Cell ss:StyleID="s21"><Data ss:Type="Number">152</Data><NamedCell
      ss:Name="_FilterDatabase"/></Cell>
    <Cell ss:StyleID="s22"><Data ss:Type="Number">13.327020978497901</Data><NamedCell
      ss:Name="_FilterDatabase"/></Cell>
    <Cell ss:StyleID="s20"><Data ss:Type="Number">1.37149627573328</Data><NamedCell
      ss:Name="_FilterDatabase"/></Cell>
    <Cell ss:StyleID="s21"><Data ss:Type="Number">152</Data><NamedCell
      ss:Name="_FilterDatabase"/></Cell>
    <Cell ss:StyleID="s22"><Data ss:Type="Number">17.877308034386701</Data><NamedCell
      ss:Name="_FilterDatabase"/></Cell>
    <Cell ss:StyleID="s19"><Data ss:Type="Number">187</Data><NamedCell
      ss:Name="_FilterDatabase"/></Cell>
    <Cell ss:StyleID="s22"><Data ss:Type="Number">20.958639314660001</Data><NamedCell
      ss:Name="_FilterDatabase"/></Cell>
    <Cell ss:StyleID="s17"><Data ss:Type="Number">7.48876953125</Data><NamedCell
      ss:Name="_FilterDatabase"/></Cell>
   </Row>
   <Row>
    <Cell ss:StyleID="s16"><Data ss:Type="String">F1RU49</Data><NamedCell
      ss:Name="_FilterDatabase"/></Cell>
    <Cell ss:StyleID="s16"><Data ss:Type="String">Uncharacterized protein OS=Sus scrofa GN=LOC100519531 PE=1 SV=1 - [F1RU49_PIG]</Data><NamedCell
      ss:Name="_FilterDatabase"/></Cell>
    <Cell ss:StyleID="s17"><Data ss:Type="Number">1170.9351053006801</Data><NamedCell
      ss:Name="_FilterDatabase"/></Cell>
    <Cell ss:StyleID="s18"><Data ss:Type="Number">47.07</Data><NamedCell
      ss:Name="_FilterDatabase"/></Cell>
    <Cell ss:StyleID="s19"><Data ss:Type="Number">4</Data><NamedCell
      ss:Name="_FilterDatabase"/></Cell>
    <Cell ss:StyleID="s19"><Data ss:Type="Number">33</Data><NamedCell
      ss:Name="_FilterDatabase"/></Cell>
    <Cell ss:StyleID="s19"><Data ss:Type="Number">39</Data><NamedCell
      ss:Name="_FilterDatabase"/></Cell>
    <Cell ss:StyleID="s19"><Data ss:Type="Number">223</Data><NamedCell
      ss:Name="_FilterDatabase"/></Cell>
    <Cell ss:StyleID="s20"><Data ss:Type="Number">1.28339590979312</Data><NamedCell
      ss:Name="_FilterDatabase"/></Cell>
    <Cell ss:StyleID="s21"><Data ss:Type="Number">160</Data><NamedCell
      ss:Name="_FilterDatabase"/></Cell>
    <Cell ss:StyleID="s22"><Data ss:Type="Number">18.949868832489901</Data><NamedCell
      ss:Name="_FilterDatabase"/></Cell>
    <Cell ss:StyleID="s20"><Data ss:Type="Number">1.0053571768064</Data><NamedCell
      ss:Name="_FilterDatabase"/></Cell>
    <Cell ss:StyleID="s21"><Data ss:Type="Number">160</Data><NamedCell
      ss:Name="_FilterDatabase"/></Cell>
    <Cell ss:StyleID="s22"><Data ss:Type="Number">12.691481399485699</Data><NamedCell
      ss:Name="_FilterDatabase"/></Cell>
    <Cell ss:StyleID="s20"><Data ss:Type="Number">0.85909704514875096</Data><NamedCell
      ss:Name="_FilterDatabase"/></Cell>
    <Cell ss:StyleID="s21"><Data ss:Type="Number">160</Data><NamedCell
      ss:Name="_FilterDatabase"/></Cell>
    <Cell ss:StyleID="s22"><Data ss:Type="Number">21.966970295380101</Data><NamedCell
      ss:Name="_FilterDatabase"/></Cell>
    <Cell ss:StyleID="s20"><Data ss:Type="Number">0.79471611990525004</Data><NamedCell
      ss:Name="_FilterDatabase"/></Cell>
    <Cell ss:StyleID="s21"><Data ss:Type="Number">159</Data><NamedCell
      ss:Name="_FilterDatabase"/></Cell>
    <Cell ss:StyleID="s22"><Data ss:Type="Number">37.450571923262402</Data><NamedCell
      ss:Name="_FilterDatabase"/></Cell>
    <Cell ss:StyleID="s20"><Data ss:Type="Number">1.2901121383626699</Data><NamedCell
      ss:Name="_FilterDatabase"/></Cell>
    <Cell ss:StyleID="s21"><Data ss:Type="Number">160</Data><NamedCell
      ss:Name="_FilterDatabase"/></Cell>
    <Cell ss:StyleID="s22"><Data ss:Type="Number">18.539617602181501</Data><NamedCell
      ss:Name="_FilterDatabase"/></Cell>
    <Cell ss:StyleID="s20"><Data ss:Type="Number">0.87045576315600304</Data><NamedCell
      ss:Name="_FilterDatabase"/></Cell>
    <Cell ss:StyleID="s21"><Data ss:Type="Number">160</Data><NamedCell
      ss:Name="_FilterDatabase"/></Cell>
    <Cell ss:StyleID="s22"><Data ss:Type="Number">19.756050592806702</Data><NamedCell
      ss:Name="_FilterDatabase"/></Cell>
    <Cell ss:StyleID="s20"><Data ss:Type="Number">0.88871116050412202</Data><NamedCell
      ss:Name="_FilterDatabase"/></Cell>
    <Cell ss:StyleID="s21"><Data ss:Type="Number">160</Data><NamedCell
      ss:Name="_FilterDatabase"/></Cell>
    <Cell ss:StyleID="s22"><Data ss:Type="Number">17.293899377660999</Data><NamedCell
      ss:Name="_FilterDatabase"/></Cell>
    <Cell ss:StyleID="s20"><Data ss:Type="Number">0.84214455649706399</Data><NamedCell
      ss:Name="_FilterDatabase"/></Cell>
    <Cell ss:StyleID="s21"><Data ss:Type="Number">160</Data><NamedCell
      ss:Name="_FilterDatabase"/></Cell>
    <Cell ss:StyleID="s22"><Data ss:Type="Number">30.651817741507202</Data><NamedCell
      ss:Name="_FilterDatabase"/></Cell>
    <Cell ss:StyleID="s19"><Data ss:Type="Number">903</Data><NamedCell
      ss:Name="_FilterDatabase"/></Cell>
    <Cell ss:StyleID="s22"><Data ss:Type="Number">103.24604078466</Data><NamedCell
      ss:Name="_FilterDatabase"/></Cell>
    <Cell ss:StyleID="s17"><Data ss:Type="Number">5.45263671875</Data><NamedCell
      ss:Name="_FilterDatabase"/></Cell>
   </Row>
   <Row>
    <Cell ss:StyleID="s16"><Data ss:Type="String">P67937</Data><NamedCell
      ss:Name="_FilterDatabase"/></Cell>
    <Cell ss:StyleID="s16"><Data ss:Type="String">Tropomyosin alpha-4 chain OS=Sus scrofa GN=TPM4 PE=2 SV=3 - [TPM4_PIG]</Data><NamedCell
      ss:Name="_FilterDatabase"/></Cell>
    <Cell ss:StyleID="s17"><Data ss:Type="Number">1145.66302813878</Data><NamedCell
      ss:Name="_FilterDatabase"/></Cell>
    <Cell ss:StyleID="s18"><Data ss:Type="Number">47.58</Data><NamedCell
      ss:Name="_FilterDatabase"/></Cell>
    <Cell ss:StyleID="s19"><Data ss:Type="Number">5</Data><NamedCell
      ss:Name="_FilterDatabase"/></Cell>
    <Cell ss:StyleID="s19"><Data ss:Type="Number">1</Data><NamedCell
      ss:Name="_FilterDatabase"/></Cell>
    <Cell ss:StyleID="s19"><Data ss:Type="Number">18</Data><NamedCell
      ss:Name="_FilterDatabase"/></Cell>
    <Cell ss:StyleID="s19"><Data ss:Type="Number">267</Data><NamedCell
      ss:Name="_FilterDatabase"/></Cell>
    <Cell ss:StyleID="s20"><Data ss:Type="Number">0.90304976900491096</Data><NamedCell
      ss:Name="_FilterDatabase"/></Cell>
    <Cell ss:StyleID="s21"><Data ss:Type="Number">1</Data><NamedCell
      ss:Name="_FilterDatabase"/></Cell>
    <Cell ss:StyleID="s22"><NamedCell ss:Name="_FilterDatabase"/></Cell>
    <Cell ss:StyleID="s20"><Data ss:Type="Number">1.2710901490136699</Data><NamedCell
      ss:Name="_FilterDatabase"/></Cell>
    <Cell ss:StyleID="s21"><Data ss:Type="Number">1</Data><NamedCell
      ss:Name="_FilterDatabase"/></Cell>
    <Cell ss:StyleID="s22"><NamedCell ss:Name="_FilterDatabase"/></Cell>
    <Cell ss:StyleID="s20"><Data ss:Type="Number">0.90358223794633996</Data><NamedCell
      ss:Name="_FilterDatabase"/></Cell>
    <Cell ss:StyleID="s21"><Data ss:Type="Number">1</Data><NamedCell
      ss:Name="_FilterDatabase"/></Cell>
    <Cell ss:StyleID="s22"><NamedCell ss:Name="_FilterDatabase"/></Cell>
    <Cell ss:StyleID="s20"><Data ss:Type="Number">1.06356595423221</Data><NamedCell
      ss:Name="_FilterDatabase"/></Cell>
    <Cell ss:StyleID="s21"><Data ss:Type="Number">1</Data><NamedCell
      ss:Name="_FilterDatabase"/></Cell>
    <Cell ss:StyleID="s22"><NamedCell ss:Name="_FilterDatabase"/></Cell>
    <Cell ss:StyleID="s20"><Data ss:Type="Number">0.97523831683879203</Data><NamedCell
      ss:Name="_FilterDatabase"/></Cell>
    <Cell ss:StyleID="s21"><Data ss:Type="Number">1</Data><NamedCell
      ss:Name="_FilterDatabase"/></Cell>
    <Cell ss:StyleID="s22"><NamedCell ss:Name="_FilterDatabase"/></Cell>
    <Cell ss:StyleID="s20"><Data ss:Type="Number">1.10445985227087</Data><NamedCell
      ss:Name="_FilterDatabase"/></Cell>
    <Cell ss:StyleID="s21"><Data ss:Type="Number">1</Data><NamedCell
      ss:Name="_FilterDatabase"/></Cell>
    <Cell ss:StyleID="s22"><NamedCell ss:Name="_FilterDatabase"/></Cell>
    <Cell ss:StyleID="s20"><Data ss:Type="Number">1.11622171874738</Data><NamedCell
      ss:Name="_FilterDatabase"/></Cell>
    <Cell ss:StyleID="s21"><Data ss:Type="Number">1</Data><NamedCell
      ss:Name="_FilterDatabase"/></Cell>
    <Cell ss:StyleID="s22"><NamedCell ss:Name="_FilterDatabase"/></Cell>
    <Cell ss:StyleID="s20"><Data ss:Type="Number">0.94904633908333202</Data><NamedCell
      ss:Name="_FilterDatabase"/></Cell>
    <Cell ss:StyleID="s21"><Data ss:Type="Number">1</Data><NamedCell
      ss:Name="_FilterDatabase"/></Cell>
    <Cell ss:StyleID="s22"><NamedCell ss:Name="_FilterDatabase"/></Cell>
    <Cell ss:StyleID="s19"><Data ss:Type="Number">248</Data><NamedCell
      ss:Name="_FilterDatabase"/></Cell>
    <Cell ss:StyleID="s22"><Data ss:Type="Number">28.50449250466</Data><NamedCell
      ss:Name="_FilterDatabase"/></Cell>
    <Cell ss:StyleID="s17"><Data ss:Type="Number">4.69091796875</Data><NamedCell
      ss:Name="_FilterDatabase"/></Cell>
   </Row>
   <Row>
    <Cell ss:StyleID="s16"><Data ss:Type="String">F1RPS8</Data><NamedCell
      ss:Name="_FilterDatabase"/></Cell>
    <Cell ss:StyleID="s16"><Data ss:Type="String">ATP synthase subunit alpha OS=Sus scrofa GN=ATP5A1 PE=1 SV=1 - [F1RPS8_PIG]</Data><NamedCell
      ss:Name="_FilterDatabase"/></Cell>
    <Cell ss:StyleID="s17"><Data ss:Type="Number">1145.15803607155</Data><NamedCell
      ss:Name="_FilterDatabase"/></Cell>
    <Cell ss:StyleID="s18"><Data ss:Type="Number">51.41</Data><NamedCell
      ss:Name="_FilterDatabase"/></Cell>
    <Cell ss:StyleID="s19"><Data ss:Type="Number">2</Data><NamedCell
      ss:Name="_FilterDatabase"/></Cell>
    <Cell ss:StyleID="s19"><Data ss:Type="Number">27</Data><NamedCell
      ss:Name="_FilterDatabase"/></Cell>
    <Cell ss:StyleID="s19"><Data ss:Type="Number">27</Data><NamedCell
      ss:Name="_FilterDatabase"/></Cell>
    <Cell ss:StyleID="s19"><Data ss:Type="Number">162</Data><NamedCell
      ss:Name="_FilterDatabase"/></Cell>
    <Cell ss:StyleID="s20"><Data ss:Type="Number">1.2266869035985899</Data><NamedCell
      ss:Name="_FilterDatabase"/></Cell>
    <Cell ss:StyleID="s21"><Data ss:Type="Number">120</Data><NamedCell
      ss:Name="_FilterDatabase"/></Cell>
    <Cell ss:StyleID="s22"><Data ss:Type="Number">16.741801718249601</Data><NamedCell
      ss:Name="_FilterDatabase"/></Cell>
    <Cell ss:StyleID="s20"><Data ss:Type="Number">1.17355712131052</Data><NamedCell
      ss:Name="_FilterDatabase"/></Cell>
    <Cell ss:StyleID="s21"><Data ss:Type="Number">120</Data><NamedCell
      ss:Name="_FilterDatabase"/></Cell>
    <Cell ss:StyleID="s22"><Data ss:Type="Number">17.7960085937681</Data><NamedCell
      ss:Name="_FilterDatabase"/></Cell>
    <Cell ss:StyleID="s20"><Data ss:Type="Number">1.1012091391560099</Data><NamedCell
      ss:Name="_FilterDatabase"/></Cell>
    <Cell ss:StyleID="s21"><Data ss:Type="Number">120</Data><NamedCell
      ss:Name="_FilterDatabase"/></Cell>
    <Cell ss:StyleID="s22"><Data ss:Type="Number">19.157521606186801</Data><NamedCell
      ss:Name="_FilterDatabase"/></Cell>
    <Cell ss:StyleID="s20"><Data ss:Type="Number">0.84950866906633604</Data><NamedCell
      ss:Name="_FilterDatabase"/></Cell>
    <Cell ss:StyleID="s21"><Data ss:Type="Number">119</Data><NamedCell
      ss:Name="_FilterDatabase"/></Cell>
    <Cell ss:StyleID="s22"><Data ss:Type="Number">25.0294382663457</Data><NamedCell
      ss:Name="_FilterDatabase"/></Cell>
    <Cell ss:StyleID="s20"><Data ss:Type="Number">0.74445061730184803</Data><NamedCell
      ss:Name="_FilterDatabase"/></Cell>
    <Cell ss:StyleID="s21"><Data ss:Type="Number">120</Data><NamedCell
      ss:Name="_FilterDatabase"/></Cell>
    <Cell ss:StyleID="s22"><Data ss:Type="Number">40.055004906324697</Data><NamedCell
      ss:Name="_FilterDatabase"/></Cell>
    <Cell ss:StyleID="s20"><Data ss:Type="Number">0.78411681614981199</Data><NamedCell
      ss:Name="_FilterDatabase"/></Cell>
    <Cell ss:StyleID="s21"><Data ss:Type="Number">120</Data><NamedCell
      ss:Name="_FilterDatabase"/></Cell>
    <Cell ss:StyleID="s22"><Data ss:Type="Number">31.053479527851898</Data><NamedCell
      ss:Name="_FilterDatabase"/></Cell>
    <Cell ss:StyleID="s20"><Data ss:Type="Number">1.0248049999359199</Data><NamedCell
      ss:Name="_FilterDatabase"/></Cell>
    <Cell ss:StyleID="s21"><Data ss:Type="Number">120</Data><NamedCell
      ss:Name="_FilterDatabase"/></Cell>
    <Cell ss:StyleID="s22"><Data ss:Type="Number">13.663663683594701</Data><NamedCell
      ss:Name="_FilterDatabase"/></Cell>
    <Cell ss:StyleID="s20"><Data ss:Type="Number">0.77642606789514501</Data><NamedCell
      ss:Name="_FilterDatabase"/></Cell>
    <Cell ss:StyleID="s21"><Data ss:Type="Number">120</Data><NamedCell
      ss:Name="_FilterDatabase"/></Cell>
    <Cell ss:StyleID="s22"><Data ss:Type="Number">31.465033360669501</Data><NamedCell
      ss:Name="_FilterDatabase"/></Cell>
    <Cell ss:StyleID="s19"><Data ss:Type="Number">533</Data><NamedCell
      ss:Name="_FilterDatabase"/></Cell>
    <Cell ss:StyleID="s22"><Data ss:Type="Number">57.591481014659998</Data><NamedCell
      ss:Name="_FilterDatabase"/></Cell>
    <Cell ss:StyleID="s17"><Data ss:Type="Number">8.79248046875</Data><NamedCell
      ss:Name="_FilterDatabase"/></Cell>
   </Row>
   <Row>
    <Cell ss:StyleID="s16"><Data ss:Type="String">P00336</Data><NamedCell
      ss:Name="_FilterDatabase"/></Cell>
    <Cell ss:StyleID="s16"><Data ss:Type="String">L-lactate dehydrogenase B chain OS=Sus scrofa GN=LDHB PE=1 SV=3 - [LDHB_PIG]</Data><NamedCell
      ss:Name="_FilterDatabase"/></Cell>
    <Cell ss:StyleID="s17"><Data ss:Type="Number">1141.5008870029701</Data><NamedCell
      ss:Name="_FilterDatabase"/></Cell>
    <Cell ss:StyleID="s18"><Data ss:Type="Number">36.53</Data><NamedCell
      ss:Name="_FilterDatabase"/></Cell>
    <Cell ss:StyleID="s19"><Data ss:Type="Number">9</Data><NamedCell
      ss:Name="_FilterDatabase"/></Cell>
    <Cell ss:StyleID="s19"><Data ss:Type="Number">7</Data><NamedCell
      ss:Name="_FilterDatabase"/></Cell>
    <Cell ss:StyleID="s19"><Data ss:Type="Number">12</Data><NamedCell
      ss:Name="_FilterDatabase"/></Cell>
    <Cell ss:StyleID="s19"><Data ss:Type="Number">68</Data><NamedCell
      ss:Name="_FilterDatabase"/></Cell>
    <Cell ss:StyleID="s20"><Data ss:Type="Number">1.04242592705643</Data><NamedCell
      ss:Name="_FilterDatabase"/></Cell>
    <Cell ss:StyleID="s21"><Data ss:Type="Number">17</Data><NamedCell
      ss:Name="_FilterDatabase"/></Cell>
    <Cell ss:StyleID="s22"><Data ss:Type="Number">14.8292708323496</Data><NamedCell
      ss:Name="_FilterDatabase"/></Cell>
    <Cell ss:StyleID="s20"><Data ss:Type="Number">1.2825257150443901</Data><NamedCell
      ss:Name="_FilterDatabase"/></Cell>
    <Cell ss:StyleID="s21"><Data ss:Type="Number">17</Data><NamedCell
      ss:Name="_FilterDatabase"/></Cell>
    <Cell ss:StyleID="s22"><Data ss:Type="Number">17.229694480232201</Data><NamedCell
      ss:Name="_FilterDatabase"/></Cell>
    <Cell ss:StyleID="s20"><Data ss:Type="Number">0.87854681730921802</Data><NamedCell
      ss:Name="_FilterDatabase"/></Cell>
    <Cell ss:StyleID="s21"><Data ss:Type="Number">17</Data><NamedCell
      ss:Name="_FilterDatabase"/></Cell>
    <Cell ss:StyleID="s22"><Data ss:Type="Number">18.963784824722801</Data><NamedCell
      ss:Name="_FilterDatabase"/></Cell>
    <Cell ss:StyleID="s20"><Data ss:Type="Number">0.901867412336949</Data><NamedCell
      ss:Name="_FilterDatabase"/></Cell>
    <Cell ss:StyleID="s21"><Data ss:Type="Number">17</Data><NamedCell
      ss:Name="_FilterDatabase"/></Cell>
    <Cell ss:StyleID="s22"><Data ss:Type="Number">41.887874826872299</Data><NamedCell
      ss:Name="_FilterDatabase"/></Cell>
    <Cell ss:StyleID="s20"><Data ss:Type="Number">0.78476776836552098</Data><NamedCell
      ss:Name="_FilterDatabase"/></Cell>
    <Cell ss:StyleID="s21"><Data ss:Type="Number">17</Data><NamedCell
      ss:Name="_FilterDatabase"/></Cell>
    <Cell ss:StyleID="s22"><Data ss:Type="Number">23.9634991181217</Data><NamedCell
      ss:Name="_FilterDatabase"/></Cell>
    <Cell ss:StyleID="s20"><Data ss:Type="Number">0.83839698918782601</Data><NamedCell
      ss:Name="_FilterDatabase"/></Cell>
    <Cell ss:StyleID="s21"><Data ss:Type="Number">17</Data><NamedCell
      ss:Name="_FilterDatabase"/></Cell>
    <Cell ss:StyleID="s22"><Data ss:Type="Number">27.6171516780466</Data><NamedCell
      ss:Name="_FilterDatabase"/></Cell>
    <Cell ss:StyleID="s20"><Data ss:Type="Number">1.01842975864633</Data><NamedCell
      ss:Name="_FilterDatabase"/></Cell>
    <Cell ss:StyleID="s21"><Data ss:Type="Number">17</Data><NamedCell
      ss:Name="_FilterDatabase"/></Cell>
    <Cell ss:StyleID="s22"><Data ss:Type="Number">13.5695020312497</Data><NamedCell
      ss:Name="_FilterDatabase"/></Cell>
    <Cell ss:StyleID="s20"><Data ss:Type="Number">0.77335811180120395</Data><NamedCell
      ss:Name="_FilterDatabase"/></Cell>
    <Cell ss:StyleID="s21"><Data ss:Type="Number">17</Data><NamedCell
      ss:Name="_FilterDatabase"/></Cell>
    <Cell ss:StyleID="s22"><Data ss:Type="Number">14.534958501153399</Data><NamedCell
      ss:Name="_FilterDatabase"/></Cell>
    <Cell ss:StyleID="s19"><Data ss:Type="Number">334</Data><NamedCell
      ss:Name="_FilterDatabase"/></Cell>
    <Cell ss:StyleID="s22"><Data ss:Type="Number">36.589056304659998</Data><NamedCell
      ss:Name="_FilterDatabase"/></Cell>
    <Cell ss:StyleID="s17"><Data ss:Type="Number">5.85888671875</Data><NamedCell
      ss:Name="_FilterDatabase"/></Cell>
   </Row>
   <Row>
    <Cell ss:StyleID="s16"><Data ss:Type="String">F1RH20</Data><NamedCell
      ss:Name="_FilterDatabase"/></Cell>
    <Cell ss:StyleID="s16"><Data ss:Type="String">Uncharacterized protein OS=Sus scrofa GN=MYBPC2 PE=1 SV=2 - [F1RH20_PIG]</Data><NamedCell
      ss:Name="_FilterDatabase"/></Cell>
    <Cell ss:StyleID="s17"><Data ss:Type="Number">1131.1399037281501</Data><NamedCell
      ss:Name="_FilterDatabase"/></Cell>
    <Cell ss:StyleID="s18"><Data ss:Type="Number">36.93</Data><NamedCell
      ss:Name="_FilterDatabase"/></Cell>
    <Cell ss:StyleID="s19"><Data ss:Type="Number">3</Data><NamedCell
      ss:Name="_FilterDatabase"/></Cell>
    <Cell ss:StyleID="s19"><Data ss:Type="Number">39</Data><NamedCell
      ss:Name="_FilterDatabase"/></Cell>
    <Cell ss:StyleID="s19"><Data ss:Type="Number">40</Data><NamedCell
      ss:Name="_FilterDatabase"/></Cell>
    <Cell ss:StyleID="s19"><Data ss:Type="Number">212</Data><NamedCell
      ss:Name="_FilterDatabase"/></Cell>
    <Cell ss:StyleID="s20"><Data ss:Type="Number">1.45623970736575</Data><NamedCell
      ss:Name="_FilterDatabase"/></Cell>
    <Cell ss:StyleID="s21"><Data ss:Type="Number">145</Data><NamedCell
      ss:Name="_FilterDatabase"/></Cell>
    <Cell ss:StyleID="s22"><Data ss:Type="Number">19.4796474368929</Data><NamedCell
      ss:Name="_FilterDatabase"/></Cell>
    <Cell ss:StyleID="s20"><Data ss:Type="Number">1.1252126821430599</Data><NamedCell
      ss:Name="_FilterDatabase"/></Cell>
    <Cell ss:StyleID="s21"><Data ss:Type="Number">145</Data><NamedCell
      ss:Name="_FilterDatabase"/></Cell>
    <Cell ss:StyleID="s22"><Data ss:Type="Number">12.708029254285099</Data><NamedCell
      ss:Name="_FilterDatabase"/></Cell>
    <Cell ss:StyleID="s20"><Data ss:Type="Number">0.68021897987564095</Data><NamedCell
      ss:Name="_FilterDatabase"/></Cell>
    <Cell ss:StyleID="s21"><Data ss:Type="Number">145</Data><NamedCell
      ss:Name="_FilterDatabase"/></Cell>
    <Cell ss:StyleID="s22"><Data ss:Type="Number">30.0140006992476</Data><NamedCell
      ss:Name="_FilterDatabase"/></Cell>
    <Cell ss:StyleID="s20"><Data ss:Type="Number">0.64131042952297501</Data><NamedCell
      ss:Name="_FilterDatabase"/></Cell>
    <Cell ss:StyleID="s21"><Data ss:Type="Number">140</Data><NamedCell
      ss:Name="_FilterDatabase"/></Cell>
    <Cell ss:StyleID="s22"><Data ss:Type="Number">41.513073900415598</Data><NamedCell
      ss:Name="_FilterDatabase"/></Cell>
    <Cell ss:StyleID="s20"><Data ss:Type="Number">1.07722009342836</Data><NamedCell
      ss:Name="_FilterDatabase"/></Cell>
    <Cell ss:StyleID="s21"><Data ss:Type="Number">145</Data><NamedCell
      ss:Name="_FilterDatabase"/></Cell>
    <Cell ss:StyleID="s22"><Data ss:Type="Number">17.187446739033099</Data><NamedCell
      ss:Name="_FilterDatabase"/></Cell>
    <Cell ss:StyleID="s20"><Data ss:Type="Number">0.787782214057272</Data><NamedCell
      ss:Name="_FilterDatabase"/></Cell>
    <Cell ss:StyleID="s21"><Data ss:Type="Number">145</Data><NamedCell
      ss:Name="_FilterDatabase"/></Cell>
    <Cell ss:StyleID="s22"><Data ss:Type="Number">22.404030476281999</Data><NamedCell
      ss:Name="_FilterDatabase"/></Cell>
    <Cell ss:StyleID="s20"><Data ss:Type="Number">0.83170789037661896</Data><NamedCell
      ss:Name="_FilterDatabase"/></Cell>
    <Cell ss:StyleID="s21"><Data ss:Type="Number">145</Data><NamedCell
      ss:Name="_FilterDatabase"/></Cell>
    <Cell ss:StyleID="s22"><Data ss:Type="Number">20.9718033109008</Data><NamedCell
      ss:Name="_FilterDatabase"/></Cell>
    <Cell ss:StyleID="s20"><Data ss:Type="Number">0.75625269354452296</Data><NamedCell
      ss:Name="_FilterDatabase"/></Cell>
    <Cell ss:StyleID="s21"><Data ss:Type="Number">145</Data><NamedCell
      ss:Name="_FilterDatabase"/></Cell>
    <Cell ss:StyleID="s22"><Data ss:Type="Number">30.112037721185501</Data><NamedCell
      ss:Name="_FilterDatabase"/></Cell>
    <Cell ss:StyleID="s19"><Data ss:Type="Number">1140</Data><NamedCell
      ss:Name="_FilterDatabase"/></Cell>
    <Cell ss:StyleID="s22"><Data ss:Type="Number">127.58372957466</Data><NamedCell
      ss:Name="_FilterDatabase"/></Cell>
    <Cell ss:StyleID="s17"><Data ss:Type="Number">6.55126953125</Data><NamedCell
      ss:Name="_FilterDatabase"/></Cell>
   </Row>
   <Row>
    <Cell ss:StyleID="s16"><Data ss:Type="String">Q2HYU1</Data><NamedCell
      ss:Name="_FilterDatabase"/></Cell>
    <Cell ss:StyleID="s16"><Data ss:Type="String">Mitochondrial creatine kinase 2 OS=Sus scrofa GN=CKMT2 PE=1 SV=1 - [Q2HYU1_PIG]</Data><NamedCell
      ss:Name="_FilterDatabase"/></Cell>
    <Cell ss:StyleID="s17"><Data ss:Type="Number">1063.25989214725</Data><NamedCell
      ss:Name="_FilterDatabase"/></Cell>
    <Cell ss:StyleID="s18"><Data ss:Type="Number">34.840000000000003</Data><NamedCell
      ss:Name="_FilterDatabase"/></Cell>
    <Cell ss:StyleID="s19"><Data ss:Type="Number">4</Data><NamedCell
      ss:Name="_FilterDatabase"/></Cell>
    <Cell ss:StyleID="s19"><Data ss:Type="Number">9</Data><NamedCell
      ss:Name="_FilterDatabase"/></Cell>
    <Cell ss:StyleID="s19"><Data ss:Type="Number">16</Data><NamedCell
      ss:Name="_FilterDatabase"/></Cell>
    <Cell ss:StyleID="s19"><Data ss:Type="Number">118</Data><NamedCell
      ss:Name="_FilterDatabase"/></Cell>
    <Cell ss:StyleID="s20"><Data ss:Type="Number">1.35841447430241</Data><NamedCell
      ss:Name="_FilterDatabase"/></Cell>
    <Cell ss:StyleID="s21"><Data ss:Type="Number">52</Data><NamedCell
      ss:Name="_FilterDatabase"/></Cell>
    <Cell ss:StyleID="s22"><Data ss:Type="Number">15.2445523547758</Data><NamedCell
      ss:Name="_FilterDatabase"/></Cell>
    <Cell ss:StyleID="s20"><Data ss:Type="Number">1.0320249879304899</Data><NamedCell
      ss:Name="_FilterDatabase"/></Cell>
    <Cell ss:StyleID="s21"><Data ss:Type="Number">52</Data><NamedCell
      ss:Name="_FilterDatabase"/></Cell>
    <Cell ss:StyleID="s22"><Data ss:Type="Number">10.2029596124887</Data><NamedCell
      ss:Name="_FilterDatabase"/></Cell>
    <Cell ss:StyleID="s20"><Data ss:Type="Number">1.07580083474128</Data><NamedCell
      ss:Name="_FilterDatabase"/></Cell>
    <Cell ss:StyleID="s21"><Data ss:Type="Number">52</Data><NamedCell
      ss:Name="_FilterDatabase"/></Cell>
    <Cell ss:StyleID="s22"><Data ss:Type="Number">14.382824781751101</Data><NamedCell
      ss:Name="_FilterDatabase"/></Cell>
    <Cell ss:StyleID="s20"><Data ss:Type="Number">0.98776852519749703</Data><NamedCell
      ss:Name="_FilterDatabase"/></Cell>
    <Cell ss:StyleID="s21"><Data ss:Type="Number">52</Data><NamedCell
      ss:Name="_FilterDatabase"/></Cell>
    <Cell ss:StyleID="s22"><Data ss:Type="Number">17.075749785857699</Data><NamedCell
      ss:Name="_FilterDatabase"/></Cell>
    <Cell ss:StyleID="s20"><Data ss:Type="Number">0.71910196416784899</Data><NamedCell
      ss:Name="_FilterDatabase"/></Cell>
    <Cell ss:StyleID="s21"><Data ss:Type="Number">51</Data><NamedCell
      ss:Name="_FilterDatabase"/></Cell>
    <Cell ss:StyleID="s22"><Data ss:Type="Number">18.274407574543599</Data><NamedCell
      ss:Name="_FilterDatabase"/></Cell>
    <Cell ss:StyleID="s20"><Data ss:Type="Number">0.83468082887320005</Data><NamedCell
      ss:Name="_FilterDatabase"/></Cell>
    <Cell ss:StyleID="s21"><Data ss:Type="Number">52</Data><NamedCell
      ss:Name="_FilterDatabase"/></Cell>
    <Cell ss:StyleID="s22"><Data ss:Type="Number">16.7579559239338</Data><NamedCell
      ss:Name="_FilterDatabase"/></Cell>
    <Cell ss:StyleID="s20"><Data ss:Type="Number">0.99772685247244397</Data><NamedCell
      ss:Name="_FilterDatabase"/></Cell>
    <Cell ss:StyleID="s21"><Data ss:Type="Number">52</Data><NamedCell
      ss:Name="_FilterDatabase"/></Cell>
    <Cell ss:StyleID="s22"><Data ss:Type="Number">10.605791046716</Data><NamedCell
      ss:Name="_FilterDatabase"/></Cell>
    <Cell ss:StyleID="s20"><Data ss:Type="Number">0.71353143485401205</Data><NamedCell
      ss:Name="_FilterDatabase"/></Cell>
    <Cell ss:StyleID="s21"><Data ss:Type="Number">52</Data><NamedCell
      ss:Name="_FilterDatabase"/></Cell>
    <Cell ss:StyleID="s22"><Data ss:Type="Number">23.956058858539901</Data><NamedCell
      ss:Name="_FilterDatabase"/></Cell>
    <Cell ss:StyleID="s19"><Data ss:Type="Number">419</Data><NamedCell
      ss:Name="_FilterDatabase"/></Cell>
    <Cell ss:StyleID="s22"><Data ss:Type="Number">47.448258534659999</Data><NamedCell
      ss:Name="_FilterDatabase"/></Cell>
    <Cell ss:StyleID="s17"><Data ss:Type="Number">8.20654296875</Data><NamedCell
      ss:Name="_FilterDatabase"/></Cell>
   </Row>
   <Row>
    <Cell ss:StyleID="s16"><Data ss:Type="String">P80031</Data><NamedCell
      ss:Name="_FilterDatabase"/></Cell>
    <Cell ss:StyleID="s16"><Data ss:Type="String">Glutathione S-transferase P OS=Sus scrofa GN=GSTP1 PE=1 SV=2 - [GSTP1_PIG]</Data><NamedCell
      ss:Name="_FilterDatabase"/></Cell>
    <Cell ss:StyleID="s17"><Data ss:Type="Number">1014.82623837302</Data><NamedCell
      ss:Name="_FilterDatabase"/></Cell>
    <Cell ss:StyleID="s18"><Data ss:Type="Number">30.43</Data><NamedCell
      ss:Name="_FilterDatabase"/></Cell>
    <Cell ss:StyleID="s19"><Data ss:Type="Number">5</Data><NamedCell
      ss:Name="_FilterDatabase"/></Cell>
    <Cell ss:StyleID="s19"><Data ss:Type="Number">5</Data><NamedCell
      ss:Name="_FilterDatabase"/></Cell>
    <Cell ss:StyleID="s19"><Data ss:Type="Number">5</Data><NamedCell
      ss:Name="_FilterDatabase"/></Cell>
    <Cell ss:StyleID="s19"><Data ss:Type="Number">80</Data><NamedCell
      ss:Name="_FilterDatabase"/></Cell>
    <Cell ss:StyleID="s20"><Data ss:Type="Number">0.93409482721899195</Data><NamedCell
      ss:Name="_FilterDatabase"/></Cell>
    <Cell ss:StyleID="s21"><Data ss:Type="Number">44</Data><NamedCell
      ss:Name="_FilterDatabase"/></Cell>
    <Cell ss:StyleID="s22"><Data ss:Type="Number">14.0637373465966</Data><NamedCell
      ss:Name="_FilterDatabase"/></Cell>
    <Cell ss:StyleID="s20"><Data ss:Type="Number">0.94458480078884599</Data><NamedCell
      ss:Name="_FilterDatabase"/></Cell>
    <Cell ss:StyleID="s21"><Data ss:Type="Number">44</Data><NamedCell
      ss:Name="_FilterDatabase"/></Cell>
    <Cell ss:StyleID="s22"><Data ss:Type="Number">10.5185497109096</Data><NamedCell
      ss:Name="_FilterDatabase"/></Cell>
    <Cell ss:StyleID="s20"><Data ss:Type="Number">1.08102813590137</Data><NamedCell
      ss:Name="_FilterDatabase"/></Cell>
    <Cell ss:StyleID="s21"><Data ss:Type="Number">44</Data><NamedCell
      ss:Name="_FilterDatabase"/></Cell>
    <Cell ss:StyleID="s22"><Data ss:Type="Number">15.2386544114492</Data><NamedCell
      ss:Name="_FilterDatabase"/></Cell>
    <Cell ss:StyleID="s20"><Data ss:Type="Number">1.1831679607743599</Data><NamedCell
      ss:Name="_FilterDatabase"/></Cell>
    <Cell ss:StyleID="s21"><Data ss:Type="Number">44</Data><NamedCell
      ss:Name="_FilterDatabase"/></Cell>
    <Cell ss:StyleID="s22"><Data ss:Type="Number">19.462160604685401</Data><NamedCell
      ss:Name="_FilterDatabase"/></Cell>
    <Cell ss:StyleID="s20"><Data ss:Type="Number">1.2955982168668501</Data><NamedCell
      ss:Name="_FilterDatabase"/></Cell>
    <Cell ss:StyleID="s21"><Data ss:Type="Number">44</Data><NamedCell
      ss:Name="_FilterDatabase"/></Cell>
    <Cell ss:StyleID="s22"><Data ss:Type="Number">17.802864311904301</Data><NamedCell
      ss:Name="_FilterDatabase"/></Cell>
    <Cell ss:StyleID="s20"><Data ss:Type="Number">1.1013973757287401</Data><NamedCell
      ss:Name="_FilterDatabase"/></Cell>
    <Cell ss:StyleID="s21"><Data ss:Type="Number">44</Data><NamedCell
      ss:Name="_FilterDatabase"/></Cell>
    <Cell ss:StyleID="s22"><Data ss:Type="Number">13.085578740273199</Data><NamedCell
      ss:Name="_FilterDatabase"/></Cell>
    <Cell ss:StyleID="s20"><Data ss:Type="Number">0.95976782595662802</Data><NamedCell
      ss:Name="_FilterDatabase"/></Cell>
    <Cell ss:StyleID="s21"><Data ss:Type="Number">44</Data><NamedCell
      ss:Name="_FilterDatabase"/></Cell>
    <Cell ss:StyleID="s22"><Data ss:Type="Number">11.065122392413199</Data><NamedCell
      ss:Name="_FilterDatabase"/></Cell>
    <Cell ss:StyleID="s20"><Data ss:Type="Number">1.18303302973668</Data><NamedCell
      ss:Name="_FilterDatabase"/></Cell>
    <Cell ss:StyleID="s21"><Data ss:Type="Number">44</Data><NamedCell
      ss:Name="_FilterDatabase"/></Cell>
    <Cell ss:StyleID="s22"><Data ss:Type="Number">11.678105802646501</Data><NamedCell
      ss:Name="_FilterDatabase"/></Cell>
    <Cell ss:StyleID="s19"><Data ss:Type="Number">207</Data><NamedCell
      ss:Name="_FilterDatabase"/></Cell>
    <Cell ss:StyleID="s22"><Data ss:Type="Number">23.482047254659999</Data><NamedCell
      ss:Name="_FilterDatabase"/></Cell>
    <Cell ss:StyleID="s17"><Data ss:Type="Number">7.79638671875</Data><NamedCell
      ss:Name="_FilterDatabase"/></Cell>
   </Row>
   <Row>
    <Cell ss:StyleID="s16"><Data ss:Type="String">F1RNU9</Data><NamedCell
      ss:Name="_FilterDatabase"/></Cell>
    <Cell ss:StyleID="s16"><Data ss:Type="String">Glucose-6-phosphate isomerase OS=Sus scrofa GN=GPI PE=1 SV=2 - [F1RNU9_PIG]</Data><NamedCell
      ss:Name="_FilterDatabase"/></Cell>
    <Cell ss:StyleID="s17"><Data ss:Type="Number">991.20902227561703</Data><NamedCell
      ss:Name="_FilterDatabase"/></Cell>
    <Cell ss:StyleID="s18"><Data ss:Type="Number">33.33</Data><NamedCell
      ss:Name="_FilterDatabase"/></Cell>
    <Cell ss:StyleID="s19"><Data ss:Type="Number">2</Data><NamedCell
      ss:Name="_FilterDatabase"/></Cell>
    <Cell ss:StyleID="s19"><Data ss:Type="Number">20</Data><NamedCell
      ss:Name="_FilterDatabase"/></Cell>
    <Cell ss:StyleID="s19"><Data ss:Type="Number">20</Data><NamedCell
      ss:Name="_FilterDatabase"/></Cell>
    <Cell ss:StyleID="s19"><Data ss:Type="Number">186</Data><NamedCell
      ss:Name="_FilterDatabase"/></Cell>
    <Cell ss:StyleID="s20"><Data ss:Type="Number">1.3625854170336</Data><NamedCell
      ss:Name="_FilterDatabase"/></Cell>
    <Cell ss:StyleID="s21"><Data ss:Type="Number">181</Data><NamedCell
      ss:Name="_FilterDatabase"/></Cell>
    <Cell ss:StyleID="s22"><Data ss:Type="Number">24.1621659757065</Data><NamedCell
      ss:Name="_FilterDatabase"/></Cell>
    <Cell ss:StyleID="s20"><Data ss:Type="Number">1.06026037607834</Data><NamedCell
      ss:Name="_FilterDatabase"/></Cell>
    <Cell ss:StyleID="s21"><Data ss:Type="Number">181</Data><NamedCell
      ss:Name="_FilterDatabase"/></Cell>
    <Cell ss:StyleID="s22"><Data ss:Type="Number">10.035153684170099</Data><NamedCell
      ss:Name="_FilterDatabase"/></Cell>
    <Cell ss:StyleID="s20"><Data ss:Type="Number">0.65151209315510705</Data><NamedCell
      ss:Name="_FilterDatabase"/></Cell>
    <Cell ss:StyleID="s21"><Data ss:Type="Number">181</Data><NamedCell
      ss:Name="_FilterDatabase"/></Cell>
    <Cell ss:StyleID="s22"><Data ss:Type="Number">37.765314451135602</Data><NamedCell
      ss:Name="_FilterDatabase"/></Cell>
    <Cell ss:StyleID="s20"><Data ss:Type="Number">0.65939175905946301</Data><NamedCell
      ss:Name="_FilterDatabase"/></Cell>
    <Cell ss:StyleID="s21"><Data ss:Type="Number">151</Data><NamedCell
      ss:Name="_FilterDatabase"/></Cell>
    <Cell ss:StyleID="s22"><Data ss:Type="Number">43.2876420218726</Data><NamedCell
      ss:Name="_FilterDatabase"/></Cell>
    <Cell ss:StyleID="s20"><Data ss:Type="Number">0.96988329720154498</Data><NamedCell
      ss:Name="_FilterDatabase"/></Cell>
    <Cell ss:StyleID="s21"><Data ss:Type="Number">181</Data><NamedCell
      ss:Name="_FilterDatabase"/></Cell>
    <Cell ss:StyleID="s22"><Data ss:Type="Number">12.454037906325899</Data><NamedCell
      ss:Name="_FilterDatabase"/></Cell>
    <Cell ss:StyleID="s20"><Data ss:Type="Number">0.773020424620251</Data><NamedCell
      ss:Name="_FilterDatabase"/></Cell>
    <Cell ss:StyleID="s21"><Data ss:Type="Number">181</Data><NamedCell
      ss:Name="_FilterDatabase"/></Cell>
    <Cell ss:StyleID="s22"><Data ss:Type="Number">27.1401607461837</Data><NamedCell
      ss:Name="_FilterDatabase"/></Cell>
    <Cell ss:StyleID="s20"><Data ss:Type="Number">1.18683267633267</Data><NamedCell
      ss:Name="_FilterDatabase"/></Cell>
    <Cell ss:StyleID="s21"><Data ss:Type="Number">181</Data><NamedCell
      ss:Name="_FilterDatabase"/></Cell>
    <Cell ss:StyleID="s22"><Data ss:Type="Number">9.8391931337393395</Data><NamedCell
      ss:Name="_FilterDatabase"/></Cell>
    <Cell ss:StyleID="s20"><Data ss:Type="Number">0.77216457477793798</Data><NamedCell
      ss:Name="_FilterDatabase"/></Cell>
    <Cell ss:StyleID="s21"><Data ss:Type="Number">181</Data><NamedCell
      ss:Name="_FilterDatabase"/></Cell>
    <Cell ss:StyleID="s22"><Data ss:Type="Number">33.6734820759998</Data><NamedCell
      ss:Name="_FilterDatabase"/></Cell>
    <Cell ss:StyleID="s19"><Data ss:Type="Number">558</Data><NamedCell
      ss:Name="_FilterDatabase"/></Cell>
    <Cell ss:StyleID="s22"><Data ss:Type="Number">62.923283814660003</Data><NamedCell
      ss:Name="_FilterDatabase"/></Cell>
    <Cell ss:StyleID="s17"><Data ss:Type="Number">8.71923828125</Data><NamedCell
      ss:Name="_FilterDatabase"/></Cell>
   </Row>
   <Row>
    <Cell ss:StyleID="s16"><Data ss:Type="String">F1SLZ3</Data><NamedCell
      ss:Name="_FilterDatabase"/></Cell>
    <Cell ss:StyleID="s16"><Data ss:Type="String">Uncharacterized protein (Fragment) OS=Sus scrofa GN=LOC100155118 PE=1 SV=1 - [F1SLZ3_PIG]</Data><NamedCell
      ss:Name="_FilterDatabase"/></Cell>
    <Cell ss:StyleID="s17"><Data ss:Type="Number">955.05192667168899</Data><NamedCell
      ss:Name="_FilterDatabase"/></Cell>
    <Cell ss:StyleID="s18"><Data ss:Type="Number">51.66</Data><NamedCell
      ss:Name="_FilterDatabase"/></Cell>
    <Cell ss:StyleID="s19"><Data ss:Type="Number">1</Data><NamedCell
      ss:Name="_FilterDatabase"/></Cell>
    <Cell ss:StyleID="s19"><Data ss:Type="Number">6</Data><NamedCell
      ss:Name="_FilterDatabase"/></Cell>
    <Cell ss:StyleID="s19"><Data ss:Type="Number">7</Data><NamedCell
      ss:Name="_FilterDatabase"/></Cell>
    <Cell ss:StyleID="s19"><Data ss:Type="Number">90</Data><NamedCell
      ss:Name="_FilterDatabase"/></Cell>
    <Cell ss:StyleID="s20"><Data ss:Type="Number">0.61149230781348696</Data><NamedCell
      ss:Name="_FilterDatabase"/></Cell>
    <Cell ss:StyleID="s21"><Data ss:Type="Number">44</Data><NamedCell
      ss:Name="_FilterDatabase"/></Cell>
    <Cell ss:StyleID="s22"><Data ss:Type="Number">25.924302029210399</Data><NamedCell
      ss:Name="_FilterDatabase"/></Cell>
    <Cell ss:StyleID="s20"><Data ss:Type="Number">1.39159864012727</Data><NamedCell
      ss:Name="_FilterDatabase"/></Cell>
    <Cell ss:StyleID="s21"><Data ss:Type="Number">44</Data><NamedCell
      ss:Name="_FilterDatabase"/></Cell>
    <Cell ss:StyleID="s22"><Data ss:Type="Number">25.9348989185021</Data><NamedCell
      ss:Name="_FilterDatabase"/></Cell>
    <Cell ss:StyleID="s20"><Data ss:Type="Number">1.9507440083915</Data><NamedCell
      ss:Name="_FilterDatabase"/></Cell>
    <Cell ss:StyleID="s21"><Data ss:Type="Number">44</Data><NamedCell
      ss:Name="_FilterDatabase"/></Cell>
    <Cell ss:StyleID="s22"><Data ss:Type="Number">28.3811598221399</Data><NamedCell
      ss:Name="_FilterDatabase"/></Cell>
    <Cell ss:StyleID="s20"><Data ss:Type="Number">0.82591403369712402</Data><NamedCell
      ss:Name="_FilterDatabase"/></Cell>
    <Cell ss:StyleID="s21"><Data ss:Type="Number">44</Data><NamedCell
      ss:Name="_FilterDatabase"/></Cell>
    <Cell ss:StyleID="s22"><Data ss:Type="Number">30.024668526186201</Data><NamedCell
      ss:Name="_FilterDatabase"/></Cell>
    <Cell ss:StyleID="s20"><Data ss:Type="Number">0.91784404308414602</Data><NamedCell
      ss:Name="_FilterDatabase"/></Cell>
    <Cell ss:StyleID="s21"><Data ss:Type="Number">44</Data><NamedCell
      ss:Name="_FilterDatabase"/></Cell>
    <Cell ss:StyleID="s22"><Data ss:Type="Number">18.627673602957099</Data><NamedCell
      ss:Name="_FilterDatabase"/></Cell>
    <Cell ss:StyleID="s20"><Data ss:Type="Number">1.0484420800479699</Data><NamedCell
      ss:Name="_FilterDatabase"/></Cell>
    <Cell ss:StyleID="s21"><Data ss:Type="Number">44</Data><NamedCell
      ss:Name="_FilterDatabase"/></Cell>
    <Cell ss:StyleID="s22"><Data ss:Type="Number">14.580634387040099</Data><NamedCell
      ss:Name="_FilterDatabase"/></Cell>
    <Cell ss:StyleID="s20"><Data ss:Type="Number">0.78775582352167695</Data><NamedCell
      ss:Name="_FilterDatabase"/></Cell>
    <Cell ss:StyleID="s21"><Data ss:Type="Number">44</Data><NamedCell
      ss:Name="_FilterDatabase"/></Cell>
    <Cell ss:StyleID="s22"><Data ss:Type="Number">19.871798202066</Data><NamedCell
      ss:Name="_FilterDatabase"/></Cell>
    <Cell ss:StyleID="s20"><Data ss:Type="Number">0.81719459421151197</Data><NamedCell
      ss:Name="_FilterDatabase"/></Cell>
    <Cell ss:StyleID="s21"><Data ss:Type="Number">44</Data><NamedCell
      ss:Name="_FilterDatabase"/></Cell>
    <Cell ss:StyleID="s22"><Data ss:Type="Number">20.7556195402334</Data><NamedCell
      ss:Name="_FilterDatabase"/></Cell>
    <Cell ss:StyleID="s19"><Data ss:Type="Number">151</Data><NamedCell
      ss:Name="_FilterDatabase"/></Cell>
    <Cell ss:StyleID="s22"><Data ss:Type="Number">16.89451740466</Data><NamedCell
      ss:Name="_FilterDatabase"/></Cell>
    <Cell ss:StyleID="s17"><Data ss:Type="Number">4.97021484375</Data><NamedCell
      ss:Name="_FilterDatabase"/></Cell>
   </Row>
   <Row>
    <Cell ss:StyleID="s16"><Data ss:Type="String">Q7M2W6</Data><NamedCell
      ss:Name="_FilterDatabase"/></Cell>
    <Cell ss:StyleID="s16"><Data ss:Type="String">Alpha-crystallin B chain OS=Sus scrofa GN=CRYAB PE=2 SV=1 - [CRYAB_PIG]</Data><NamedCell
      ss:Name="_FilterDatabase"/></Cell>
    <Cell ss:StyleID="s17"><Data ss:Type="Number">948.70630650352302</Data><NamedCell
      ss:Name="_FilterDatabase"/></Cell>
    <Cell ss:StyleID="s18"><Data ss:Type="Number">50.86</Data><NamedCell
      ss:Name="_FilterDatabase"/></Cell>
    <Cell ss:StyleID="s19"><Data ss:Type="Number">1</Data><NamedCell
      ss:Name="_FilterDatabase"/></Cell>
    <Cell ss:StyleID="s19"><Data ss:Type="Number">8</Data><NamedCell
      ss:Name="_FilterDatabase"/></Cell>
    <Cell ss:StyleID="s19"><Data ss:Type="Number">9</Data><NamedCell
      ss:Name="_FilterDatabase"/></Cell>
    <Cell ss:StyleID="s19"><Data ss:Type="Number">302</Data><NamedCell
      ss:Name="_FilterDatabase"/></Cell>
    <Cell ss:StyleID="s20"><Data ss:Type="Number">0.69818966149480199</Data><NamedCell
      ss:Name="_FilterDatabase"/></Cell>
    <Cell ss:StyleID="s21"><Data ss:Type="Number">217</Data><NamedCell
      ss:Name="_FilterDatabase"/></Cell>
    <Cell ss:StyleID="s22"><Data ss:Type="Number">26.7156603402589</Data><NamedCell
      ss:Name="_FilterDatabase"/></Cell>
    <Cell ss:StyleID="s20"><Data ss:Type="Number">0.78489901143852003</Data><NamedCell
      ss:Name="_FilterDatabase"/></Cell>
    <Cell ss:StyleID="s21"><Data ss:Type="Number">217</Data><NamedCell
      ss:Name="_FilterDatabase"/></Cell>
    <Cell ss:StyleID="s22"><Data ss:Type="Number">18.528044967860598</Data><NamedCell
      ss:Name="_FilterDatabase"/></Cell>
    <Cell ss:StyleID="s20"><Data ss:Type="Number">1.5004815516018599</Data><NamedCell
      ss:Name="_FilterDatabase"/></Cell>
    <Cell ss:StyleID="s21"><Data ss:Type="Number">217</Data><NamedCell
      ss:Name="_FilterDatabase"/></Cell>
    <Cell ss:StyleID="s22"><Data ss:Type="Number">23.439385527425699</Data><NamedCell
      ss:Name="_FilterDatabase"/></Cell>
    <Cell ss:StyleID="s20"><Data ss:Type="Number">1.35381406446088</Data><NamedCell
      ss:Name="_FilterDatabase"/></Cell>
    <Cell ss:StyleID="s21"><Data ss:Type="Number">213</Data><NamedCell
      ss:Name="_FilterDatabase"/></Cell>
    <Cell ss:StyleID="s22"><Data ss:Type="Number">23.431742624727899</Data><NamedCell
      ss:Name="_FilterDatabase"/></Cell>
    <Cell ss:StyleID="s20"><Data ss:Type="Number">1.35297578153812</Data><NamedCell
      ss:Name="_FilterDatabase"/></Cell>
    <Cell ss:StyleID="s21"><Data ss:Type="Number">217</Data><NamedCell
      ss:Name="_FilterDatabase"/></Cell>
    <Cell ss:StyleID="s22"><Data ss:Type="Number">19.899287428415899</Data><NamedCell
      ss:Name="_FilterDatabase"/></Cell>
    <Cell ss:StyleID="s20"><Data ss:Type="Number">1.2805664025967101</Data><NamedCell
      ss:Name="_FilterDatabase"/></Cell>
    <Cell ss:StyleID="s21"><Data ss:Type="Number">216</Data><NamedCell
      ss:Name="_FilterDatabase"/></Cell>
    <Cell ss:StyleID="s22"><Data ss:Type="Number">14.872008929170301</Data><NamedCell
      ss:Name="_FilterDatabase"/></Cell>
    <Cell ss:StyleID="s20"><Data ss:Type="Number">0.94561696589356603</Data><NamedCell
      ss:Name="_FilterDatabase"/></Cell>
    <Cell ss:StyleID="s21"><Data ss:Type="Number">217</Data><NamedCell
      ss:Name="_FilterDatabase"/></Cell>
    <Cell ss:StyleID="s22"><Data ss:Type="Number">12.2410443448124</Data><NamedCell
      ss:Name="_FilterDatabase"/></Cell>
    <Cell ss:StyleID="s20"><Data ss:Type="Number">1.1705936672323201</Data><NamedCell
      ss:Name="_FilterDatabase"/></Cell>
    <Cell ss:StyleID="s21"><Data ss:Type="Number">217</Data><NamedCell
      ss:Name="_FilterDatabase"/></Cell>
    <Cell ss:StyleID="s22"><Data ss:Type="Number">12.7042713085063</Data><NamedCell
      ss:Name="_FilterDatabase"/></Cell>
    <Cell ss:StyleID="s19"><Data ss:Type="Number">175</Data><NamedCell
      ss:Name="_FilterDatabase"/></Cell>
    <Cell ss:StyleID="s22"><Data ss:Type="Number">20.11638453466</Data><NamedCell
      ss:Name="_FilterDatabase"/></Cell>
    <Cell ss:StyleID="s17"><Data ss:Type="Number">7.32763671875</Data><NamedCell
      ss:Name="_FilterDatabase"/></Cell>
   </Row>
   <Row>
    <Cell ss:StyleID="s16"><Data ss:Type="String">F1S9Q3</Data><NamedCell
      ss:Name="_FilterDatabase"/></Cell>
    <Cell ss:StyleID="s16"><Data ss:Type="String">Uncharacterized protein OS=Sus scrofa GN=LOC100524210 PE=1 SV=2 - [F1S9Q3_PIG]</Data><NamedCell
      ss:Name="_FilterDatabase"/></Cell>
    <Cell ss:StyleID="s17"><Data ss:Type="Number">832.53983343931998</Data><NamedCell
      ss:Name="_FilterDatabase"/></Cell>
    <Cell ss:StyleID="s18"><Data ss:Type="Number">38.76</Data><NamedCell
      ss:Name="_FilterDatabase"/></Cell>
    <Cell ss:StyleID="s19"><Data ss:Type="Number">3</Data><NamedCell
      ss:Name="_FilterDatabase"/></Cell>
    <Cell ss:StyleID="s19"><Data ss:Type="Number">14</Data><NamedCell
      ss:Name="_FilterDatabase"/></Cell>
    <Cell ss:StyleID="s19"><Data ss:Type="Number">24</Data><NamedCell
      ss:Name="_FilterDatabase"/></Cell>
    <Cell ss:StyleID="s19"><Data ss:Type="Number">166</Data><NamedCell
      ss:Name="_FilterDatabase"/></Cell>
    <Cell ss:StyleID="s20"><Data ss:Type="Number">1.1570706969789599</Data><NamedCell
      ss:Name="_FilterDatabase"/></Cell>
    <Cell ss:StyleID="s21"><Data ss:Type="Number">106</Data><NamedCell
      ss:Name="_FilterDatabase"/></Cell>
    <Cell ss:StyleID="s22"><Data ss:Type="Number">13.943191911045099</Data><NamedCell
      ss:Name="_FilterDatabase"/></Cell>
    <Cell ss:StyleID="s20"><Data ss:Type="Number">0.91249447370274195</Data><NamedCell
      ss:Name="_FilterDatabase"/></Cell>
    <Cell ss:StyleID="s21"><Data ss:Type="Number">106</Data><NamedCell
      ss:Name="_FilterDatabase"/></Cell>
    <Cell ss:StyleID="s22"><Data ss:Type="Number">12.4959513226474</Data><NamedCell
      ss:Name="_FilterDatabase"/></Cell>
    <Cell ss:StyleID="s20"><Data ss:Type="Number">0.95781496026412305</Data><NamedCell
      ss:Name="_FilterDatabase"/></Cell>
    <Cell ss:StyleID="s21"><Data ss:Type="Number">106</Data><NamedCell
      ss:Name="_FilterDatabase"/></Cell>
    <Cell ss:StyleID="s22"><Data ss:Type="Number">14.3345881218735</Data><NamedCell
      ss:Name="_FilterDatabase"/></Cell>
    <Cell ss:StyleID="s20"><Data ss:Type="Number">0.72293106781452299</Data><NamedCell
      ss:Name="_FilterDatabase"/></Cell>
    <Cell ss:StyleID="s21"><Data ss:Type="Number">106</Data><NamedCell
      ss:Name="_FilterDatabase"/></Cell>
    <Cell ss:StyleID="s22"><Data ss:Type="Number">26.8407668785559</Data><NamedCell
      ss:Name="_FilterDatabase"/></Cell>
    <Cell ss:StyleID="s20"><Data ss:Type="Number">0.83784259491101398</Data><NamedCell
      ss:Name="_FilterDatabase"/></Cell>
    <Cell ss:StyleID="s21"><Data ss:Type="Number">106</Data><NamedCell
      ss:Name="_FilterDatabase"/></Cell>
    <Cell ss:StyleID="s22"><Data ss:Type="Number">20.1552223950128</Data><NamedCell
      ss:Name="_FilterDatabase"/></Cell>
    <Cell ss:StyleID="s20"><Data ss:Type="Number">0.83196520640096905</Data><NamedCell
      ss:Name="_FilterDatabase"/></Cell>
    <Cell ss:StyleID="s21"><Data ss:Type="Number">106</Data><NamedCell
      ss:Name="_FilterDatabase"/></Cell>
    <Cell ss:StyleID="s22"><Data ss:Type="Number">19.077417381732399</Data><NamedCell
      ss:Name="_FilterDatabase"/></Cell>
    <Cell ss:StyleID="s20"><Data ss:Type="Number">1.3215012615985999</Data><NamedCell
      ss:Name="_FilterDatabase"/></Cell>
    <Cell ss:StyleID="s21"><Data ss:Type="Number">106</Data><NamedCell
      ss:Name="_FilterDatabase"/></Cell>
    <Cell ss:StyleID="s22"><Data ss:Type="Number">13.301368330349501</Data><NamedCell
      ss:Name="_FilterDatabase"/></Cell>
    <Cell ss:StyleID="s20"><Data ss:Type="Number">1.12338334814996</Data><NamedCell
      ss:Name="_FilterDatabase"/></Cell>
    <Cell ss:StyleID="s21"><Data ss:Type="Number">106</Data><NamedCell
      ss:Name="_FilterDatabase"/></Cell>
    <Cell ss:StyleID="s22"><Data ss:Type="Number">15.7923735130212</Data><NamedCell
      ss:Name="_FilterDatabase"/></Cell>
    <Cell ss:StyleID="s19"><Data ss:Type="Number">645</Data><NamedCell
      ss:Name="_FilterDatabase"/></Cell>
    <Cell ss:StyleID="s22"><Data ss:Type="Number">71.165257694660099</Data><NamedCell
      ss:Name="_FilterDatabase"/></Cell>
    <Cell ss:StyleID="s17"><Data ss:Type="Number">5.83349609375</Data><NamedCell
      ss:Name="_FilterDatabase"/></Cell>
   </Row>
   <Row>
    <Cell ss:StyleID="s16"><Data ss:Type="String">Q6S4N2</Data><NamedCell
      ss:Name="_FilterDatabase"/></Cell>
    <Cell ss:StyleID="s16"><Data ss:Type="String">Heat shock 70 kDa protein 1B OS=Sus scrofa GN=HSPA1B PE=2 SV=1 - [HS71B_PIG]</Data><NamedCell
      ss:Name="_FilterDatabase"/></Cell>
    <Cell ss:StyleID="s17"><Data ss:Type="Number">819.56998469643599</Data><NamedCell
      ss:Name="_FilterDatabase"/></Cell>
    <Cell ss:StyleID="s18"><Data ss:Type="Number">41.81</Data><NamedCell
      ss:Name="_FilterDatabase"/></Cell>
    <Cell ss:StyleID="s19"><Data ss:Type="Number">8</Data><NamedCell
      ss:Name="_FilterDatabase"/></Cell>
    <Cell ss:StyleID="s19"><Data ss:Type="Number">12</Data><NamedCell
      ss:Name="_FilterDatabase"/></Cell>
    <Cell ss:StyleID="s19"><Data ss:Type="Number">26</Data><NamedCell
      ss:Name="_FilterDatabase"/></Cell>
    <Cell ss:StyleID="s19"><Data ss:Type="Number">132</Data><NamedCell
      ss:Name="_FilterDatabase"/></Cell>
    <Cell ss:StyleID="s20"><Data ss:Type="Number">0.99610529947447002</Data><NamedCell
      ss:Name="_FilterDatabase"/></Cell>
    <Cell ss:StyleID="s21"><Data ss:Type="Number">24</Data><NamedCell
      ss:Name="_FilterDatabase"/></Cell>
    <Cell ss:StyleID="s22"><Data ss:Type="Number">10.937828413203</Data><NamedCell
      ss:Name="_FilterDatabase"/></Cell>
    <Cell ss:StyleID="s20"><Data ss:Type="Number">1.6518654126678001</Data><NamedCell
      ss:Name="_FilterDatabase"/></Cell>
    <Cell ss:StyleID="s21"><Data ss:Type="Number">24</Data><NamedCell
      ss:Name="_FilterDatabase"/></Cell>
    <Cell ss:StyleID="s22"><Data ss:Type="Number">20.659774964698801</Data><NamedCell
      ss:Name="_FilterDatabase"/></Cell>
    <Cell ss:StyleID="s20"><Data ss:Type="Number">0.77612237233294401</Data><NamedCell
      ss:Name="_FilterDatabase"/></Cell>
    <Cell ss:StyleID="s21"><Data ss:Type="Number">24</Data><NamedCell
      ss:Name="_FilterDatabase"/></Cell>
    <Cell ss:StyleID="s22"><Data ss:Type="Number">27.233639844170899</Data><NamedCell
      ss:Name="_FilterDatabase"/></Cell>
    <Cell ss:StyleID="s20"><Data ss:Type="Number">0.67195851952684504</Data><NamedCell
      ss:Name="_FilterDatabase"/></Cell>
    <Cell ss:StyleID="s21"><Data ss:Type="Number">22</Data><NamedCell
      ss:Name="_FilterDatabase"/></Cell>
    <Cell ss:StyleID="s22"><Data ss:Type="Number">46.677083481054296</Data><NamedCell
      ss:Name="_FilterDatabase"/></Cell>
    <Cell ss:StyleID="s20"><Data ss:Type="Number">0.750413444356823</Data><NamedCell
      ss:Name="_FilterDatabase"/></Cell>
    <Cell ss:StyleID="s21"><Data ss:Type="Number">24</Data><NamedCell
      ss:Name="_FilterDatabase"/></Cell>
    <Cell ss:StyleID="s22"><Data ss:Type="Number">32.898733508957797</Data><NamedCell
      ss:Name="_FilterDatabase"/></Cell>
    <Cell ss:StyleID="s20"><Data ss:Type="Number">0.655653710319407</Data><NamedCell
      ss:Name="_FilterDatabase"/></Cell>
    <Cell ss:StyleID="s21"><Data ss:Type="Number">23</Data><NamedCell
      ss:Name="_FilterDatabase"/></Cell>
    <Cell ss:StyleID="s22"><Data ss:Type="Number">42.185389162498602</Data><NamedCell
      ss:Name="_FilterDatabase"/></Cell>
    <Cell ss:StyleID="s20"><Data ss:Type="Number">1.14524983338645</Data><NamedCell
      ss:Name="_FilterDatabase"/></Cell>
    <Cell ss:StyleID="s21"><Data ss:Type="Number">24</Data><NamedCell
      ss:Name="_FilterDatabase"/></Cell>
    <Cell ss:StyleID="s22"><Data ss:Type="Number">9.4306024253912</Data><NamedCell
      ss:Name="_FilterDatabase"/></Cell>
    <Cell ss:StyleID="s20"><Data ss:Type="Number">0.97311512899187103</Data><NamedCell
      ss:Name="_FilterDatabase"/></Cell>
    <Cell ss:StyleID="s21"><Data ss:Type="Number">23</Data><NamedCell
      ss:Name="_FilterDatabase"/></Cell>
    <Cell ss:StyleID="s22"><Data ss:Type="Number">15.447870408677201</Data><NamedCell
      ss:Name="_FilterDatabase"/></Cell>
    <Cell ss:StyleID="s19"><Data ss:Type="Number">641</Data><NamedCell
      ss:Name="_FilterDatabase"/></Cell>
    <Cell ss:StyleID="s22"><Data ss:Type="Number">70.055116044660096</Data><NamedCell
      ss:Name="_FilterDatabase"/></Cell>
    <Cell ss:StyleID="s17"><Data ss:Type="Number">5.82080078125</Data><NamedCell
      ss:Name="_FilterDatabase"/></Cell>
   </Row>
   <Row>
    <Cell ss:StyleID="s16"><Data ss:Type="String">A0A0C3SG01</Data><NamedCell
      ss:Name="_FilterDatabase"/></Cell>
    <Cell ss:StyleID="s16"><Data ss:Type="String">Uncharacterized protein OS=Sus scrofa PE=4 SV=1 - [A0A0C3SG01_PIG]</Data><NamedCell
      ss:Name="_FilterDatabase"/></Cell>
    <Cell ss:StyleID="s17"><Data ss:Type="Number">799.59404931142797</Data><NamedCell
      ss:Name="_FilterDatabase"/></Cell>
    <Cell ss:StyleID="s18"><Data ss:Type="Number">67.92</Data><NamedCell
      ss:Name="_FilterDatabase"/></Cell>
    <Cell ss:StyleID="s19"><Data ss:Type="Number">7</Data><NamedCell
      ss:Name="_FilterDatabase"/></Cell>
    <Cell ss:StyleID="s19"><Data ss:Type="Number">19</Data><NamedCell
      ss:Name="_FilterDatabase"/></Cell>
    <Cell ss:StyleID="s19"><Data ss:Type="Number">19</Data><NamedCell
      ss:Name="_FilterDatabase"/></Cell>
    <Cell ss:StyleID="s19"><Data ss:Type="Number">113</Data><NamedCell
      ss:Name="_FilterDatabase"/></Cell>
    <Cell ss:StyleID="s20"><Data ss:Type="Number">0.69790284754996001</Data><NamedCell
      ss:Name="_FilterDatabase"/></Cell>
    <Cell ss:StyleID="s21"><Data ss:Type="Number">98</Data><NamedCell
      ss:Name="_FilterDatabase"/></Cell>
    <Cell ss:StyleID="s22"><Data ss:Type="Number">26.301766884133102</Data><NamedCell
      ss:Name="_FilterDatabase"/></Cell>
    <Cell ss:StyleID="s20"><Data ss:Type="Number">0.905069571936711</Data><NamedCell
      ss:Name="_FilterDatabase"/></Cell>
    <Cell ss:StyleID="s21"><Data ss:Type="Number">98</Data><NamedCell
      ss:Name="_FilterDatabase"/></Cell>
    <Cell ss:StyleID="s22"><Data ss:Type="Number">12.210390307380299</Data><NamedCell
      ss:Name="_FilterDatabase"/></Cell>
    <Cell ss:StyleID="s20"><Data ss:Type="Number">1.82004445990338</Data><NamedCell
      ss:Name="_FilterDatabase"/></Cell>
    <Cell ss:StyleID="s21"><Data ss:Type="Number">98</Data><NamedCell
      ss:Name="_FilterDatabase"/></Cell>
    <Cell ss:StyleID="s22"><Data ss:Type="Number">26.073651357980101</Data><NamedCell
      ss:Name="_FilterDatabase"/></Cell>
    <Cell ss:StyleID="s20"><Data ss:Type="Number">2.5627126331870902</Data><NamedCell
      ss:Name="_FilterDatabase"/></Cell>
    <Cell ss:StyleID="s21"><Data ss:Type="Number">98</Data><NamedCell
      ss:Name="_FilterDatabase"/></Cell>
    <Cell ss:StyleID="s22"><Data ss:Type="Number">30.325389387199198</Data><NamedCell
      ss:Name="_FilterDatabase"/></Cell>
    <Cell ss:StyleID="s20"><Data ss:Type="Number">0.981517104831092</Data><NamedCell
      ss:Name="_FilterDatabase"/></Cell>
    <Cell ss:StyleID="s21"><Data ss:Type="Number">98</Data><NamedCell
      ss:Name="_FilterDatabase"/></Cell>
    <Cell ss:StyleID="s22"><Data ss:Type="Number">15.1916849313796</Data><NamedCell
      ss:Name="_FilterDatabase"/></Cell>
    <Cell ss:StyleID="s20"><Data ss:Type="Number">0.97201818801177098</Data><NamedCell
      ss:Name="_FilterDatabase"/></Cell>
    <Cell ss:StyleID="s21"><Data ss:Type="Number">98</Data><NamedCell
      ss:Name="_FilterDatabase"/></Cell>
    <Cell ss:StyleID="s22"><Data ss:Type="Number">13.046742759794499</Data><NamedCell
      ss:Name="_FilterDatabase"/></Cell>
    <Cell ss:StyleID="s20"><Data ss:Type="Number">0.76581796798827995</Data><NamedCell
      ss:Name="_FilterDatabase"/></Cell>
    <Cell ss:StyleID="s21"><Data ss:Type="Number">98</Data><NamedCell
      ss:Name="_FilterDatabase"/></Cell>
    <Cell ss:StyleID="s22"><Data ss:Type="Number">26.074295230529501</Data><NamedCell
      ss:Name="_FilterDatabase"/></Cell>
    <Cell ss:StyleID="s20"><Data ss:Type="Number">1.0047718738644</Data><NamedCell
      ss:Name="_FilterDatabase"/></Cell>
    <Cell ss:StyleID="s21"><Data ss:Type="Number">98</Data><NamedCell
      ss:Name="_FilterDatabase"/></Cell>
    <Cell ss:StyleID="s22"><Data ss:Type="Number">13.9019094538</Data><NamedCell
      ss:Name="_FilterDatabase"/></Cell>
    <Cell ss:StyleID="s19"><Data ss:Type="Number">265</Data><NamedCell
      ss:Name="_FilterDatabase"/></Cell>
    <Cell ss:StyleID="s22"><Data ss:Type="Number">30.31170442466</Data><NamedCell
      ss:Name="_FilterDatabase"/></Cell>
    <Cell ss:StyleID="s17"><Data ss:Type="Number">5.50341796875</Data><NamedCell
      ss:Name="_FilterDatabase"/></Cell>
   </Row>
   <Row>
    <Cell ss:StyleID="s16"><Data ss:Type="String">F1SHX0</Data><NamedCell
      ss:Name="_FilterDatabase"/></Cell>
    <Cell ss:StyleID="s16"><Data ss:Type="String">Uncharacterized protein OS=Sus scrofa PE=1 SV=2 - [F1SHX0_PIG]</Data><NamedCell
      ss:Name="_FilterDatabase"/></Cell>
    <Cell ss:StyleID="s17"><Data ss:Type="Number">768.27806241512098</Data><NamedCell
      ss:Name="_FilterDatabase"/></Cell>
    <Cell ss:StyleID="s18"><Data ss:Type="Number">30.42</Data><NamedCell
      ss:Name="_FilterDatabase"/></Cell>
    <Cell ss:StyleID="s19"><Data ss:Type="Number">3</Data><NamedCell
      ss:Name="_FilterDatabase"/></Cell>
    <Cell ss:StyleID="s19"><Data ss:Type="Number">75</Data><NamedCell
      ss:Name="_FilterDatabase"/></Cell>
    <Cell ss:StyleID="s19"><Data ss:Type="Number">75</Data><NamedCell
      ss:Name="_FilterDatabase"/></Cell>
    <Cell ss:StyleID="s19"><Data ss:Type="Number">181</Data><NamedCell
      ss:Name="_FilterDatabase"/></Cell>
    <Cell ss:StyleID="s20"><Data ss:Type="Number">1.1272103781253999</Data><NamedCell
      ss:Name="_FilterDatabase"/></Cell>
    <Cell ss:StyleID="s21"><Data ss:Type="Number">139</Data><NamedCell
      ss:Name="_FilterDatabase"/></Cell>
    <Cell ss:StyleID="s22"><Data ss:Type="Number">12.354750573770501</Data><NamedCell
      ss:Name="_FilterDatabase"/></Cell>
    <Cell ss:StyleID="s20"><Data ss:Type="Number">0.98779030119270295</Data><NamedCell
      ss:Name="_FilterDatabase"/></Cell>
    <Cell ss:StyleID="s21"><Data ss:Type="Number">139</Data><NamedCell
      ss:Name="_FilterDatabase"/></Cell>
    <Cell ss:StyleID="s22"><Data ss:Type="Number">19.347233339197501</Data><NamedCell
      ss:Name="_FilterDatabase"/></Cell>
    <Cell ss:StyleID="s20"><Data ss:Type="Number">0.87662236974530605</Data><NamedCell
      ss:Name="_FilterDatabase"/></Cell>
    <Cell ss:StyleID="s21"><Data ss:Type="Number">139</Data><NamedCell
      ss:Name="_FilterDatabase"/></Cell>
    <Cell ss:StyleID="s22"><Data ss:Type="Number">16.1077986812662</Data><NamedCell
      ss:Name="_FilterDatabase"/></Cell>
    <Cell ss:StyleID="s20"><Data ss:Type="Number">0.85936759297750398</Data><NamedCell
      ss:Name="_FilterDatabase"/></Cell>
    <Cell ss:StyleID="s21"><Data ss:Type="Number">139</Data><NamedCell
      ss:Name="_FilterDatabase"/></Cell>
    <Cell ss:StyleID="s22"><Data ss:Type="Number">28.4502337464939</Data><NamedCell
      ss:Name="_FilterDatabase"/></Cell>
    <Cell ss:StyleID="s20"><Data ss:Type="Number">1.0956816012547499</Data><NamedCell
      ss:Name="_FilterDatabase"/></Cell>
    <Cell ss:StyleID="s21"><Data ss:Type="Number">139</Data><NamedCell
      ss:Name="_FilterDatabase"/></Cell>
    <Cell ss:StyleID="s22"><Data ss:Type="Number">17.9917302902548</Data><NamedCell
      ss:Name="_FilterDatabase"/></Cell>
    <Cell ss:StyleID="s20"><Data ss:Type="Number">0.90331490992325503</Data><NamedCell
      ss:Name="_FilterDatabase"/></Cell>
    <Cell ss:StyleID="s21"><Data ss:Type="Number">139</Data><NamedCell
      ss:Name="_FilterDatabase"/></Cell>
    <Cell ss:StyleID="s22"><Data ss:Type="Number">16.228137473160299</Data><NamedCell
      ss:Name="_FilterDatabase"/></Cell>
    <Cell ss:StyleID="s20"><Data ss:Type="Number">1.0156442141274</Data><NamedCell
      ss:Name="_FilterDatabase"/></Cell>
    <Cell ss:StyleID="s21"><Data ss:Type="Number">139</Data><NamedCell
      ss:Name="_FilterDatabase"/></Cell>
    <Cell ss:StyleID="s22"><Data ss:Type="Number">15.3440692305324</Data><NamedCell
      ss:Name="_FilterDatabase"/></Cell>
    <Cell ss:StyleID="s20"><Data ss:Type="Number">1.05820638094218</Data><NamedCell
      ss:Name="_FilterDatabase"/></Cell>
    <Cell ss:StyleID="s21"><Data ss:Type="Number">139</Data><NamedCell
      ss:Name="_FilterDatabase"/></Cell>
    <Cell ss:StyleID="s22"><Data ss:Type="Number">25.530620403805599</Data><NamedCell
      ss:Name="_FilterDatabase"/></Cell>
    <Cell ss:StyleID="s19"><Data ss:Type="Number">2640</Data><NamedCell
      ss:Name="_FilterDatabase"/></Cell>
    <Cell ss:StyleID="s22"><Data ss:Type="Number">307.016888954661</Data><NamedCell
      ss:Name="_FilterDatabase"/></Cell>
    <Cell ss:StyleID="s17"><Data ss:Type="Number">9.18798828125</Data><NamedCell
      ss:Name="_FilterDatabase"/></Cell>
   </Row>
   <Row>
    <Cell ss:StyleID="s16"><Data ss:Type="String">O02855</Data><NamedCell
      ss:Name="_FilterDatabase"/></Cell>
    <Cell ss:StyleID="s16"><Data ss:Type="String">Glycerol-3-phosphate dehydrogenase [NAD(+)] (Fragment) OS=Sus scrofa GN=cGPD PE=3 SV=1 - [O02855_PIG]</Data><NamedCell
      ss:Name="_FilterDatabase"/></Cell>
    <Cell ss:StyleID="s17"><Data ss:Type="Number">763.75970674233497</Data><NamedCell
      ss:Name="_FilterDatabase"/></Cell>
    <Cell ss:StyleID="s18"><Data ss:Type="Number">54.26</Data><NamedCell
      ss:Name="_FilterDatabase"/></Cell>
    <Cell ss:StyleID="s19"><Data ss:Type="Number">1</Data><NamedCell
      ss:Name="_FilterDatabase"/></Cell>
    <Cell ss:StyleID="s19"><Data ss:Type="Number">1</Data><NamedCell
      ss:Name="_FilterDatabase"/></Cell>
    <Cell ss:StyleID="s19"><Data ss:Type="Number">11</Data><NamedCell
      ss:Name="_FilterDatabase"/></Cell>
    <Cell ss:StyleID="s19"><Data ss:Type="Number">134</Data><NamedCell
      ss:Name="_FilterDatabase"/></Cell>
    <Cell ss:StyleID="s20"><Data ss:Type="Number">0.95709830232154902</Data><NamedCell
      ss:Name="_FilterDatabase"/></Cell>
    <Cell ss:StyleID="s21"><Data ss:Type="Number">14</Data><NamedCell
      ss:Name="_FilterDatabase"/></Cell>
    <Cell ss:StyleID="s22"><Data ss:Type="Number">14.1941309195208</Data><NamedCell
      ss:Name="_FilterDatabase"/></Cell>
    <Cell ss:StyleID="s20"><Data ss:Type="Number">0.75444025868653497</Data><NamedCell
      ss:Name="_FilterDatabase"/></Cell>
    <Cell ss:StyleID="s21"><Data ss:Type="Number">14</Data><NamedCell
      ss:Name="_FilterDatabase"/></Cell>
    <Cell ss:StyleID="s22"><Data ss:Type="Number">13.2022976432599</Data><NamedCell
      ss:Name="_FilterDatabase"/></Cell>
    <Cell ss:StyleID="s20"><Data ss:Type="Number">0.85176820935016195</Data><NamedCell
      ss:Name="_FilterDatabase"/></Cell>
    <Cell ss:StyleID="s21"><Data ss:Type="Number">14</Data><NamedCell
      ss:Name="_FilterDatabase"/></Cell>
    <Cell ss:StyleID="s22"><Data ss:Type="Number">17.1052113789967</Data><NamedCell
      ss:Name="_FilterDatabase"/></Cell>
    <Cell ss:StyleID="s20"><Data ss:Type="Number">0.91833242723264297</Data><NamedCell
      ss:Name="_FilterDatabase"/></Cell>
    <Cell ss:StyleID="s21"><Data ss:Type="Number">14</Data><NamedCell
      ss:Name="_FilterDatabase"/></Cell>
    <Cell ss:StyleID="s22"><Data ss:Type="Number">18.4160145220823</Data><NamedCell
      ss:Name="_FilterDatabase"/></Cell>
    <Cell ss:StyleID="s20"><Data ss:Type="Number">1.0554963570799401</Data><NamedCell
      ss:Name="_FilterDatabase"/></Cell>
    <Cell ss:StyleID="s21"><Data ss:Type="Number">14</Data><NamedCell
      ss:Name="_FilterDatabase"/></Cell>
    <Cell ss:StyleID="s22"><Data ss:Type="Number">12.5107479664211</Data><NamedCell
      ss:Name="_FilterDatabase"/></Cell>
    <Cell ss:StyleID="s20"><Data ss:Type="Number">1.1322599122018899</Data><NamedCell
      ss:Name="_FilterDatabase"/></Cell>
    <Cell ss:StyleID="s21"><Data ss:Type="Number">14</Data><NamedCell
      ss:Name="_FilterDatabase"/></Cell>
    <Cell ss:StyleID="s22"><Data ss:Type="Number">15.8174221740001</Data><NamedCell
      ss:Name="_FilterDatabase"/></Cell>
    <Cell ss:StyleID="s20"><Data ss:Type="Number">1.3314768359135101</Data><NamedCell
      ss:Name="_FilterDatabase"/></Cell>
    <Cell ss:StyleID="s21"><Data ss:Type="Number">14</Data><NamedCell
      ss:Name="_FilterDatabase"/></Cell>
    <Cell ss:StyleID="s22"><Data ss:Type="Number">10.219857454322099</Data><NamedCell
      ss:Name="_FilterDatabase"/></Cell>
    <Cell ss:StyleID="s20"><Data ss:Type="Number">1.37985900741156</Data><NamedCell
      ss:Name="_FilterDatabase"/></Cell>
    <Cell ss:StyleID="s21"><Data ss:Type="Number">14</Data><NamedCell
      ss:Name="_FilterDatabase"/></Cell>
    <Cell ss:StyleID="s22"><Data ss:Type="Number">22.911473684180301</Data><NamedCell
      ss:Name="_FilterDatabase"/></Cell>
    <Cell ss:StyleID="s19"><Data ss:Type="Number">188</Data><NamedCell
      ss:Name="_FilterDatabase"/></Cell>
    <Cell ss:StyleID="s22"><Data ss:Type="Number">19.880189324660002</Data><NamedCell
      ss:Name="_FilterDatabase"/></Cell>
    <Cell ss:StyleID="s17"><Data ss:Type="Number">5.09716796875</Data><NamedCell
      ss:Name="_FilterDatabase"/></Cell>
   </Row>
   <Row>
    <Cell ss:StyleID="s16"><Data ss:Type="String">F1RVL5</Data><NamedCell
      ss:Name="_FilterDatabase"/></Cell>
    <Cell ss:StyleID="s16"><Data ss:Type="String">Uncharacterized protein (Fragment) OS=Sus scrofa GN=MYOM2 PE=1 SV=2 - [F1RVL5_PIG]</Data><NamedCell
      ss:Name="_FilterDatabase"/></Cell>
    <Cell ss:StyleID="s17"><Data ss:Type="Number">756.24536962946001</Data><NamedCell
      ss:Name="_FilterDatabase"/></Cell>
    <Cell ss:StyleID="s18"><Data ss:Type="Number">31.4</Data><NamedCell
      ss:Name="_FilterDatabase"/></Cell>
    <Cell ss:StyleID="s19"><Data ss:Type="Number">1</Data><NamedCell
      ss:Name="_FilterDatabase"/></Cell>
    <Cell ss:StyleID="s19"><Data ss:Type="Number">31</Data><NamedCell
      ss:Name="_FilterDatabase"/></Cell>
    <Cell ss:StyleID="s19"><Data ss:Type="Number">31</Data><NamedCell
      ss:Name="_FilterDatabase"/></Cell>
    <Cell ss:StyleID="s19"><Data ss:Type="Number">151</Data><NamedCell
      ss:Name="_FilterDatabase"/></Cell>
    <Cell ss:StyleID="s20"><Data ss:Type="Number">1.27742360426283</Data><NamedCell
      ss:Name="_FilterDatabase"/></Cell>
    <Cell ss:StyleID="s21"><Data ss:Type="Number">128</Data><NamedCell
      ss:Name="_FilterDatabase"/></Cell>
    <Cell ss:StyleID="s22"><Data ss:Type="Number">20.9225404153398</Data><NamedCell
      ss:Name="_FilterDatabase"/></Cell>
    <Cell ss:StyleID="s20"><Data ss:Type="Number">1.1058760144788</Data><NamedCell
      ss:Name="_FilterDatabase"/></Cell>
    <Cell ss:StyleID="s21"><Data ss:Type="Number">128</Data><NamedCell
      ss:Name="_FilterDatabase"/></Cell>
    <Cell ss:StyleID="s22"><Data ss:Type="Number">16.165123019848799</Data><NamedCell
      ss:Name="_FilterDatabase"/></Cell>
    <Cell ss:StyleID="s20"><Data ss:Type="Number">0.86129865229392399</Data><NamedCell
      ss:Name="_FilterDatabase"/></Cell>
    <Cell ss:StyleID="s21"><Data ss:Type="Number">127</Data><NamedCell
      ss:Name="_FilterDatabase"/></Cell>
    <Cell ss:StyleID="s22"><Data ss:Type="Number">23.9660486963651</Data><NamedCell
      ss:Name="_FilterDatabase"/></Cell>
    <Cell ss:StyleID="s20"><Data ss:Type="Number">0.78419649078089504</Data><NamedCell
      ss:Name="_FilterDatabase"/></Cell>
    <Cell ss:StyleID="s21"><Data ss:Type="Number">127</Data><NamedCell
      ss:Name="_FilterDatabase"/></Cell>
    <Cell ss:StyleID="s22"><Data ss:Type="Number">37.598091895565901</Data><NamedCell
      ss:Name="_FilterDatabase"/></Cell>
    <Cell ss:StyleID="s20"><Data ss:Type="Number">1.1521143180115201</Data><NamedCell
      ss:Name="_FilterDatabase"/></Cell>
    <Cell ss:StyleID="s21"><Data ss:Type="Number">128</Data><NamedCell
      ss:Name="_FilterDatabase"/></Cell>
    <Cell ss:StyleID="s22"><Data ss:Type="Number">17.908346849409501</Data><NamedCell
      ss:Name="_FilterDatabase"/></Cell>
    <Cell ss:StyleID="s20"><Data ss:Type="Number">0.84839825920428202</Data><NamedCell
      ss:Name="_FilterDatabase"/></Cell>
    <Cell ss:StyleID="s21"><Data ss:Type="Number">128</Data><NamedCell
      ss:Name="_FilterDatabase"/></Cell>
    <Cell ss:StyleID="s22"><Data ss:Type="Number">18.907944617871301</Data><NamedCell
      ss:Name="_FilterDatabase"/></Cell>
    <Cell ss:StyleID="s20"><Data ss:Type="Number">0.83794653220089899</Data><NamedCell
      ss:Name="_FilterDatabase"/></Cell>
    <Cell ss:StyleID="s21"><Data ss:Type="Number">128</Data><NamedCell
      ss:Name="_FilterDatabase"/></Cell>
    <Cell ss:StyleID="s22"><Data ss:Type="Number">28.166510393783099</Data><NamedCell
      ss:Name="_FilterDatabase"/></Cell>
    <Cell ss:StyleID="s20"><Data ss:Type="Number">0.80946109356868001</Data><NamedCell
      ss:Name="_FilterDatabase"/></Cell>
    <Cell ss:StyleID="s21"><Data ss:Type="Number">128</Data><NamedCell
      ss:Name="_FilterDatabase"/></Cell>
    <Cell ss:StyleID="s22"><Data ss:Type="Number">30.7284013400334</Data><NamedCell
      ss:Name="_FilterDatabase"/></Cell>
    <Cell ss:StyleID="s19"><Data ss:Type="Number">1089</Data><NamedCell
      ss:Name="_FilterDatabase"/></Cell>
    <Cell ss:StyleID="s22"><Data ss:Type="Number">121.61069029466</Data><NamedCell
      ss:Name="_FilterDatabase"/></Cell>
    <Cell ss:StyleID="s17"><Data ss:Type="Number">5.42724609375</Data><NamedCell
      ss:Name="_FilterDatabase"/></Cell>
   </Row>
   <Row>
    <Cell ss:StyleID="s16"><Data ss:Type="String">Q8MKF3</Data><NamedCell
      ss:Name="_FilterDatabase"/></Cell>
    <Cell ss:StyleID="s16"><Data ss:Type="String">Beta-tropomyosin (Fragment) OS=Sus scrofa GN=TPM2 PE=2 SV=1 - [Q8MKF3_PIG]</Data><NamedCell
      ss:Name="_FilterDatabase"/></Cell>
    <Cell ss:StyleID="s17"><Data ss:Type="Number">751.90788046479099</Data><NamedCell
      ss:Name="_FilterDatabase"/></Cell>
    <Cell ss:StyleID="s18"><Data ss:Type="Number">73.2</Data><NamedCell
      ss:Name="_FilterDatabase"/></Cell>
    <Cell ss:StyleID="s19"><Data ss:Type="Number">6</Data><NamedCell
      ss:Name="_FilterDatabase"/></Cell>
    <Cell ss:StyleID="s19"><Data ss:Type="Number">4</Data><NamedCell
      ss:Name="_FilterDatabase"/></Cell>
    <Cell ss:StyleID="s19"><Data ss:Type="Number">17</Data><NamedCell
      ss:Name="_FilterDatabase"/></Cell>
    <Cell ss:StyleID="s19"><Data ss:Type="Number">250</Data><NamedCell
      ss:Name="_FilterDatabase"/></Cell>
    <Cell ss:StyleID="s20"><Data ss:Type="Number">1.4446440655886901</Data><NamedCell
      ss:Name="_FilterDatabase"/></Cell>
    <Cell ss:StyleID="s21"><Data ss:Type="Number">65</Data><NamedCell
      ss:Name="_FilterDatabase"/></Cell>
    <Cell ss:StyleID="s22"><Data ss:Type="Number">15.7473770469282</Data><NamedCell
      ss:Name="_FilterDatabase"/></Cell>
    <Cell ss:StyleID="s20"><Data ss:Type="Number">1.1804386873003101</Data><NamedCell
      ss:Name="_FilterDatabase"/></Cell>
    <Cell ss:StyleID="s21"><Data ss:Type="Number">65</Data><NamedCell
      ss:Name="_FilterDatabase"/></Cell>
    <Cell ss:StyleID="s22"><Data ss:Type="Number">12.7409226284162</Data><NamedCell
      ss:Name="_FilterDatabase"/></Cell>
    <Cell ss:StyleID="s20"><Data ss:Type="Number">1.1682076212127099</Data><NamedCell
      ss:Name="_FilterDatabase"/></Cell>
    <Cell ss:StyleID="s21"><Data ss:Type="Number">65</Data><NamedCell
      ss:Name="_FilterDatabase"/></Cell>
    <Cell ss:StyleID="s22"><Data ss:Type="Number">12.203101187255699</Data><NamedCell
      ss:Name="_FilterDatabase"/></Cell>
    <Cell ss:StyleID="s20"><Data ss:Type="Number">0.45893413080513601</Data><NamedCell
      ss:Name="_FilterDatabase"/></Cell>
    <Cell ss:StyleID="s21"><Data ss:Type="Number">55</Data><NamedCell
      ss:Name="_FilterDatabase"/></Cell>
    <Cell ss:StyleID="s22"><Data ss:Type="Number">43.426562594237801</Data><NamedCell
      ss:Name="_FilterDatabase"/></Cell>
    <Cell ss:StyleID="s20"><Data ss:Type="Number">0.55016313404631101</Data><NamedCell
      ss:Name="_FilterDatabase"/></Cell>
    <Cell ss:StyleID="s21"><Data ss:Type="Number">65</Data><NamedCell
      ss:Name="_FilterDatabase"/></Cell>
    <Cell ss:StyleID="s22"><Data ss:Type="Number">37.983380279725999</Data><NamedCell
      ss:Name="_FilterDatabase"/></Cell>
    <Cell ss:StyleID="s20"><Data ss:Type="Number">0.35661117655791202</Data><NamedCell
      ss:Name="_FilterDatabase"/></Cell>
    <Cell ss:StyleID="s21"><Data ss:Type="Number">64</Data><NamedCell
      ss:Name="_FilterDatabase"/></Cell>
    <Cell ss:StyleID="s22"><Data ss:Type="Number">69.392913256642203</Data><NamedCell
      ss:Name="_FilterDatabase"/></Cell>
    <Cell ss:StyleID="s20"><Data ss:Type="Number">1.03704911550767</Data><NamedCell
      ss:Name="_FilterDatabase"/></Cell>
    <Cell ss:StyleID="s21"><Data ss:Type="Number">65</Data><NamedCell
      ss:Name="_FilterDatabase"/></Cell>
    <Cell ss:StyleID="s22"><Data ss:Type="Number">13.1597762348331</Data><NamedCell
      ss:Name="_FilterDatabase"/></Cell>
    <Cell ss:StyleID="s20"><Data ss:Type="Number">0.89101673712148399</Data><NamedCell
      ss:Name="_FilterDatabase"/></Cell>
    <Cell ss:StyleID="s21"><Data ss:Type="Number">65</Data><NamedCell
      ss:Name="_FilterDatabase"/></Cell>
    <Cell ss:StyleID="s22"><Data ss:Type="Number">27.383592417771698</Data><NamedCell
      ss:Name="_FilterDatabase"/></Cell>
    <Cell ss:StyleID="s19"><Data ss:Type="Number">153</Data><NamedCell
      ss:Name="_FilterDatabase"/></Cell>
    <Cell ss:StyleID="s22"><Data ss:Type="Number">17.751910304660001</Data><NamedCell
      ss:Name="_FilterDatabase"/></Cell>
    <Cell ss:StyleID="s17"><Data ss:Type="Number">4.61474609375</Data><NamedCell
      ss:Name="_FilterDatabase"/></Cell>
   </Row>
   <Row>
    <Cell ss:StyleID="s16"><Data ss:Type="String">P04246</Data><NamedCell
      ss:Name="_FilterDatabase"/></Cell>
    <Cell ss:StyleID="s16"><Data ss:Type="String">Hemoglobin subunit theta OS=Sus scrofa PE=1 SV=1 - [HBT_PIG]</Data><NamedCell
      ss:Name="_FilterDatabase"/></Cell>
    <Cell ss:StyleID="s17"><Data ss:Type="Number">733.05969831085304</Data><NamedCell
      ss:Name="_FilterDatabase"/></Cell>
    <Cell ss:StyleID="s18"><Data ss:Type="Number">15.07</Data><NamedCell
      ss:Name="_FilterDatabase"/></Cell>
    <Cell ss:StyleID="s19"><Data ss:Type="Number">3</Data><NamedCell
      ss:Name="_FilterDatabase"/></Cell>
    <Cell ss:StyleID="s19"><Data ss:Type="Number">1</Data><NamedCell
      ss:Name="_FilterDatabase"/></Cell>
    <Cell ss:StyleID="s19"><Data ss:Type="Number">2</Data><NamedCell
      ss:Name="_FilterDatabase"/></Cell>
    <Cell ss:StyleID="s19"><Data ss:Type="Number">45</Data><NamedCell
      ss:Name="_FilterDatabase"/></Cell>
    <Cell ss:StyleID="s20"><Data ss:Type="Number">0.740431266850058</Data><NamedCell
      ss:Name="_FilterDatabase"/></Cell>
    <Cell ss:StyleID="s21"><Data ss:Type="Number">2</Data><NamedCell
      ss:Name="_FilterDatabase"/></Cell>
    <Cell ss:StyleID="s22"><Data ss:Type="Number">25.335041207972299</Data><NamedCell
      ss:Name="_FilterDatabase"/></Cell>
    <Cell ss:StyleID="s20"><Data ss:Type="Number">1.2631326026546601</Data><NamedCell
      ss:Name="_FilterDatabase"/></Cell>
    <Cell ss:StyleID="s21"><Data ss:Type="Number">2</Data><NamedCell
      ss:Name="_FilterDatabase"/></Cell>
    <Cell ss:StyleID="s22"><Data ss:Type="Number">11.860748979248401</Data><NamedCell
      ss:Name="_FilterDatabase"/></Cell>
    <Cell ss:StyleID="s20"><Data ss:Type="Number">2.0192267029300002</Data><NamedCell
      ss:Name="_FilterDatabase"/></Cell>
    <Cell ss:StyleID="s21"><Data ss:Type="Number">2</Data><NamedCell
      ss:Name="_FilterDatabase"/></Cell>
    <Cell ss:StyleID="s22"><Data ss:Type="Number">41.232873594481497</Data><NamedCell
      ss:Name="_FilterDatabase"/></Cell>
    <Cell ss:StyleID="s20"><Data ss:Type="Number">1.8077257463637599</Data><NamedCell
      ss:Name="_FilterDatabase"/></Cell>
    <Cell ss:StyleID="s21"><Data ss:Type="Number">2</Data><NamedCell
      ss:Name="_FilterDatabase"/></Cell>
    <Cell ss:StyleID="s22"><Data ss:Type="Number">11.1595195882035</Data><NamedCell
      ss:Name="_FilterDatabase"/></Cell>
    <Cell ss:StyleID="s20"><Data ss:Type="Number">0.66500992730213504</Data><NamedCell
      ss:Name="_FilterDatabase"/></Cell>
    <Cell ss:StyleID="s21"><Data ss:Type="Number">2</Data><NamedCell
      ss:Name="_FilterDatabase"/></Cell>
    <Cell ss:StyleID="s22"><Data ss:Type="Number">28.580118662816101</Data><NamedCell
      ss:Name="_FilterDatabase"/></Cell>
    <Cell ss:StyleID="s20"><Data ss:Type="Number">1.04557136888633</Data><NamedCell
      ss:Name="_FilterDatabase"/></Cell>
    <Cell ss:StyleID="s21"><Data ss:Type="Number">2</Data><NamedCell
      ss:Name="_FilterDatabase"/></Cell>
    <Cell ss:StyleID="s22"><Data ss:Type="Number">19.263132144723699</Data><NamedCell
      ss:Name="_FilterDatabase"/></Cell>
    <Cell ss:StyleID="s20"><Data ss:Type="Number">0.69166416783562001</Data><NamedCell
      ss:Name="_FilterDatabase"/></Cell>
    <Cell ss:StyleID="s21"><Data ss:Type="Number">2</Data><NamedCell
      ss:Name="_FilterDatabase"/></Cell>
    <Cell ss:StyleID="s22"><Data ss:Type="Number">12.3784152453355</Data><NamedCell
      ss:Name="_FilterDatabase"/></Cell>
    <Cell ss:StyleID="s20"><Data ss:Type="Number">0.66724746218151498</Data><NamedCell
      ss:Name="_FilterDatabase"/></Cell>
    <Cell ss:StyleID="s21"><Data ss:Type="Number">2</Data><NamedCell
      ss:Name="_FilterDatabase"/></Cell>
    <Cell ss:StyleID="s22"><Data ss:Type="Number">35.335669871370001</Data><NamedCell
      ss:Name="_FilterDatabase"/></Cell>
    <Cell ss:StyleID="s19"><Data ss:Type="Number">146</Data><NamedCell
      ss:Name="_FilterDatabase"/></Cell>
    <Cell ss:StyleID="s22"><Data ss:Type="Number">15.97023613466</Data><NamedCell
      ss:Name="_FilterDatabase"/></Cell>
    <Cell ss:StyleID="s17"><Data ss:Type="Number">8.19189453125</Data><NamedCell
      ss:Name="_FilterDatabase"/></Cell>
   </Row>
   <Row>
    <Cell ss:StyleID="s16"><Data ss:Type="String">D2XN65</Data><NamedCell
      ss:Name="_FilterDatabase"/></Cell>
    <Cell ss:StyleID="s16"><Data ss:Type="String">Glycerol-3-phosphate dehydrogenase [NAD(+)] OS=Sus scrofa PE=3 SV=1 - [D2XN65_PIG]</Data><NamedCell
      ss:Name="_FilterDatabase"/></Cell>
    <Cell ss:StyleID="s17"><Data ss:Type="Number">663.97473749671406</Data><NamedCell
      ss:Name="_FilterDatabase"/></Cell>
    <Cell ss:StyleID="s18"><Data ss:Type="Number">47.56</Data><NamedCell
      ss:Name="_FilterDatabase"/></Cell>
    <Cell ss:StyleID="s19"><Data ss:Type="Number">1</Data><NamedCell
      ss:Name="_FilterDatabase"/></Cell>
    <Cell ss:StyleID="s19"><Data ss:Type="Number">7</Data><NamedCell
      ss:Name="_FilterDatabase"/></Cell>
    <Cell ss:StyleID="s19"><Data ss:Type="Number">18</Data><NamedCell
      ss:Name="_FilterDatabase"/></Cell>
    <Cell ss:StyleID="s19"><Data ss:Type="Number">206</Data><NamedCell
      ss:Name="_FilterDatabase"/></Cell>
    <Cell ss:StyleID="s20"><Data ss:Type="Number">1.0862532143046899</Data><NamedCell
      ss:Name="_FilterDatabase"/></Cell>
    <Cell ss:StyleID="s21"><Data ss:Type="Number">66</Data><NamedCell
      ss:Name="_FilterDatabase"/></Cell>
    <Cell ss:StyleID="s22"><Data ss:Type="Number">19.798769375525499</Data><NamedCell
      ss:Name="_FilterDatabase"/></Cell>
    <Cell ss:StyleID="s20"><Data ss:Type="Number">0.84741500539704795</Data><NamedCell
      ss:Name="_FilterDatabase"/></Cell>
    <Cell ss:StyleID="s21"><Data ss:Type="Number">66</Data><NamedCell
      ss:Name="_FilterDatabase"/></Cell>
    <Cell ss:StyleID="s22"><Data ss:Type="Number">20.0400435408345</Data><NamedCell
      ss:Name="_FilterDatabase"/></Cell>
    <Cell ss:StyleID="s20"><Data ss:Type="Number">0.86337130833050302</Data><NamedCell
      ss:Name="_FilterDatabase"/></Cell>
    <Cell ss:StyleID="s21"><Data ss:Type="Number">66</Data><NamedCell
      ss:Name="_FilterDatabase"/></Cell>
    <Cell ss:StyleID="s22"><Data ss:Type="Number">21.248742784878601</Data><NamedCell
      ss:Name="_FilterDatabase"/></Cell>
    <Cell ss:StyleID="s20"><Data ss:Type="Number">0.75432355847001797</Data><NamedCell
      ss:Name="_FilterDatabase"/></Cell>
    <Cell ss:StyleID="s21"><Data ss:Type="Number">66</Data><NamedCell
      ss:Name="_FilterDatabase"/></Cell>
    <Cell ss:StyleID="s22"><Data ss:Type="Number">27.451357969703398</Data><NamedCell
      ss:Name="_FilterDatabase"/></Cell>
    <Cell ss:StyleID="s20"><Data ss:Type="Number">0.99925775775807302</Data><NamedCell
      ss:Name="_FilterDatabase"/></Cell>
    <Cell ss:StyleID="s21"><Data ss:Type="Number">66</Data><NamedCell
      ss:Name="_FilterDatabase"/></Cell>
    <Cell ss:StyleID="s22"><Data ss:Type="Number">13.5284261429578</Data><NamedCell
      ss:Name="_FilterDatabase"/></Cell>
    <Cell ss:StyleID="s20"><Data ss:Type="Number">0.98514455959543001</Data><NamedCell
      ss:Name="_FilterDatabase"/></Cell>
    <Cell ss:StyleID="s21"><Data ss:Type="Number">66</Data><NamedCell
      ss:Name="_FilterDatabase"/></Cell>
    <Cell ss:StyleID="s22"><Data ss:Type="Number">13.694901537510001</Data><NamedCell
      ss:Name="_FilterDatabase"/></Cell>
    <Cell ss:StyleID="s20"><Data ss:Type="Number">1.19115804744867</Data><NamedCell
      ss:Name="_FilterDatabase"/></Cell>
    <Cell ss:StyleID="s21"><Data ss:Type="Number">66</Data><NamedCell
      ss:Name="_FilterDatabase"/></Cell>
    <Cell ss:StyleID="s22"><Data ss:Type="Number">11.699749226500201</Data><NamedCell
      ss:Name="_FilterDatabase"/></Cell>
    <Cell ss:StyleID="s20"><Data ss:Type="Number">1.2961459441860299</Data><NamedCell
      ss:Name="_FilterDatabase"/></Cell>
    <Cell ss:StyleID="s21"><Data ss:Type="Number">66</Data><NamedCell
      ss:Name="_FilterDatabase"/></Cell>
    <Cell ss:StyleID="s22"><Data ss:Type="Number">19.9783040929671</Data><NamedCell
      ss:Name="_FilterDatabase"/></Cell>
    <Cell ss:StyleID="s19"><Data ss:Type="Number">349</Data><NamedCell
      ss:Name="_FilterDatabase"/></Cell>
    <Cell ss:StyleID="s22"><Data ss:Type="Number">37.717305894660001</Data><NamedCell
      ss:Name="_FilterDatabase"/></Cell>
    <Cell ss:StyleID="s17"><Data ss:Type="Number">6.45556640625</Data><NamedCell
      ss:Name="_FilterDatabase"/></Cell>
   </Row>
   <Row>
    <Cell ss:StyleID="s16"><Data ss:Type="String">F1S7K4</Data><NamedCell
      ss:Name="_FilterDatabase"/></Cell>
    <Cell ss:StyleID="s16"><Data ss:Type="String">Uncharacterized protein OS=Sus scrofa PE=1 SV=2 - [F1S7K4_PIG]</Data><NamedCell
      ss:Name="_FilterDatabase"/></Cell>
    <Cell ss:StyleID="s17"><Data ss:Type="Number">630.99414042758701</Data><NamedCell
      ss:Name="_FilterDatabase"/></Cell>
    <Cell ss:StyleID="s18"><Data ss:Type="Number">70.739999999999995</Data><NamedCell
      ss:Name="_FilterDatabase"/></Cell>
    <Cell ss:StyleID="s19"><Data ss:Type="Number">1</Data><NamedCell
      ss:Name="_FilterDatabase"/></Cell>
    <Cell ss:StyleID="s19"><Data ss:Type="Number">23</Data><NamedCell
      ss:Name="_FilterDatabase"/></Cell>
    <Cell ss:StyleID="s19"><Data ss:Type="Number">23</Data><NamedCell
      ss:Name="_FilterDatabase"/></Cell>
    <Cell ss:StyleID="s19"><Data ss:Type="Number">89</Data><NamedCell
      ss:Name="_FilterDatabase"/></Cell>
    <Cell ss:StyleID="s20"><Data ss:Type="Number">0.87333448225660903</Data><NamedCell
      ss:Name="_FilterDatabase"/></Cell>
    <Cell ss:StyleID="s21"><Data ss:Type="Number">83</Data><NamedCell
      ss:Name="_FilterDatabase"/></Cell>
    <Cell ss:StyleID="s22"><Data ss:Type="Number">17.091641667851199</Data><NamedCell
      ss:Name="_FilterDatabase"/></Cell>
    <Cell ss:StyleID="s20"><Data ss:Type="Number">0.89749284508912197</Data><NamedCell
      ss:Name="_FilterDatabase"/></Cell>
    <Cell ss:StyleID="s21"><Data ss:Type="Number">83</Data><NamedCell
      ss:Name="_FilterDatabase"/></Cell>
    <Cell ss:StyleID="s22"><Data ss:Type="Number">14.580370684685301</Data><NamedCell
      ss:Name="_FilterDatabase"/></Cell>
    <Cell ss:StyleID="s20"><Data ss:Type="Number">0.98013001826650603</Data><NamedCell
      ss:Name="_FilterDatabase"/></Cell>
    <Cell ss:StyleID="s21"><Data ss:Type="Number">83</Data><NamedCell
      ss:Name="_FilterDatabase"/></Cell>
    <Cell ss:StyleID="s22"><Data ss:Type="Number">14.2410624787153</Data><NamedCell
      ss:Name="_FilterDatabase"/></Cell>
    <Cell ss:StyleID="s20"><Data ss:Type="Number">1.2061060949815201</Data><NamedCell
      ss:Name="_FilterDatabase"/></Cell>
    <Cell ss:StyleID="s21"><Data ss:Type="Number">83</Data><NamedCell
      ss:Name="_FilterDatabase"/></Cell>
    <Cell ss:StyleID="s22"><Data ss:Type="Number">19.733082678331499</Data><NamedCell
      ss:Name="_FilterDatabase"/></Cell>
    <Cell ss:StyleID="s20"><Data ss:Type="Number">1.2857355370541099</Data><NamedCell
      ss:Name="_FilterDatabase"/></Cell>
    <Cell ss:StyleID="s21"><Data ss:Type="Number">83</Data><NamedCell
      ss:Name="_FilterDatabase"/></Cell>
    <Cell ss:StyleID="s22"><Data ss:Type="Number">26.272784250317098</Data><NamedCell
      ss:Name="_FilterDatabase"/></Cell>
    <Cell ss:StyleID="s20"><Data ss:Type="Number">1.12869358873256</Data><NamedCell
      ss:Name="_FilterDatabase"/></Cell>
    <Cell ss:StyleID="s21"><Data ss:Type="Number">83</Data><NamedCell
      ss:Name="_FilterDatabase"/></Cell>
    <Cell ss:StyleID="s22"><Data ss:Type="Number">18.3238283140481</Data><NamedCell
      ss:Name="_FilterDatabase"/></Cell>
    <Cell ss:StyleID="s20"><Data ss:Type="Number">1.0918078109099301</Data><NamedCell
      ss:Name="_FilterDatabase"/></Cell>
    <Cell ss:StyleID="s21"><Data ss:Type="Number">83</Data><NamedCell
      ss:Name="_FilterDatabase"/></Cell>
    <Cell ss:StyleID="s22"><Data ss:Type="Number">12.5428415088407</Data><NamedCell
      ss:Name="_FilterDatabase"/></Cell>
    <Cell ss:StyleID="s20"><Data ss:Type="Number">1.1354758324551799</Data><NamedCell
      ss:Name="_FilterDatabase"/></Cell>
    <Cell ss:StyleID="s21"><Data ss:Type="Number">83</Data><NamedCell
      ss:Name="_FilterDatabase"/></Cell>
    <Cell ss:StyleID="s22"><Data ss:Type="Number">16.374096124128101</Data><NamedCell
      ss:Name="_FilterDatabase"/></Cell>
    <Cell ss:StyleID="s19"><Data ss:Type="Number">1425</Data><NamedCell
      ss:Name="_FilterDatabase"/></Cell>
    <Cell ss:StyleID="s22"><Data ss:Type="Number">140.95280954466099</Data><NamedCell
      ss:Name="_FilterDatabase"/></Cell>
    <Cell ss:StyleID="s17"><Data ss:Type="Number">9.18798828125</Data><NamedCell
      ss:Name="_FilterDatabase"/></Cell>
   </Row>
   <Row>
    <Cell ss:StyleID="s16"><Data ss:Type="String">F1SRI8</Data><NamedCell
      ss:Name="_FilterDatabase"/></Cell>
    <Cell ss:StyleID="s16"><Data ss:Type="String">Uncharacterized protein OS=Sus scrofa GN=MYBPC1 PE=4 SV=2 - [F1SRI8_PIG]</Data><NamedCell
      ss:Name="_FilterDatabase"/></Cell>
    <Cell ss:StyleID="s17"><Data ss:Type="Number">619.11397708575601</Data><NamedCell
      ss:Name="_FilterDatabase"/></Cell>
    <Cell ss:StyleID="s18"><Data ss:Type="Number">24.89</Data><NamedCell
      ss:Name="_FilterDatabase"/></Cell>
    <Cell ss:StyleID="s19"><Data ss:Type="Number">1</Data><NamedCell
      ss:Name="_FilterDatabase"/></Cell>
    <Cell ss:StyleID="s19"><Data ss:Type="Number">23</Data><NamedCell
      ss:Name="_FilterDatabase"/></Cell>
    <Cell ss:StyleID="s19"><Data ss:Type="Number">24</Data><NamedCell
      ss:Name="_FilterDatabase"/></Cell>
    <Cell ss:StyleID="s19"><Data ss:Type="Number">74</Data><NamedCell
      ss:Name="_FilterDatabase"/></Cell>
    <Cell ss:StyleID="s20"><Data ss:Type="Number">1.2429805343703699</Data><NamedCell
      ss:Name="_FilterDatabase"/></Cell>
    <Cell ss:StyleID="s21"><Data ss:Type="Number">52</Data><NamedCell
      ss:Name="_FilterDatabase"/></Cell>
    <Cell ss:StyleID="s22"><Data ss:Type="Number">12.304886387476101</Data><NamedCell
      ss:Name="_FilterDatabase"/></Cell>
    <Cell ss:StyleID="s20"><Data ss:Type="Number">1.49013796127729</Data><NamedCell
      ss:Name="_FilterDatabase"/></Cell>
    <Cell ss:StyleID="s21"><Data ss:Type="Number">52</Data><NamedCell
      ss:Name="_FilterDatabase"/></Cell>
    <Cell ss:StyleID="s22"><Data ss:Type="Number">24.121985692231299</Data><NamedCell
      ss:Name="_FilterDatabase"/></Cell>
    <Cell ss:StyleID="s20"><Data ss:Type="Number">0.87246214860456395</Data><NamedCell
      ss:Name="_FilterDatabase"/></Cell>
    <Cell ss:StyleID="s21"><Data ss:Type="Number">52</Data><NamedCell
      ss:Name="_FilterDatabase"/></Cell>
    <Cell ss:StyleID="s22"><Data ss:Type="Number">16.580197429888699</Data><NamedCell
      ss:Name="_FilterDatabase"/></Cell>
    <Cell ss:StyleID="s20"><Data ss:Type="Number">0.67377559952364396</Data><NamedCell
      ss:Name="_FilterDatabase"/></Cell>
    <Cell ss:StyleID="s21"><Data ss:Type="Number">51</Data><NamedCell
      ss:Name="_FilterDatabase"/></Cell>
    <Cell ss:StyleID="s22"><Data ss:Type="Number">42.842139914557002</Data><NamedCell
      ss:Name="_FilterDatabase"/></Cell>
    <Cell ss:StyleID="s20"><Data ss:Type="Number">0.75140169761447595</Data><NamedCell
      ss:Name="_FilterDatabase"/></Cell>
    <Cell ss:StyleID="s21"><Data ss:Type="Number">52</Data><NamedCell
      ss:Name="_FilterDatabase"/></Cell>
    <Cell ss:StyleID="s22"><Data ss:Type="Number">27.606356159604001</Data><NamedCell
      ss:Name="_FilterDatabase"/></Cell>
    <Cell ss:StyleID="s20"><Data ss:Type="Number">0.74436176154327405</Data><NamedCell
      ss:Name="_FilterDatabase"/></Cell>
    <Cell ss:StyleID="s21"><Data ss:Type="Number">52</Data><NamedCell
      ss:Name="_FilterDatabase"/></Cell>
    <Cell ss:StyleID="s22"><Data ss:Type="Number">28.562912918275099</Data><NamedCell
      ss:Name="_FilterDatabase"/></Cell>
    <Cell ss:StyleID="s20"><Data ss:Type="Number">0.84126491009734405</Data><NamedCell
      ss:Name="_FilterDatabase"/></Cell>
    <Cell ss:StyleID="s21"><Data ss:Type="Number">52</Data><NamedCell
      ss:Name="_FilterDatabase"/></Cell>
    <Cell ss:StyleID="s22"><Data ss:Type="Number">25.934161072543102</Data><NamedCell
      ss:Name="_FilterDatabase"/></Cell>
    <Cell ss:StyleID="s20"><Data ss:Type="Number">0.73912516641443904</Data><NamedCell
      ss:Name="_FilterDatabase"/></Cell>
    <Cell ss:StyleID="s21"><Data ss:Type="Number">52</Data><NamedCell
      ss:Name="_FilterDatabase"/></Cell>
    <Cell ss:StyleID="s22"><Data ss:Type="Number">35.229020653216203</Data><NamedCell
      ss:Name="_FilterDatabase"/></Cell>
    <Cell ss:StyleID="s19"><Data ss:Type="Number">1137</Data><NamedCell
      ss:Name="_FilterDatabase"/></Cell>
    <Cell ss:StyleID="s22"><Data ss:Type="Number">127.80748694466</Data><NamedCell
      ss:Name="_FilterDatabase"/></Cell>
    <Cell ss:StyleID="s17"><Data ss:Type="Number">6.34130859375</Data><NamedCell
      ss:Name="_FilterDatabase"/></Cell>
   </Row>
   <Row>
    <Cell ss:StyleID="s16"><Data ss:Type="String">P52552</Data><NamedCell
      ss:Name="_FilterDatabase"/></Cell>
    <Cell ss:StyleID="s16"><Data ss:Type="String">Peroxiredoxin-2 (Fragment) OS=Sus scrofa GN=PRDX2 PE=2 SV=1 - [PRDX2_PIG]</Data><NamedCell
      ss:Name="_FilterDatabase"/></Cell>
    <Cell ss:StyleID="s17"><Data ss:Type="Number">598.80905950674298</Data><NamedCell
      ss:Name="_FilterDatabase"/></Cell>
    <Cell ss:StyleID="s18"><Data ss:Type="Number">48.82</Data><NamedCell
      ss:Name="_FilterDatabase"/></Cell>
    <Cell ss:StyleID="s19"><Data ss:Type="Number">2</Data><NamedCell
      ss:Name="_FilterDatabase"/></Cell>
    <Cell ss:StyleID="s19"><Data ss:Type="Number">7</Data><NamedCell
      ss:Name="_FilterDatabase"/></Cell>
    <Cell ss:StyleID="s19"><Data ss:Type="Number">7</Data><NamedCell
      ss:Name="_FilterDatabase"/></Cell>
    <Cell ss:StyleID="s19"><Data ss:Type="Number">78</Data><NamedCell
      ss:Name="_FilterDatabase"/></Cell>
    <Cell ss:StyleID="s20"><Data ss:Type="Number">0.831729877796621</Data><NamedCell
      ss:Name="_FilterDatabase"/></Cell>
    <Cell ss:StyleID="s21"><Data ss:Type="Number">57</Data><NamedCell
      ss:Name="_FilterDatabase"/></Cell>
    <Cell ss:StyleID="s22"><Data ss:Type="Number">19.291321951486299</Data><NamedCell
      ss:Name="_FilterDatabase"/></Cell>
    <Cell ss:StyleID="s20"><Data ss:Type="Number">0.81714501960895103</Data><NamedCell
      ss:Name="_FilterDatabase"/></Cell>
    <Cell ss:StyleID="s21"><Data ss:Type="Number">57</Data><NamedCell
      ss:Name="_FilterDatabase"/></Cell>
    <Cell ss:StyleID="s22"><Data ss:Type="Number">16.775855587293901</Data><NamedCell
      ss:Name="_FilterDatabase"/></Cell>
    <Cell ss:StyleID="s20"><Data ss:Type="Number">1.30908644633949</Data><NamedCell
      ss:Name="_FilterDatabase"/></Cell>
    <Cell ss:StyleID="s21"><Data ss:Type="Number">57</Data><NamedCell
      ss:Name="_FilterDatabase"/></Cell>
    <Cell ss:StyleID="s22"><Data ss:Type="Number">24.136222556962899</Data><NamedCell
      ss:Name="_FilterDatabase"/></Cell>
    <Cell ss:StyleID="s20"><Data ss:Type="Number">1.5220866701334099</Data><NamedCell
      ss:Name="_FilterDatabase"/></Cell>
    <Cell ss:StyleID="s21"><Data ss:Type="Number">57</Data><NamedCell
      ss:Name="_FilterDatabase"/></Cell>
    <Cell ss:StyleID="s22"><Data ss:Type="Number">31.557183696669199</Data><NamedCell
      ss:Name="_FilterDatabase"/></Cell>
    <Cell ss:StyleID="s20"><Data ss:Type="Number">1.0887511581529099</Data><NamedCell
      ss:Name="_FilterDatabase"/></Cell>
    <Cell ss:StyleID="s21"><Data ss:Type="Number">57</Data><NamedCell
      ss:Name="_FilterDatabase"/></Cell>
    <Cell ss:StyleID="s22"><Data ss:Type="Number">10.3643487387588</Data><NamedCell
      ss:Name="_FilterDatabase"/></Cell>
    <Cell ss:StyleID="s20"><Data ss:Type="Number">1.05109746296596</Data><NamedCell
      ss:Name="_FilterDatabase"/></Cell>
    <Cell ss:StyleID="s21"><Data ss:Type="Number">57</Data><NamedCell
      ss:Name="_FilterDatabase"/></Cell>
    <Cell ss:StyleID="s22"><Data ss:Type="Number">10.3583173028397</Data><NamedCell
      ss:Name="_FilterDatabase"/></Cell>
    <Cell ss:StyleID="s20"><Data ss:Type="Number">1.0054004449841401</Data><NamedCell
      ss:Name="_FilterDatabase"/></Cell>
    <Cell ss:StyleID="s21"><Data ss:Type="Number">57</Data><NamedCell
      ss:Name="_FilterDatabase"/></Cell>
    <Cell ss:StyleID="s22"><Data ss:Type="Number">10.0195003544488</Data><NamedCell
      ss:Name="_FilterDatabase"/></Cell>
    <Cell ss:StyleID="s20"><Data ss:Type="Number">1.33305012866338</Data><NamedCell
      ss:Name="_FilterDatabase"/></Cell>
    <Cell ss:StyleID="s21"><Data ss:Type="Number">57</Data><NamedCell
      ss:Name="_FilterDatabase"/></Cell>
    <Cell ss:StyleID="s22"><Data ss:Type="Number">11.160388578242101</Data><NamedCell
      ss:Name="_FilterDatabase"/></Cell>
    <Cell ss:StyleID="s19"><Data ss:Type="Number">127</Data><NamedCell
      ss:Name="_FilterDatabase"/></Cell>
    <Cell ss:StyleID="s22"><Data ss:Type="Number">14.15415921466</Data><NamedCell
      ss:Name="_FilterDatabase"/></Cell>
    <Cell ss:StyleID="s17"><Data ss:Type="Number">4.81787109375</Data><NamedCell
      ss:Name="_FilterDatabase"/></Cell>
   </Row>
   <Row>
    <Cell ss:StyleID="s16"><Data ss:Type="String">Q9TSX9</Data><NamedCell
      ss:Name="_FilterDatabase"/></Cell>
    <Cell ss:StyleID="s16"><Data ss:Type="String">Peroxiredoxin-6 OS=Sus scrofa GN=PRDX6 PE=2 SV=3 - [PRDX6_PIG]</Data><NamedCell
      ss:Name="_FilterDatabase"/></Cell>
    <Cell ss:StyleID="s17"><Data ss:Type="Number">598.10766247496304</Data><NamedCell
      ss:Name="_FilterDatabase"/></Cell>
    <Cell ss:StyleID="s18"><Data ss:Type="Number">54.02</Data><NamedCell
      ss:Name="_FilterDatabase"/></Cell>
    <Cell ss:StyleID="s19"><Data ss:Type="Number">1</Data><NamedCell
      ss:Name="_FilterDatabase"/></Cell>
    <Cell ss:StyleID="s19"><Data ss:Type="Number">10</Data><NamedCell
      ss:Name="_FilterDatabase"/></Cell>
    <Cell ss:StyleID="s19"><Data ss:Type="Number">10</Data><NamedCell
      ss:Name="_FilterDatabase"/></Cell>
    <Cell ss:StyleID="s19"><Data ss:Type="Number">66</Data><NamedCell
      ss:Name="_FilterDatabase"/></Cell>
    <Cell ss:StyleID="s20"><Data ss:Type="Number">0.61650263853905296</Data><NamedCell
      ss:Name="_FilterDatabase"/></Cell>
    <Cell ss:StyleID="s21"><Data ss:Type="Number">48</Data><NamedCell
      ss:Name="_FilterDatabase"/></Cell>
    <Cell ss:StyleID="s22"><Data ss:Type="Number">29.579776508682698</Data><NamedCell
      ss:Name="_FilterDatabase"/></Cell>
    <Cell ss:StyleID="s20"><Data ss:Type="Number">0.72064206002173703</Data><NamedCell
      ss:Name="_FilterDatabase"/></Cell>
    <Cell ss:StyleID="s21"><Data ss:Type="Number">48</Data><NamedCell
      ss:Name="_FilterDatabase"/></Cell>
    <Cell ss:StyleID="s22"><Data ss:Type="Number">13.444535029143299</Data><NamedCell
      ss:Name="_FilterDatabase"/></Cell>
    <Cell ss:StyleID="s20"><Data ss:Type="Number">1.14248163861869</Data><NamedCell
      ss:Name="_FilterDatabase"/></Cell>
    <Cell ss:StyleID="s21"><Data ss:Type="Number">48</Data><NamedCell
      ss:Name="_FilterDatabase"/></Cell>
    <Cell ss:StyleID="s22"><Data ss:Type="Number">12.885479373455199</Data><NamedCell
      ss:Name="_FilterDatabase"/></Cell>
    <Cell ss:StyleID="s20"><Data ss:Type="Number">1.4308690378067801</Data><NamedCell
      ss:Name="_FilterDatabase"/></Cell>
    <Cell ss:StyleID="s21"><Data ss:Type="Number">48</Data><NamedCell
      ss:Name="_FilterDatabase"/></Cell>
    <Cell ss:StyleID="s22"><Data ss:Type="Number">24.2933076450709</Data><NamedCell
      ss:Name="_FilterDatabase"/></Cell>
    <Cell ss:StyleID="s20"><Data ss:Type="Number">1.40185235833496</Data><NamedCell
      ss:Name="_FilterDatabase"/></Cell>
    <Cell ss:StyleID="s21"><Data ss:Type="Number">48</Data><NamedCell
      ss:Name="_FilterDatabase"/></Cell>
    <Cell ss:StyleID="s22"><Data ss:Type="Number">15.4609061133709</Data><NamedCell
      ss:Name="_FilterDatabase"/></Cell>
    <Cell ss:StyleID="s20"><Data ss:Type="Number">1.37336029433364</Data><NamedCell
      ss:Name="_FilterDatabase"/></Cell>
    <Cell ss:StyleID="s21"><Data ss:Type="Number">48</Data><NamedCell
      ss:Name="_FilterDatabase"/></Cell>
    <Cell ss:StyleID="s22"><Data ss:Type="Number">13.4941227694432</Data><NamedCell
      ss:Name="_FilterDatabase"/></Cell>
    <Cell ss:StyleID="s20"><Data ss:Type="Number">1.00820743324157</Data><NamedCell
      ss:Name="_FilterDatabase"/></Cell>
    <Cell ss:StyleID="s21"><Data ss:Type="Number">48</Data><NamedCell
      ss:Name="_FilterDatabase"/></Cell>
    <Cell ss:StyleID="s22"><Data ss:Type="Number">9.4430252214982104</Data><NamedCell
      ss:Name="_FilterDatabase"/></Cell>
    <Cell ss:StyleID="s20"><Data ss:Type="Number">1.45028568882965</Data><NamedCell
      ss:Name="_FilterDatabase"/></Cell>
    <Cell ss:StyleID="s21"><Data ss:Type="Number">48</Data><NamedCell
      ss:Name="_FilterDatabase"/></Cell>
    <Cell ss:StyleID="s22"><Data ss:Type="Number">17.3491017961395</Data><NamedCell
      ss:Name="_FilterDatabase"/></Cell>
    <Cell ss:StyleID="s19"><Data ss:Type="Number">224</Data><NamedCell
      ss:Name="_FilterDatabase"/></Cell>
    <Cell ss:StyleID="s22"><Data ss:Type="Number">25.02109804466</Data><NamedCell
      ss:Name="_FilterDatabase"/></Cell>
    <Cell ss:StyleID="s17"><Data ss:Type="Number">6.01123046875</Data><NamedCell
      ss:Name="_FilterDatabase"/></Cell>
   </Row>
   <Row>
    <Cell ss:StyleID="s16"><Data ss:Type="String">F1SRC5</Data><NamedCell
      ss:Name="_FilterDatabase"/></Cell>
    <Cell ss:StyleID="s16"><Data ss:Type="String">Aconitate hydratase, mitochondrial OS=Sus scrofa GN=ACO2 PE=1 SV=2 - [F1SRC5_PIG]</Data><NamedCell
      ss:Name="_FilterDatabase"/></Cell>
    <Cell ss:StyleID="s17"><Data ss:Type="Number">590.23869152008695</Data><NamedCell
      ss:Name="_FilterDatabase"/></Cell>
    <Cell ss:StyleID="s18"><Data ss:Type="Number">40.520000000000003</Data><NamedCell
      ss:Name="_FilterDatabase"/></Cell>
    <Cell ss:StyleID="s19"><Data ss:Type="Number">4</Data><NamedCell
      ss:Name="_FilterDatabase"/></Cell>
    <Cell ss:StyleID="s19"><Data ss:Type="Number">28</Data><NamedCell
      ss:Name="_FilterDatabase"/></Cell>
    <Cell ss:StyleID="s19"><Data ss:Type="Number">29</Data><NamedCell
      ss:Name="_FilterDatabase"/></Cell>
    <Cell ss:StyleID="s19"><Data ss:Type="Number">150</Data><NamedCell
      ss:Name="_FilterDatabase"/></Cell>
    <Cell ss:StyleID="s20"><Data ss:Type="Number">1.0350303156349101</Data><NamedCell
      ss:Name="_FilterDatabase"/></Cell>
    <Cell ss:StyleID="s21"><Data ss:Type="Number">118</Data><NamedCell
      ss:Name="_FilterDatabase"/></Cell>
    <Cell ss:StyleID="s22"><Data ss:Type="Number">12.153485718437899</Data><NamedCell
      ss:Name="_FilterDatabase"/></Cell>
    <Cell ss:StyleID="s20"><Data ss:Type="Number">1.0069546493786801</Data><NamedCell
      ss:Name="_FilterDatabase"/></Cell>
    <Cell ss:StyleID="s21"><Data ss:Type="Number">118</Data><NamedCell
      ss:Name="_FilterDatabase"/></Cell>
    <Cell ss:StyleID="s22"><Data ss:Type="Number">11.1796697637216</Data><NamedCell
      ss:Name="_FilterDatabase"/></Cell>
    <Cell ss:StyleID="s20"><Data ss:Type="Number">1.10318529815569</Data><NamedCell
      ss:Name="_FilterDatabase"/></Cell>
    <Cell ss:StyleID="s21"><Data ss:Type="Number">118</Data><NamedCell
      ss:Name="_FilterDatabase"/></Cell>
    <Cell ss:StyleID="s22"><Data ss:Type="Number">17.636656225725599</Data><NamedCell
      ss:Name="_FilterDatabase"/></Cell>
    <Cell ss:StyleID="s20"><Data ss:Type="Number">1.3136856680928599</Data><NamedCell
      ss:Name="_FilterDatabase"/></Cell>
    <Cell ss:StyleID="s21"><Data ss:Type="Number">118</Data><NamedCell
      ss:Name="_FilterDatabase"/></Cell>
    <Cell ss:StyleID="s22"><Data ss:Type="Number">25.568301054630499</Data><NamedCell
      ss:Name="_FilterDatabase"/></Cell>
    <Cell ss:StyleID="s20"><Data ss:Type="Number">0.91079289397409002</Data><NamedCell
      ss:Name="_FilterDatabase"/></Cell>
    <Cell ss:StyleID="s21"><Data ss:Type="Number">118</Data><NamedCell
      ss:Name="_FilterDatabase"/></Cell>
    <Cell ss:StyleID="s22"><Data ss:Type="Number">17.256922938709501</Data><NamedCell
      ss:Name="_FilterDatabase"/></Cell>
    <Cell ss:StyleID="s20"><Data ss:Type="Number">0.96250676300778604</Data><NamedCell
      ss:Name="_FilterDatabase"/></Cell>
    <Cell ss:StyleID="s21"><Data ss:Type="Number">118</Data><NamedCell
      ss:Name="_FilterDatabase"/></Cell>
    <Cell ss:StyleID="s22"><Data ss:Type="Number">13.0391805039296</Data><NamedCell
      ss:Name="_FilterDatabase"/></Cell>
    <Cell ss:StyleID="s20"><Data ss:Type="Number">1.0021339040785999</Data><NamedCell
      ss:Name="_FilterDatabase"/></Cell>
    <Cell ss:StyleID="s21"><Data ss:Type="Number">118</Data><NamedCell
      ss:Name="_FilterDatabase"/></Cell>
    <Cell ss:StyleID="s22"><Data ss:Type="Number">8.4227001903617396</Data><NamedCell
      ss:Name="_FilterDatabase"/></Cell>
    <Cell ss:StyleID="s20"><Data ss:Type="Number">1.0043735924378401</Data><NamedCell
      ss:Name="_FilterDatabase"/></Cell>
    <Cell ss:StyleID="s21"><Data ss:Type="Number">118</Data><NamedCell
      ss:Name="_FilterDatabase"/></Cell>
    <Cell ss:StyleID="s22"><Data ss:Type="Number">17.434953511558302</Data><NamedCell
      ss:Name="_FilterDatabase"/></Cell>
    <Cell ss:StyleID="s19"><Data ss:Type="Number">770</Data><NamedCell
      ss:Name="_FilterDatabase"/></Cell>
    <Cell ss:StyleID="s22"><Data ss:Type="Number">84.278402874660003</Data><NamedCell
      ss:Name="_FilterDatabase"/></Cell>
    <Cell ss:StyleID="s17"><Data ss:Type="Number">7.70849609375</Data><NamedCell
      ss:Name="_FilterDatabase"/></Cell>
   </Row>
   <Row>
    <Cell ss:StyleID="s16"><Data ss:Type="String">F1SMN5</Data><NamedCell
      ss:Name="_FilterDatabase"/></Cell>
    <Cell ss:StyleID="s16"><Data ss:Type="String">Uncharacterized protein OS=Sus scrofa GN=FLNC PE=1 SV=1 - [F1SMN5_PIG]</Data><NamedCell
      ss:Name="_FilterDatabase"/></Cell>
    <Cell ss:StyleID="s17"><Data ss:Type="Number">553.12111208326803</Data><NamedCell
      ss:Name="_FilterDatabase"/></Cell>
    <Cell ss:StyleID="s18"><Data ss:Type="Number">24.04</Data><NamedCell
      ss:Name="_FilterDatabase"/></Cell>
    <Cell ss:StyleID="s19"><Data ss:Type="Number">3</Data><NamedCell
      ss:Name="_FilterDatabase"/></Cell>
    <Cell ss:StyleID="s19"><Data ss:Type="Number">51</Data><NamedCell
      ss:Name="_FilterDatabase"/></Cell>
    <Cell ss:StyleID="s19"><Data ss:Type="Number">51</Data><NamedCell
      ss:Name="_FilterDatabase"/></Cell>
    <Cell ss:StyleID="s19"><Data ss:Type="Number">131</Data><NamedCell
      ss:Name="_FilterDatabase"/></Cell>
    <Cell ss:StyleID="s20"><Data ss:Type="Number">1.2500539357295199</Data><NamedCell
      ss:Name="_FilterDatabase"/></Cell>
    <Cell ss:StyleID="s21"><Data ss:Type="Number">103</Data><NamedCell
      ss:Name="_FilterDatabase"/></Cell>
    <Cell ss:StyleID="s22"><Data ss:Type="Number">16.4985598800742</Data><NamedCell
      ss:Name="_FilterDatabase"/></Cell>
    <Cell ss:StyleID="s20"><Data ss:Type="Number">1.2196861212741399</Data><NamedCell
      ss:Name="_FilterDatabase"/></Cell>
    <Cell ss:StyleID="s21"><Data ss:Type="Number">103</Data><NamedCell
      ss:Name="_FilterDatabase"/></Cell>
    <Cell ss:StyleID="s22"><Data ss:Type="Number">17.576808018783598</Data><NamedCell
      ss:Name="_FilterDatabase"/></Cell>
    <Cell ss:StyleID="s20"><Data ss:Type="Number">0.86606966901505</Data><NamedCell
      ss:Name="_FilterDatabase"/></Cell>
    <Cell ss:StyleID="s21"><Data ss:Type="Number">103</Data><NamedCell
      ss:Name="_FilterDatabase"/></Cell>
    <Cell ss:StyleID="s22"><Data ss:Type="Number">15.136510965802399</Data><NamedCell
      ss:Name="_FilterDatabase"/></Cell>
    <Cell ss:StyleID="s20"><Data ss:Type="Number">0.74098417952776396</Data><NamedCell
      ss:Name="_FilterDatabase"/></Cell>
    <Cell ss:StyleID="s21"><Data ss:Type="Number">102</Data><NamedCell
      ss:Name="_FilterDatabase"/></Cell>
    <Cell ss:StyleID="s22"><Data ss:Type="Number">32.749295468112102</Data><NamedCell
      ss:Name="_FilterDatabase"/></Cell>
    <Cell ss:StyleID="s20"><Data ss:Type="Number">0.94028429074519104</Data><NamedCell
      ss:Name="_FilterDatabase"/></Cell>
    <Cell ss:StyleID="s21"><Data ss:Type="Number">103</Data><NamedCell
      ss:Name="_FilterDatabase"/></Cell>
    <Cell ss:StyleID="s22"><Data ss:Type="Number">18.638752822742699</Data><NamedCell
      ss:Name="_FilterDatabase"/></Cell>
    <Cell ss:StyleID="s20"><Data ss:Type="Number">0.80448008442971297</Data><NamedCell
      ss:Name="_FilterDatabase"/></Cell>
    <Cell ss:StyleID="s21"><Data ss:Type="Number">103</Data><NamedCell
      ss:Name="_FilterDatabase"/></Cell>
    <Cell ss:StyleID="s22"><Data ss:Type="Number">24.5592704202984</Data><NamedCell
      ss:Name="_FilterDatabase"/></Cell>
    <Cell ss:StyleID="s20"><Data ss:Type="Number">0.88557783878208696</Data><NamedCell
      ss:Name="_FilterDatabase"/></Cell>
    <Cell ss:StyleID="s21"><Data ss:Type="Number">103</Data><NamedCell
      ss:Name="_FilterDatabase"/></Cell>
    <Cell ss:StyleID="s22"><Data ss:Type="Number">20.430096135090601</Data><NamedCell
      ss:Name="_FilterDatabase"/></Cell>
    <Cell ss:StyleID="s20"><Data ss:Type="Number">0.81215086495791899</Data><NamedCell
      ss:Name="_FilterDatabase"/></Cell>
    <Cell ss:StyleID="s21"><Data ss:Type="Number">103</Data><NamedCell
      ss:Name="_FilterDatabase"/></Cell>
    <Cell ss:StyleID="s22"><Data ss:Type="Number">19.3976448779758</Data><NamedCell
      ss:Name="_FilterDatabase"/></Cell>
    <Cell ss:StyleID="s19"><Data ss:Type="Number">2720</Data><NamedCell
      ss:Name="_FilterDatabase"/></Cell>
    <Cell ss:StyleID="s22"><Data ss:Type="Number">290.23113620466103</Data><NamedCell
      ss:Name="_FilterDatabase"/></Cell>
    <Cell ss:StyleID="s17"><Data ss:Type="Number">5.96044921875</Data><NamedCell
      ss:Name="_FilterDatabase"/></Cell>
   </Row>
   <Row>
    <Cell ss:StyleID="s16"><Data ss:Type="String">F1RKG0</Data><NamedCell
      ss:Name="_FilterDatabase"/></Cell>
    <Cell ss:StyleID="s16"><Data ss:Type="String">Uncharacterized protein OS=Sus scrofa GN=MYL10 PE=4 SV=2 - [F1RKG0_PIG]</Data><NamedCell
      ss:Name="_FilterDatabase"/></Cell>
    <Cell ss:StyleID="s17"><Data ss:Type="Number">548.83466978150796</Data><NamedCell
      ss:Name="_FilterDatabase"/></Cell>
    <Cell ss:StyleID="s18"><Data ss:Type="Number">30.81</Data><NamedCell
      ss:Name="_FilterDatabase"/></Cell>
    <Cell ss:StyleID="s19"><Data ss:Type="Number">2</Data><NamedCell
      ss:Name="_FilterDatabase"/></Cell>
    <Cell ss:StyleID="s19"><Data ss:Type="Number">1</Data><NamedCell
      ss:Name="_FilterDatabase"/></Cell>
    <Cell ss:StyleID="s19"><Data ss:Type="Number">5</Data><NamedCell
      ss:Name="_FilterDatabase"/></Cell>
    <Cell ss:StyleID="s19"><Data ss:Type="Number">133</Data><NamedCell
      ss:Name="_FilterDatabase"/></Cell>
    <Cell ss:StyleID="s20"><Data ss:Type="Number">0.85689977158056696</Data><NamedCell
      ss:Name="_FilterDatabase"/></Cell>
    <Cell ss:StyleID="s21"><Data ss:Type="Number">29</Data><NamedCell
      ss:Name="_FilterDatabase"/></Cell>
    <Cell ss:StyleID="s22"><Data ss:Type="Number">10.9081584691631</Data><NamedCell
      ss:Name="_FilterDatabase"/></Cell>
    <Cell ss:StyleID="s20"><Data ss:Type="Number">0.959446144686663</Data><NamedCell
      ss:Name="_FilterDatabase"/></Cell>
    <Cell ss:StyleID="s21"><Data ss:Type="Number">29</Data><NamedCell
      ss:Name="_FilterDatabase"/></Cell>
    <Cell ss:StyleID="s22"><Data ss:Type="Number">12.9154406839902</Data><NamedCell
      ss:Name="_FilterDatabase"/></Cell>
    <Cell ss:StyleID="s20"><Data ss:Type="Number">1.48715935000222</Data><NamedCell
      ss:Name="_FilterDatabase"/></Cell>
    <Cell ss:StyleID="s21"><Data ss:Type="Number">29</Data><NamedCell
      ss:Name="_FilterDatabase"/></Cell>
    <Cell ss:StyleID="s22"><Data ss:Type="Number">16.282645698287801</Data><NamedCell
      ss:Name="_FilterDatabase"/></Cell>
    <Cell ss:StyleID="s20"><Data ss:Type="Number">1.5135788335928599</Data><NamedCell
      ss:Name="_FilterDatabase"/></Cell>
    <Cell ss:StyleID="s21"><Data ss:Type="Number">29</Data><NamedCell
      ss:Name="_FilterDatabase"/></Cell>
    <Cell ss:StyleID="s22"><Data ss:Type="Number">22.338344945852899</Data><NamedCell
      ss:Name="_FilterDatabase"/></Cell>
    <Cell ss:StyleID="s20"><Data ss:Type="Number">1.0608092237440301</Data><NamedCell
      ss:Name="_FilterDatabase"/></Cell>
    <Cell ss:StyleID="s21"><Data ss:Type="Number">29</Data><NamedCell
      ss:Name="_FilterDatabase"/></Cell>
    <Cell ss:StyleID="s22"><Data ss:Type="Number">13.5001071831842</Data><NamedCell
      ss:Name="_FilterDatabase"/></Cell>
    <Cell ss:StyleID="s20"><Data ss:Type="Number">0.89513771797534802</Data><NamedCell
      ss:Name="_FilterDatabase"/></Cell>
    <Cell ss:StyleID="s21"><Data ss:Type="Number">29</Data><NamedCell
      ss:Name="_FilterDatabase"/></Cell>
    <Cell ss:StyleID="s22"><Data ss:Type="Number">17.442987258821599</Data><NamedCell
      ss:Name="_FilterDatabase"/></Cell>
    <Cell ss:StyleID="s20"><Data ss:Type="Number">0.87631967700782798</Data><NamedCell
      ss:Name="_FilterDatabase"/></Cell>
    <Cell ss:StyleID="s21"><Data ss:Type="Number">29</Data><NamedCell
      ss:Name="_FilterDatabase"/></Cell>
    <Cell ss:StyleID="s22"><Data ss:Type="Number">14.078571102898</Data><NamedCell
      ss:Name="_FilterDatabase"/></Cell>
    <Cell ss:StyleID="s20"><Data ss:Type="Number">1.04047024624109</Data><NamedCell
      ss:Name="_FilterDatabase"/></Cell>
    <Cell ss:StyleID="s21"><Data ss:Type="Number">29</Data><NamedCell
      ss:Name="_FilterDatabase"/></Cell>
    <Cell ss:StyleID="s22"><Data ss:Type="Number">16.1778024884552</Data><NamedCell
      ss:Name="_FilterDatabase"/></Cell>
    <Cell ss:StyleID="s19"><Data ss:Type="Number">172</Data><NamedCell
      ss:Name="_FilterDatabase"/></Cell>
    <Cell ss:StyleID="s22"><Data ss:Type="Number">19.46459193466</Data><NamedCell
      ss:Name="_FilterDatabase"/></Cell>
    <Cell ss:StyleID="s17"><Data ss:Type="Number">5.02099609375</Data><NamedCell
      ss:Name="_FilterDatabase"/></Cell>
   </Row>
   <Row>
    <Cell ss:StyleID="s16"><Data ss:Type="String">I3L5D5</Data><NamedCell
      ss:Name="_FilterDatabase"/></Cell>
    <Cell ss:StyleID="s16"><Data ss:Type="String">Uncharacterized protein OS=Sus scrofa GN=AHNAK PE=1 SV=1 - [I3L5D5_PIG]</Data><NamedCell
      ss:Name="_FilterDatabase"/></Cell>
    <Cell ss:StyleID="s17"><Data ss:Type="Number">514.39224926897202</Data><NamedCell
      ss:Name="_FilterDatabase"/></Cell>
    <Cell ss:StyleID="s18"><Data ss:Type="Number">39.380000000000003</Data><NamedCell
      ss:Name="_FilterDatabase"/></Cell>
    <Cell ss:StyleID="s19"><Data ss:Type="Number">4</Data><NamedCell
      ss:Name="_FilterDatabase"/></Cell>
    <Cell ss:StyleID="s19"><Data ss:Type="Number">33</Data><NamedCell
      ss:Name="_FilterDatabase"/></Cell>
    <Cell ss:StyleID="s19"><Data ss:Type="Number">35</Data><NamedCell
      ss:Name="_FilterDatabase"/></Cell>
    <Cell ss:StyleID="s19"><Data ss:Type="Number">130</Data><NamedCell
      ss:Name="_FilterDatabase"/></Cell>
    <Cell ss:StyleID="s20"><Data ss:Type="Number">0.72373240010332496</Data><NamedCell
      ss:Name="_FilterDatabase"/></Cell>
    <Cell ss:StyleID="s21"><Data ss:Type="Number">125</Data><NamedCell
      ss:Name="_FilterDatabase"/></Cell>
    <Cell ss:StyleID="s22"><Data ss:Type="Number">20.381116626207699</Data><NamedCell
      ss:Name="_FilterDatabase"/></Cell>
    <Cell ss:StyleID="s20"><Data ss:Type="Number">0.90354343706103901</Data><NamedCell
      ss:Name="_FilterDatabase"/></Cell>
    <Cell ss:StyleID="s21"><Data ss:Type="Number">125</Data><NamedCell
      ss:Name="_FilterDatabase"/></Cell>
    <Cell ss:StyleID="s22"><Data ss:Type="Number">14.968411901061099</Data><NamedCell
      ss:Name="_FilterDatabase"/></Cell>
    <Cell ss:StyleID="s20"><Data ss:Type="Number">1.0177488066197999</Data><NamedCell
      ss:Name="_FilterDatabase"/></Cell>
    <Cell ss:StyleID="s21"><Data ss:Type="Number">125</Data><NamedCell
      ss:Name="_FilterDatabase"/></Cell>
    <Cell ss:StyleID="s22"><Data ss:Type="Number">10.8750439620477</Data><NamedCell
      ss:Name="_FilterDatabase"/></Cell>
    <Cell ss:StyleID="s20"><Data ss:Type="Number">1.14313964695829</Data><NamedCell
      ss:Name="_FilterDatabase"/></Cell>
    <Cell ss:StyleID="s21"><Data ss:Type="Number">124</Data><NamedCell
      ss:Name="_FilterDatabase"/></Cell>
    <Cell ss:StyleID="s22"><Data ss:Type="Number">15.487142667037199</Data><NamedCell
      ss:Name="_FilterDatabase"/></Cell>
    <Cell ss:StyleID="s20"><Data ss:Type="Number">1.56553837034006</Data><NamedCell
      ss:Name="_FilterDatabase"/></Cell>
    <Cell ss:StyleID="s21"><Data ss:Type="Number">125</Data><NamedCell
      ss:Name="_FilterDatabase"/></Cell>
    <Cell ss:StyleID="s22"><Data ss:Type="Number">16.8059660792667</Data><NamedCell
      ss:Name="_FilterDatabase"/></Cell>
    <Cell ss:StyleID="s20"><Data ss:Type="Number">1.5432489414303301</Data><NamedCell
      ss:Name="_FilterDatabase"/></Cell>
    <Cell ss:StyleID="s21"><Data ss:Type="Number">125</Data><NamedCell
      ss:Name="_FilterDatabase"/></Cell>
    <Cell ss:StyleID="s22"><Data ss:Type="Number">23.2702948746911</Data><NamedCell
      ss:Name="_FilterDatabase"/></Cell>
    <Cell ss:StyleID="s20"><Data ss:Type="Number">0.93873494768828103</Data><NamedCell
      ss:Name="_FilterDatabase"/></Cell>
    <Cell ss:StyleID="s21"><Data ss:Type="Number">125</Data><NamedCell
      ss:Name="_FilterDatabase"/></Cell>
    <Cell ss:StyleID="s22"><Data ss:Type="Number">12.7701269729024</Data><NamedCell
      ss:Name="_FilterDatabase"/></Cell>
    <Cell ss:StyleID="s20"><Data ss:Type="Number">1.1078566694239</Data><NamedCell
      ss:Name="_FilterDatabase"/></Cell>
    <Cell ss:StyleID="s21"><Data ss:Type="Number">125</Data><NamedCell
      ss:Name="_FilterDatabase"/></Cell>
    <Cell ss:StyleID="s22"><Data ss:Type="Number">14.561450925442699</Data><NamedCell
      ss:Name="_FilterDatabase"/></Cell>
    <Cell ss:StyleID="s19"><Data ss:Type="Number">1267</Data><NamedCell
      ss:Name="_FilterDatabase"/></Cell>
    <Cell ss:StyleID="s22"><Data ss:Type="Number">135.81426843465999</Data><NamedCell
      ss:Name="_FilterDatabase"/></Cell>
    <Cell ss:StyleID="s17"><Data ss:Type="Number">6.39208984375</Data><NamedCell
      ss:Name="_FilterDatabase"/></Cell>
   </Row>
   <Row>
    <Cell ss:StyleID="s16"><Data ss:Type="String">F1SHW9</Data><NamedCell
      ss:Name="_FilterDatabase"/></Cell>
    <Cell ss:StyleID="s16"><Data ss:Type="String">Uncharacterized protein (Fragment) OS=Sus scrofa GN=NEB PE=1 SV=2 - [F1SHW9_PIG]</Data><NamedCell
      ss:Name="_FilterDatabase"/></Cell>
    <Cell ss:StyleID="s17"><Data ss:Type="Number">512.32335729831198</Data><NamedCell
      ss:Name="_FilterDatabase"/></Cell>
    <Cell ss:StyleID="s18"><Data ss:Type="Number">40.869999999999997</Data><NamedCell
      ss:Name="_FilterDatabase"/></Cell>
    <Cell ss:StyleID="s19"><Data ss:Type="Number">1</Data><NamedCell
      ss:Name="_FilterDatabase"/></Cell>
    <Cell ss:StyleID="s19"><Data ss:Type="Number">63</Data><NamedCell
      ss:Name="_FilterDatabase"/></Cell>
    <Cell ss:StyleID="s19"><Data ss:Type="Number">64</Data><NamedCell
      ss:Name="_FilterDatabase"/></Cell>
    <Cell ss:StyleID="s19"><Data ss:Type="Number">209</Data><NamedCell
      ss:Name="_FilterDatabase"/></Cell>
    <Cell ss:StyleID="s20"><Data ss:Type="Number">1.0497414049673699</Data><NamedCell
      ss:Name="_FilterDatabase"/></Cell>
    <Cell ss:StyleID="s21"><Data ss:Type="Number">186</Data><NamedCell
      ss:Name="_FilterDatabase"/></Cell>
    <Cell ss:StyleID="s22"><Data ss:Type="Number">11.256122232515001</Data><NamedCell
      ss:Name="_FilterDatabase"/></Cell>
    <Cell ss:StyleID="s20"><Data ss:Type="Number">0.97502814422585604</Data><NamedCell
      ss:Name="_FilterDatabase"/></Cell>
    <Cell ss:StyleID="s21"><Data ss:Type="Number">186</Data><NamedCell
      ss:Name="_FilterDatabase"/></Cell>
    <Cell ss:StyleID="s22"><Data ss:Type="Number">12.1097094492427</Data><NamedCell
      ss:Name="_FilterDatabase"/></Cell>
    <Cell ss:StyleID="s20"><Data ss:Type="Number">0.83160499838839497</Data><NamedCell
      ss:Name="_FilterDatabase"/></Cell>
    <Cell ss:StyleID="s21"><Data ss:Type="Number">185</Data><NamedCell
      ss:Name="_FilterDatabase"/></Cell>
    <Cell ss:StyleID="s22"><Data ss:Type="Number">18.6438233530715</Data><NamedCell
      ss:Name="_FilterDatabase"/></Cell>
    <Cell ss:StyleID="s20"><Data ss:Type="Number">0.84061448108391701</Data><NamedCell
      ss:Name="_FilterDatabase"/></Cell>
    <Cell ss:StyleID="s21"><Data ss:Type="Number">183</Data><NamedCell
      ss:Name="_FilterDatabase"/></Cell>
    <Cell ss:StyleID="s22"><Data ss:Type="Number">28.7566102867555</Data><NamedCell
      ss:Name="_FilterDatabase"/></Cell>
    <Cell ss:StyleID="s20"><Data ss:Type="Number">1.22686222387607</Data><NamedCell
      ss:Name="_FilterDatabase"/></Cell>
    <Cell ss:StyleID="s21"><Data ss:Type="Number">186</Data><NamedCell
      ss:Name="_FilterDatabase"/></Cell>
    <Cell ss:StyleID="s22"><Data ss:Type="Number">16.7651480240925</Data><NamedCell
      ss:Name="_FilterDatabase"/></Cell>
    <Cell ss:StyleID="s20"><Data ss:Type="Number">0.98443685742235598</Data><NamedCell
      ss:Name="_FilterDatabase"/></Cell>
    <Cell ss:StyleID="s21"><Data ss:Type="Number">186</Data><NamedCell
      ss:Name="_FilterDatabase"/></Cell>
    <Cell ss:StyleID="s22"><Data ss:Type="Number">15.7170656609646</Data><NamedCell
      ss:Name="_FilterDatabase"/></Cell>
    <Cell ss:StyleID="s20"><Data ss:Type="Number">1.1476450246852501</Data><NamedCell
      ss:Name="_FilterDatabase"/></Cell>
    <Cell ss:StyleID="s21"><Data ss:Type="Number">186</Data><NamedCell
      ss:Name="_FilterDatabase"/></Cell>
    <Cell ss:StyleID="s22"><Data ss:Type="Number">9.8442930731453497</Data><NamedCell
      ss:Name="_FilterDatabase"/></Cell>
    <Cell ss:StyleID="s20"><Data ss:Type="Number">1.0477980540728999</Data><NamedCell
      ss:Name="_FilterDatabase"/></Cell>
    <Cell ss:StyleID="s21"><Data ss:Type="Number">186</Data><NamedCell
      ss:Name="_FilterDatabase"/></Cell>
    <Cell ss:StyleID="s22"><Data ss:Type="Number">18.394960527657702</Data><NamedCell
      ss:Name="_FilterDatabase"/></Cell>
    <Cell ss:StyleID="s19"><Data ss:Type="Number">2038</Data><NamedCell
      ss:Name="_FilterDatabase"/></Cell>
    <Cell ss:StyleID="s22"><Data ss:Type="Number">235.18584958465999</Data><NamedCell
      ss:Name="_FilterDatabase"/></Cell>
    <Cell ss:StyleID="s17"><Data ss:Type="Number">9.15869140625</Data><NamedCell
      ss:Name="_FilterDatabase"/></Cell>
   </Row>
   <Row>
    <Cell ss:StyleID="s16"><Data ss:Type="String">P62895</Data><NamedCell
      ss:Name="_FilterDatabase"/></Cell>
    <Cell ss:StyleID="s16"><Data ss:Type="String">Cytochrome c OS=Sus scrofa GN=CYCS PE=1 SV=2 - [CYC_PIG]</Data><NamedCell
      ss:Name="_FilterDatabase"/></Cell>
    <Cell ss:StyleID="s17"><Data ss:Type="Number">511.16793997746498</Data><NamedCell
      ss:Name="_FilterDatabase"/></Cell>
    <Cell ss:StyleID="s18"><Data ss:Type="Number">45.71</Data><NamedCell
      ss:Name="_FilterDatabase"/></Cell>
    <Cell ss:StyleID="s19"><Data ss:Type="Number">5</Data><NamedCell
      ss:Name="_FilterDatabase"/></Cell>
    <Cell ss:StyleID="s19"><Data ss:Type="Number">7</Data><NamedCell
      ss:Name="_FilterDatabase"/></Cell>
    <Cell ss:StyleID="s19"><Data ss:Type="Number">7</Data><NamedCell
      ss:Name="_FilterDatabase"/></Cell>
    <Cell ss:StyleID="s19"><Data ss:Type="Number">119</Data><NamedCell
      ss:Name="_FilterDatabase"/></Cell>
    <Cell ss:StyleID="s20"><Data ss:Type="Number">0.834766961770122</Data><NamedCell
      ss:Name="_FilterDatabase"/></Cell>
    <Cell ss:StyleID="s21"><Data ss:Type="Number">79</Data><NamedCell
      ss:Name="_FilterDatabase"/></Cell>
    <Cell ss:StyleID="s22"><Data ss:Type="Number">21.310083897217101</Data><NamedCell
      ss:Name="_FilterDatabase"/></Cell>
    <Cell ss:StyleID="s20"><Data ss:Type="Number">0.95305246176418901</Data><NamedCell
      ss:Name="_FilterDatabase"/></Cell>
    <Cell ss:StyleID="s21"><Data ss:Type="Number">79</Data><NamedCell
      ss:Name="_FilterDatabase"/></Cell>
    <Cell ss:StyleID="s22"><Data ss:Type="Number">13.3536733717008</Data><NamedCell
      ss:Name="_FilterDatabase"/></Cell>
    <Cell ss:StyleID="s20"><Data ss:Type="Number">1.47310313840743</Data><NamedCell
      ss:Name="_FilterDatabase"/></Cell>
    <Cell ss:StyleID="s21"><Data ss:Type="Number">79</Data><NamedCell
      ss:Name="_FilterDatabase"/></Cell>
    <Cell ss:StyleID="s22"><Data ss:Type="Number">25.375072355240501</Data><NamedCell
      ss:Name="_FilterDatabase"/></Cell>
    <Cell ss:StyleID="s20"><Data ss:Type="Number">1.9706437901181999</Data><NamedCell
      ss:Name="_FilterDatabase"/></Cell>
    <Cell ss:StyleID="s21"><Data ss:Type="Number">79</Data><NamedCell
      ss:Name="_FilterDatabase"/></Cell>
    <Cell ss:StyleID="s22"><Data ss:Type="Number">39.502765792942498</Data><NamedCell
      ss:Name="_FilterDatabase"/></Cell>
    <Cell ss:StyleID="s20"><Data ss:Type="Number">0.96575887777738501</Data><NamedCell
      ss:Name="_FilterDatabase"/></Cell>
    <Cell ss:StyleID="s21"><Data ss:Type="Number">79</Data><NamedCell
      ss:Name="_FilterDatabase"/></Cell>
    <Cell ss:StyleID="s22"><Data ss:Type="Number">16.434564818937201</Data><NamedCell
      ss:Name="_FilterDatabase"/></Cell>
    <Cell ss:StyleID="s20"><Data ss:Type="Number">1.2311666392315399</Data><NamedCell
      ss:Name="_FilterDatabase"/></Cell>
    <Cell ss:StyleID="s21"><Data ss:Type="Number">79</Data><NamedCell
      ss:Name="_FilterDatabase"/></Cell>
    <Cell ss:StyleID="s22"><Data ss:Type="Number">19.945108918433501</Data><NamedCell
      ss:Name="_FilterDatabase"/></Cell>
    <Cell ss:StyleID="s20"><Data ss:Type="Number">0.86009837018114299</Data><NamedCell
      ss:Name="_FilterDatabase"/></Cell>
    <Cell ss:StyleID="s21"><Data ss:Type="Number">79</Data><NamedCell
      ss:Name="_FilterDatabase"/></Cell>
    <Cell ss:StyleID="s22"><Data ss:Type="Number">18.891582528756199</Data><NamedCell
      ss:Name="_FilterDatabase"/></Cell>
    <Cell ss:StyleID="s20"><Data ss:Type="Number">0.93023927903509496</Data><NamedCell
      ss:Name="_FilterDatabase"/></Cell>
    <Cell ss:StyleID="s21"><Data ss:Type="Number">79</Data><NamedCell
      ss:Name="_FilterDatabase"/></Cell>
    <Cell ss:StyleID="s22"><Data ss:Type="Number">20.3707620624523</Data><NamedCell
      ss:Name="_FilterDatabase"/></Cell>
    <Cell ss:StyleID="s19"><Data ss:Type="Number">105</Data><NamedCell
      ss:Name="_FilterDatabase"/></Cell>
    <Cell ss:StyleID="s22"><Data ss:Type="Number">11.69606174466</Data><NamedCell
      ss:Name="_FilterDatabase"/></Cell>
    <Cell ss:StyleID="s17"><Data ss:Type="Number">9.49560546875</Data><NamedCell
      ss:Name="_FilterDatabase"/></Cell>
   </Row>
   <Row>
    <Cell ss:StyleID="s16"><Data ss:Type="String">F1SGH5</Data><NamedCell
      ss:Name="_FilterDatabase"/></Cell>
    <Cell ss:StyleID="s16"><Data ss:Type="String">Uncharacterized protein OS=Sus scrofa GN=PDHB PE=1 SV=1 - [F1SGH5_PIG]</Data><NamedCell
      ss:Name="_FilterDatabase"/></Cell>
    <Cell ss:StyleID="s17"><Data ss:Type="Number">510.64151994405199</Data><NamedCell
      ss:Name="_FilterDatabase"/></Cell>
    <Cell ss:StyleID="s18"><Data ss:Type="Number">34.44</Data><NamedCell
      ss:Name="_FilterDatabase"/></Cell>
    <Cell ss:StyleID="s19"><Data ss:Type="Number">2</Data><NamedCell
      ss:Name="_FilterDatabase"/></Cell>
    <Cell ss:StyleID="s19"><Data ss:Type="Number">11</Data><NamedCell
      ss:Name="_FilterDatabase"/></Cell>
    <Cell ss:StyleID="s19"><Data ss:Type="Number">11</Data><NamedCell
      ss:Name="_FilterDatabase"/></Cell>
    <Cell ss:StyleID="s19"><Data ss:Type="Number">57</Data><NamedCell
      ss:Name="_FilterDatabase"/></Cell>
    <Cell ss:StyleID="s20"><Data ss:Type="Number">1.0546103686253501</Data><NamedCell
      ss:Name="_FilterDatabase"/></Cell>
    <Cell ss:StyleID="s21"><Data ss:Type="Number">43</Data><NamedCell
      ss:Name="_FilterDatabase"/></Cell>
    <Cell ss:StyleID="s22"><Data ss:Type="Number">11.0950364114258</Data><NamedCell
      ss:Name="_FilterDatabase"/></Cell>
    <Cell ss:StyleID="s20"><Data ss:Type="Number">1.0025236713011201</Data><NamedCell
      ss:Name="_FilterDatabase"/></Cell>
    <Cell ss:StyleID="s21"><Data ss:Type="Number">43</Data><NamedCell
      ss:Name="_FilterDatabase"/></Cell>
    <Cell ss:StyleID="s22"><Data ss:Type="Number">12.276122495923101</Data><NamedCell
      ss:Name="_FilterDatabase"/></Cell>
    <Cell ss:StyleID="s20"><Data ss:Type="Number">1.2363331060090901</Data><NamedCell
      ss:Name="_FilterDatabase"/></Cell>
    <Cell ss:StyleID="s21"><Data ss:Type="Number">43</Data><NamedCell
      ss:Name="_FilterDatabase"/></Cell>
    <Cell ss:StyleID="s22"><Data ss:Type="Number">20.168275381631101</Data><NamedCell
      ss:Name="_FilterDatabase"/></Cell>
    <Cell ss:StyleID="s20"><Data ss:Type="Number">1.4571536598047501</Data><NamedCell
      ss:Name="_FilterDatabase"/></Cell>
    <Cell ss:StyleID="s21"><Data ss:Type="Number">43</Data><NamedCell
      ss:Name="_FilterDatabase"/></Cell>
    <Cell ss:StyleID="s22"><Data ss:Type="Number">29.634338397889099</Data><NamedCell
      ss:Name="_FilterDatabase"/></Cell>
    <Cell ss:StyleID="s20"><Data ss:Type="Number">0.82731305211967399</Data><NamedCell
      ss:Name="_FilterDatabase"/></Cell>
    <Cell ss:StyleID="s21"><Data ss:Type="Number">43</Data><NamedCell
      ss:Name="_FilterDatabase"/></Cell>
    <Cell ss:StyleID="s22"><Data ss:Type="Number">17.244950748596899</Data><NamedCell
      ss:Name="_FilterDatabase"/></Cell>
    <Cell ss:StyleID="s20"><Data ss:Type="Number">0.83398961865399301</Data><NamedCell
      ss:Name="_FilterDatabase"/></Cell>
    <Cell ss:StyleID="s21"><Data ss:Type="Number">43</Data><NamedCell
      ss:Name="_FilterDatabase"/></Cell>
    <Cell ss:StyleID="s22"><Data ss:Type="Number">13.442870133310899</Data><NamedCell
      ss:Name="_FilterDatabase"/></Cell>
    <Cell ss:StyleID="s20"><Data ss:Type="Number">0.98030610534528995</Data><NamedCell
      ss:Name="_FilterDatabase"/></Cell>
    <Cell ss:StyleID="s21"><Data ss:Type="Number">43</Data><NamedCell
      ss:Name="_FilterDatabase"/></Cell>
    <Cell ss:StyleID="s22"><Data ss:Type="Number">11.040393841118799</Data><NamedCell
      ss:Name="_FilterDatabase"/></Cell>
    <Cell ss:StyleID="s20"><Data ss:Type="Number">0.97027303476030002</Data><NamedCell
      ss:Name="_FilterDatabase"/></Cell>
    <Cell ss:StyleID="s21"><Data ss:Type="Number">43</Data><NamedCell
      ss:Name="_FilterDatabase"/></Cell>
    <Cell ss:StyleID="s22"><Data ss:Type="Number">11.7924313250836</Data><NamedCell
      ss:Name="_FilterDatabase"/></Cell>
    <Cell ss:StyleID="s19"><Data ss:Type="Number">360</Data><NamedCell
      ss:Name="_FilterDatabase"/></Cell>
    <Cell ss:StyleID="s22"><Data ss:Type="Number">39.247214684660001</Data><NamedCell
      ss:Name="_FilterDatabase"/></Cell>
    <Cell ss:StyleID="s17"><Data ss:Type="Number">6.65380859375</Data><NamedCell
      ss:Name="_FilterDatabase"/></Cell>
   </Row>
   <Row>
    <Cell ss:StyleID="s16"><Data ss:Type="String">I3LLS0</Data><NamedCell
      ss:Name="_FilterDatabase"/></Cell>
    <Cell ss:StyleID="s16"><Data ss:Type="String">Uncharacterized protein (Fragment) OS=Sus scrofa PE=1 SV=1 - [I3LLS0_PIG]</Data><NamedCell
      ss:Name="_FilterDatabase"/></Cell>
    <Cell ss:StyleID="s17"><Data ss:Type="Number">497.11776679542402</Data><NamedCell
      ss:Name="_FilterDatabase"/></Cell>
    <Cell ss:StyleID="s18"><Data ss:Type="Number">30.77</Data><NamedCell
      ss:Name="_FilterDatabase"/></Cell>
    <Cell ss:StyleID="s19"><Data ss:Type="Number">1</Data><NamedCell
      ss:Name="_FilterDatabase"/></Cell>
    <Cell ss:StyleID="s19"><Data ss:Type="Number">7</Data><NamedCell
      ss:Name="_FilterDatabase"/></Cell>
    <Cell ss:StyleID="s19"><Data ss:Type="Number">7</Data><NamedCell
      ss:Name="_FilterDatabase"/></Cell>
    <Cell ss:StyleID="s19"><Data ss:Type="Number">82</Data><NamedCell
      ss:Name="_FilterDatabase"/></Cell>
    <Cell ss:StyleID="s20"><Data ss:Type="Number">0.71598316904197501</Data><NamedCell
      ss:Name="_FilterDatabase"/></Cell>
    <Cell ss:StyleID="s21"><Data ss:Type="Number">48</Data><NamedCell
      ss:Name="_FilterDatabase"/></Cell>
    <Cell ss:StyleID="s22"><Data ss:Type="Number">35.523673970464799</Data><NamedCell
      ss:Name="_FilterDatabase"/></Cell>
    <Cell ss:StyleID="s20"><Data ss:Type="Number">0.79252947711594202</Data><NamedCell
      ss:Name="_FilterDatabase"/></Cell>
    <Cell ss:StyleID="s21"><Data ss:Type="Number">48</Data><NamedCell
      ss:Name="_FilterDatabase"/></Cell>
    <Cell ss:StyleID="s22"><Data ss:Type="Number">23.960051429271999</Data><NamedCell
      ss:Name="_FilterDatabase"/></Cell>
    <Cell ss:StyleID="s20"><Data ss:Type="Number">0.94095648494273398</Data><NamedCell
      ss:Name="_FilterDatabase"/></Cell>
    <Cell ss:StyleID="s21"><Data ss:Type="Number">48</Data><NamedCell
      ss:Name="_FilterDatabase"/></Cell>
    <Cell ss:StyleID="s22"><Data ss:Type="Number">14.5763355428523</Data><NamedCell
      ss:Name="_FilterDatabase"/></Cell>
    <Cell ss:StyleID="s20"><Data ss:Type="Number">1.15819318377238</Data><NamedCell
      ss:Name="_FilterDatabase"/></Cell>
    <Cell ss:StyleID="s21"><Data ss:Type="Number">48</Data><NamedCell
      ss:Name="_FilterDatabase"/></Cell>
    <Cell ss:StyleID="s22"><Data ss:Type="Number">18.633555293666799</Data><NamedCell
      ss:Name="_FilterDatabase"/></Cell>
    <Cell ss:StyleID="s20"><Data ss:Type="Number">1.39420423024328</Data><NamedCell
      ss:Name="_FilterDatabase"/></Cell>
    <Cell ss:StyleID="s21"><Data ss:Type="Number">48</Data><NamedCell
      ss:Name="_FilterDatabase"/></Cell>
    <Cell ss:StyleID="s22"><Data ss:Type="Number">22.551737848251801</Data><NamedCell
      ss:Name="_FilterDatabase"/></Cell>
    <Cell ss:StyleID="s20"><Data ss:Type="Number">1.48912741399707</Data><NamedCell
      ss:Name="_FilterDatabase"/></Cell>
    <Cell ss:StyleID="s21"><Data ss:Type="Number">48</Data><NamedCell
      ss:Name="_FilterDatabase"/></Cell>
    <Cell ss:StyleID="s22"><Data ss:Type="Number">28.369746975774301</Data><NamedCell
      ss:Name="_FilterDatabase"/></Cell>
    <Cell ss:StyleID="s20"><Data ss:Type="Number">1.0253509724760601</Data><NamedCell
      ss:Name="_FilterDatabase"/></Cell>
    <Cell ss:StyleID="s21"><Data ss:Type="Number">48</Data><NamedCell
      ss:Name="_FilterDatabase"/></Cell>
    <Cell ss:StyleID="s22"><Data ss:Type="Number">9.8457312634059999</Data><NamedCell
      ss:Name="_FilterDatabase"/></Cell>
    <Cell ss:StyleID="s20"><Data ss:Type="Number">1.2792325083470699</Data><NamedCell
      ss:Name="_FilterDatabase"/></Cell>
    <Cell ss:StyleID="s21"><Data ss:Type="Number">48</Data><NamedCell
      ss:Name="_FilterDatabase"/></Cell>
    <Cell ss:StyleID="s22"><Data ss:Type="Number">17.828474897139799</Data><NamedCell
      ss:Name="_FilterDatabase"/></Cell>
    <Cell ss:StyleID="s19"><Data ss:Type="Number">221</Data><NamedCell
      ss:Name="_FilterDatabase"/></Cell>
    <Cell ss:StyleID="s22"><Data ss:Type="Number">24.375325714660001</Data><NamedCell
      ss:Name="_FilterDatabase"/></Cell>
    <Cell ss:StyleID="s17"><Data ss:Type="Number">9.29052734375</Data><NamedCell
      ss:Name="_FilterDatabase"/></Cell>
   </Row>
   <Row>
    <Cell ss:StyleID="s16"><Data ss:Type="String">L8B0R9</Data><NamedCell
      ss:Name="_FilterDatabase"/></Cell>
    <Cell ss:StyleID="s16"><Data ss:Type="String">IgG heavy chain OS=Sus scrofa GN=IGHG PE=2 SV=1 - [L8B0R9_PIG]</Data><NamedCell
      ss:Name="_FilterDatabase"/></Cell>
    <Cell ss:StyleID="s17"><Data ss:Type="Number">492.382850902033</Data><NamedCell
      ss:Name="_FilterDatabase"/></Cell>
    <Cell ss:StyleID="s18"><Data ss:Type="Number">25.49</Data><NamedCell
      ss:Name="_FilterDatabase"/></Cell>
    <Cell ss:StyleID="s19"><Data ss:Type="Number">2</Data><NamedCell
      ss:Name="_FilterDatabase"/></Cell>
    <Cell ss:StyleID="s19"><Data ss:Type="Number">1</Data><NamedCell
      ss:Name="_FilterDatabase"/></Cell>
    <Cell ss:StyleID="s19"><Data ss:Type="Number">10</Data><NamedCell
      ss:Name="_FilterDatabase"/></Cell>
    <Cell ss:StyleID="s19"><Data ss:Type="Number">65</Data><NamedCell
      ss:Name="_FilterDatabase"/></Cell>
    <Cell ss:StyleID="s20"><Data ss:Type="Number">0.91846436844611501</Data><NamedCell
      ss:Name="_FilterDatabase"/></Cell>
    <Cell ss:StyleID="s21"><Data ss:Type="Number">4</Data><NamedCell
      ss:Name="_FilterDatabase"/></Cell>
    <Cell ss:StyleID="s22"><Data ss:Type="Number">4.5495101770417197</Data><NamedCell
      ss:Name="_FilterDatabase"/></Cell>
    <Cell ss:StyleID="s20"><Data ss:Type="Number">1.08970417020961</Data><NamedCell
      ss:Name="_FilterDatabase"/></Cell>
    <Cell ss:StyleID="s21"><Data ss:Type="Number">4</Data><NamedCell
      ss:Name="_FilterDatabase"/></Cell>
    <Cell ss:StyleID="s22"><Data ss:Type="Number">7.2847592872823999</Data><NamedCell
      ss:Name="_FilterDatabase"/></Cell>
    <Cell ss:StyleID="s20"><Data ss:Type="Number">1.24023630036045</Data><NamedCell
      ss:Name="_FilterDatabase"/></Cell>
    <Cell ss:StyleID="s21"><Data ss:Type="Number">4</Data><NamedCell
      ss:Name="_FilterDatabase"/></Cell>
    <Cell ss:StyleID="s22"><Data ss:Type="Number">8.6116975448779396</Data><NamedCell
      ss:Name="_FilterDatabase"/></Cell>
    <Cell ss:StyleID="s20"><Data ss:Type="Number">1.15881944991445</Data><NamedCell
      ss:Name="_FilterDatabase"/></Cell>
    <Cell ss:StyleID="s21"><Data ss:Type="Number">4</Data><NamedCell
      ss:Name="_FilterDatabase"/></Cell>
    <Cell ss:StyleID="s22"><Data ss:Type="Number">10.645274262320401</Data><NamedCell
      ss:Name="_FilterDatabase"/></Cell>
    <Cell ss:StyleID="s20"><Data ss:Type="Number">0.84700218094189295</Data><NamedCell
      ss:Name="_FilterDatabase"/></Cell>
    <Cell ss:StyleID="s21"><Data ss:Type="Number">4</Data><NamedCell
      ss:Name="_FilterDatabase"/></Cell>
    <Cell ss:StyleID="s22"><Data ss:Type="Number">5.1596987880496696</Data><NamedCell
      ss:Name="_FilterDatabase"/></Cell>
    <Cell ss:StyleID="s20"><Data ss:Type="Number">0.99904385243852201</Data><NamedCell
      ss:Name="_FilterDatabase"/></Cell>
    <Cell ss:StyleID="s21"><Data ss:Type="Number">4</Data><NamedCell
      ss:Name="_FilterDatabase"/></Cell>
    <Cell ss:StyleID="s22"><Data ss:Type="Number">8.1011907845532996</Data><NamedCell
      ss:Name="_FilterDatabase"/></Cell>
    <Cell ss:StyleID="s20"><Data ss:Type="Number">1.0198082063193701</Data><NamedCell
      ss:Name="_FilterDatabase"/></Cell>
    <Cell ss:StyleID="s21"><Data ss:Type="Number">4</Data><NamedCell
      ss:Name="_FilterDatabase"/></Cell>
    <Cell ss:StyleID="s22"><Data ss:Type="Number">1.83169252065124</Data><NamedCell
      ss:Name="_FilterDatabase"/></Cell>
    <Cell ss:StyleID="s20"><Data ss:Type="Number">1.17134691636201</Data><NamedCell
      ss:Name="_FilterDatabase"/></Cell>
    <Cell ss:StyleID="s21"><Data ss:Type="Number">4</Data><NamedCell
      ss:Name="_FilterDatabase"/></Cell>
    <Cell ss:StyleID="s22"><Data ss:Type="Number">6.0562884773561203</Data><NamedCell
      ss:Name="_FilterDatabase"/></Cell>
    <Cell ss:StyleID="s19"><Data ss:Type="Number">455</Data><NamedCell
      ss:Name="_FilterDatabase"/></Cell>
    <Cell ss:StyleID="s22"><Data ss:Type="Number">49.502537224660003</Data><NamedCell
      ss:Name="_FilterDatabase"/></Cell>
    <Cell ss:StyleID="s17"><Data ss:Type="Number">7.28369140625</Data><NamedCell
      ss:Name="_FilterDatabase"/></Cell>
   </Row>
   <Row>
    <Cell ss:StyleID="s16"><Data ss:Type="String">A1EAJ7</Data><NamedCell
      ss:Name="_FilterDatabase"/></Cell>
    <Cell ss:StyleID="s16"><Data ss:Type="String">Bridging integrator 1 OS=Sus scrofa PE=2 SV=1 - [A1EAJ7_PIG]</Data><NamedCell
      ss:Name="_FilterDatabase"/></Cell>
    <Cell ss:StyleID="s17"><Data ss:Type="Number">485.06857758936201</Data><NamedCell
      ss:Name="_FilterDatabase"/></Cell>
    <Cell ss:StyleID="s18"><Data ss:Type="Number">35.479999999999997</Data><NamedCell
      ss:Name="_FilterDatabase"/></Cell>
    <Cell ss:StyleID="s19"><Data ss:Type="Number">6</Data><NamedCell
      ss:Name="_FilterDatabase"/></Cell>
    <Cell ss:StyleID="s19"><Data ss:Type="Number">2</Data><NamedCell
      ss:Name="_FilterDatabase"/></Cell>
    <Cell ss:StyleID="s19"><Data ss:Type="Number">15</Data><NamedCell
      ss:Name="_FilterDatabase"/></Cell>
    <Cell ss:StyleID="s19"><Data ss:Type="Number">113</Data><NamedCell
      ss:Name="_FilterDatabase"/></Cell>
    <Cell ss:StyleID="s20"><Data ss:Type="Number">0.92360429184305304</Data><NamedCell
      ss:Name="_FilterDatabase"/></Cell>
    <Cell ss:StyleID="s21"><Data ss:Type="Number">10</Data><NamedCell
      ss:Name="_FilterDatabase"/></Cell>
    <Cell ss:StyleID="s22"><Data ss:Type="Number">12.8659870814264</Data><NamedCell
      ss:Name="_FilterDatabase"/></Cell>
    <Cell ss:StyleID="s20"><Data ss:Type="Number">0.89555996418384498</Data><NamedCell
      ss:Name="_FilterDatabase"/></Cell>
    <Cell ss:StyleID="s21"><Data ss:Type="Number">10</Data><NamedCell
      ss:Name="_FilterDatabase"/></Cell>
    <Cell ss:StyleID="s22"><Data ss:Type="Number">15.089420661320901</Data><NamedCell
      ss:Name="_FilterDatabase"/></Cell>
    <Cell ss:StyleID="s20"><Data ss:Type="Number">0.96210881514009805</Data><NamedCell
      ss:Name="_FilterDatabase"/></Cell>
    <Cell ss:StyleID="s21"><Data ss:Type="Number">10</Data><NamedCell
      ss:Name="_FilterDatabase"/></Cell>
    <Cell ss:StyleID="s22"><Data ss:Type="Number">27.229554549763801</Data><NamedCell
      ss:Name="_FilterDatabase"/></Cell>
    <Cell ss:StyleID="s20"><Data ss:Type="Number">0.971827492455835</Data><NamedCell
      ss:Name="_FilterDatabase"/></Cell>
    <Cell ss:StyleID="s21"><Data ss:Type="Number">10</Data><NamedCell
      ss:Name="_FilterDatabase"/></Cell>
    <Cell ss:StyleID="s22"><Data ss:Type="Number">23.273982059480701</Data><NamedCell
      ss:Name="_FilterDatabase"/></Cell>
    <Cell ss:StyleID="s20"><Data ss:Type="Number">1.34071433082062</Data><NamedCell
      ss:Name="_FilterDatabase"/></Cell>
    <Cell ss:StyleID="s21"><Data ss:Type="Number">10</Data><NamedCell
      ss:Name="_FilterDatabase"/></Cell>
    <Cell ss:StyleID="s22"><Data ss:Type="Number">15.6357092900175</Data><NamedCell
      ss:Name="_FilterDatabase"/></Cell>
    <Cell ss:StyleID="s20"><Data ss:Type="Number">1.13728268869613</Data><NamedCell
      ss:Name="_FilterDatabase"/></Cell>
    <Cell ss:StyleID="s21"><Data ss:Type="Number">10</Data><NamedCell
      ss:Name="_FilterDatabase"/></Cell>
    <Cell ss:StyleID="s22"><Data ss:Type="Number">4.8015421838838996</Data><NamedCell
      ss:Name="_FilterDatabase"/></Cell>
    <Cell ss:StyleID="s20"><Data ss:Type="Number">1.0005252362646999</Data><NamedCell
      ss:Name="_FilterDatabase"/></Cell>
    <Cell ss:StyleID="s21"><Data ss:Type="Number">10</Data><NamedCell
      ss:Name="_FilterDatabase"/></Cell>
    <Cell ss:StyleID="s22"><Data ss:Type="Number">21.113817888171798</Data><NamedCell
      ss:Name="_FilterDatabase"/></Cell>
    <Cell ss:StyleID="s20"><Data ss:Type="Number">1.30517327604927</Data><NamedCell
      ss:Name="_FilterDatabase"/></Cell>
    <Cell ss:StyleID="s21"><Data ss:Type="Number">10</Data><NamedCell
      ss:Name="_FilterDatabase"/></Cell>
    <Cell ss:StyleID="s22"><Data ss:Type="Number">23.064460215738901</Data><NamedCell
      ss:Name="_FilterDatabase"/></Cell>
    <Cell ss:StyleID="s19"><Data ss:Type="Number">434</Data><NamedCell
      ss:Name="_FilterDatabase"/></Cell>
    <Cell ss:StyleID="s22"><Data ss:Type="Number">47.8608574646601</Data><NamedCell
      ss:Name="_FilterDatabase"/></Cell>
    <Cell ss:StyleID="s17"><Data ss:Type="Number">5.19873046875</Data><NamedCell
      ss:Name="_FilterDatabase"/></Cell>
   </Row>
   <Row>
    <Cell ss:StyleID="s16"><Data ss:Type="String">F1RXZ6</Data><NamedCell
      ss:Name="_FilterDatabase"/></Cell>
    <Cell ss:StyleID="s16"><Data ss:Type="String">Uncharacterized protein OS=Sus scrofa GN=BIN1 PE=1 SV=2 - [F1RXZ6_PIG]</Data><NamedCell
      ss:Name="_FilterDatabase"/></Cell>
    <Cell ss:StyleID="s17"><Data ss:Type="Number">485.06857758936201</Data><NamedCell
      ss:Name="_FilterDatabase"/></Cell>
    <Cell ss:StyleID="s18"><Data ss:Type="Number">37.24</Data><NamedCell
      ss:Name="_FilterDatabase"/></Cell>
    <Cell ss:StyleID="s19"><Data ss:Type="Number">6</Data><NamedCell
      ss:Name="_FilterDatabase"/></Cell>
    <Cell ss:StyleID="s19"><Data ss:Type="Number">1</Data><NamedCell
      ss:Name="_FilterDatabase"/></Cell>
    <Cell ss:StyleID="s19"><Data ss:Type="Number">14</Data><NamedCell
      ss:Name="_FilterDatabase"/></Cell>
    <Cell ss:StyleID="s19"><Data ss:Type="Number">104</Data><NamedCell
      ss:Name="_FilterDatabase"/></Cell>
    <Cell ss:StyleID="s20"><Data ss:Type="Number">1.0239828796666599</Data><NamedCell
      ss:Name="_FilterDatabase"/></Cell>
    <Cell ss:StyleID="s21"><Data ss:Type="Number">1</Data><NamedCell
      ss:Name="_FilterDatabase"/></Cell>
    <Cell ss:StyleID="s22"><NamedCell ss:Name="_FilterDatabase"/></Cell>
    <Cell ss:StyleID="s20"><Data ss:Type="Number">1.0790939390398999</Data><NamedCell
      ss:Name="_FilterDatabase"/></Cell>
    <Cell ss:StyleID="s21"><Data ss:Type="Number">1</Data><NamedCell
      ss:Name="_FilterDatabase"/></Cell>
    <Cell ss:StyleID="s22"><NamedCell ss:Name="_FilterDatabase"/></Cell>
    <Cell ss:StyleID="s20"><Data ss:Type="Number">1.01401343972339</Data><NamedCell
      ss:Name="_FilterDatabase"/></Cell>
    <Cell ss:StyleID="s21"><Data ss:Type="Number">1</Data><NamedCell
      ss:Name="_FilterDatabase"/></Cell>
    <Cell ss:StyleID="s22"><NamedCell ss:Name="_FilterDatabase"/></Cell>
    <Cell ss:StyleID="s20"><Data ss:Type="Number">0.66821004863505695</Data><NamedCell
      ss:Name="_FilterDatabase"/></Cell>
    <Cell ss:StyleID="s21"><Data ss:Type="Number">1</Data><NamedCell
      ss:Name="_FilterDatabase"/></Cell>
    <Cell ss:StyleID="s22"><NamedCell ss:Name="_FilterDatabase"/></Cell>
    <Cell ss:StyleID="s20"><Data ss:Type="Number">1.7777025702264699</Data><NamedCell
      ss:Name="_FilterDatabase"/></Cell>
    <Cell ss:StyleID="s21"><Data ss:Type="Number">1</Data><NamedCell
      ss:Name="_FilterDatabase"/></Cell>
    <Cell ss:StyleID="s22"><NamedCell ss:Name="_FilterDatabase"/></Cell>
    <Cell ss:StyleID="s20"><Data ss:Type="Number">0.55586163614124795</Data><NamedCell
      ss:Name="_FilterDatabase"/></Cell>
    <Cell ss:StyleID="s21"><Data ss:Type="Number">1</Data><NamedCell
      ss:Name="_FilterDatabase"/></Cell>
    <Cell ss:StyleID="s22"><NamedCell ss:Name="_FilterDatabase"/></Cell>
    <Cell ss:StyleID="s20"><Data ss:Type="Number">0.981585076967043</Data><NamedCell
      ss:Name="_FilterDatabase"/></Cell>
    <Cell ss:StyleID="s21"><Data ss:Type="Number">1</Data><NamedCell
      ss:Name="_FilterDatabase"/></Cell>
    <Cell ss:StyleID="s22"><NamedCell ss:Name="_FilterDatabase"/></Cell>
    <Cell ss:StyleID="s20"><Data ss:Type="Number">1.0543429093021</Data><NamedCell
      ss:Name="_FilterDatabase"/></Cell>
    <Cell ss:StyleID="s21"><Data ss:Type="Number">1</Data><NamedCell
      ss:Name="_FilterDatabase"/></Cell>
    <Cell ss:StyleID="s22"><NamedCell ss:Name="_FilterDatabase"/></Cell>
    <Cell ss:StyleID="s19"><Data ss:Type="Number">392</Data><NamedCell
      ss:Name="_FilterDatabase"/></Cell>
    <Cell ss:StyleID="s22"><Data ss:Type="Number">42.770522044659998</Data><NamedCell
      ss:Name="_FilterDatabase"/></Cell>
    <Cell ss:StyleID="s17"><Data ss:Type="Number">5.37646484375</Data><NamedCell
      ss:Name="_FilterDatabase"/></Cell>
   </Row>
   <Row>
    <Cell ss:StyleID="s16"><Data ss:Type="String">F1RH92</Data><NamedCell
      ss:Name="_FilterDatabase"/></Cell>
    <Cell ss:StyleID="s16"><Data ss:Type="String">Uncharacterized protein OS=Sus scrofa GN=MYOT PE=4 SV=1 - [F1RH92_PIG]</Data><NamedCell
      ss:Name="_FilterDatabase"/></Cell>
    <Cell ss:StyleID="s17"><Data ss:Type="Number">480.31754870043801</Data><NamedCell
      ss:Name="_FilterDatabase"/></Cell>
    <Cell ss:StyleID="s18"><Data ss:Type="Number">39.68</Data><NamedCell
      ss:Name="_FilterDatabase"/></Cell>
    <Cell ss:StyleID="s19"><Data ss:Type="Number">3</Data><NamedCell
      ss:Name="_FilterDatabase"/></Cell>
    <Cell ss:StyleID="s19"><Data ss:Type="Number">21</Data><NamedCell
      ss:Name="_FilterDatabase"/></Cell>
    <Cell ss:StyleID="s19"><Data ss:Type="Number">21</Data><NamedCell
      ss:Name="_FilterDatabase"/></Cell>
[truncated: 3,600,567 more chars]
