# Supplementary material for: iTRAQ-based proteomic analysis reveals key proteins affecting muscle growth and lipid deposition in pigs
Source: Sci Rep. 2017 Apr 24;7:46717. doi: 10.1038/srep46717 (PMC5402282; doi:10.1038/srep46717)
Supplement: Supplementary Table S3 [file srep46717-s4.xml]

<?xml version="1.0"?>
<?mso-application progid="Excel.Sheet"?>
<Workbook xmlns="urn:schemas-microsoft-com:office:spreadsheet"
 xmlns:o="urn:schemas-microsoft-com:office:office"
 xmlns:x="urn:schemas-microsoft-com:office:excel"
 xmlns:ss="urn:schemas-microsoft-com:office:spreadsheet"
 xmlns:html="http://www.w3.org/TR/REC-html40">
 <DocumentProperties xmlns="urn:schemas-microsoft-com:office:office">
  <Author>zhounan</Author>
  <LastAuthor>ZH</LastAuthor>
  <Created>2016-02-19T02:04:33Z</Created>
  <LastSaved>2016-12-03T07:41:30Z</LastSaved>
  <Version>12.00</Version>
 </DocumentProperties>
 <OfficeDocumentSettings xmlns="urn:schemas-microsoft-com:office:office">
  <Colors>
   <Color>
    <Index>0</Index>
    <RGB>#F0F0F0</RGB>
   </Color>
   <Color>
    <Index>1</Index>
    <RGB>#F0F8FF</RGB>
   </Color>
   <Color>
    <Index>2</Index>
    <RGB>#D3D3D3</RGB>
   </Color>
   <Color>
    <Index>3</Index>
    <RGB>#FFFFFF</RGB>
   </Color>
  </Colors>
 </OfficeDocumentSettings>
 <ExcelWorkbook xmlns="urn:schemas-microsoft-com:office:excel">
  <WindowHeight>9975</WindowHeight>
  <WindowWidth>15000</WindowWidth>
  <WindowTopX>1005</WindowTopX>
  <WindowTopY>1035</WindowTopY>
  <ProtectStructure>False</ProtectStructure>
  <ProtectWindows>False</ProtectWindows>
 </ExcelWorkbook>
 <Styles>
  <Style ss:ID="Default" ss:Name="Normal">
   <Alignment ss:Vertical="Bottom"/>
   <Borders/>
   <Font ss:FontName="Arial" x:Family="Swiss" ss:Color="#333333"/>
   <Interior/>
   <NumberFormat/>
   <Protection/>
  </Style>
  <Style ss:ID="m34754580">
   <Alignment ss:Horizontal="Center" ss:Vertical="Center"/>
   <Borders>
    <Border ss:Position="Bottom" ss:LineStyle="Continuous" ss:Weight="1"/>
    <Border ss:Position="Left" ss:LineStyle="Continuous" ss:Weight="2"/>
    <Border ss:Position="Right" ss:LineStyle="Continuous" ss:Weight="2"/>
    <Border ss:Position="Top" ss:LineStyle="Continuous" ss:Weight="2"/>
   </Borders>
   <Font ss:FontName="Arial" x:Family="Swiss" ss:Color="#333333" ss:Bold="1"/>
  </Style>
  <Style ss:ID="m34754620">
   <Alignment ss:Horizontal="Center" ss:Vertical="Center"/>
   <Borders>
    <Border ss:Position="Bottom" ss:LineStyle="Continuous" ss:Weight="1"/>
    <Border ss:Position="Left" ss:LineStyle="Continuous" ss:Weight="1"/>
    <Border ss:Position="Right" ss:LineStyle="Continuous" ss:Weight="2"/>
    <Border ss:Position="Top" ss:LineStyle="Continuous" ss:Weight="1"/>
   </Borders>
   <Font ss:FontName="Tahoma" x:Family="Swiss" ss:Size="8" ss:Color="#333333"/>
   <Interior ss:Color="#F0F0F0" ss:Pattern="Solid"/>
  </Style>
  <Style ss:ID="m34754640">
   <Alignment ss:Horizontal="Center" ss:Vertical="Center"/>
   <Borders>
    <Border ss:Position="Bottom" ss:LineStyle="Continuous" ss:Weight="1"/>
    <Border ss:Position="Left" ss:LineStyle="Continuous" ss:Weight="2"/>
    <Border ss:Position="Top" ss:LineStyle="Continuous" ss:Weight="1"/>
   </Borders>
   <Font ss:FontName="Tahoma" x:Family="Swiss" ss:Size="8" ss:Color="#333333"/>
   <Interior ss:Color="#F0F0F0" ss:Pattern="Solid"/>
  </Style>
  <Style ss:ID="m34754660">
   <Alignment ss:Horizontal="Center" ss:Vertical="Center"/>
   <Borders>
    <Border ss:Position="Left" ss:LineStyle="Continuous" ss:Weight="2"/>
    <Border ss:Position="Right" ss:LineStyle="Continuous" ss:Weight="2"/>
    <Border ss:Position="Top" ss:LineStyle="Continuous" ss:Weight="2"/>
   </Borders>
   <Font ss:FontName="Arial" x:Family="Swiss" ss:Color="#333333" ss:Bold="1"/>
  </Style>
  <Style ss:ID="s62">
   <Borders>
    <Border ss:Position="Left" ss:LineStyle="Continuous" ss:Weight="2"/>
   </Borders>
  </Style>
  <Style ss:ID="s63">
   <Borders/>
  </Style>
  <Style ss:ID="s64">
   <Borders>
    <Border ss:Position="Right" ss:LineStyle="Continuous" ss:Weight="2"/>
   </Borders>
  </Style>
  <Style ss:ID="s66">
   <Alignment ss:Horizontal="Left" ss:Vertical="Bottom"/>
   <Font ss:FontName="Arial" x:Family="Swiss" ss:Color="#333333" ss:Bold="1"/>
  </Style>
  <Style ss:ID="s73">
   <Alignment ss:Horizontal="Center" ss:Vertical="Center"/>
   <Borders>
    <Border ss:Position="Bottom" ss:LineStyle="Continuous" ss:Weight="1"/>
    <Border ss:Position="Left" ss:LineStyle="Continuous" ss:Weight="2"/>
    <Border ss:Position="Top" ss:LineStyle="Continuous" ss:Weight="2"/>
   </Borders>
   <Font ss:FontName="Arial" x:Family="Swiss" ss:Color="#333333" ss:Bold="1"/>
  </Style>
  <Style ss:ID="s93">
   <Font ss:FontName="Arial" x:Family="Swiss" ss:Color="#333333" ss:Bold="1"/>
  </Style>
  <Style ss:ID="s97">
   <Alignment ss:Horizontal="Center" ss:Vertical="Center"/>
   <Borders>
    <Border ss:Position="Bottom" ss:LineStyle="Continuous" ss:Weight="1"/>
    <Border ss:Position="Left" ss:LineStyle="Continuous" ss:Weight="1"/>
    <Border ss:Position="Right" ss:LineStyle="Continuous" ss:Weight="1"/>
    <Border ss:Position="Top" ss:LineStyle="Continuous" ss:Weight="1"/>
   </Borders>
   <Font ss:FontName="Tahoma" x:Family="Swiss" ss:Size="8" ss:Color="#333333"
    ss:Bold="1"/>
   <Interior ss:Color="#F0F0F0" ss:Pattern="Solid"/>
  </Style>
  <Style ss:ID="s98">
   <Alignment ss:Horizontal="Center" ss:Vertical="Center"/>
   <Borders>
    <Border ss:Position="Bottom" ss:LineStyle="Continuous" ss:Weight="1"/>
    <Border ss:Position="Left" ss:LineStyle="Continuous" ss:Weight="1"/>
    <Border ss:Position="Top" ss:LineStyle="Continuous" ss:Weight="1"/>
   </Borders>
   <Font ss:FontName="Tahoma" x:Family="Swiss" ss:Size="8" ss:Color="#333333"
    ss:Bold="1"/>
   <Interior ss:Color="#F0F0F0" ss:Pattern="Solid"/>
  </Style>
  <Style ss:ID="s99">
   <Alignment ss:Horizontal="Center" ss:Vertical="Center"/>
   <Borders>
    <Border ss:Position="Bottom" ss:LineStyle="Continuous" ss:Weight="1"/>
    <Border ss:Position="Left" ss:LineStyle="Continuous" ss:Weight="2"/>
    <Border ss:Position="Right" ss:LineStyle="Continuous" ss:Weight="1"/>
    <Border ss:Position="Top" ss:LineStyle="Continuous" ss:Weight="1"/>
   </Borders>
   <Font ss:FontName="Tahoma" x:Family="Swiss" ss:Size="8" ss:Color="#333333"
    ss:Bold="1"/>
   <Interior ss:Color="#F0F0F0" ss:Pattern="Solid"/>
  </Style>
  <Style ss:ID="s100">
   <Alignment ss:Horizontal="Center" ss:Vertical="Center"/>
   <Borders>
    <Border ss:Position="Bottom" ss:LineStyle="Continuous" ss:Weight="1"/>
    <Border ss:Position="Left" ss:LineStyle="Continuous" ss:Weight="1"/>
    <Border ss:Position="Right" ss:LineStyle="Continuous" ss:Weight="2"/>
    <Border ss:Position="Top" ss:LineStyle="Continuous" ss:Weight="1"/>
   </Borders>
   <Font ss:FontName="Tahoma" x:Family="Swiss" ss:Size="8" ss:Color="#333333"
    ss:Bold="1"/>
   <Interior ss:Color="#F0F0F0" ss:Pattern="Solid"/>
  </Style>
  <Style ss:ID="s101">
   <Alignment ss:Horizontal="Left" ss:Vertical="Top"/>
   <Borders>
    <Border ss:Position="Bottom" ss:LineStyle="Continuous" ss:Weight="1"
     ss:Color="#D3D3D3"/>
    <Border ss:Position="Left" ss:LineStyle="Continuous" ss:Weight="1"
     ss:Color="#D3D3D3"/>
    <Border ss:Position="Right" ss:LineStyle="Continuous" ss:Weight="1"
     ss:Color="#D3D3D3"/>
    <Border ss:Position="Top" ss:LineStyle="Continuous" ss:Weight="1"
     ss:Color="#D3D3D3"/>
   </Borders>
   <Font ss:FontName="Tahoma" x:Family="Swiss" ss:Size="8" ss:Color="#333333"/>
   <Interior ss:Color="#F0F8FF" ss:Pattern="Solid"/>
  </Style>
  <Style ss:ID="s102">
   <Alignment ss:Horizontal="Left" ss:Vertical="Top"/>
   <Borders>
    <Border ss:Position="Bottom" ss:LineStyle="Continuous" ss:Weight="1"
     ss:Color="#D3D3D3"/>
    <Border ss:Position="Left" ss:LineStyle="Continuous" ss:Weight="1"
     ss:Color="#D3D3D3"/>
    <Border ss:Position="Top" ss:LineStyle="Continuous" ss:Weight="1"
     ss:Color="#D3D3D3"/>
   </Borders>
   <Font ss:FontName="Tahoma" x:Family="Swiss" ss:Size="8" ss:Color="#333333"/>
   <Interior ss:Color="#F0F8FF" ss:Pattern="Solid"/>
  </Style>
  <Style ss:ID="s103">
   <Alignment ss:Horizontal="Right" ss:Vertical="Top"/>
   <Borders>
    <Border ss:Position="Bottom" ss:LineStyle="Continuous" ss:Weight="1"
     ss:Color="#D3D3D3"/>
    <Border ss:Position="Left" ss:LineStyle="Continuous" ss:Weight="2"/>
    <Border ss:Position="Right" ss:LineStyle="Continuous" ss:Weight="1"
     ss:Color="#D3D3D3"/>
    <Border ss:Position="Top" ss:LineStyle="Continuous" ss:Weight="1"
     ss:Color="#D3D3D3"/>
   </Borders>
   <Font ss:FontName="Tahoma" x:Family="Swiss" ss:Size="8" ss:Color="#333333"/>
   <Interior ss:Color="#F0F8FF" ss:Pattern="Solid"/>
   <NumberFormat ss:Format="0.000"/>
  </Style>
  <Style ss:ID="s104">
   <Alignment ss:Horizontal="Right" ss:Vertical="Top"/>
   <Borders>
    <Border ss:Position="Bottom" ss:LineStyle="Continuous" ss:Weight="1"
     ss:Color="#D3D3D3"/>
    <Border ss:Position="Left" ss:LineStyle="Continuous" ss:Weight="1"
     ss:Color="#D3D3D3"/>
    <Border ss:Position="Right" ss:LineStyle="Continuous" ss:Weight="1"
     ss:Color="#D3D3D3"/>
    <Border ss:Position="Top" ss:LineStyle="Continuous" ss:Weight="1"
     ss:Color="#D3D3D3"/>
   </Borders>
   <Font ss:FontName="Tahoma" x:Family="Swiss" ss:Size="8" ss:Color="#333333"/>
   <Interior ss:Color="#F0F8FF" ss:Pattern="Solid"/>
   <NumberFormat ss:Format="0.000"/>
  </Style>
  <Style ss:ID="s105">
   <Alignment ss:Horizontal="Right" ss:Vertical="Top"/>
   <Borders>
    <Border ss:Position="Bottom" ss:LineStyle="Continuous" ss:Weight="1"
     ss:Color="#D3D3D3"/>
    <Border ss:Position="Left" ss:LineStyle="Continuous" ss:Weight="1"
     ss:Color="#D3D3D3"/>
    <Border ss:Position="Right" ss:LineStyle="Continuous" ss:Weight="2"/>
    <Border ss:Position="Top" ss:LineStyle="Continuous" ss:Weight="1"
     ss:Color="#D3D3D3"/>
   </Borders>
   <Font ss:FontName="Tahoma" x:Family="Swiss" ss:Size="8" ss:Color="#333333"/>
   <Interior ss:Color="#F0F8FF" ss:Pattern="Solid"/>
   <NumberFormat ss:Format="0.000"/>
  </Style>
  <Style ss:ID="s106">
   <Alignment ss:Horizontal="Right" ss:Vertical="Top"/>
   <Borders>
    <Border ss:Position="Right" ss:LineStyle="Continuous" ss:Weight="2"/>
   </Borders>
   <Font ss:FontName="Tahoma" x:Family="Swiss" ss:Size="8" ss:Color="#333333"/>
   <Interior ss:Color="#F0F8FF" ss:Pattern="Solid"/>
   <NumberFormat ss:Format="0.000"/>
  </Style>
  <Style ss:ID="s107">
   <Alignment ss:Horizontal="Right" ss:Vertical="Top"/>
   <Borders>
    <Border ss:Position="Left" ss:LineStyle="Continuous" ss:Weight="2"/>
   </Borders>
   <Font ss:FontName="Tahoma" x:Family="Swiss" ss:Size="8" ss:Color="#333333"/>
   <Interior ss:Color="#F0F8FF" ss:Pattern="Solid"/>
   <NumberFormat ss:Format="0.000"/>
  </Style>
  <Style ss:ID="s108">
   <Borders>
    <Border ss:Position="Left" ss:LineStyle="Continuous" ss:Weight="2"/>
   </Borders>
   <Interior ss:Color="#FF0000" ss:Pattern="Solid"/>
  </Style>
  <Style ss:ID="s109">
   <Borders>
    <Border ss:Position="Left" ss:LineStyle="Continuous" ss:Weight="2"/>
   </Borders>
   <Interior ss:Color="#0070C0" ss:Pattern="Solid"/>
  </Style>
 </Styles>
 <Worksheet ss:Name="Table S3">
  <Names>
   <NamedRange ss:Name="_FilterDatabase" ss:RefersTo="='Table S3'!R3C1:R291C14"
    ss:Hidden="1"/>
  </Names>
  <Table ss:ExpandedColumnCount="14" ss:ExpandedRowCount="291" x:FullColumns="1"
   x:FullRows="1">
   <Column ss:Index="2" ss:AutoFitWidth="0" ss:Width="438.75"/>
   <Column ss:StyleID="s62" ss:AutoFitWidth="0"/>
   <Column ss:StyleID="s63" ss:AutoFitWidth="0" ss:Span="1"/>
   <Column ss:Index="6" ss:StyleID="s64" ss:AutoFitWidth="0"/>
   <Column ss:StyleID="s62" ss:AutoFitWidth="0"/>
   <Column ss:StyleID="s63" ss:AutoFitWidth="0" ss:Span="1"/>
   <Column ss:Index="10" ss:StyleID="s64" ss:AutoFitWidth="0"/>
   <Column ss:AutoFitWidth="0" ss:Width="103.5" ss:Span="1"/>
   <Column ss:Index="13" ss:StyleID="s62" ss:AutoFitWidth="0"/>
   <Column ss:StyleID="s64" ss:AutoFitWidth="0"/>
   <Row ss:AutoFitHeight="0" ss:Height="20.25">
    <Cell ss:MergeAcross="1" ss:StyleID="s66"><Data ss:Type="String">Supplentary table S3. Differentially expressed proteins between TP-DSP and YY-LL groups</Data></Cell>
    <Cell ss:Index="10" ss:StyleID="s63"/>
   </Row>
   <Row>
    <Cell ss:Index="3" ss:MergeAcross="3" ss:StyleID="m34754580"><Data
      ss:Type="String">Group 1</Data></Cell>
    <Cell ss:MergeAcross="3" ss:StyleID="s73"><Data ss:Type="String">Group 2</Data></Cell>
    <Cell ss:MergeDown="1" ss:StyleID="m34754620"><Data ss:Type="String">average Group 1</Data></Cell>
    <Cell ss:MergeDown="1" ss:StyleID="m34754640"><Data ss:Type="String">average Group 2</Data></Cell>
    <Cell ss:MergeAcross="1" ss:StyleID="m34754660"><Data ss:Type="String">Group 1/Group 2</Data></Cell>
   </Row>
   <Row ss:StyleID="s93">
    <Cell ss:StyleID="s97"><Data ss:Type="String">Accession</Data><NamedCell
      ss:Name="_FilterDatabase"/></Cell>
    <Cell ss:StyleID="s98"><Data ss:Type="String">Description</Data><NamedCell
      ss:Name="_FilterDatabase"/></Cell>
    <Cell ss:StyleID="s99"><Data ss:Type="String">TP1/ref</Data><NamedCell
      ss:Name="_FilterDatabase"/></Cell>
    <Cell ss:StyleID="s97"><Data ss:Type="String">TP2/ref</Data><NamedCell
      ss:Name="_FilterDatabase"/></Cell>
    <Cell ss:StyleID="s97"><Data ss:Type="String">DSP1/ref</Data><NamedCell
      ss:Name="_FilterDatabase"/></Cell>
    <Cell ss:StyleID="s100"><Data ss:Type="String">DSP2/ref</Data><NamedCell
      ss:Name="_FilterDatabase"/></Cell>
    <Cell ss:StyleID="s99"><Data ss:Type="String">YY1/ref</Data><NamedCell
      ss:Name="_FilterDatabase"/></Cell>
    <Cell ss:StyleID="s97"><Data ss:Type="String">YY2/ref</Data><NamedCell
      ss:Name="_FilterDatabase"/></Cell>
    <Cell ss:StyleID="s97"><Data ss:Type="String">LL1/ref</Data><NamedCell
      ss:Name="_FilterDatabase"/></Cell>
    <Cell ss:StyleID="s100"><Data ss:Type="String">LL2/ref</Data><NamedCell
      ss:Name="_FilterDatabase"/></Cell>
    <Cell ss:Index="13" ss:StyleID="s99"><Data ss:Type="String">fold change</Data><NamedCell
      ss:Name="_FilterDatabase"/></Cell>
    <Cell ss:StyleID="s100"><Data ss:Type="String">P-value</Data><NamedCell
      ss:Name="_FilterDatabase"/></Cell>
   </Row>
   <Row>
    <Cell ss:StyleID="s101"><Data ss:Type="String">A0A0B8RSE8</Data><NamedCell
      ss:Name="_FilterDatabase"/></Cell>
    <Cell ss:StyleID="s102"><Data ss:Type="String">Post-GPI attachment to proteins 1 OS=Sus scrofa domesticus GN=PGAP1 PE=4 SV=1 - [A0A0B8RSE8_PIG]</Data><NamedCell
      ss:Name="_FilterDatabase"/></Cell>
    <Cell ss:StyleID="s103"><Data ss:Type="Number">0.88678849063777498</Data><NamedCell
      ss:Name="_FilterDatabase"/></Cell>
    <Cell ss:StyleID="s104"><Data ss:Type="Number">1.97449484471966</Data><NamedCell
      ss:Name="_FilterDatabase"/></Cell>
    <Cell ss:StyleID="s104"><Data ss:Type="Number">2.7163636489081</Data><NamedCell
      ss:Name="_FilterDatabase"/></Cell>
    <Cell ss:StyleID="s105"><Data ss:Type="Number">0.44127633445067599</Data><NamedCell
      ss:Name="_FilterDatabase"/></Cell>
    <Cell ss:StyleID="s103"><Data ss:Type="Number">0.37109904260517301</Data><NamedCell
      ss:Name="_FilterDatabase"/></Cell>
    <Cell ss:StyleID="s104"><Data ss:Type="Number">0.30925816249675497</Data><NamedCell
      ss:Name="_FilterDatabase"/></Cell>
    <Cell ss:StyleID="s104"><Data ss:Type="Number">0.48450993366093897</Data><NamedCell
      ss:Name="_FilterDatabase"/></Cell>
    <Cell ss:StyleID="s105"><Data ss:Type="Number">0.39337593088015699</Data><NamedCell
      ss:Name="_FilterDatabase"/></Cell>
    <Cell ss:StyleID="s106"><Data ss:Type="Number">1.5047308296790527</Data><NamedCell
      ss:Name="_FilterDatabase"/></Cell>
    <Cell ss:StyleID="s107"><Data ss:Type="Number">0.38956076741075601</Data><NamedCell
      ss:Name="_FilterDatabase"/></Cell>
    <Cell ss:StyleID="s108"><Data ss:Type="Number">3.8626344220450011</Data><NamedCell
      ss:Name="_FilterDatabase"/></Cell>
    <Cell><Data ss:Type="Number">7.4724688153143884E-2</Data><NamedCell
      ss:Name="_FilterDatabase"/></Cell>
   </Row>
   <Row>
    <Cell ss:StyleID="s101"><Data ss:Type="String">I3L7W3</Data><NamedCell
      ss:Name="_FilterDatabase"/></Cell>
    <Cell ss:StyleID="s102"><Data ss:Type="String">Uncharacterized protein (Fragment) OS=Sus scrofa GN=PIEZO2 PE=4 SV=1 - [I3L7W3_PIG]</Data><NamedCell
      ss:Name="_FilterDatabase"/></Cell>
    <Cell ss:StyleID="s103"><Data ss:Type="Number">1.8589527990869901</Data><NamedCell
      ss:Name="_FilterDatabase"/></Cell>
    <Cell ss:StyleID="s104"><Data ss:Type="Number">1.9475542358685101</Data><NamedCell
      ss:Name="_FilterDatabase"/></Cell>
    <Cell ss:StyleID="s104"><Data ss:Type="Number">0.65618614761847605</Data><NamedCell
      ss:Name="_FilterDatabase"/></Cell>
    <Cell ss:StyleID="s105"><Data ss:Type="Number">0.22697914489182799</Data><NamedCell
      ss:Name="_FilterDatabase"/></Cell>
    <Cell ss:StyleID="s103"><Data ss:Type="Number">0.41086240708190602</Data><NamedCell
      ss:Name="_FilterDatabase"/></Cell>
    <Cell ss:StyleID="s104"><Data ss:Type="Number">0.203830033064061</Data><NamedCell
      ss:Name="_FilterDatabase"/></Cell>
    <Cell ss:StyleID="s104"><Data ss:Type="Number">0.44778893051956897</Data><NamedCell
      ss:Name="_FilterDatabase"/></Cell>
    <Cell ss:StyleID="s105"><Data ss:Type="Number">0.36340046865681302</Data><NamedCell
      ss:Name="_FilterDatabase"/></Cell>
    <Cell ss:StyleID="s106"><Data ss:Type="Number">1.1724180818664511</Data><NamedCell
      ss:Name="_FilterDatabase"/></Cell>
    <Cell ss:StyleID="s107"><Data ss:Type="Number">0.35647045983058728</Data><NamedCell
      ss:Name="_FilterDatabase"/></Cell>
    <Cell ss:StyleID="s108"><Data ss:Type="Number">3.2889628005182905</Data><NamedCell
      ss:Name="_FilterDatabase"/></Cell>
    <Cell><Data ss:Type="Number">0.10957878194700391</Data><NamedCell
      ss:Name="_FilterDatabase"/></Cell>
   </Row>
   <Row>
    <Cell ss:StyleID="s101"><Data ss:Type="String">F1S5N6</Data><NamedCell
      ss:Name="_FilterDatabase"/></Cell>
    <Cell ss:StyleID="s102"><Data ss:Type="String">Uncharacterized protein OS=Sus scrofa GN=ITPRIP PE=4 SV=1 - [F1S5N6_PIG]</Data><NamedCell
      ss:Name="_FilterDatabase"/></Cell>
    <Cell ss:StyleID="s103"><Data ss:Type="Number">2.9954059716075401</Data><NamedCell
      ss:Name="_FilterDatabase"/></Cell>
    <Cell ss:StyleID="s104"><Data ss:Type="Number">0.50316877805748805</Data><NamedCell
      ss:Name="_FilterDatabase"/></Cell>
    <Cell ss:StyleID="s104"><Data ss:Type="Number">0.32960042804700102</Data><NamedCell
      ss:Name="_FilterDatabase"/></Cell>
    <Cell ss:StyleID="s105"><NamedCell ss:Name="_FilterDatabase"/></Cell>
    <Cell ss:StyleID="s103"><Data ss:Type="Number">0.41675785696524997</Data><NamedCell
      ss:Name="_FilterDatabase"/></Cell>
    <Cell ss:StyleID="s104"><Data ss:Type="Number">0.409976516830104</Data><NamedCell
      ss:Name="_FilterDatabase"/></Cell>
    <Cell ss:StyleID="s104"><Data ss:Type="Number">0.31515561544272003</Data><NamedCell
      ss:Name="_FilterDatabase"/></Cell>
    <Cell ss:StyleID="s105"><Data ss:Type="Number">0.48632337109047002</Data><NamedCell
      ss:Name="_FilterDatabase"/></Cell>
    <Cell ss:StyleID="s106"><Data ss:Type="Number">1.2760583925706765</Data><NamedCell
      ss:Name="_FilterDatabase"/></Cell>
    <Cell ss:StyleID="s107"><Data ss:Type="Number">0.40705334008213601</Data><NamedCell
      ss:Name="_FilterDatabase"/></Cell>
    <Cell ss:StyleID="s108"><Data ss:Type="Number">3.134867760360819</Data><NamedCell
      ss:Name="_FilterDatabase"/></Cell>
    <Cell><Data ss:Type="Number">0.28241994793470104</Data><NamedCell
      ss:Name="_FilterDatabase"/></Cell>
   </Row>
   <Row>
    <Cell ss:StyleID="s101"><Data ss:Type="String">A0A0B8RZE8</Data><NamedCell
      ss:Name="_FilterDatabase"/></Cell>
    <Cell ss:StyleID="s102"><Data ss:Type="String">Lipoprotein lipase OS=Sus scrofa domesticus GN=LPL PE=3 SV=1 - [A0A0B8RZE8_PIG]</Data><NamedCell
      ss:Name="_FilterDatabase"/></Cell>
    <Cell ss:StyleID="s103"><Data ss:Type="Number">1.10582143965382</Data><NamedCell
      ss:Name="_FilterDatabase"/></Cell>
    <Cell ss:StyleID="s104"><Data ss:Type="Number">1.2575992564402501</Data><NamedCell
      ss:Name="_FilterDatabase"/></Cell>
    <Cell ss:StyleID="s104"><Data ss:Type="Number">2.8716197855045902</Data><NamedCell
      ss:Name="_FilterDatabase"/></Cell>
    <Cell ss:StyleID="s105"><Data ss:Type="Number">0.63958106562244799</Data><NamedCell
      ss:Name="_FilterDatabase"/></Cell>
    <Cell ss:StyleID="s103"><Data ss:Type="Number">0.49490735063914298</Data><NamedCell
      ss:Name="_FilterDatabase"/></Cell>
    <Cell ss:StyleID="s104"><Data ss:Type="Number">0.57758226130528401</Data><NamedCell
      ss:Name="_FilterDatabase"/></Cell>
    <Cell ss:StyleID="s104"><Data ss:Type="Number">0.48457471071133101</Data><NamedCell
      ss:Name="_FilterDatabase"/></Cell>
    <Cell ss:StyleID="s105"><Data ss:Type="Number">0.51122900751010403</Data><NamedCell
      ss:Name="_FilterDatabase"/></Cell>
    <Cell ss:StyleID="s106"><Data ss:Type="Number">1.468655386805277</Data><NamedCell
      ss:Name="_FilterDatabase"/></Cell>
    <Cell ss:StyleID="s107"><Data ss:Type="Number">0.51707333254146548</Data><NamedCell
      ss:Name="_FilterDatabase"/></Cell>
    <Cell ss:StyleID="s108"><Data ss:Type="Number">2.840323208289806</Data><NamedCell
      ss:Name="_FilterDatabase"/></Cell>
    <Cell><Data ss:Type="Number">9.8097404222885987E-2</Data><NamedCell
      ss:Name="_FilterDatabase"/></Cell>
   </Row>
   <Row>
    <Cell ss:StyleID="s101"><Data ss:Type="String">F1STY0</Data><NamedCell
      ss:Name="_FilterDatabase"/></Cell>
    <Cell ss:StyleID="s102"><Data ss:Type="String">Uncharacterized protein OS=Sus scrofa GN=LACTBL1 PE=1 SV=1 - [F1STY0_PIG]</Data><NamedCell
      ss:Name="_FilterDatabase"/></Cell>
    <Cell ss:StyleID="s103"><Data ss:Type="Number">0.59758715253522898</Data><NamedCell
      ss:Name="_FilterDatabase"/></Cell>
    <Cell ss:StyleID="s104"><Data ss:Type="Number">0.80538231619734002</Data><NamedCell
      ss:Name="_FilterDatabase"/></Cell>
    <Cell ss:StyleID="s104"><Data ss:Type="Number">4.2949754689172597</Data><NamedCell
      ss:Name="_FilterDatabase"/></Cell>
    <Cell ss:StyleID="s105"><Data ss:Type="Number">0.99749574729383605</Data><NamedCell
      ss:Name="_FilterDatabase"/></Cell>
    <Cell ss:StyleID="s103"><Data ss:Type="Number">0.60361494934808402</Data><NamedCell
      ss:Name="_FilterDatabase"/></Cell>
    <Cell ss:StyleID="s104"><Data ss:Type="Number">0.55903787168843899</Data><NamedCell
      ss:Name="_FilterDatabase"/></Cell>
    <Cell ss:StyleID="s104"><Data ss:Type="Number">0.64614526691879703</Data><NamedCell
      ss:Name="_FilterDatabase"/></Cell>
    <Cell ss:StyleID="s105"><Data ss:Type="Number">0.65794339139745395</Data><NamedCell
      ss:Name="_FilterDatabase"/></Cell>
    <Cell ss:StyleID="s106"><Data ss:Type="Number">1.6738601712359162</Data><NamedCell
      ss:Name="_FilterDatabase"/></Cell>
    <Cell ss:StyleID="s107"><Data ss:Type="Number">0.61668536983819355</Data><NamedCell
      ss:Name="_FilterDatabase"/></Cell>
    <Cell ss:StyleID="s108"><Data ss:Type="Number">2.7142855224133258</Data><NamedCell
      ss:Name="_FilterDatabase"/></Cell>
    <Cell><Data ss:Type="Number">0.27380419853200172</Data><NamedCell
      ss:Name="_FilterDatabase"/></Cell>
   </Row>
   <Row>
    <Cell ss:StyleID="s101"><Data ss:Type="String">F1RMN7</Data><NamedCell
      ss:Name="_FilterDatabase"/></Cell>
    <Cell ss:StyleID="s102"><Data ss:Type="String">Hemopexin OS=Sus scrofa GN=HPX PE=1 SV=2 - [F1RMN7_PIG]</Data><NamedCell
      ss:Name="_FilterDatabase"/></Cell>
    <Cell ss:StyleID="s103"><Data ss:Type="Number">1.13276457617193</Data><NamedCell
      ss:Name="_FilterDatabase"/></Cell>
    <Cell ss:StyleID="s104"><Data ss:Type="Number">1.4783953817111399</Data><NamedCell
      ss:Name="_FilterDatabase"/></Cell>
    <Cell ss:StyleID="s104"><Data ss:Type="Number">1.89989921855814</Data><NamedCell
      ss:Name="_FilterDatabase"/></Cell>
    <Cell ss:StyleID="s105"><Data ss:Type="Number">1.2169194150267399</Data><NamedCell
      ss:Name="_FilterDatabase"/></Cell>
    <Cell ss:StyleID="s103"><Data ss:Type="Number">0.646159717893801</Data><NamedCell
      ss:Name="_FilterDatabase"/></Cell>
    <Cell ss:StyleID="s104"><Data ss:Type="Number">0.297408512686333</Data><NamedCell
      ss:Name="_FilterDatabase"/></Cell>
    <Cell ss:StyleID="s104"><Data ss:Type="Number">0.62698663042639402</Data><NamedCell
      ss:Name="_FilterDatabase"/></Cell>
    <Cell ss:StyleID="s105"><Data ss:Type="Number">0.70723475218986898</Data><NamedCell
      ss:Name="_FilterDatabase"/></Cell>
    <Cell ss:StyleID="s106"><Data ss:Type="Number">1.4319946478669874</Data><NamedCell
      ss:Name="_FilterDatabase"/></Cell>
    <Cell ss:StyleID="s107"><Data ss:Type="Number">0.56944740329909926</Data><NamedCell
      ss:Name="_FilterDatabase"/></Cell>
    <Cell ss:StyleID="s108"><Data ss:Type="Number">2.5147092419259653</Data><NamedCell
      ss:Name="_FilterDatabase"/></Cell>
    <Cell><Data ss:Type="Number">4.5195796813551365E-3</Data><NamedCell
      ss:Name="_FilterDatabase"/></Cell>
   </Row>
   <Row>
    <Cell ss:StyleID="s101"><Data ss:Type="String">F1SSH8</Data><NamedCell
      ss:Name="_FilterDatabase"/></Cell>
    <Cell ss:StyleID="s102"><Data ss:Type="String">Uncharacterized protein OS=Sus scrofa GN=OGDH PE=1 SV=2 - [F1SSH8_PIG]</Data><NamedCell
      ss:Name="_FilterDatabase"/></Cell>
    <Cell ss:StyleID="s103"><Data ss:Type="Number">1.72044907014994</Data><NamedCell
      ss:Name="_FilterDatabase"/></Cell>
    <Cell ss:StyleID="s104"><Data ss:Type="Number">1.6375403589114901</Data><NamedCell
      ss:Name="_FilterDatabase"/></Cell>
    <Cell ss:StyleID="s104"><Data ss:Type="Number">0.89555861390431701</Data><NamedCell
      ss:Name="_FilterDatabase"/></Cell>
    <Cell ss:StyleID="s105"><Data ss:Type="Number">0.63687015316210704</Data><NamedCell
      ss:Name="_FilterDatabase"/></Cell>
    <Cell ss:StyleID="s103"><Data ss:Type="Number">0.68036651773277201</Data><NamedCell
      ss:Name="_FilterDatabase"/></Cell>
    <Cell ss:StyleID="s104"><Data ss:Type="Number">0.33109660992041001</Data><NamedCell
      ss:Name="_FilterDatabase"/></Cell>
    <Cell ss:StyleID="s104"><Data ss:Type="Number">0.64925432743839795</Data><NamedCell
      ss:Name="_FilterDatabase"/></Cell>
    <Cell ss:StyleID="s105"><Data ss:Type="Number">0.33617596666220301</Data><NamedCell
      ss:Name="_FilterDatabase"/></Cell>
    <Cell ss:StyleID="s106"><Data ss:Type="Number">1.2226045490319635</Data><NamedCell
      ss:Name="_FilterDatabase"/></Cell>
    <Cell ss:StyleID="s107"><Data ss:Type="Number">0.49922335543844576</Data><NamedCell
      ss:Name="_FilterDatabase"/></Cell>
    <Cell ss:StyleID="s108"><Data ss:Type="Number">2.4490131235110266</Data><NamedCell
      ss:Name="_FilterDatabase"/></Cell>
    <Cell><Data ss:Type="Number">4.4619452449817451E-2</Data><NamedCell
      ss:Name="_FilterDatabase"/></Cell>
   </Row>
   <Row>
    <Cell ss:StyleID="s101"><Data ss:Type="String">I3LE15</Data><NamedCell
      ss:Name="_FilterDatabase"/></Cell>
    <Cell ss:StyleID="s102"><Data ss:Type="String">Uncharacterized protein OS=Sus scrofa GN=TAF10 PE=1 SV=1 - [I3LE15_PIG]</Data><NamedCell
      ss:Name="_FilterDatabase"/></Cell>
    <Cell ss:StyleID="s103"><Data ss:Type="Number">0.60217470243291604</Data><NamedCell
      ss:Name="_FilterDatabase"/></Cell>
    <Cell ss:StyleID="s104"><Data ss:Type="Number">0.77747325548291102</Data><NamedCell
      ss:Name="_FilterDatabase"/></Cell>
    <Cell ss:StyleID="s104"><NamedCell ss:Name="_FilterDatabase"/></Cell>
    <Cell ss:StyleID="s105"><Data ss:Type="Number">7.4670726686730902</Data><NamedCell
      ss:Name="_FilterDatabase"/></Cell>
    <Cell ss:StyleID="s103"><Data ss:Type="Number">1.5612269163663699</Data><NamedCell
      ss:Name="_FilterDatabase"/></Cell>
    <Cell ss:StyleID="s104"><Data ss:Type="Number">1.3880494996616799</Data><NamedCell
      ss:Name="_FilterDatabase"/></Cell>
    <Cell ss:StyleID="s104"><Data ss:Type="Number">0.94623691337495797</Data><NamedCell
      ss:Name="_FilterDatabase"/></Cell>
    <Cell ss:StyleID="s105"><NamedCell ss:Name="_FilterDatabase"/></Cell>
    <Cell ss:StyleID="s106"><Data ss:Type="Number">2.948906875529639</Data><NamedCell
      ss:Name="_FilterDatabase"/></Cell>
    <Cell ss:StyleID="s107"><Data ss:Type="Number">1.2985044431343358</Data><NamedCell
      ss:Name="_FilterDatabase"/></Cell>
    <Cell ss:StyleID="s108"><Data ss:Type="Number">2.271002529965592</Data><NamedCell
      ss:Name="_FilterDatabase"/></Cell>
    <Cell><Data ss:Type="Number">0.5069447583844694</Data><NamedCell
      ss:Name="_FilterDatabase"/></Cell>
   </Row>
   <Row>
    <Cell ss:StyleID="s101"><Data ss:Type="String">I3LLC8</Data><NamedCell
      ss:Name="_FilterDatabase"/></Cell>
    <Cell ss:StyleID="s102"><Data ss:Type="String">Uncharacterized protein OS=Sus scrofa GN=EIF5 PE=4 SV=1 - [I3LLC8_PIG]</Data><NamedCell
      ss:Name="_FilterDatabase"/></Cell>
    <Cell ss:StyleID="s103"><Data ss:Type="Number">1.67906309875212</Data><NamedCell
      ss:Name="_FilterDatabase"/></Cell>
    <Cell ss:StyleID="s104"><Data ss:Type="Number">1.72368541110047</Data><NamedCell
      ss:Name="_FilterDatabase"/></Cell>
    <Cell ss:StyleID="s104"><Data ss:Type="Number">0.63382125104601195</Data><NamedCell
      ss:Name="_FilterDatabase"/></Cell>
    <Cell ss:StyleID="s105"><Data ss:Type="Number">0.56635473239951495</Data><NamedCell
      ss:Name="_FilterDatabase"/></Cell>
    <Cell ss:StyleID="s103"><Data ss:Type="Number">0.81043112219285696</Data><NamedCell
      ss:Name="_FilterDatabase"/></Cell>
    <Cell ss:StyleID="s104"><Data ss:Type="Number">0.36789222033959501</Data><NamedCell
      ss:Name="_FilterDatabase"/></Cell>
    <Cell ss:StyleID="s104"><Data ss:Type="Number">0.60420408070540299</Data><NamedCell
      ss:Name="_FilterDatabase"/></Cell>
    <Cell ss:StyleID="s105"><Data ss:Type="Number">0.334607016604754</Data><NamedCell
      ss:Name="_FilterDatabase"/></Cell>
    <Cell ss:StyleID="s106"><Data ss:Type="Number">1.1507311233245292</Data><NamedCell
      ss:Name="_FilterDatabase"/></Cell>
    <Cell ss:StyleID="s107"><Data ss:Type="Number">0.52928360996065227</Data><NamedCell
      ss:Name="_FilterDatabase"/></Cell>
    <Cell ss:StyleID="s108"><Data ss:Type="Number">2.1741295246419519</Data><NamedCell
      ss:Name="_FilterDatabase"/></Cell>
    <Cell><Data ss:Type="Number">0.11493311828583885</Data><NamedCell
      ss:Name="_FilterDatabase"/></Cell>
   </Row>
   <Row>
    <Cell ss:StyleID="s101"><Data ss:Type="String">F1SL15</Data><NamedCell
      ss:Name="_FilterDatabase"/></Cell>
    <Cell ss:StyleID="s102"><Data ss:Type="String">Uncharacterized protein OS=Sus scrofa GN=TRMT10C PE=4 SV=1 - [F1SL15_PIG]</Data><NamedCell
      ss:Name="_FilterDatabase"/></Cell>
    <Cell ss:StyleID="s103"><Data ss:Type="Number">2.3699122073438499</Data><NamedCell
      ss:Name="_FilterDatabase"/></Cell>
    <Cell ss:StyleID="s104"><Data ss:Type="Number">0.98754745573180602</Data><NamedCell
      ss:Name="_FilterDatabase"/></Cell>
    <Cell ss:StyleID="s104"><Data ss:Type="Number">0.40531257002868198</Data><NamedCell
      ss:Name="_FilterDatabase"/></Cell>
    <Cell ss:StyleID="s105"><Data ss:Type="Number">0.42199623410262799</Data><NamedCell
      ss:Name="_FilterDatabase"/></Cell>
    <Cell ss:StyleID="s103"><Data ss:Type="Number">0.42097282365705002</Data><NamedCell
      ss:Name="_FilterDatabase"/></Cell>
    <Cell ss:StyleID="s104"><Data ss:Type="Number">0.42522183850807599</Data><NamedCell
      ss:Name="_FilterDatabase"/></Cell>
    <Cell ss:StyleID="s104"><Data ss:Type="Number">0.60105194795960304</Data><NamedCell
      ss:Name="_FilterDatabase"/></Cell>
    <Cell ss:StyleID="s105"><Data ss:Type="Number">0.489768490781819</Data><NamedCell
      ss:Name="_FilterDatabase"/></Cell>
    <Cell ss:StyleID="s106"><Data ss:Type="Number">1.0461921168017416</Data><NamedCell
      ss:Name="_FilterDatabase"/></Cell>
    <Cell ss:StyleID="s107"><Data ss:Type="Number">0.48425377522663698</Data><NamedCell
      ss:Name="_FilterDatabase"/></Cell>
    <Cell ss:StyleID="s108"><Data ss:Type="Number">2.1604211888944187</Data><NamedCell
      ss:Name="_FilterDatabase"/></Cell>
    <Cell><Data ss:Type="Number">0.27086741700745387</Data><NamedCell
      ss:Name="_FilterDatabase"/></Cell>
   </Row>
   <Row>
    <Cell ss:StyleID="s101"><Data ss:Type="String">F1S3W0</Data><NamedCell
      ss:Name="_FilterDatabase"/></Cell>
    <Cell ss:StyleID="s102"><Data ss:Type="String">Cytochrome b-c1 complex subunit 6 OS=Sus scrofa GN=LOC100524873 PE=1 SV=1 - [F1S3W0_PIG]</Data><NamedCell
      ss:Name="_FilterDatabase"/></Cell>
    <Cell ss:StyleID="s103"><Data ss:Type="Number">1.40594415512029</Data><NamedCell
      ss:Name="_FilterDatabase"/></Cell>
    <Cell ss:StyleID="s104"><Data ss:Type="Number">1.2115387291406801</Data><NamedCell
      ss:Name="_FilterDatabase"/></Cell>
    <Cell ss:StyleID="s104"><Data ss:Type="Number">1.0102742450090001</Data><NamedCell
      ss:Name="_FilterDatabase"/></Cell>
    <Cell ss:StyleID="s105"><Data ss:Type="Number">1.95925853902678</Data><NamedCell
      ss:Name="_FilterDatabase"/></Cell>
    <Cell ss:StyleID="s103"><Data ss:Type="Number">0.54729928351305801</Data><NamedCell
      ss:Name="_FilterDatabase"/></Cell>
    <Cell ss:StyleID="s104"><Data ss:Type="Number">0.61660429009317697</Data><NamedCell
      ss:Name="_FilterDatabase"/></Cell>
    <Cell ss:StyleID="s104"><Data ss:Type="Number">0.76034486425932202</Data><NamedCell
      ss:Name="_FilterDatabase"/></Cell>
    <Cell ss:StyleID="s105"><Data ss:Type="Number">0.67254452685092703</Data><NamedCell
      ss:Name="_FilterDatabase"/></Cell>
    <Cell ss:StyleID="s106"><Data ss:Type="Number">1.3967539170741876</Data><NamedCell
      ss:Name="_FilterDatabase"/></Cell>
    <Cell ss:StyleID="s107"><Data ss:Type="Number">0.64919824117912095</Data><NamedCell
      ss:Name="_FilterDatabase"/></Cell>
    <Cell ss:StyleID="s108"><Data ss:Type="Number">2.1515060092234721</Data><NamedCell
      ss:Name="_FilterDatabase"/></Cell>
    <Cell><Data ss:Type="Number">1.1704047354789344E-2</Data><NamedCell
      ss:Name="_FilterDatabase"/></Cell>
   </Row>
   <Row>
    <Cell ss:StyleID="s101"><Data ss:Type="String">F1RZG7</Data><NamedCell
      ss:Name="_FilterDatabase"/></Cell>
    <Cell ss:StyleID="s102"><Data ss:Type="String">Uncharacterized protein OS=Sus scrofa GN=TEX9 PE=4 SV=1 - [F1RZG7_PIG]</Data><NamedCell
      ss:Name="_FilterDatabase"/></Cell>
    <Cell ss:StyleID="s103"><Data ss:Type="Number">0.50138813808653004</Data><NamedCell
      ss:Name="_FilterDatabase"/></Cell>
    <Cell ss:StyleID="s104"><Data ss:Type="Number">3.2265907791897201</Data><NamedCell
      ss:Name="_FilterDatabase"/></Cell>
    <Cell ss:StyleID="s104"><Data ss:Type="Number">0.57729412741105701</Data><NamedCell
      ss:Name="_FilterDatabase"/></Cell>
    <Cell ss:StyleID="s105"><Data ss:Type="Number">0.42412701055997298</Data><NamedCell
      ss:Name="_FilterDatabase"/></Cell>
    <Cell ss:StyleID="s103"><Data ss:Type="Number">0.70172723079099197</Data><NamedCell
      ss:Name="_FilterDatabase"/></Cell>
    <Cell ss:StyleID="s104"><Data ss:Type="Number">0.340775923897991</Data><NamedCell
      ss:Name="_FilterDatabase"/></Cell>
    <Cell ss:StyleID="s104"><Data ss:Type="Number">0.871423907617215</Data><NamedCell
      ss:Name="_FilterDatabase"/></Cell>
    <Cell ss:StyleID="s105"><Data ss:Type="Number">0.406475736285694</Data><NamedCell
      ss:Name="_FilterDatabase"/></Cell>
    <Cell ss:StyleID="s106"><Data ss:Type="Number">1.1823500138118201</Data><NamedCell
      ss:Name="_FilterDatabase"/></Cell>
    <Cell ss:StyleID="s107"><Data ss:Type="Number">0.58010069964797295</Data><NamedCell
      ss:Name="_FilterDatabase"/></Cell>
    <Cell ss:StyleID="s108"><Data ss:Type="Number">2.0381806374812421</Data><NamedCell
      ss:Name="_FilterDatabase"/></Cell>
    <Cell><Data ss:Type="Number">0.41851784159429722</Data><NamedCell
      ss:Name="_FilterDatabase"/></Cell>
   </Row>
   <Row>
    <Cell ss:StyleID="s101"><Data ss:Type="String">Q29215</Data><NamedCell
      ss:Name="_FilterDatabase"/></Cell>
    <Cell ss:StyleID="s102"><Data ss:Type="String">Orf protein (Fragment) OS=Sus scrofa GN=orf PE=2 SV=1 - [Q29215_PIG]</Data><NamedCell
      ss:Name="_FilterDatabase"/></Cell>
    <Cell ss:StyleID="s103"><Data ss:Type="Number">0.56689319596945897</Data><NamedCell
      ss:Name="_FilterDatabase"/></Cell>
    <Cell ss:StyleID="s104"><Data ss:Type="Number">1.4131579794987399</Data><NamedCell
      ss:Name="_FilterDatabase"/></Cell>
    <Cell ss:StyleID="s104"><Data ss:Type="Number">1.8769643067633699</Data><NamedCell
      ss:Name="_FilterDatabase"/></Cell>
    <Cell ss:StyleID="s105"><Data ss:Type="Number">2.4621572896002899</Data><NamedCell
      ss:Name="_FilterDatabase"/></Cell>
    <Cell ss:StyleID="s103"><Data ss:Type="Number">0.90973723351081803</Data><NamedCell
      ss:Name="_FilterDatabase"/></Cell>
    <Cell ss:StyleID="s104"><Data ss:Type="Number">0.80256478530582298</Data><NamedCell
      ss:Name="_FilterDatabase"/></Cell>
    <Cell ss:StyleID="s104"><Data ss:Type="Number">0.72151802204023097</Data><NamedCell
      ss:Name="_FilterDatabase"/></Cell>
    <Cell ss:StyleID="s105"><Data ss:Type="Number">0.68774760219667097</Data><NamedCell
      ss:Name="_FilterDatabase"/></Cell>
    <Cell ss:StyleID="s106"><Data ss:Type="Number">1.5797931929579647</Data><NamedCell
      ss:Name="_FilterDatabase"/></Cell>
    <Cell ss:StyleID="s107"><Data ss:Type="Number">0.78039191076338577</Data><NamedCell
      ss:Name="_FilterDatabase"/></Cell>
    <Cell ss:StyleID="s108"><Data ss:Type="Number">2.0243587499678184</Data><NamedCell
      ss:Name="_FilterDatabase"/></Cell>
    <Cell><Data ss:Type="Number">9.4612504900778133E-2</Data><NamedCell
      ss:Name="_FilterDatabase"/></Cell>
   </Row>
   <Row>
    <Cell ss:StyleID="s101"><Data ss:Type="String">Q6WSP6</Data><NamedCell
      ss:Name="_FilterDatabase"/></Cell>
    <Cell ss:StyleID="s102"><Data ss:Type="String">Chaperonin 10 OS=Sus scrofa PE=2 SV=1 - [Q6WSP6_PIG]</Data><NamedCell
      ss:Name="_FilterDatabase"/></Cell>
    <Cell ss:StyleID="s103"><Data ss:Type="Number">0.75555578407412105</Data><NamedCell
      ss:Name="_FilterDatabase"/></Cell>
    <Cell ss:StyleID="s104"><Data ss:Type="Number">0.93574936214601401</Data><NamedCell
      ss:Name="_FilterDatabase"/></Cell>
    <Cell ss:StyleID="s104"><Data ss:Type="Number">2.4974600516471099</Data><NamedCell
      ss:Name="_FilterDatabase"/></Cell>
    <Cell ss:StyleID="s105"><Data ss:Type="Number">1.95327942195842</Data><NamedCell
      ss:Name="_FilterDatabase"/></Cell>
    <Cell ss:StyleID="s103"><Data ss:Type="Number">0.96316416817252903</Data><NamedCell
      ss:Name="_FilterDatabase"/></Cell>
    <Cell ss:StyleID="s104"><Data ss:Type="Number">0.986153441389088</Data><NamedCell
      ss:Name="_FilterDatabase"/></Cell>
    <Cell ss:StyleID="s104"><Data ss:Type="Number">0.468314234181053</Data><NamedCell
      ss:Name="_FilterDatabase"/></Cell>
    <Cell ss:StyleID="s105"><Data ss:Type="Number">0.65989411752184202</Data><NamedCell
      ss:Name="_FilterDatabase"/></Cell>
    <Cell ss:StyleID="s106"><Data ss:Type="Number">1.5355111549564162</Data><NamedCell
      ss:Name="_FilterDatabase"/></Cell>
    <Cell ss:StyleID="s107"><Data ss:Type="Number">0.76938149031612801</Data><NamedCell
      ss:Name="_FilterDatabase"/></Cell>
    <Cell ss:StyleID="s108"><Data ss:Type="Number">1.9957734547597399</Data><NamedCell
      ss:Name="_FilterDatabase"/></Cell>
    <Cell><Data ss:Type="Number">0.12759946481090273</Data><NamedCell
      ss:Name="_FilterDatabase"/></Cell>
   </Row>
   <Row>
    <Cell ss:StyleID="s101"><Data ss:Type="String">Q29387</Data><NamedCell
      ss:Name="_FilterDatabase"/></Cell>
    <Cell ss:StyleID="s102"><Data ss:Type="String">Elongation factor 1-gamma (Fragment) OS=Sus scrofa GN=EEF1G PE=2 SV=2 - [EF1G_PIG]</Data><NamedCell
      ss:Name="_FilterDatabase"/></Cell>
    <Cell ss:StyleID="s103"><Data ss:Type="Number">1.4699895450590199</Data><NamedCell
      ss:Name="_FilterDatabase"/></Cell>
    <Cell ss:StyleID="s104"><Data ss:Type="Number">1.18270771473756</Data><NamedCell
      ss:Name="_FilterDatabase"/></Cell>
    <Cell ss:StyleID="s104"><Data ss:Type="Number">1.5170805699266201</Data><NamedCell
      ss:Name="_FilterDatabase"/></Cell>
    <Cell ss:StyleID="s105"><Data ss:Type="Number">0.72215298075228396</Data><NamedCell
      ss:Name="_FilterDatabase"/></Cell>
    <Cell ss:StyleID="s103"><Data ss:Type="Number">0.64789084958523402</Data><NamedCell
      ss:Name="_FilterDatabase"/></Cell>
    <Cell ss:StyleID="s104"><Data ss:Type="Number">0.57476842083788704</Data><NamedCell
      ss:Name="_FilterDatabase"/></Cell>
    <Cell ss:StyleID="s104"><Data ss:Type="Number">0.67076457441986204</Data><NamedCell
      ss:Name="_FilterDatabase"/></Cell>
    <Cell ss:StyleID="s105"><Data ss:Type="Number">0.60537065783565303</Data><NamedCell
      ss:Name="_FilterDatabase"/></Cell>
    <Cell ss:StyleID="s106"><Data ss:Type="Number">1.2229827026188711</Data><NamedCell
      ss:Name="_FilterDatabase"/></Cell>
    <Cell ss:StyleID="s107"><Data ss:Type="Number">0.62469862566965895</Data><NamedCell
      ss:Name="_FilterDatabase"/></Cell>
    <Cell ss:StyleID="s108"><Data ss:Type="Number">1.9577163329083185</Data><NamedCell
      ss:Name="_FilterDatabase"/></Cell>
    <Cell><Data ss:Type="Number">1.7363772194570068E-2</Data><NamedCell
      ss:Name="_FilterDatabase"/></Cell>
   </Row>
   <Row>
    <Cell ss:StyleID="s101"><Data ss:Type="String">P01965</Data><NamedCell
      ss:Name="_FilterDatabase"/></Cell>
    <Cell ss:StyleID="s102"><Data ss:Type="String">Hemoglobin subunit alpha OS=Sus scrofa GN=HBA PE=1 SV=1 - [HBA_PIG]</Data><NamedCell
      ss:Name="_FilterDatabase"/></Cell>
    <Cell ss:StyleID="s103"><Data ss:Type="Number">0.67329367754667901</Data><NamedCell
      ss:Name="_FilterDatabase"/></Cell>
    <Cell ss:StyleID="s104"><Data ss:Type="Number">1.14566851348717</Data><NamedCell
      ss:Name="_FilterDatabase"/></Cell>
    <Cell ss:StyleID="s104"><Data ss:Type="Number">2.3777279887668898</Data><NamedCell
      ss:Name="_FilterDatabase"/></Cell>
    <Cell ss:StyleID="s105"><Data ss:Type="Number">1.74494042782009</Data><NamedCell
      ss:Name="_FilterDatabase"/></Cell>
    <Cell ss:StyleID="s103"><Data ss:Type="Number">0.73888990812069799</Data><NamedCell
      ss:Name="_FilterDatabase"/></Cell>
    <Cell ss:StyleID="s104"><Data ss:Type="Number">0.93232395693334802</Data><NamedCell
      ss:Name="_FilterDatabase"/></Cell>
    <Cell ss:StyleID="s104"><Data ss:Type="Number">0.68716457578856005</Data><NamedCell
      ss:Name="_FilterDatabase"/></Cell>
    <Cell ss:StyleID="s105"><Data ss:Type="Number">0.72376051158283405</Data><NamedCell
      ss:Name="_FilterDatabase"/></Cell>
    <Cell ss:StyleID="s106"><Data ss:Type="Number">1.4854076519052073</Data><NamedCell
      ss:Name="_FilterDatabase"/></Cell>
    <Cell ss:StyleID="s107"><Data ss:Type="Number">0.77053473810636008</Data><NamedCell
      ss:Name="_FilterDatabase"/></Cell>
    <Cell ss:StyleID="s108"><Data ss:Type="Number">1.9277620831939317</Data><NamedCell
      ss:Name="_FilterDatabase"/></Cell>
    <Cell><Data ss:Type="Number">0.10419992302985202</Data><NamedCell
      ss:Name="_FilterDatabase"/></Cell>
   </Row>
   <Row>
    <Cell ss:StyleID="s101"><Data ss:Type="String">L8AXL9</Data><NamedCell
      ss:Name="_FilterDatabase"/></Cell>
    <Cell ss:StyleID="s102"><Data ss:Type="String">IgG heavy chain OS=Sus scrofa GN=IGHG PE=2 SV=1 - [L8AXL9_PIG]</Data><NamedCell
      ss:Name="_FilterDatabase"/></Cell>
    <Cell ss:StyleID="s103"><Data ss:Type="Number">0.87760102131985895</Data><NamedCell
      ss:Name="_FilterDatabase"/></Cell>
    <Cell ss:StyleID="s104"><Data ss:Type="Number">1.9093271875258</Data><NamedCell
      ss:Name="_FilterDatabase"/></Cell>
    <Cell ss:StyleID="s104"><Data ss:Type="Number">1.2718438608762901</Data><NamedCell
      ss:Name="_FilterDatabase"/></Cell>
    <Cell ss:StyleID="s105"><Data ss:Type="Number">1.03878408969498</Data><NamedCell
      ss:Name="_FilterDatabase"/></Cell>
    <Cell ss:StyleID="s103"><Data ss:Type="Number">0.47244396840166297</Data><NamedCell
      ss:Name="_FilterDatabase"/></Cell>
    <Cell ss:StyleID="s104"><Data ss:Type="Number">0.62956291856339797</Data><NamedCell
      ss:Name="_FilterDatabase"/></Cell>
    <Cell ss:StyleID="s104"><Data ss:Type="Number">0.95171204702620105</Data><NamedCell
      ss:Name="_FilterDatabase"/></Cell>
    <Cell ss:StyleID="s105"><Data ss:Type="Number">0.60772295970051304</Data><NamedCell
      ss:Name="_FilterDatabase"/></Cell>
    <Cell ss:StyleID="s106"><Data ss:Type="Number">1.2743890398542324</Data><NamedCell
      ss:Name="_FilterDatabase"/></Cell>
    <Cell ss:StyleID="s107"><Data ss:Type="Number">0.6653604734229438</Data><NamedCell
      ss:Name="_FilterDatabase"/></Cell>
    <Cell ss:StyleID="s108"><Data ss:Type="Number">1.91533625870221</Data><NamedCell
      ss:Name="_FilterDatabase"/></Cell>
    <Cell><Data ss:Type="Number">4.9611904240878836E-2</Data><NamedCell
      ss:Name="_FilterDatabase"/></Cell>
   </Row>
   <Row>
    <Cell ss:StyleID="s101"><Data ss:Type="String">Q0QVW7</Data><NamedCell
      ss:Name="_FilterDatabase"/></Cell>
    <Cell ss:StyleID="s102"><Data ss:Type="String">Visfatin isoform 2 OS=Sus scrofa PE=2 SV=1 - [Q0QVW7_PIG]</Data><NamedCell
      ss:Name="_FilterDatabase"/></Cell>
    <Cell ss:StyleID="s103"><Data ss:Type="Number">1.37596662030204</Data><NamedCell
      ss:Name="_FilterDatabase"/></Cell>
    <Cell ss:StyleID="s104"><Data ss:Type="Number">1.5373463680177399</Data><NamedCell
      ss:Name="_FilterDatabase"/></Cell>
    <Cell ss:StyleID="s104"><Data ss:Type="Number">0.99039333581406896</Data><NamedCell
      ss:Name="_FilterDatabase"/></Cell>
    <Cell ss:StyleID="s105"><Data ss:Type="Number">0.65300152578390303</Data><NamedCell
      ss:Name="_FilterDatabase"/></Cell>
    <Cell ss:StyleID="s103"><Data ss:Type="Number">0.50429266467798195</Data><NamedCell
      ss:Name="_FilterDatabase"/></Cell>
    <Cell ss:StyleID="s104"><Data ss:Type="Number">0.36393794500174298</Data><NamedCell
      ss:Name="_FilterDatabase"/></Cell>
    <Cell ss:StyleID="s104"><Data ss:Type="Number">1.04888250629664</Data><NamedCell
      ss:Name="_FilterDatabase"/></Cell>
    <Cell ss:StyleID="s105"><Data ss:Type="Number">0.47645149856492502</Data><NamedCell
      ss:Name="_FilterDatabase"/></Cell>
    <Cell ss:StyleID="s106"><Data ss:Type="Number">1.1391769624794381</Data><NamedCell
      ss:Name="_FilterDatabase"/></Cell>
    <Cell ss:StyleID="s107"><Data ss:Type="Number">0.59839115363532247</Data><NamedCell
      ss:Name="_FilterDatabase"/></Cell>
    <Cell ss:StyleID="s108"><Data ss:Type="Number">1.9037329605539035</Data><NamedCell
      ss:Name="_FilterDatabase"/></Cell>
    <Cell><Data ss:Type="Number">7.4452813100430129E-2</Data><NamedCell
      ss:Name="_FilterDatabase"/></Cell>
   </Row>
   <Row>
    <Cell ss:StyleID="s101"><Data ss:Type="String">P04246</Data><NamedCell
      ss:Name="_FilterDatabase"/></Cell>
    <Cell ss:StyleID="s102"><Data ss:Type="String">Hemoglobin subunit theta OS=Sus scrofa PE=1 SV=1 - [HBT_PIG]</Data><NamedCell
      ss:Name="_FilterDatabase"/></Cell>
    <Cell ss:StyleID="s103"><Data ss:Type="Number">0.740431266850058</Data><NamedCell
      ss:Name="_FilterDatabase"/></Cell>
    <Cell ss:StyleID="s104"><Data ss:Type="Number">1.2631326026546601</Data><NamedCell
      ss:Name="_FilterDatabase"/></Cell>
    <Cell ss:StyleID="s104"><Data ss:Type="Number">2.0192267029300002</Data><NamedCell
      ss:Name="_FilterDatabase"/></Cell>
    <Cell ss:StyleID="s105"><Data ss:Type="Number">1.8077257463637599</Data><NamedCell
      ss:Name="_FilterDatabase"/></Cell>
    <Cell ss:StyleID="s103"><Data ss:Type="Number">0.66500992730213504</Data><NamedCell
      ss:Name="_FilterDatabase"/></Cell>
    <Cell ss:StyleID="s104"><Data ss:Type="Number">1.04557136888633</Data><NamedCell
      ss:Name="_FilterDatabase"/></Cell>
    <Cell ss:StyleID="s104"><Data ss:Type="Number">0.69166416783562001</Data><NamedCell
      ss:Name="_FilterDatabase"/></Cell>
    <Cell ss:StyleID="s105"><Data ss:Type="Number">0.66724746218151498</Data><NamedCell
      ss:Name="_FilterDatabase"/></Cell>
    <Cell ss:StyleID="s106"><Data ss:Type="Number">1.4576290796996196</Data><NamedCell
      ss:Name="_FilterDatabase"/></Cell>
    <Cell ss:StyleID="s107"><Data ss:Type="Number">0.76737323155140003</Data><NamedCell
      ss:Name="_FilterDatabase"/></Cell>
    <Cell ss:StyleID="s108"><Data ss:Type="Number">1.8995047256896465</Data><NamedCell
      ss:Name="_FilterDatabase"/></Cell>
    <Cell><Data ss:Type="Number">6.2259050694974574E-2</Data><NamedCell
      ss:Name="_FilterDatabase"/></Cell>
   </Row>
   <Row>
    <Cell ss:StyleID="s101"><Data ss:Type="String">F1RI38</Data><NamedCell
      ss:Name="_FilterDatabase"/></Cell>
    <Cell ss:StyleID="s102"><Data ss:Type="String">Uncharacterized protein OS=Sus scrofa GN=CAPN12 PE=1 SV=2 - [F1RI38_PIG]</Data><NamedCell
      ss:Name="_FilterDatabase"/></Cell>
    <Cell ss:StyleID="s103"><Data ss:Type="Number">1.5524310941959201</Data><NamedCell
      ss:Name="_FilterDatabase"/></Cell>
    <Cell ss:StyleID="s104"><Data ss:Type="Number">1.0143304845050101</Data><NamedCell
      ss:Name="_FilterDatabase"/></Cell>
    <Cell ss:StyleID="s104"><Data ss:Type="Number">1.12209930205902</Data><NamedCell
      ss:Name="_FilterDatabase"/></Cell>
    <Cell ss:StyleID="s105"><Data ss:Type="Number">1.3436343567136699</Data><NamedCell
      ss:Name="_FilterDatabase"/></Cell>
    <Cell ss:StyleID="s103"><Data ss:Type="Number">0.52918884962007096</Data><NamedCell
      ss:Name="_FilterDatabase"/></Cell>
    <Cell ss:StyleID="s104"><Data ss:Type="Number">0.57866979625678105</Data><NamedCell
      ss:Name="_FilterDatabase"/></Cell>
    <Cell ss:StyleID="s104"><Data ss:Type="Number">0.97863760002003297</Data><NamedCell
      ss:Name="_FilterDatabase"/></Cell>
    <Cell ss:StyleID="s105"><Data ss:Type="Number">0.59992375278822896</Data><NamedCell
      ss:Name="_FilterDatabase"/></Cell>
    <Cell ss:StyleID="s106"><Data ss:Type="Number">1.2581238093684051</Data><NamedCell
      ss:Name="_FilterDatabase"/></Cell>
    <Cell ss:StyleID="s107"><Data ss:Type="Number">0.67160499967127851</Data><NamedCell
      ss:Name="_FilterDatabase"/></Cell>
    <Cell ss:StyleID="s108"><Data ss:Type="Number">1.8733091772458543</Data><NamedCell
      ss:Name="_FilterDatabase"/></Cell>
    <Cell><Data ss:Type="Number">9.9899572299068928E-3</Data><NamedCell
      ss:Name="_FilterDatabase"/></Cell>
   </Row>
   <Row>
    <Cell ss:StyleID="s101"><Data ss:Type="String">D0G781</Data><NamedCell
      ss:Name="_FilterDatabase"/></Cell>
    <Cell ss:StyleID="s102"><Data ss:Type="String">Acyl carrier protein OS=Sus scrofa GN=NDUFAB1 PE=2 SV=1 - [D0G781_PIG]</Data><NamedCell
      ss:Name="_FilterDatabase"/></Cell>
    <Cell ss:StyleID="s103"><Data ss:Type="Number">1.4746580461732901</Data><NamedCell
      ss:Name="_FilterDatabase"/></Cell>
    <Cell ss:StyleID="s104"><Data ss:Type="Number">1.2870028949857599</Data><NamedCell
      ss:Name="_FilterDatabase"/></Cell>
    <Cell ss:StyleID="s104"><Data ss:Type="Number">1.0657411479812</Data><NamedCell
      ss:Name="_FilterDatabase"/></Cell>
    <Cell ss:StyleID="s105"><Data ss:Type="Number">1.13851325060019</Data><NamedCell
      ss:Name="_FilterDatabase"/></Cell>
    <Cell ss:StyleID="s103"><Data ss:Type="Number">0.69311776558740201</Data><NamedCell
      ss:Name="_FilterDatabase"/></Cell>
    <Cell ss:StyleID="s104"><Data ss:Type="Number">0.64387903161987703</Data><NamedCell
      ss:Name="_FilterDatabase"/></Cell>
    <Cell ss:StyleID="s104"><Data ss:Type="Number">0.58181608347209901</Data><NamedCell
      ss:Name="_FilterDatabase"/></Cell>
    <Cell ss:StyleID="s105"><Data ss:Type="Number">0.76541427054854005</Data><NamedCell
      ss:Name="_FilterDatabase"/></Cell>
    <Cell ss:StyleID="s106"><Data ss:Type="Number">1.24147883493511</Data><NamedCell
      ss:Name="_FilterDatabase"/></Cell>
    <Cell ss:StyleID="s107"><Data ss:Type="Number">0.67105678780697953</Data><NamedCell
      ss:Name="_FilterDatabase"/></Cell>
    <Cell ss:StyleID="s108"><Data ss:Type="Number">1.8500354329061712</Data><NamedCell
      ss:Name="_FilterDatabase"/></Cell>
    <Cell><Data ss:Type="Number">1.1502514745929519E-3</Data><NamedCell
      ss:Name="_FilterDatabase"/></Cell>
   </Row>
   <Row>
    <Cell ss:StyleID="s101"><Data ss:Type="String">P50667</Data><NamedCell
      ss:Name="_FilterDatabase"/></Cell>
    <Cell ss:StyleID="s102"><Data ss:Type="String">Cytochrome c oxidase subunit 2 OS=Sus scrofa GN=MT-CO2 PE=3 SV=1 - [COX2_PIG]</Data><NamedCell
      ss:Name="_FilterDatabase"/></Cell>
    <Cell ss:StyleID="s103"><Data ss:Type="Number">1.4232205865169001</Data><NamedCell
      ss:Name="_FilterDatabase"/></Cell>
    <Cell ss:StyleID="s104"><Data ss:Type="Number">1.5240657386564</Data><NamedCell
      ss:Name="_FilterDatabase"/></Cell>
    <Cell ss:StyleID="s104"><Data ss:Type="Number">1.01932718849181</Data><NamedCell
      ss:Name="_FilterDatabase"/></Cell>
    <Cell ss:StyleID="s105"><Data ss:Type="Number">0.78729683179503296</Data><NamedCell
      ss:Name="_FilterDatabase"/></Cell>
    <Cell ss:StyleID="s103"><Data ss:Type="Number">0.58232588929169704</Data><NamedCell
      ss:Name="_FilterDatabase"/></Cell>
    <Cell ss:StyleID="s104"><Data ss:Type="Number">0.72345794192759405</Data><NamedCell
      ss:Name="_FilterDatabase"/></Cell>
    <Cell ss:StyleID="s104"><Data ss:Type="Number">0.77482441707460903</Data><NamedCell
      ss:Name="_FilterDatabase"/></Cell>
    <Cell ss:StyleID="s105"><Data ss:Type="Number">0.48957551408487199</Data><NamedCell
      ss:Name="_FilterDatabase"/></Cell>
    <Cell ss:StyleID="s106"><Data ss:Type="Number">1.1884775863650359</Data><NamedCell
      ss:Name="_FilterDatabase"/></Cell>
    <Cell ss:StyleID="s107"><Data ss:Type="Number">0.64254594059469294</Data><NamedCell
      ss:Name="_FilterDatabase"/></Cell>
    <Cell ss:StyleID="s108"><Data ss:Type="Number">1.8496383079863037</Data><NamedCell
      ss:Name="_FilterDatabase"/></Cell>
    <Cell><Data ss:Type="Number">2.5300886586640002E-2</Data><NamedCell
      ss:Name="_FilterDatabase"/></Cell>
   </Row>
   <Row>
    <Cell ss:StyleID="s101"><Data ss:Type="String">P27917</Data><NamedCell
      ss:Name="_FilterDatabase"/></Cell>
    <Cell ss:StyleID="s102"><Data ss:Type="String">Apolipoprotein C-III OS=Sus scrofa GN=APOC3 PE=1 SV=2 - [APOC3_PIG]</Data><NamedCell
      ss:Name="_FilterDatabase"/></Cell>
    <Cell ss:StyleID="s103"><Data ss:Type="Number">0.65452969774123104</Data><NamedCell
      ss:Name="_FilterDatabase"/></Cell>
    <Cell ss:StyleID="s104"><Data ss:Type="Number">1.0895235011622999</Data><NamedCell
      ss:Name="_FilterDatabase"/></Cell>
    <Cell ss:StyleID="s104"><Data ss:Type="Number">2.3451799818952299</Data><NamedCell
      ss:Name="_FilterDatabase"/></Cell>
    <Cell ss:StyleID="s105"><Data ss:Type="Number">2.17620627846668</Data><NamedCell
      ss:Name="_FilterDatabase"/></Cell>
    <Cell ss:StyleID="s103"><Data ss:Type="Number">0.83507131057905404</Data><NamedCell
      ss:Name="_FilterDatabase"/></Cell>
    <Cell ss:StyleID="s104"><Data ss:Type="Number">0.82022496054722605</Data><NamedCell
      ss:Name="_FilterDatabase"/></Cell>
    <Cell ss:StyleID="s104"><Data ss:Type="Number">0.71513384005819003</Data><NamedCell
      ss:Name="_FilterDatabase"/></Cell>
    <Cell ss:StyleID="s105"><Data ss:Type="Number">1.0234088808575199</Data><NamedCell
      ss:Name="_FilterDatabase"/></Cell>
    <Cell ss:StyleID="s106"><Data ss:Type="Number">1.5663598648163601</Data><NamedCell
      ss:Name="_FilterDatabase"/></Cell>
    <Cell ss:StyleID="s107"><Data ss:Type="Number">0.84845974801049739</Data><NamedCell
      ss:Name="_FilterDatabase"/></Cell>
    <Cell ss:StyleID="s108"><Data ss:Type="Number">1.8461215967984619</Data><NamedCell
      ss:Name="_FilterDatabase"/></Cell>
    <Cell><Data ss:Type="Number">0.13592463371412483</Data><NamedCell
      ss:Name="_FilterDatabase"/></Cell>
   </Row>
   <Row>
    <Cell ss:StyleID="s101"><Data ss:Type="String">I3LAQ0</Data><NamedCell
      ss:Name="_FilterDatabase"/></Cell>
    <Cell ss:StyleID="s102"><Data ss:Type="String">Uncharacterized protein (Fragment) OS=Sus scrofa PE=4 SV=6 - [I3LAQ0_PIG]</Data><NamedCell
      ss:Name="_FilterDatabase"/></Cell>
    <Cell ss:StyleID="s103"><Data ss:Type="Number">0.71663352081544596</Data><NamedCell
      ss:Name="_FilterDatabase"/></Cell>
    <Cell ss:StyleID="s104"><Data ss:Type="Number">0.897408943446656</Data><NamedCell
      ss:Name="_FilterDatabase"/></Cell>
    <Cell ss:StyleID="s104"><Data ss:Type="Number">1.66377845320794</Data><NamedCell
      ss:Name="_FilterDatabase"/></Cell>
    <Cell ss:StyleID="s105"><Data ss:Type="Number">3.1830591011304001</Data><NamedCell
      ss:Name="_FilterDatabase"/></Cell>
    <Cell ss:StyleID="s103"><Data ss:Type="Number">0.75717644565620001</Data><NamedCell
      ss:Name="_FilterDatabase"/></Cell>
    <Cell ss:StyleID="s104"><Data ss:Type="Number">0.92614680655594706</Data><NamedCell
      ss:Name="_FilterDatabase"/></Cell>
    <Cell ss:StyleID="s104"><Data ss:Type="Number">0.91147815113090702</Data><NamedCell
      ss:Name="_FilterDatabase"/></Cell>
    <Cell ss:StyleID="s105"><Data ss:Type="Number">0.985891542320529</Data><NamedCell
      ss:Name="_FilterDatabase"/></Cell>
    <Cell ss:StyleID="s106"><Data ss:Type="Number">1.6152200046501106</Data><NamedCell
      ss:Name="_FilterDatabase"/></Cell>
    <Cell ss:StyleID="s107"><Data ss:Type="Number">0.89517323641589575</Data><NamedCell
      ss:Name="_FilterDatabase"/></Cell>
    <Cell ss:StyleID="s108"><Data ss:Type="Number">1.8043658355081591</Data><NamedCell
      ss:Name="_FilterDatabase"/></Cell>
    <Cell><Data ss:Type="Number">0.24859695537195081</Data><NamedCell
      ss:Name="_FilterDatabase"/></Cell>
   </Row>
   <Row>
    <Cell ss:StyleID="s101"><Data ss:Type="String">F1STY1</Data><NamedCell
      ss:Name="_FilterDatabase"/></Cell>
    <Cell ss:StyleID="s102"><Data ss:Type="String">NADH dehydrogenase [ubiquinone] 1 subunit C2 OS=Sus scrofa GN=NDUFC2 PE=1 SV=2 - [F1STY1_PIG]</Data><NamedCell
      ss:Name="_FilterDatabase"/></Cell>
    <Cell ss:StyleID="s103"><Data ss:Type="Number">1.4194015514631799</Data><NamedCell
      ss:Name="_FilterDatabase"/></Cell>
    <Cell ss:StyleID="s104"><Data ss:Type="Number">1.5733126672016899</Data><NamedCell
      ss:Name="_FilterDatabase"/></Cell>
    <Cell ss:StyleID="s104"><Data ss:Type="Number">0.948798905977147</Data><NamedCell
      ss:Name="_FilterDatabase"/></Cell>
    <Cell ss:StyleID="s105"><Data ss:Type="Number">0.68244145043398896</Data><NamedCell
      ss:Name="_FilterDatabase"/></Cell>
    <Cell ss:StyleID="s103"><Data ss:Type="Number">0.65991771841300095</Data><NamedCell
      ss:Name="_FilterDatabase"/></Cell>
    <Cell ss:StyleID="s104"><Data ss:Type="Number">0.65783790142605603</Data><NamedCell
      ss:Name="_FilterDatabase"/></Cell>
    <Cell ss:StyleID="s104"><Data ss:Type="Number">0.80405323799955997</Data><NamedCell
      ss:Name="_FilterDatabase"/></Cell>
    <Cell ss:StyleID="s105"><Data ss:Type="Number">0.44445187866999197</Data><NamedCell
      ss:Name="_FilterDatabase"/></Cell>
    <Cell ss:StyleID="s106"><Data ss:Type="Number">1.1559886437690015</Data><NamedCell
      ss:Name="_FilterDatabase"/></Cell>
    <Cell ss:StyleID="s107"><Data ss:Type="Number">0.64156518412715213</Data><NamedCell
      ss:Name="_FilterDatabase"/></Cell>
    <Cell ss:StyleID="s108"><Data ss:Type="Number">1.8018257105733086</Data><NamedCell
      ss:Name="_FilterDatabase"/></Cell>
    <Cell><Data ss:Type="Number">5.7305905389932577E-2</Data><NamedCell
      ss:Name="_FilterDatabase"/></Cell>
   </Row>
   <Row>
    <Cell ss:StyleID="s101"><Data ss:Type="String">A5GFY8</Data><NamedCell
      ss:Name="_FilterDatabase"/></Cell>
    <Cell ss:StyleID="s102"><Data ss:Type="String">D-3-phosphoglycerate dehydrogenase OS=Sus scrofa GN=PHGDH PE=3 SV=1 - [SERA_PIG]</Data><NamedCell
      ss:Name="_FilterDatabase"/></Cell>
    <Cell ss:StyleID="s103"><Data ss:Type="Number">1.87312733075363</Data><NamedCell
      ss:Name="_FilterDatabase"/></Cell>
    <Cell ss:StyleID="s104"><Data ss:Type="Number">0.89898093366846799</Data><NamedCell
      ss:Name="_FilterDatabase"/></Cell>
    <Cell ss:StyleID="s104"><Data ss:Type="Number">1.0982954387418</Data><NamedCell
      ss:Name="_FilterDatabase"/></Cell>
    <Cell ss:StyleID="s105"><Data ss:Type="Number">0.71268448086448</Data><NamedCell
      ss:Name="_FilterDatabase"/></Cell>
    <Cell ss:StyleID="s103"><Data ss:Type="Number">0.68063769525781503</Data><NamedCell
      ss:Name="_FilterDatabase"/></Cell>
    <Cell ss:StyleID="s104"><Data ss:Type="Number">0.53197967314948102</Data><NamedCell
      ss:Name="_FilterDatabase"/></Cell>
    <Cell ss:StyleID="s104"><Data ss:Type="Number">0.64296347089367201</Data><NamedCell
      ss:Name="_FilterDatabase"/></Cell>
    <Cell ss:StyleID="s105"><Data ss:Type="Number">0.691562696079004</Data><NamedCell
      ss:Name="_FilterDatabase"/></Cell>
    <Cell ss:StyleID="s106"><Data ss:Type="Number">1.1457720460070944</Data><NamedCell
      ss:Name="_FilterDatabase"/></Cell>
    <Cell ss:StyleID="s107"><Data ss:Type="Number">0.63678588384499302</Data><NamedCell
      ss:Name="_FilterDatabase"/></Cell>
    <Cell ss:StyleID="s108"><Data ss:Type="Number">1.7993050334105698</Data><NamedCell
      ss:Name="_FilterDatabase"/></Cell>
    <Cell><Data ss:Type="Number">9.5473605715612558E-2</Data><NamedCell
      ss:Name="_FilterDatabase"/></Cell>
   </Row>
   <Row>
    <Cell ss:StyleID="s101"><Data ss:Type="String">H6UI30</Data><NamedCell
      ss:Name="_FilterDatabase"/></Cell>
    <Cell ss:StyleID="s102"><Data ss:Type="String">Heart fatty acid-binding protein OS=Sus scrofa GN=H-FABP PE=2 SV=1 - [H6UI30_PIG]</Data><NamedCell
      ss:Name="_FilterDatabase"/></Cell>
    <Cell ss:StyleID="s103"><Data ss:Type="Number">1.21873329006644</Data><NamedCell
      ss:Name="_FilterDatabase"/></Cell>
    <Cell ss:StyleID="s104"><Data ss:Type="Number">1.28854536055851</Data><NamedCell
      ss:Name="_FilterDatabase"/></Cell>
    <Cell ss:StyleID="s104"><Data ss:Type="Number">1.3905879769398799</Data><NamedCell
      ss:Name="_FilterDatabase"/></Cell>
    <Cell ss:StyleID="s105"><Data ss:Type="Number">1.1130767950631</Data><NamedCell
      ss:Name="_FilterDatabase"/></Cell>
    <Cell ss:StyleID="s103"><Data ss:Type="Number">0.59647792736384397</Data><NamedCell
      ss:Name="_FilterDatabase"/></Cell>
    <Cell ss:StyleID="s104"><Data ss:Type="Number">0.57268958039531803</Data><NamedCell
      ss:Name="_FilterDatabase"/></Cell>
    <Cell ss:StyleID="s104"><Data ss:Type="Number">0.90223098846720196</Data><NamedCell
      ss:Name="_FilterDatabase"/></Cell>
    <Cell ss:StyleID="s105"><Data ss:Type="Number">0.73676101786888604</Data><NamedCell
      ss:Name="_FilterDatabase"/></Cell>
    <Cell ss:StyleID="s106"><Data ss:Type="Number">1.2527358556569825</Data><NamedCell
      ss:Name="_FilterDatabase"/></Cell>
    <Cell ss:StyleID="s107"><Data ss:Type="Number">0.70203987852381255</Data><NamedCell
      ss:Name="_FilterDatabase"/></Cell>
    <Cell ss:StyleID="s108"><Data ss:Type="Number">1.7844226431853485</Data><NamedCell
      ss:Name="_FilterDatabase"/></Cell>
    <Cell><Data ss:Type="Number">1.2053694373866223E-3</Data><NamedCell
      ss:Name="_FilterDatabase"/></Cell>
   </Row>
   <Row>
    <Cell ss:StyleID="s101"><Data ss:Type="String">P15175</Data><NamedCell
      ss:Name="_FilterDatabase"/></Cell>
    <Cell ss:StyleID="s102"><Data ss:Type="String">Cathelin OS=Sus scrofa PE=1 SV=2 - [ICTL_PIG]</Data><NamedCell
      ss:Name="_FilterDatabase"/></Cell>
    <Cell ss:StyleID="s103"><Data ss:Type="Number">0.41297760504954101</Data><NamedCell
      ss:Name="_FilterDatabase"/></Cell>
    <Cell ss:StyleID="s104"><Data ss:Type="Number">2.2115864726957999</Data><NamedCell
      ss:Name="_FilterDatabase"/></Cell>
    <Cell ss:StyleID="s104"><Data ss:Type="Number">1.7761938625304601</Data><NamedCell
      ss:Name="_FilterDatabase"/></Cell>
    <Cell ss:StyleID="s105"><Data ss:Type="Number">0.93332718146820104</Data><NamedCell
      ss:Name="_FilterDatabase"/></Cell>
    <Cell ss:StyleID="s103"><Data ss:Type="Number">0.44941988260429999</Data><NamedCell
      ss:Name="_FilterDatabase"/></Cell>
    <Cell ss:StyleID="s104"><Data ss:Type="Number">1.0901118887185699</Data><NamedCell
      ss:Name="_FilterDatabase"/></Cell>
    <Cell ss:StyleID="s104"><Data ss:Type="Number">0.50991235386808897</Data><NamedCell
      ss:Name="_FilterDatabase"/></Cell>
    <Cell ss:StyleID="s105"><Data ss:Type="Number">0.950204078114401</Data><NamedCell
      ss:Name="_FilterDatabase"/></Cell>
    <Cell ss:StyleID="s106"><Data ss:Type="Number">1.3335212804360004</Data><NamedCell
      ss:Name="_FilterDatabase"/></Cell>
    <Cell ss:StyleID="s107"><Data ss:Type="Number">0.74991205082633994</Data><NamedCell
      ss:Name="_FilterDatabase"/></Cell>
    <Cell ss:StyleID="s108"><Data ss:Type="Number">1.7782368998692208</Data><NamedCell
      ss:Name="_FilterDatabase"/></Cell>
    <Cell><Data ss:Type="Number">0.22894312262237723</Data><NamedCell
      ss:Name="_FilterDatabase"/></Cell>
   </Row>
   <Row>
    <Cell ss:StyleID="s101"><Data ss:Type="String">I3LU39</Data><NamedCell
      ss:Name="_FilterDatabase"/></Cell>
    <Cell ss:StyleID="s102"><Data ss:Type="String">Uncharacterized protein (Fragment) OS=Sus scrofa GN=ISG15 PE=1 SV=1 - [I3LU39_PIG]</Data><NamedCell
      ss:Name="_FilterDatabase"/></Cell>
    <Cell ss:StyleID="s103"><Data ss:Type="Number">0.82793375091196897</Data><NamedCell
      ss:Name="_FilterDatabase"/></Cell>
    <Cell ss:StyleID="s104"><Data ss:Type="Number">1.5121064431762801</Data><NamedCell
      ss:Name="_FilterDatabase"/></Cell>
    <Cell ss:StyleID="s104"><Data ss:Type="Number">1.3687079335626899</Data><NamedCell
      ss:Name="_FilterDatabase"/></Cell>
    <Cell ss:StyleID="s105"><Data ss:Type="Number">1.8376605268541899</Data><NamedCell
      ss:Name="_FilterDatabase"/></Cell>
    <Cell ss:StyleID="s103"><Data ss:Type="Number">0.74353910595699202</Data><NamedCell
      ss:Name="_FilterDatabase"/></Cell>
    <Cell ss:StyleID="s104"><Data ss:Type="Number">1.1609520448741899</Data><NamedCell
      ss:Name="_FilterDatabase"/></Cell>
    <Cell ss:StyleID="s104"><Data ss:Type="Number">0.81137810590571002</Data><NamedCell
      ss:Name="_FilterDatabase"/></Cell>
    <Cell ss:StyleID="s105"><Data ss:Type="Number">0.46151220333305598</Data><NamedCell
      ss:Name="_FilterDatabase"/></Cell>
    <Cell ss:StyleID="s106"><Data ss:Type="Number">1.3866021636262822</Data><NamedCell
      ss:Name="_FilterDatabase"/></Cell>
    <Cell ss:StyleID="s107"><Data ss:Type="Number">0.79434536501748698</Data><NamedCell
      ss:Name="_FilterDatabase"/></Cell>
    <Cell ss:StyleID="s108"><Data ss:Type="Number">1.7455910548376612</Data><NamedCell
      ss:Name="_FilterDatabase"/></Cell>
    <Cell><Data ss:Type="Number">5.9165504111214982E-2</Data><NamedCell
      ss:Name="_FilterDatabase"/></Cell>
   </Row>
   <Row>
    <Cell ss:StyleID="s101"><Data ss:Type="String">F1SV23</Data><NamedCell
      ss:Name="_FilterDatabase"/></Cell>
    <Cell ss:StyleID="s102"><Data ss:Type="String">Uncharacterized protein OS=Sus scrofa GN=NDUFS5 PE=1 SV=1 - [F1SV23_PIG]</Data><NamedCell
      ss:Name="_FilterDatabase"/></Cell>
    <Cell ss:StyleID="s103"><Data ss:Type="Number">1.0826215138881801</Data><NamedCell
      ss:Name="_FilterDatabase"/></Cell>
    <Cell ss:StyleID="s104"><Data ss:Type="Number">0.83402247923906903</Data><NamedCell
      ss:Name="_FilterDatabase"/></Cell>
    <Cell ss:StyleID="s104"><Data ss:Type="Number">1.7270036913997899</Data><NamedCell
      ss:Name="_FilterDatabase"/></Cell>
    <Cell ss:StyleID="s105"><Data ss:Type="Number">2.1042039451498198</Data><NamedCell
      ss:Name="_FilterDatabase"/></Cell>
    <Cell ss:StyleID="s103"><Data ss:Type="Number">0.79817641517079296</Data><NamedCell
      ss:Name="_FilterDatabase"/></Cell>
    <Cell ss:StyleID="s104"><Data ss:Type="Number">0.91872023365453104</Data><NamedCell
      ss:Name="_FilterDatabase"/></Cell>
    <Cell ss:StyleID="s104"><Data ss:Type="Number">0.74443618661440503</Data><NamedCell
      ss:Name="_FilterDatabase"/></Cell>
    <Cell ss:StyleID="s105"><Data ss:Type="Number">0.83541706012170402</Data><NamedCell
      ss:Name="_FilterDatabase"/></Cell>
    <Cell ss:StyleID="s106"><Data ss:Type="Number">1.4369629074192147</Data><NamedCell
      ss:Name="_FilterDatabase"/></Cell>
    <Cell ss:StyleID="s107"><Data ss:Type="Number">0.82418747389035829</Data><NamedCell
      ss:Name="_FilterDatabase"/></Cell>
    <Cell ss:StyleID="s108"><Data ss:Type="Number">1.7434903501219359</Data><NamedCell
      ss:Name="_FilterDatabase"/></Cell>
    <Cell><Data ss:Type="Number">8.1938496110113099E-2</Data><NamedCell
      ss:Name="_FilterDatabase"/></Cell>
   </Row>
   <Row>
    <Cell ss:StyleID="s101"><Data ss:Type="String">Q0PY11</Data><NamedCell
      ss:Name="_FilterDatabase"/></Cell>
    <Cell ss:StyleID="s102"><Data ss:Type="String">Elongation factor 1-alpha OS=Sus scrofa GN=EEF1A PE=1 SV=1 - [Q0PY11_PIG]</Data><NamedCell
      ss:Name="_FilterDatabase"/></Cell>
    <Cell ss:StyleID="s103"><Data ss:Type="Number">1.71780764825801</Data><NamedCell
      ss:Name="_FilterDatabase"/></Cell>
    <Cell ss:StyleID="s104"><Data ss:Type="Number">1.4772939660928599</Data><NamedCell
      ss:Name="_FilterDatabase"/></Cell>
    <Cell ss:StyleID="s104"><Data ss:Type="Number">0.518041397080657</Data><NamedCell
      ss:Name="_FilterDatabase"/></Cell>
    <Cell ss:StyleID="s105"><Data ss:Type="Number">0.64320249324021195</Data><NamedCell
      ss:Name="_FilterDatabase"/></Cell>
    <Cell ss:StyleID="s103"><Data ss:Type="Number">0.72632600867587005</Data><NamedCell
      ss:Name="_FilterDatabase"/></Cell>
    <Cell ss:StyleID="s104"><Data ss:Type="Number">0.63851502800857296</Data><NamedCell
      ss:Name="_FilterDatabase"/></Cell>
    <Cell ss:StyleID="s104"><Data ss:Type="Number">0.62708503958454798</Data><NamedCell
      ss:Name="_FilterDatabase"/></Cell>
    <Cell ss:StyleID="s105"><Data ss:Type="Number">0.51315653235796299</Data><NamedCell
      ss:Name="_FilterDatabase"/></Cell>
    <Cell ss:StyleID="s106"><Data ss:Type="Number">1.0890863761679348</Data><NamedCell
      ss:Name="_FilterDatabase"/></Cell>
    <Cell ss:StyleID="s107"><Data ss:Type="Number">0.62627065215673849</Data><NamedCell
      ss:Name="_FilterDatabase"/></Cell>
    <Cell ss:StyleID="s108"><Data ss:Type="Number">1.7390027337499541</Data><NamedCell
      ss:Name="_FilterDatabase"/></Cell>
    <Cell><Data ss:Type="Number">0.17618634289045662</Data><NamedCell
      ss:Name="_FilterDatabase"/></Cell>
   </Row>
   <Row>
    <Cell ss:StyleID="s101"><Data ss:Type="String">A0A0B8RSD1</Data><NamedCell
      ss:Name="_FilterDatabase"/></Cell>
    <Cell ss:StyleID="s102"><Data ss:Type="String">Phosphatidylinositol-3,4, 5-trisphosphate-dependent Rac exchange factor 1 OS=Sus scrofa domesticus GN=PREX1 PE=4 SV=1 - [A0A0B8RSD1_PIG]</Data><NamedCell
      ss:Name="_FilterDatabase"/></Cell>
    <Cell ss:StyleID="s103"><Data ss:Type="Number">0.46422275508760102</Data><NamedCell
      ss:Name="_FilterDatabase"/></Cell>
    <Cell ss:StyleID="s104"><Data ss:Type="Number">0.66970643195442603</Data><NamedCell
      ss:Name="_FilterDatabase"/></Cell>
    <Cell ss:StyleID="s104"><Data ss:Type="Number">2.1559228647509698</Data><NamedCell
      ss:Name="_FilterDatabase"/></Cell>
    <Cell ss:StyleID="s105"><Data ss:Type="Number">2.7716009230951801</Data><NamedCell
      ss:Name="_FilterDatabase"/></Cell>
    <Cell ss:StyleID="s103"><Data ss:Type="Number">0.97442327747098501</Data><NamedCell
      ss:Name="_FilterDatabase"/></Cell>
    <Cell ss:StyleID="s104"><Data ss:Type="Number">0.95352496476228599</Data><NamedCell
      ss:Name="_FilterDatabase"/></Cell>
    <Cell ss:StyleID="s104"><Data ss:Type="Number">0.58999963592251503</Data><NamedCell
      ss:Name="_FilterDatabase"/></Cell>
    <Cell ss:StyleID="s105"><Data ss:Type="Number">0.98416200099691198</Data><NamedCell
      ss:Name="_FilterDatabase"/></Cell>
    <Cell ss:StyleID="s106"><Data ss:Type="Number">1.5153632437220441</Data><NamedCell
      ss:Name="_FilterDatabase"/></Cell>
    <Cell ss:StyleID="s107"><Data ss:Type="Number">0.87552746978817442</Data><NamedCell
      ss:Name="_FilterDatabase"/></Cell>
    <Cell ss:StyleID="s108"><Data ss:Type="Number">1.7308003415228901</Data><NamedCell
      ss:Name="_FilterDatabase"/></Cell>
    <Cell><Data ss:Type="Number">0.30560752466053659</Data><NamedCell
      ss:Name="_FilterDatabase"/></Cell>
   </Row>
   <Row>
    <Cell ss:StyleID="s101"><Data ss:Type="String">F1SLI3</Data><NamedCell
      ss:Name="_FilterDatabase"/></Cell>
    <Cell ss:StyleID="s102"><Data ss:Type="String">Microtubule-associated protein OS=Sus scrofa GN=MAP4 PE=1 SV=2 - [F1SLI3_PIG]</Data><NamedCell
      ss:Name="_FilterDatabase"/></Cell>
    <Cell ss:StyleID="s103"><Data ss:Type="Number">0.72886129194337601</Data><NamedCell
      ss:Name="_FilterDatabase"/></Cell>
    <Cell ss:StyleID="s104"><Data ss:Type="Number">2.23633257206584</Data><NamedCell
      ss:Name="_FilterDatabase"/></Cell>
    <Cell ss:StyleID="s104"><Data ss:Type="Number">0.92595824288453399</Data><NamedCell
      ss:Name="_FilterDatabase"/></Cell>
    <Cell ss:StyleID="s105"><Data ss:Type="Number">1.13149122216131</Data><NamedCell
      ss:Name="_FilterDatabase"/></Cell>
    <Cell ss:StyleID="s103"><Data ss:Type="Number">0.61908152091870094</Data><NamedCell
      ss:Name="_FilterDatabase"/></Cell>
    <Cell ss:StyleID="s104"><Data ss:Type="Number">0.98650800603057498</Data><NamedCell
      ss:Name="_FilterDatabase"/></Cell>
    <Cell ss:StyleID="s104"><Data ss:Type="Number">0.70512173377707499</Data><NamedCell
      ss:Name="_FilterDatabase"/></Cell>
    <Cell ss:StyleID="s105"><Data ss:Type="Number">0.60063870762887095</Data><NamedCell
      ss:Name="_FilterDatabase"/></Cell>
    <Cell ss:StyleID="s106"><Data ss:Type="Number">1.255660832263765</Data><NamedCell
      ss:Name="_FilterDatabase"/></Cell>
    <Cell ss:StyleID="s107"><Data ss:Type="Number">0.72783749208880555</Data><NamedCell
      ss:Name="_FilterDatabase"/></Cell>
    <Cell ss:StyleID="s108"><Data ss:Type="Number">1.7251939422084046</Data><NamedCell
      ss:Name="_FilterDatabase"/></Cell>
    <Cell><Data ss:Type="Number">0.18083344712877866</Data><NamedCell
      ss:Name="_FilterDatabase"/></Cell>
   </Row>
   <Row>
    <Cell ss:StyleID="s101"><Data ss:Type="String">F1SV04</Data><NamedCell
      ss:Name="_FilterDatabase"/></Cell>
    <Cell ss:StyleID="s102"><Data ss:Type="String">Uncharacterized protein (Fragment) OS=Sus scrofa GN=NT5C1A PE=1 SV=1 - [F1SV04_PIG]</Data><NamedCell
      ss:Name="_FilterDatabase"/></Cell>
    <Cell ss:StyleID="s103"><Data ss:Type="Number">1.6293926717776099</Data><NamedCell
      ss:Name="_FilterDatabase"/></Cell>
    <Cell ss:StyleID="s104"><Data ss:Type="Number">1.17988949599098</Data><NamedCell
      ss:Name="_FilterDatabase"/></Cell>
    <Cell ss:StyleID="s104"><Data ss:Type="Number">0.95048447011911696</Data><NamedCell
      ss:Name="_FilterDatabase"/></Cell>
    <Cell ss:StyleID="s105"><Data ss:Type="Number">0.68286643955995796</Data><NamedCell
      ss:Name="_FilterDatabase"/></Cell>
    <Cell ss:StyleID="s103"><Data ss:Type="Number">0.50902426752555596</Data><NamedCell
      ss:Name="_FilterDatabase"/></Cell>
    <Cell ss:StyleID="s104"><Data ss:Type="Number">0.45271476751677497</Data><NamedCell
      ss:Name="_FilterDatabase"/></Cell>
    <Cell ss:StyleID="s104"><Data ss:Type="Number">1.2070552489241799</Data><NamedCell
      ss:Name="_FilterDatabase"/></Cell>
    <Cell ss:StyleID="s105"><Data ss:Type="Number">0.43340025907826502</Data><NamedCell
      ss:Name="_FilterDatabase"/></Cell>
    <Cell ss:StyleID="s106"><Data ss:Type="Number">1.1106582693619163</Data><NamedCell
      ss:Name="_FilterDatabase"/></Cell>
    <Cell ss:StyleID="s107"><Data ss:Type="Number">0.65054863576119393</Data><NamedCell
      ss:Name="_FilterDatabase"/></Cell>
    <Cell ss:StyleID="s108"><Data ss:Type="Number">1.7072640050383892</Data><NamedCell
      ss:Name="_FilterDatabase"/></Cell>
    <Cell><Data ss:Type="Number">0.14367506489635287</Data><NamedCell
      ss:Name="_FilterDatabase"/></Cell>
   </Row>
   <Row>
    <Cell ss:StyleID="s101"><Data ss:Type="String">F1RKM0</Data><NamedCell
      ss:Name="_FilterDatabase"/></Cell>
    <Cell ss:StyleID="s102"><Data ss:Type="String">Uncharacterized protein OS=Sus scrofa GN=LMNB1 PE=1 SV=2 - [F1RKM0_PIG]</Data><NamedCell
      ss:Name="_FilterDatabase"/></Cell>
    <Cell ss:StyleID="s103"><Data ss:Type="Number">1.4187446836663</Data><NamedCell
      ss:Name="_FilterDatabase"/></Cell>
    <Cell ss:StyleID="s104"><Data ss:Type="Number">1.59311715658525</Data><NamedCell
      ss:Name="_FilterDatabase"/></Cell>
    <Cell ss:StyleID="s104"><Data ss:Type="Number">0.77306578333645304</Data><NamedCell
      ss:Name="_FilterDatabase"/></Cell>
    <Cell ss:StyleID="s105"><Data ss:Type="Number">0.82188805522043895</Data><NamedCell
      ss:Name="_FilterDatabase"/></Cell>
    <Cell ss:StyleID="s103"><Data ss:Type="Number">0.78235574879432201</Data><NamedCell
      ss:Name="_FilterDatabase"/></Cell>
    <Cell ss:StyleID="s104"><Data ss:Type="Number">0.73612555383646605</Data><NamedCell
      ss:Name="_FilterDatabase"/></Cell>
    <Cell ss:StyleID="s104"><Data ss:Type="Number">0.60095175756847496</Data><NamedCell
      ss:Name="_FilterDatabase"/></Cell>
    <Cell ss:StyleID="s105"><Data ss:Type="Number">0.60197869677118898</Data><NamedCell
      ss:Name="_FilterDatabase"/></Cell>
    <Cell ss:StyleID="s106"><Data ss:Type="Number">1.1517039197021104</Data><NamedCell
      ss:Name="_FilterDatabase"/></Cell>
    <Cell ss:StyleID="s107"><Data ss:Type="Number">0.68035293924261298</Data><NamedCell
      ss:Name="_FilterDatabase"/></Cell>
    <Cell ss:StyleID="s108"><Data ss:Type="Number">1.6928036218734028</Data><NamedCell
      ss:Name="_FilterDatabase"/></Cell>
    <Cell><Data ss:Type="Number">6.8834686998793498E-2</Data><NamedCell
      ss:Name="_FilterDatabase"/></Cell>
   </Row>
   <Row>
    <Cell ss:StyleID="s101"><Data ss:Type="String">F1SQT3</Data><NamedCell
      ss:Name="_FilterDatabase"/></Cell>
    <Cell ss:StyleID="s102"><Data ss:Type="String">Uncharacterized protein (Fragment) OS=Sus scrofa GN=SLC25A3 PE=1 SV=1 - [F1SQT3_PIG]</Data><NamedCell
      ss:Name="_FilterDatabase"/></Cell>
    <Cell ss:StyleID="s103"><Data ss:Type="Number">1.45902277611625</Data><NamedCell
      ss:Name="_FilterDatabase"/></Cell>
    <Cell ss:StyleID="s104"><Data ss:Type="Number">1.2225130432073299</Data><NamedCell
      ss:Name="_FilterDatabase"/></Cell>
    <Cell ss:StyleID="s104"><Data ss:Type="Number">1.37674162247111</Data><NamedCell
      ss:Name="_FilterDatabase"/></Cell>
    <Cell ss:StyleID="s105"><Data ss:Type="Number">0.54785234213558498</Data><NamedCell
      ss:Name="_FilterDatabase"/></Cell>
    <Cell ss:StyleID="s103"><Data ss:Type="Number">0.88221072261732902</Data><NamedCell
      ss:Name="_FilterDatabase"/></Cell>
    <Cell ss:StyleID="s104"><Data ss:Type="Number">0.61382984669092899</Data><NamedCell
      ss:Name="_FilterDatabase"/></Cell>
    <Cell ss:StyleID="s104"><Data ss:Type="Number">0.84277274658381196</Data><NamedCell
      ss:Name="_FilterDatabase"/></Cell>
    <Cell ss:StyleID="s105"><Data ss:Type="Number">0.39577631446177303</Data><NamedCell
      ss:Name="_FilterDatabase"/></Cell>
    <Cell ss:StyleID="s106"><Data ss:Type="Number">1.1515324459825687</Data><NamedCell
      ss:Name="_FilterDatabase"/></Cell>
    <Cell ss:StyleID="s107"><Data ss:Type="Number">0.68364740758846076</Data><NamedCell
      ss:Name="_FilterDatabase"/></Cell>
    <Cell ss:StyleID="s108"><Data ss:Type="Number">1.6843952499499031</Data><NamedCell
      ss:Name="_FilterDatabase"/></Cell>
    <Cell><Data ss:Type="Number">9.4468449667954868E-2</Data><NamedCell
      ss:Name="_FilterDatabase"/></Cell>
   </Row>
   <Row>
    <Cell ss:StyleID="s101"><Data ss:Type="String">D0G0B3</Data><NamedCell
      ss:Name="_FilterDatabase"/></Cell>
    <Cell ss:StyleID="s102"><Data ss:Type="String">Acetyl-Coenzyme A acyltransferase 2 OS=Sus scrofa GN=ACAA2 PE=1 SV=1 - [D0G0B3_PIG]</Data><NamedCell
      ss:Name="_FilterDatabase"/></Cell>
    <Cell ss:StyleID="s103"><Data ss:Type="Number">0.85033067702866905</Data><NamedCell
      ss:Name="_FilterDatabase"/></Cell>
    <Cell ss:StyleID="s104"><Data ss:Type="Number">0.99113114724628104</Data><NamedCell
      ss:Name="_FilterDatabase"/></Cell>
    <Cell ss:StyleID="s104"><Data ss:Type="Number">1.5847944555479001</Data><NamedCell
      ss:Name="_FilterDatabase"/></Cell>
    <Cell ss:StyleID="s105"><Data ss:Type="Number">2.3021156911488498</Data><NamedCell
      ss:Name="_FilterDatabase"/></Cell>
    <Cell ss:StyleID="s103"><Data ss:Type="Number">0.85947671420432603</Data><NamedCell
      ss:Name="_FilterDatabase"/></Cell>
    <Cell ss:StyleID="s104"><Data ss:Type="Number">0.88619530674791802</Data><NamedCell
      ss:Name="_FilterDatabase"/></Cell>
    <Cell ss:StyleID="s104"><Data ss:Type="Number">0.87967010411763302</Data><NamedCell
      ss:Name="_FilterDatabase"/></Cell>
    <Cell ss:StyleID="s105"><Data ss:Type="Number">0.77558730847919399</Data><NamedCell
      ss:Name="_FilterDatabase"/></Cell>
    <Cell ss:StyleID="s106"><Data ss:Type="Number">1.4320929927429251</Data><NamedCell
      ss:Name="_FilterDatabase"/></Cell>
    <Cell ss:StyleID="s107"><Data ss:Type="Number">0.85023235838726774</Data><NamedCell
      ss:Name="_FilterDatabase"/></Cell>
    <Cell ss:StyleID="s108"><Data ss:Type="Number">1.684354845608721</Data><NamedCell
      ss:Name="_FilterDatabase"/></Cell>
    <Cell><Data ss:Type="Number">0.13001769216935685</Data><NamedCell
      ss:Name="_FilterDatabase"/></Cell>
   </Row>
   <Row>
    <Cell ss:StyleID="s101"><Data ss:Type="String">F1S6Z6</Data><NamedCell
      ss:Name="_FilterDatabase"/></Cell>
    <Cell ss:StyleID="s102"><Data ss:Type="String">Uncharacterized protein OS=Sus scrofa GN=TXLNB PE=1 SV=2 - [F1S6Z6_PIG]</Data><NamedCell
      ss:Name="_FilterDatabase"/></Cell>
    <Cell ss:StyleID="s103"><Data ss:Type="Number">1.3204341864292599</Data><NamedCell
      ss:Name="_FilterDatabase"/></Cell>
    <Cell ss:StyleID="s104"><Data ss:Type="Number">1.6012796376382701</Data><NamedCell
      ss:Name="_FilterDatabase"/></Cell>
    <Cell ss:StyleID="s104"><Data ss:Type="Number">0.86039085306707996</Data><NamedCell
      ss:Name="_FilterDatabase"/></Cell>
    <Cell ss:StyleID="s105"><Data ss:Type="Number">0.87783759511467496</Data><NamedCell
      ss:Name="_FilterDatabase"/></Cell>
    <Cell ss:StyleID="s103"><Data ss:Type="Number">0.71804112056569802</Data><NamedCell
      ss:Name="_FilterDatabase"/></Cell>
    <Cell ss:StyleID="s104"><Data ss:Type="Number">0.54076697390315398</Data><NamedCell
      ss:Name="_FilterDatabase"/></Cell>
    <Cell ss:StyleID="s104"><Data ss:Type="Number">0.74597735992426295</Data><NamedCell
      ss:Name="_FilterDatabase"/></Cell>
    <Cell ss:StyleID="s105"><Data ss:Type="Number">0.76460871399027897</Data><NamedCell
      ss:Name="_FilterDatabase"/></Cell>
    <Cell ss:StyleID="s106"><Data ss:Type="Number">1.1649855680623213</Data><NamedCell
      ss:Name="_FilterDatabase"/></Cell>
    <Cell ss:StyleID="s107"><Data ss:Type="Number">0.69234854209584851</Data><NamedCell
      ss:Name="_FilterDatabase"/></Cell>
    <Cell ss:StyleID="s108"><Data ss:Type="Number">1.6826576460112501</Data><NamedCell
      ss:Name="_FilterDatabase"/></Cell>
    <Cell><Data ss:Type="Number">4.5170918270017436E-2</Data><NamedCell
      ss:Name="_FilterDatabase"/></Cell>
   </Row>
   <Row>
    <Cell ss:StyleID="s101"><Data ss:Type="String">F1S3J0</Data><NamedCell
      ss:Name="_FilterDatabase"/></Cell>
    <Cell ss:StyleID="s102"><Data ss:Type="String">Uncharacterized protein OS=Sus scrofa GN=ACOT6 PE=1 SV=2 - [F1S3J0_PIG]</Data><NamedCell
      ss:Name="_FilterDatabase"/></Cell>
    <Cell ss:StyleID="s103"><Data ss:Type="Number">1.01326287689451</Data><NamedCell
      ss:Name="_FilterDatabase"/></Cell>
    <Cell ss:StyleID="s104"><Data ss:Type="Number">1.14786935086297</Data><NamedCell
      ss:Name="_FilterDatabase"/></Cell>
    <Cell ss:StyleID="s104"><Data ss:Type="Number">0.96220814935431798</Data><NamedCell
      ss:Name="_FilterDatabase"/></Cell>
    <Cell ss:StyleID="s105"><Data ss:Type="Number">1.1949504597162199</Data><NamedCell
      ss:Name="_FilterDatabase"/></Cell>
    <Cell ss:StyleID="s103"><Data ss:Type="Number">0.54141836276162603</Data><NamedCell
      ss:Name="_FilterDatabase"/></Cell>
    <Cell ss:StyleID="s104"><Data ss:Type="Number">0.66592910931363003</Data><NamedCell
      ss:Name="_FilterDatabase"/></Cell>
    <Cell ss:StyleID="s104"><Data ss:Type="Number">0.85445855728028297</Data><NamedCell
      ss:Name="_FilterDatabase"/></Cell>
    <Cell ss:StyleID="s105"><Data ss:Type="Number">0.51360937532497897</Data><NamedCell
      ss:Name="_FilterDatabase"/></Cell>
    <Cell ss:StyleID="s106"><Data ss:Type="Number">1.0795727092070044</Data><NamedCell
      ss:Name="_FilterDatabase"/></Cell>
    <Cell ss:StyleID="s107"><Data ss:Type="Number">0.6438538511701295</Data><NamedCell
      ss:Name="_FilterDatabase"/></Cell>
    <Cell ss:StyleID="s108"><Data ss:Type="Number">1.6767356555295998</Data><NamedCell
      ss:Name="_FilterDatabase"/></Cell>
    <Cell><Data ss:Type="Number">3.7569608594931816E-3</Data><NamedCell
      ss:Name="_FilterDatabase"/></Cell>
   </Row>
   <Row>
    <Cell ss:StyleID="s101"><Data ss:Type="String">Q0QF01</Data><NamedCell
      ss:Name="_FilterDatabase"/></Cell>
    <Cell ss:StyleID="s102"><Data ss:Type="String">Succinate dehydrogenase [ubiquinone] flavoprotein subunit, mitochondrial OS=Sus scrofa GN=SDHA PE=1 SV=2 - [SDHA_PIG]</Data><NamedCell
      ss:Name="_FilterDatabase"/></Cell>
    <Cell ss:StyleID="s103"><Data ss:Type="Number">1.53838361070718</Data><NamedCell
      ss:Name="_FilterDatabase"/></Cell>
    <Cell ss:StyleID="s104"><Data ss:Type="Number">1.40857943265784</Data><NamedCell
      ss:Name="_FilterDatabase"/></Cell>
    <Cell ss:StyleID="s104"><Data ss:Type="Number">0.77912801216366401</Data><NamedCell
      ss:Name="_FilterDatabase"/></Cell>
    <Cell ss:StyleID="s105"><Data ss:Type="Number">0.76072024796581295</Data><NamedCell
      ss:Name="_FilterDatabase"/></Cell>
    <Cell ss:StyleID="s103"><Data ss:Type="Number">0.62680117568695903</Data><NamedCell
      ss:Name="_FilterDatabase"/></Cell>
    <Cell ss:StyleID="s104"><Data ss:Type="Number">0.62929031410190694</Data><NamedCell
      ss:Name="_FilterDatabase"/></Cell>
    <Cell ss:StyleID="s104"><Data ss:Type="Number">0.83928002635152898</Data><NamedCell
      ss:Name="_FilterDatabase"/></Cell>
    <Cell ss:StyleID="s105"><Data ss:Type="Number">0.58979218698302704</Data><NamedCell
      ss:Name="_FilterDatabase"/></Cell>
    <Cell ss:StyleID="s106"><Data ss:Type="Number">1.1217028258736244</Data><NamedCell
      ss:Name="_FilterDatabase"/></Cell>
    <Cell ss:StyleID="s107"><Data ss:Type="Number">0.67129092578085547</Data><NamedCell
      ss:Name="_FilterDatabase"/></Cell>
    <Cell ss:StyleID="s108"><Data ss:Type="Number">1.6709637845451928</Data><NamedCell
      ss:Name="_FilterDatabase"/></Cell>
    <Cell><Data ss:Type="Number">7.8395558762454368E-2</Data><NamedCell
      ss:Name="_FilterDatabase"/></Cell>
   </Row>
   <Row>
    <Cell ss:StyleID="s101"><Data ss:Type="String">Q5S3G4</Data><NamedCell
      ss:Name="_FilterDatabase"/></Cell>
    <Cell ss:StyleID="s102"><Data ss:Type="String">Cytochrome c oxidase subunit 5B, mitochondrial OS=Sus scrofa GN=COX5B PE=2 SV=1 - [COX5B_PIG]</Data><NamedCell
      ss:Name="_FilterDatabase"/></Cell>
    <Cell ss:StyleID="s103"><Data ss:Type="Number">0.71129830870834099</Data><NamedCell
      ss:Name="_FilterDatabase"/></Cell>
    <Cell ss:StyleID="s104"><Data ss:Type="Number">0.76044610616666197</Data><NamedCell
      ss:Name="_FilterDatabase"/></Cell>
    <Cell ss:StyleID="s104"><Data ss:Type="Number">1.9757065160569001</Data><NamedCell
      ss:Name="_FilterDatabase"/></Cell>
    <Cell ss:StyleID="s105"><Data ss:Type="Number">2.7866196187724102</Data><NamedCell
      ss:Name="_FilterDatabase"/></Cell>
    <Cell ss:StyleID="s103"><Data ss:Type="Number">0.97397936518417005</Data><NamedCell
      ss:Name="_FilterDatabase"/></Cell>
    <Cell ss:StyleID="s104"><Data ss:Type="Number">1.1988906947961</Data><NamedCell
      ss:Name="_FilterDatabase"/></Cell>
    <Cell ss:StyleID="s104"><Data ss:Type="Number">0.745293106510176</Data><NamedCell
      ss:Name="_FilterDatabase"/></Cell>
    <Cell ss:StyleID="s105"><Data ss:Type="Number">0.82291834295147304</Data><NamedCell
      ss:Name="_FilterDatabase"/></Cell>
    <Cell ss:StyleID="s106"><Data ss:Type="Number">1.5585176374260783</Data><NamedCell
      ss:Name="_FilterDatabase"/></Cell>
    <Cell ss:StyleID="s107"><Data ss:Type="Number">0.9352703773604798</Data><NamedCell
      ss:Name="_FilterDatabase"/></Cell>
    <Cell ss:StyleID="s108"><Data ss:Type="Number">1.6663819096083499</Data><NamedCell
      ss:Name="_FilterDatabase"/></Cell>
    <Cell><Data ss:Type="Number">0.26994637382179243</Data><NamedCell
      ss:Name="_FilterDatabase"/></Cell>
   </Row>
   <Row>
    <Cell ss:StyleID="s101"><Data ss:Type="String">Q9BG57</Data><NamedCell
      ss:Name="_FilterDatabase"/></Cell>
    <Cell ss:StyleID="s102"><Data ss:Type="String">Translation initiation factor 4E binding protein 1 (Fragment) OS=Sus scrofa PE=2 SV=1 - [Q9BG57_PIG]</Data><NamedCell
      ss:Name="_FilterDatabase"/></Cell>
    <Cell ss:StyleID="s103"><Data ss:Type="Number">1.2231947109565</Data><NamedCell
      ss:Name="_FilterDatabase"/></Cell>
    <Cell ss:StyleID="s104"><Data ss:Type="Number">1.2705196691413201</Data><NamedCell
      ss:Name="_FilterDatabase"/></Cell>
    <Cell ss:StyleID="s104"><Data ss:Type="Number">1.7198479599527901</Data><NamedCell
      ss:Name="_FilterDatabase"/></Cell>
    <Cell ss:StyleID="s105"><Data ss:Type="Number">0.74877725761972502</Data><NamedCell
      ss:Name="_FilterDatabase"/></Cell>
    <Cell ss:StyleID="s103"><Data ss:Type="Number">1.60971440119416</Data><NamedCell
      ss:Name="_FilterDatabase"/></Cell>
    <Cell ss:StyleID="s104"><Data ss:Type="Number">0.42069746038390599</Data><NamedCell
      ss:Name="_FilterDatabase"/></Cell>
    <Cell ss:StyleID="s104"><Data ss:Type="Number">0.45400809429059302</Data><NamedCell
      ss:Name="_FilterDatabase"/></Cell>
    <Cell ss:StyleID="s105"><Data ss:Type="Number">0.49363778142454201</Data><NamedCell
      ss:Name="_FilterDatabase"/></Cell>
    <Cell ss:StyleID="s106"><Data ss:Type="Number">1.2405848994175839</Data><NamedCell
      ss:Name="_FilterDatabase"/></Cell>
    <Cell ss:StyleID="s107"><Data ss:Type="Number">0.74451443432330022</Data><NamedCell
      ss:Name="_FilterDatabase"/></Cell>
    <Cell ss:StyleID="s108"><Data ss:Type="Number">1.6663006682270294</Data><NamedCell
      ss:Name="_FilterDatabase"/></Cell>
    <Cell><Data ss:Type="Number">0.20663085278347856</Data><NamedCell
      ss:Name="_FilterDatabase"/></Cell>
   </Row>
   <Row>
    <Cell ss:StyleID="s101"><Data ss:Type="String">F1RII7</Data><NamedCell
      ss:Name="_FilterDatabase"/></Cell>
    <Cell ss:StyleID="s102"><Data ss:Type="String">Hemoglobin subunit beta OS=Sus scrofa GN=HBB PE=1 SV=1 - [F1RII7_PIG]</Data><NamedCell
      ss:Name="_FilterDatabase"/></Cell>
    <Cell ss:StyleID="s103"><Data ss:Type="Number">0.859175222782393</Data><NamedCell
      ss:Name="_FilterDatabase"/></Cell>
    <Cell ss:StyleID="s104"><Data ss:Type="Number">1.2427179017519301</Data><NamedCell
      ss:Name="_FilterDatabase"/></Cell>
    <Cell ss:StyleID="s104"><Data ss:Type="Number">1.8156258284219999</Data><NamedCell
      ss:Name="_FilterDatabase"/></Cell>
    <Cell ss:StyleID="s105"><Data ss:Type="Number">1.32420226441469</Data><NamedCell
      ss:Name="_FilterDatabase"/></Cell>
    <Cell ss:StyleID="s103"><Data ss:Type="Number">0.76818741642536104</Data><NamedCell
      ss:Name="_FilterDatabase"/></Cell>
    <Cell ss:StyleID="s104"><Data ss:Type="Number">0.84438387906576295</Data><NamedCell
      ss:Name="_FilterDatabase"/></Cell>
    <Cell ss:StyleID="s104"><Data ss:Type="Number">0.75900836619736201</Data><NamedCell
      ss:Name="_FilterDatabase"/></Cell>
    <Cell ss:StyleID="s105"><Data ss:Type="Number">0.78560898377461996</Data><NamedCell
      ss:Name="_FilterDatabase"/></Cell>
    <Cell ss:StyleID="s106"><Data ss:Type="Number">1.3104303043427532</Data><NamedCell
      ss:Name="_FilterDatabase"/></Cell>
    <Cell ss:StyleID="s107"><Data ss:Type="Number">0.78929716136577643</Data><NamedCell
      ss:Name="_FilterDatabase"/></Cell>
    <Cell ss:StyleID="s108"><Data ss:Type="Number">1.6602496100140831</Data><NamedCell
      ss:Name="_FilterDatabase"/></Cell>
    <Cell><Data ss:Type="Number">3.8604988489368566E-2</Data><NamedCell
      ss:Name="_FilterDatabase"/></Cell>
   </Row>
   <Row>
    <Cell ss:StyleID="s101"><Data ss:Type="String">G9B792</Data><NamedCell
      ss:Name="_FilterDatabase"/></Cell>
    <Cell ss:StyleID="s102"><Data ss:Type="String">Ankyrin repeat domain-containing protein 2 OS=Sus scrofa GN=ANKRD2 PE=2 SV=1 - [G9B792_PIG]</Data><NamedCell
      ss:Name="_FilterDatabase"/></Cell>
    <Cell ss:StyleID="s103"><Data ss:Type="Number">1.15771423958805</Data><NamedCell
      ss:Name="_FilterDatabase"/></Cell>
    <Cell ss:StyleID="s104"><Data ss:Type="Number">1.0383230309925899</Data><NamedCell
      ss:Name="_FilterDatabase"/></Cell>
    <Cell ss:StyleID="s104"><Data ss:Type="Number">1.76686471711537</Data><NamedCell
      ss:Name="_FilterDatabase"/></Cell>
    <Cell ss:StyleID="s105"><Data ss:Type="Number">0.93014710785774901</Data><NamedCell
      ss:Name="_FilterDatabase"/></Cell>
    <Cell ss:StyleID="s103"><Data ss:Type="Number">0.583817965749027</Data><NamedCell
      ss:Name="_FilterDatabase"/></Cell>
    <Cell ss:StyleID="s104"><Data ss:Type="Number">0.65982052987398498</Data><NamedCell
      ss:Name="_FilterDatabase"/></Cell>
    <Cell ss:StyleID="s104"><Data ss:Type="Number">0.99057510616245503</Data><NamedCell
      ss:Name="_FilterDatabase"/></Cell>
    <Cell ss:StyleID="s105"><Data ss:Type="Number">0.72992950840238902</Data><NamedCell
      ss:Name="_FilterDatabase"/></Cell>
    <Cell ss:StyleID="s106"><Data ss:Type="Number">1.2232622738884398</Data><NamedCell
      ss:Name="_FilterDatabase"/></Cell>
    <Cell ss:StyleID="s107"><Data ss:Type="Number">0.74103577754696404</Data><NamedCell
      ss:Name="_FilterDatabase"/></Cell>
    <Cell ss:StyleID="s108"><Data ss:Type="Number">1.6507465779017856</Data><NamedCell
      ss:Name="_FilterDatabase"/></Cell>
    <Cell><Data ss:Type="Number">5.8570854822962391E-2</Data><NamedCell
      ss:Name="_FilterDatabase"/></Cell>
   </Row>
   <Row>
    <Cell ss:StyleID="s101"><Data ss:Type="String">Q864V5</Data><NamedCell
      ss:Name="_FilterDatabase"/></Cell>
    <Cell ss:StyleID="s102"><Data ss:Type="String">FUN14 domain-containing protein 2 OS=Sus scrofa GN=FUNDC2 PE=2 SV=1 - [FUND2_PIG]</Data><NamedCell
      ss:Name="_FilterDatabase"/></Cell>
    <Cell ss:StyleID="s103"><Data ss:Type="Number">1.52607252787258</Data><NamedCell
      ss:Name="_FilterDatabase"/></Cell>
    <Cell ss:StyleID="s104"><Data ss:Type="Number">1.04063969982477</Data><NamedCell
      ss:Name="_FilterDatabase"/></Cell>
    <Cell ss:StyleID="s104"><Data ss:Type="Number">1.0000084242132099</Data><NamedCell
      ss:Name="_FilterDatabase"/></Cell>
    <Cell ss:StyleID="s105"><Data ss:Type="Number">1.3246830008639301</Data><NamedCell
      ss:Name="_FilterDatabase"/></Cell>
    <Cell ss:StyleID="s103"><Data ss:Type="Number">0.87883600003111795</Data><NamedCell
      ss:Name="_FilterDatabase"/></Cell>
    <Cell ss:StyleID="s104"><Data ss:Type="Number">0.71098276118023696</Data><NamedCell
      ss:Name="_FilterDatabase"/></Cell>
    <Cell ss:StyleID="s104"><Data ss:Type="Number">0.68391489561114005</Data><NamedCell
      ss:Name="_FilterDatabase"/></Cell>
    <Cell ss:StyleID="s105"><Data ss:Type="Number">0.69172102956169601</Data><NamedCell
      ss:Name="_FilterDatabase"/></Cell>
    <Cell ss:StyleID="s106"><Data ss:Type="Number">1.2228509131936223</Data><NamedCell
      ss:Name="_FilterDatabase"/></Cell>
    <Cell ss:StyleID="s107"><Data ss:Type="Number">0.74136367159604777</Data><NamedCell
      ss:Name="_FilterDatabase"/></Cell>
    <Cell ss:StyleID="s108"><Data ss:Type="Number">1.6494616070962889</Data><NamedCell
      ss:Name="_FilterDatabase"/></Cell>
    <Cell><Data ss:Type="Number">1.0924069273988025E-2</Data><NamedCell
      ss:Name="_FilterDatabase"/></Cell>
   </Row>
   <Row>
    <Cell ss:StyleID="s101"><Data ss:Type="String">I3L717</Data><NamedCell
      ss:Name="_FilterDatabase"/></Cell>
    <Cell ss:StyleID="s102"><Data ss:Type="String">Uncharacterized protein OS=Sus scrofa GN=LOC100514320 PE=4 SV=1 - [I3L717_PIG]</Data><NamedCell
      ss:Name="_FilterDatabase"/></Cell>
    <Cell ss:StyleID="s103"><Data ss:Type="Number">0.54057106323898696</Data><NamedCell
      ss:Name="_FilterDatabase"/></Cell>
    <Cell ss:StyleID="s104"><Data ss:Type="Number">1.1732882946617</Data><NamedCell
      ss:Name="_FilterDatabase"/></Cell>
    <Cell ss:StyleID="s104"><Data ss:Type="Number">2.7048824583173299</Data><NamedCell
      ss:Name="_FilterDatabase"/></Cell>
    <Cell ss:StyleID="s105"><Data ss:Type="Number">1.2633118557076299</Data><NamedCell
      ss:Name="_FilterDatabase"/></Cell>
    <Cell ss:StyleID="s103"><Data ss:Type="Number">1.1715005513767101</Data><NamedCell
      ss:Name="_FilterDatabase"/></Cell>
    <Cell ss:StyleID="s104"><Data ss:Type="Number">0.87104580084487004</Data><NamedCell
      ss:Name="_FilterDatabase"/></Cell>
    <Cell ss:StyleID="s104"><Data ss:Type="Number">0.69963732773421405</Data><NamedCell
      ss:Name="_FilterDatabase"/></Cell>
    <Cell ss:StyleID="s105"><Data ss:Type="Number">0.72054382961917796</Data><NamedCell
      ss:Name="_FilterDatabase"/></Cell>
    <Cell ss:StyleID="s106"><Data ss:Type="Number">1.4205134179814116</Data><NamedCell
      ss:Name="_FilterDatabase"/></Cell>
    <Cell ss:StyleID="s107"><Data ss:Type="Number">0.86568187739374303</Data><NamedCell
      ss:Name="_FilterDatabase"/></Cell>
    <Cell ss:StyleID="s108"><Data ss:Type="Number">1.6409185118418639</Data><NamedCell
      ss:Name="_FilterDatabase"/></Cell>
    <Cell><Data ss:Type="Number">0.28257031616304912</Data><NamedCell
      ss:Name="_FilterDatabase"/></Cell>
   </Row>
   <Row>
    <Cell ss:StyleID="s101"><Data ss:Type="String">A0A0C3SG01</Data><NamedCell
      ss:Name="_FilterDatabase"/></Cell>
    <Cell ss:StyleID="s102"><Data ss:Type="String">Uncharacterized protein OS=Sus scrofa PE=4 SV=1 - [A0A0C3SG01_PIG]</Data><NamedCell
      ss:Name="_FilterDatabase"/></Cell>
    <Cell ss:StyleID="s103"><Data ss:Type="Number">0.69790284754996001</Data><NamedCell
      ss:Name="_FilterDatabase"/></Cell>
    <Cell ss:StyleID="s104"><Data ss:Type="Number">0.905069571936711</Data><NamedCell
      ss:Name="_FilterDatabase"/></Cell>
    <Cell ss:StyleID="s104"><Data ss:Type="Number">1.82004445990338</Data><NamedCell
      ss:Name="_FilterDatabase"/></Cell>
    <Cell ss:StyleID="s105"><Data ss:Type="Number">2.5627126331870902</Data><NamedCell
      ss:Name="_FilterDatabase"/></Cell>
    <Cell ss:StyleID="s103"><Data ss:Type="Number">0.981517104831092</Data><NamedCell
      ss:Name="_FilterDatabase"/></Cell>
    <Cell ss:StyleID="s104"><Data ss:Type="Number">0.97201818801177098</Data><NamedCell
      ss:Name="_FilterDatabase"/></Cell>
    <Cell ss:StyleID="s104"><Data ss:Type="Number">0.76581796798827995</Data><NamedCell
      ss:Name="_FilterDatabase"/></Cell>
    <Cell ss:StyleID="s105"><Data ss:Type="Number">1.0047718738644</Data><NamedCell
      ss:Name="_FilterDatabase"/></Cell>
    <Cell ss:StyleID="s106"><Data ss:Type="Number">1.4964323781442852</Data><NamedCell
      ss:Name="_FilterDatabase"/></Cell>
    <Cell ss:StyleID="s107"><Data ss:Type="Number">0.93103128367388566</Data><NamedCell
      ss:Name="_FilterDatabase"/></Cell>
    <Cell ss:StyleID="s108"><Data ss:Type="Number">1.6072847436869198</Data><NamedCell
      ss:Name="_FilterDatabase"/></Cell>
    <Cell><Data ss:Type="Number">0.24094572010849435</Data><NamedCell
      ss:Name="_FilterDatabase"/></Cell>
   </Row>
   <Row>
    <Cell ss:StyleID="s101"><Data ss:Type="String">F1STB2</Data><NamedCell
      ss:Name="_FilterDatabase"/></Cell>
    <Cell ss:StyleID="s102"><Data ss:Type="String">Uncharacterized protein OS=Sus scrofa GN=HINT2 PE=1 SV=1 - [F1STB2_PIG]</Data><NamedCell
      ss:Name="_FilterDatabase"/></Cell>
    <Cell ss:StyleID="s103"><Data ss:Type="Number">0.79813461430481902</Data><NamedCell
      ss:Name="_FilterDatabase"/></Cell>
    <Cell ss:StyleID="s104"><Data ss:Type="Number">1.0178481043310299</Data><NamedCell
      ss:Name="_FilterDatabase"/></Cell>
    <Cell ss:StyleID="s104"><Data ss:Type="Number">1.75836052579353</Data><NamedCell
      ss:Name="_FilterDatabase"/></Cell>
    <Cell ss:StyleID="s105"><Data ss:Type="Number">2.1906788298925202</Data><NamedCell
      ss:Name="_FilterDatabase"/></Cell>
    <Cell ss:StyleID="s103"><Data ss:Type="Number">0.92479333801367403</Data><NamedCell
      ss:Name="_FilterDatabase"/></Cell>
    <Cell ss:StyleID="s104"><Data ss:Type="Number">1.12473886389469</Data><NamedCell
      ss:Name="_FilterDatabase"/></Cell>
    <Cell ss:StyleID="s104"><Data ss:Type="Number">0.80670506363821903</Data><NamedCell
      ss:Name="_FilterDatabase"/></Cell>
    <Cell ss:StyleID="s105"><Data ss:Type="Number">0.73344906708025703</Data><NamedCell
      ss:Name="_FilterDatabase"/></Cell>
    <Cell ss:StyleID="s106"><Data ss:Type="Number">1.4412555185804747</Data><NamedCell
      ss:Name="_FilterDatabase"/></Cell>
    <Cell ss:StyleID="s107"><Data ss:Type="Number">0.89742158315671006</Data><NamedCell
      ss:Name="_FilterDatabase"/></Cell>
    <Cell ss:StyleID="s108"><Data ss:Type="Number">1.6059960509427584</Data><NamedCell
      ss:Name="_FilterDatabase"/></Cell>
    <Cell><Data ss:Type="Number">0.15510513763426784</Data><NamedCell
      ss:Name="_FilterDatabase"/></Cell>
   </Row>
   <Row>
    <Cell ss:StyleID="s101"><Data ss:Type="String">F1SLD2</Data><NamedCell
      ss:Name="_FilterDatabase"/></Cell>
    <Cell ss:StyleID="s102"><Data ss:Type="String">Uncharacterized protein OS=Sus scrofa GN=FAM136A PE=1 SV=1 - [F1SLD2_PIG]</Data><NamedCell
      ss:Name="_FilterDatabase"/></Cell>
    <Cell ss:StyleID="s103"><Data ss:Type="Number">0.95837823206032702</Data><NamedCell
      ss:Name="_FilterDatabase"/></Cell>
    <Cell ss:StyleID="s104"><Data ss:Type="Number">1.04117278685314</Data><NamedCell
      ss:Name="_FilterDatabase"/></Cell>
    <Cell ss:StyleID="s104"><Data ss:Type="Number">1.91309541946618</Data><NamedCell
      ss:Name="_FilterDatabase"/></Cell>
    <Cell ss:StyleID="s105"><Data ss:Type="Number">1.1488701607679499</Data><NamedCell
      ss:Name="_FilterDatabase"/></Cell>
    <Cell ss:StyleID="s103"><Data ss:Type="Number">0.95089080840963403</Data><NamedCell
      ss:Name="_FilterDatabase"/></Cell>
    <Cell ss:StyleID="s104"><Data ss:Type="Number">0.88650640773741896</Data><NamedCell
      ss:Name="_FilterDatabase"/></Cell>
    <Cell ss:StyleID="s104"><Data ss:Type="Number">0.62996504125169195</Data><NamedCell
      ss:Name="_FilterDatabase"/></Cell>
    <Cell ss:StyleID="s105"><Data ss:Type="Number">0.68719935642466901</Data><NamedCell
      ss:Name="_FilterDatabase"/></Cell>
    <Cell ss:StyleID="s106"><Data ss:Type="Number">1.2653791497868991</Data><NamedCell
      ss:Name="_FilterDatabase"/></Cell>
    <Cell ss:StyleID="s107"><Data ss:Type="Number">0.7886404034558534</Data><NamedCell
      ss:Name="_FilterDatabase"/></Cell>
    <Cell ss:StyleID="s108"><Data ss:Type="Number">1.6045071292847257</Data><NamedCell
      ss:Name="_FilterDatabase"/></Cell>
    <Cell><Data ss:Type="Number">8.6244899247357967E-2</Data><NamedCell
      ss:Name="_FilterDatabase"/></Cell>
   </Row>
   <Row>
    <Cell ss:StyleID="s101"><Data ss:Type="String">A1XQT1</Data><NamedCell
      ss:Name="_FilterDatabase"/></Cell>
    <Cell ss:StyleID="s102"><Data ss:Type="String">COX6B OS=Sus scrofa GN=COX6B PE=2 SV=1 - [A1XQT1_PIG]</Data><NamedCell
      ss:Name="_FilterDatabase"/></Cell>
    <Cell ss:StyleID="s103"><Data ss:Type="Number">0.61150282930108002</Data><NamedCell
      ss:Name="_FilterDatabase"/></Cell>
    <Cell ss:StyleID="s104"><Data ss:Type="Number">0.70111274465701701</Data><NamedCell
      ss:Name="_FilterDatabase"/></Cell>
    <Cell ss:StyleID="s104"><Data ss:Type="Number">2.05380530701358</Data><NamedCell
      ss:Name="_FilterDatabase"/></Cell>
    <Cell ss:StyleID="s105"><Data ss:Type="Number">2.9449894576992</Data><NamedCell
      ss:Name="_FilterDatabase"/></Cell>
    <Cell ss:StyleID="s103"><Data ss:Type="Number">1.01038460485891</Data><NamedCell
      ss:Name="_FilterDatabase"/></Cell>
    <Cell ss:StyleID="s104"><Data ss:Type="Number">1.38584467535474</Data><NamedCell
      ss:Name="_FilterDatabase"/></Cell>
    <Cell ss:StyleID="s104"><Data ss:Type="Number">0.75330514495597001</Data><NamedCell
      ss:Name="_FilterDatabase"/></Cell>
    <Cell ss:StyleID="s105"><Data ss:Type="Number">0.78616909181175598</Data><NamedCell
      ss:Name="_FilterDatabase"/></Cell>
    <Cell ss:StyleID="s106"><Data ss:Type="Number">1.5778525846677192</Data><NamedCell
      ss:Name="_FilterDatabase"/></Cell>
    <Cell ss:StyleID="s107"><Data ss:Type="Number">0.98392587924534403</Data><NamedCell
      ss:Name="_FilterDatabase"/></Cell>
    <Cell ss:StyleID="s108"><Data ss:Type="Number">1.6036295192051537</Data><NamedCell
      ss:Name="_FilterDatabase"/></Cell>
    <Cell><Data ss:Type="Number">0.34620304501267424</Data><NamedCell
      ss:Name="_FilterDatabase"/></Cell>
   </Row>
   <Row>
    <Cell ss:StyleID="s101"><Data ss:Type="String">Q75NG6</Data><NamedCell
      ss:Name="_FilterDatabase"/></Cell>
    <Cell ss:StyleID="s102"><Data ss:Type="String">Troponin T fast skeletal muscle type OS=Sus scrofa GN=tnnt3 PE=2 SV=1 - [Q75NG6_PIG]</Data><NamedCell
      ss:Name="_FilterDatabase"/></Cell>
    <Cell ss:StyleID="s103"><Data ss:Type="Number">0.80856730230545104</Data><NamedCell
      ss:Name="_FilterDatabase"/></Cell>
    <Cell ss:StyleID="s104"><Data ss:Type="Number">0.72810400653204199</Data><NamedCell
      ss:Name="_FilterDatabase"/></Cell>
    <Cell ss:StyleID="s104"><Data ss:Type="Number">2.2916127297503102</Data><NamedCell
      ss:Name="_FilterDatabase"/></Cell>
    <Cell ss:StyleID="s105"><Data ss:Type="Number">1.8753361869023299</Data><NamedCell
      ss:Name="_FilterDatabase"/></Cell>
    <Cell ss:StyleID="s103"><Data ss:Type="Number">0.99988763628497102</Data><NamedCell
      ss:Name="_FilterDatabase"/></Cell>
    <Cell ss:StyleID="s104"><Data ss:Type="Number">1.4193215007042601</Data><NamedCell
      ss:Name="_FilterDatabase"/></Cell>
    <Cell ss:StyleID="s104"><Data ss:Type="Number">0.64479859764332903</Data><NamedCell
      ss:Name="_FilterDatabase"/></Cell>
    <Cell ss:StyleID="s105"><Data ss:Type="Number">0.53173156715413805</Data><NamedCell
      ss:Name="_FilterDatabase"/></Cell>
    <Cell ss:StyleID="s106"><Data ss:Type="Number">1.4259050563725333</Data><NamedCell
      ss:Name="_FilterDatabase"/></Cell>
    <Cell ss:StyleID="s107"><Data ss:Type="Number">0.89893482544667458</Data><NamedCell
      ss:Name="_FilterDatabase"/></Cell>
    <Cell ss:StyleID="s108"><Data ss:Type="Number">1.5862162817688266</Data><NamedCell
      ss:Name="_FilterDatabase"/></Cell>
    <Cell><Data ss:Type="Number">0.27403084121944304</Data><NamedCell
      ss:Name="_FilterDatabase"/></Cell>
   </Row>
   <Row>
    <Cell ss:StyleID="s101"><Data ss:Type="String">F1RSP5</Data><NamedCell
      ss:Name="_FilterDatabase"/></Cell>
    <Cell ss:StyleID="s102"><Data ss:Type="String">Uncharacterized protein OS=Sus scrofa GN=LOC100524618 PE=1 SV=1 - [F1RSP5_PIG]</Data><NamedCell
      ss:Name="_FilterDatabase"/></Cell>
    <Cell ss:StyleID="s103"><Data ss:Type="Number">1.21089145697664</Data><NamedCell
      ss:Name="_FilterDatabase"/></Cell>
    <Cell ss:StyleID="s104"><Data ss:Type="Number">1.45414416014307</Data><NamedCell
      ss:Name="_FilterDatabase"/></Cell>
    <Cell ss:StyleID="s104"><Data ss:Type="Number">1.00675239758376</Data><NamedCell
      ss:Name="_FilterDatabase"/></Cell>
    <Cell ss:StyleID="s105"><Data ss:Type="Number">0.92718257321155695</Data><NamedCell
      ss:Name="_FilterDatabase"/></Cell>
    <Cell ss:StyleID="s103"><Data ss:Type="Number">0.56620783089829196</Data><NamedCell
      ss:Name="_FilterDatabase"/></Cell>
    <Cell ss:StyleID="s104"><Data ss:Type="Number">0.57804579823161195</Data><NamedCell
      ss:Name="_FilterDatabase"/></Cell>
    <Cell ss:StyleID="s104"><Data ss:Type="Number">1.0566253264215599</Data><NamedCell
      ss:Name="_FilterDatabase"/></Cell>
    <Cell ss:StyleID="s105"><Data ss:Type="Number">0.70676743774550299</Data><NamedCell
      ss:Name="_FilterDatabase"/></Cell>
    <Cell ss:StyleID="s106"><Data ss:Type="Number">1.1497426469787566</Data><NamedCell
      ss:Name="_FilterDatabase"/></Cell>
    <Cell ss:StyleID="s107"><Data ss:Type="Number">0.72691159832424179</Data><NamedCell
      ss:Name="_FilterDatabase"/></Cell>
    <Cell ss:StyleID="s108"><Data ss:Type="Number">1.5816815272025819</Data><NamedCell
      ss:Name="_FilterDatabase"/></Cell>
    <Cell><Data ss:Type="Number">4.2032785179773262E-2</Data><NamedCell
      ss:Name="_FilterDatabase"/></Cell>
   </Row>
   <Row>
    <Cell ss:StyleID="s101"><Data ss:Type="String">F1S031</Data><NamedCell
      ss:Name="_FilterDatabase"/></Cell>
    <Cell ss:StyleID="s102"><Data ss:Type="String">Uncharacterized protein OS=Sus scrofa GN=NDUFS6 PE=1 SV=1 - [F1S031_PIG]</Data><NamedCell
      ss:Name="_FilterDatabase"/></Cell>
    <Cell ss:StyleID="s103"><Data ss:Type="Number">0.66522610174955399</Data><NamedCell
      ss:Name="_FilterDatabase"/></Cell>
    <Cell ss:StyleID="s104"><Data ss:Type="Number">0.77393061858578105</Data><NamedCell
      ss:Name="_FilterDatabase"/></Cell>
    <Cell ss:StyleID="s104"><Data ss:Type="Number">1.9222612447992</Data><NamedCell
      ss:Name="_FilterDatabase"/></Cell>
    <Cell ss:StyleID="s105"><Data ss:Type="Number">2.82378792722514</Data><NamedCell
      ss:Name="_FilterDatabase"/></Cell>
    <Cell ss:StyleID="s103"><Data ss:Type="Number">1.07610486725276</Data><NamedCell
      ss:Name="_FilterDatabase"/></Cell>
    <Cell ss:StyleID="s104"><Data ss:Type="Number">1.2557398167691001</Data><NamedCell
      ss:Name="_FilterDatabase"/></Cell>
    <Cell ss:StyleID="s104"><Data ss:Type="Number">0.69139129786974896</Data><NamedCell
      ss:Name="_FilterDatabase"/></Cell>
    <Cell ss:StyleID="s105"><Data ss:Type="Number">0.89560203061858201</Data><NamedCell
      ss:Name="_FilterDatabase"/></Cell>
    <Cell ss:StyleID="s106"><Data ss:Type="Number">1.5463014730899189</Data><NamedCell
      ss:Name="_FilterDatabase"/></Cell>
    <Cell ss:StyleID="s107"><Data ss:Type="Number">0.97970950312754768</Data><NamedCell
      ss:Name="_FilterDatabase"/></Cell>
    <Cell ss:StyleID="s108"><Data ss:Type="Number">1.5783265020433379</Data><NamedCell
      ss:Name="_FilterDatabase"/></Cell>
    <Cell><Data ss:Type="Number">0.32291188852033531</Data><NamedCell
      ss:Name="_FilterDatabase"/></Cell>
   </Row>
   <Row>
    <Cell ss:StyleID="s101"><Data ss:Type="String">F1SNW4</Data><NamedCell
      ss:Name="_FilterDatabase"/></Cell>
    <Cell ss:StyleID="s102"><Data ss:Type="String">MYL3 OS=Sus scrofa GN=MYL3 PE=1 SV=1 - [F1SNW4_PIG]</Data><NamedCell
      ss:Name="_FilterDatabase"/></Cell>
    <Cell ss:StyleID="s103"><Data ss:Type="Number">0.65760236340614897</Data><NamedCell
      ss:Name="_FilterDatabase"/></Cell>
    <Cell ss:StyleID="s104"><Data ss:Type="Number">0.88033090284691795</Data><NamedCell
      ss:Name="_FilterDatabase"/></Cell>
    <Cell ss:StyleID="s104"><Data ss:Type="Number">1.92040807345217</Data><NamedCell
      ss:Name="_FilterDatabase"/></Cell>
    <Cell ss:StyleID="s105"><Data ss:Type="Number">2.49542754094159</Data><NamedCell
      ss:Name="_FilterDatabase"/></Cell>
    <Cell ss:StyleID="s103"><Data ss:Type="Number">1.0150058559592201</Data><NamedCell
      ss:Name="_FilterDatabase"/></Cell>
    <Cell ss:StyleID="s104"><Data ss:Type="Number">1.0171301429472099</Data><NamedCell
      ss:Name="_FilterDatabase"/></Cell>
    <Cell ss:StyleID="s104"><Data ss:Type="Number">0.80369863824604604</Data><NamedCell
      ss:Name="_FilterDatabase"/></Cell>
    <Cell ss:StyleID="s105"><Data ss:Type="Number">0.94224090030810803</Data><NamedCell
      ss:Name="_FilterDatabase"/></Cell>
    <Cell ss:StyleID="s106"><Data ss:Type="Number">1.4884422201617067</Data><NamedCell
      ss:Name="_FilterDatabase"/></Cell>
    <Cell ss:StyleID="s107"><Data ss:Type="Number">0.94451888436514597</Data><NamedCell
      ss:Name="_FilterDatabase"/></Cell>
    <Cell ss:StyleID="s108"><Data ss:Type="Number">1.5758734365191187</Data><NamedCell
      ss:Name="_FilterDatabase"/></Cell>
    <Cell><Data ss:Type="Number">0.25958380753625787</Data><NamedCell
      ss:Name="_FilterDatabase"/></Cell>
   </Row>
   <Row>
    <Cell ss:StyleID="s101"><Data ss:Type="String">F1S5S1</Data><NamedCell
      ss:Name="_FilterDatabase"/></Cell>
    <Cell ss:StyleID="s102"><Data ss:Type="String">Uncharacterized protein OS=Sus scrofa GN=IBA57 PE=1 SV=1 - [F1S5S1_PIG]</Data><NamedCell
      ss:Name="_FilterDatabase"/></Cell>
    <Cell ss:StyleID="s103"><Data ss:Type="Number">1.2014966814958401</Data><NamedCell
      ss:Name="_FilterDatabase"/></Cell>
    <Cell ss:StyleID="s104"><Data ss:Type="Number">1.0730455443711999</Data><NamedCell
      ss:Name="_FilterDatabase"/></Cell>
    <Cell ss:StyleID="s104"><Data ss:Type="Number">1.3001667687745899</Data><NamedCell
      ss:Name="_FilterDatabase"/></Cell>
    <Cell ss:StyleID="s105"><Data ss:Type="Number">1.4979236686136701</Data><NamedCell
      ss:Name="_FilterDatabase"/></Cell>
    <Cell ss:StyleID="s103"><Data ss:Type="Number">0.78662407956175295</Data><NamedCell
      ss:Name="_FilterDatabase"/></Cell>
    <Cell ss:StyleID="s104"><Data ss:Type="Number">0.79316061481656697</Data><NamedCell
      ss:Name="_FilterDatabase"/></Cell>
    <Cell ss:StyleID="s104"><Data ss:Type="Number">0.80141788520417501</Data><NamedCell
      ss:Name="_FilterDatabase"/></Cell>
    <Cell ss:StyleID="s105"><Data ss:Type="Number">0.85663799670027996</Data><NamedCell
      ss:Name="_FilterDatabase"/></Cell>
    <Cell ss:StyleID="s106"><Data ss:Type="Number">1.268158165813825</Data><NamedCell
      ss:Name="_FilterDatabase"/></Cell>
    <Cell ss:StyleID="s107"><Data ss:Type="Number">0.80946014407069367</Data><NamedCell
      ss:Name="_FilterDatabase"/></Cell>
    <Cell ss:StyleID="s108"><Data ss:Type="Number">1.5666715342356266</Data><NamedCell
      ss:Name="_FilterDatabase"/></Cell>
    <Cell><Data ss:Type="Number">2.3574276367971151E-3</Data><NamedCell
      ss:Name="_FilterDatabase"/></Cell>
   </Row>
   <Row>
    <Cell ss:StyleID="s101"><Data ss:Type="String">I3LD72</Data><NamedCell
      ss:Name="_FilterDatabase"/></Cell>
    <Cell ss:StyleID="s102"><Data ss:Type="String">Uncharacterized protein OS=Sus scrofa GN=EHD2 PE=1 SV=1 - [I3LD72_PIG]</Data><NamedCell
      ss:Name="_FilterDatabase"/></Cell>
    <Cell ss:StyleID="s103"><Data ss:Type="Number">1.2331751904905099</Data><NamedCell
      ss:Name="_FilterDatabase"/></Cell>
    <Cell ss:StyleID="s104"><Data ss:Type="Number">1.48422498634651</Data><NamedCell
      ss:Name="_FilterDatabase"/></Cell>
    <Cell ss:StyleID="s104"><Data ss:Type="Number">0.75939626006642602</Data><NamedCell
      ss:Name="_FilterDatabase"/></Cell>
    <Cell ss:StyleID="s105"><Data ss:Type="Number">1.0590789915519201</Data><NamedCell
      ss:Name="_FilterDatabase"/></Cell>
    <Cell ss:StyleID="s103"><Data ss:Type="Number">0.77240695392484404</Data><NamedCell
      ss:Name="_FilterDatabase"/></Cell>
    <Cell ss:StyleID="s104"><Data ss:Type="Number">0.68340296026084302</Data><NamedCell
      ss:Name="_FilterDatabase"/></Cell>
    <Cell ss:StyleID="s104"><Data ss:Type="Number">0.83740771239966105</Data><NamedCell
      ss:Name="_FilterDatabase"/></Cell>
    <Cell ss:StyleID="s105"><Data ss:Type="Number">0.60865082771736501</Data><NamedCell
      ss:Name="_FilterDatabase"/></Cell>
    <Cell ss:StyleID="s106"><Data ss:Type="Number">1.1339688571138415</Data><NamedCell
      ss:Name="_FilterDatabase"/></Cell>
    <Cell ss:StyleID="s107"><Data ss:Type="Number">0.72546711357567828</Data><NamedCell
      ss:Name="_FilterDatabase"/></Cell>
    <Cell ss:StyleID="s108"><Data ss:Type="Number">1.5630878862650881</Data><NamedCell
      ss:Name="_FilterDatabase"/></Cell>
    <Cell><Data ss:Type="Number">4.3643009340885074E-2</Data><NamedCell
      ss:Name="_FilterDatabase"/></Cell>
   </Row>
   <Row>
    <Cell ss:StyleID="s101"><Data ss:Type="String">I3L992</Data><NamedCell
      ss:Name="_FilterDatabase"/></Cell>
    <Cell ss:StyleID="s102"><Data ss:Type="String">Uncharacterized protein (Fragment) OS=Sus scrofa PE=1 SV=1 - [I3L992_PIG]</Data><NamedCell
      ss:Name="_FilterDatabase"/></Cell>
    <Cell ss:StyleID="s103"><Data ss:Type="Number">0.75589995704150703</Data><NamedCell
      ss:Name="_FilterDatabase"/></Cell>
    <Cell ss:StyleID="s104"><Data ss:Type="Number">0.73265839915648401</Data><NamedCell
      ss:Name="_FilterDatabase"/></Cell>
    <Cell ss:StyleID="s104"><Data ss:Type="Number">0.76728630450288104</Data><NamedCell
      ss:Name="_FilterDatabase"/></Cell>
    <Cell ss:StyleID="s105"><Data ss:Type="Number">4.15826370758188</Data><NamedCell
      ss:Name="_FilterDatabase"/></Cell>
    <Cell ss:StyleID="s103"><Data ss:Type="Number">0.85092946943097603</Data><NamedCell
      ss:Name="_FilterDatabase"/></Cell>
    <Cell ss:StyleID="s104"><Data ss:Type="Number">0.94101843644159799</Data><NamedCell
      ss:Name="_FilterDatabase"/></Cell>
    <Cell ss:StyleID="s104"><Data ss:Type="Number">1.24915798191335</Data><NamedCell
      ss:Name="_FilterDatabase"/></Cell>
    <Cell ss:StyleID="s105"><Data ss:Type="Number">1.0857053076820999</Data><NamedCell
      ss:Name="_FilterDatabase"/></Cell>
    <Cell ss:StyleID="s106"><Data ss:Type="Number">1.6035270920706881</Data><NamedCell
      ss:Name="_FilterDatabase"/></Cell>
    <Cell ss:StyleID="s107"><Data ss:Type="Number">1.031702798867006</Data><NamedCell
      ss:Name="_FilterDatabase"/></Cell>
    <Cell ss:StyleID="s108"><Data ss:Type="Number">1.5542529242255108</Data><NamedCell
      ss:Name="_FilterDatabase"/></Cell>
    <Cell><Data ss:Type="Number">0.52899148128876305</Data><NamedCell
      ss:Name="_FilterDatabase"/></Cell>
   </Row>
   <Row>
    <Cell ss:StyleID="s101"><Data ss:Type="String">A0A075B7I6</Data><NamedCell
      ss:Name="_FilterDatabase"/></Cell>
    <Cell ss:StyleID="s102"><Data ss:Type="String">Uncharacterized protein OS=Sus scrofa PE=4 SV=1 - [A0A075B7I6_PIG]</Data><NamedCell
      ss:Name="_FilterDatabase"/></Cell>
    <Cell ss:StyleID="s103"><Data ss:Type="Number">0.62755775198266395</Data><NamedCell
      ss:Name="_FilterDatabase"/></Cell>
    <Cell ss:StyleID="s104"><Data ss:Type="Number">0.72700512744163004</Data><NamedCell
      ss:Name="_FilterDatabase"/></Cell>
    <Cell ss:StyleID="s104"><Data ss:Type="Number">2.0600339971298598</Data><NamedCell
      ss:Name="_FilterDatabase"/></Cell>
    <Cell ss:StyleID="s105"><Data ss:Type="Number">2.7984240797356699</Data><NamedCell
      ss:Name="_FilterDatabase"/></Cell>
    <Cell ss:StyleID="s103"><Data ss:Type="Number">1.12959642092642</Data><NamedCell
      ss:Name="_FilterDatabase"/></Cell>
    <Cell ss:StyleID="s104"><Data ss:Type="Number">1.08820953243616</Data><NamedCell
      ss:Name="_FilterDatabase"/></Cell>
    <Cell ss:StyleID="s104"><Data ss:Type="Number">0.758907103294158</Data><NamedCell
      ss:Name="_FilterDatabase"/></Cell>
    <Cell ss:StyleID="s105"><Data ss:Type="Number">1.03593400045378</Data><NamedCell
      ss:Name="_FilterDatabase"/></Cell>
    <Cell ss:StyleID="s106"><Data ss:Type="Number">1.5532552390724559</Data><NamedCell
      ss:Name="_FilterDatabase"/></Cell>
    <Cell ss:StyleID="s107"><Data ss:Type="Number">1.0031617642776296</Data><NamedCell
      ss:Name="_FilterDatabase"/></Cell>
    <Cell ss:StyleID="s108"><Data ss:Type="Number">1.5483596907134365</Data><NamedCell
      ss:Name="_FilterDatabase"/></Cell>
    <Cell><Data ss:Type="Number">0.34325266986318054</Data><NamedCell
      ss:Name="_FilterDatabase"/></Cell>
   </Row>
   <Row>
    <Cell ss:StyleID="s101"><Data ss:Type="String">K9IW73</Data><NamedCell
      ss:Name="_FilterDatabase"/></Cell>
    <Cell ss:StyleID="s102"><Data ss:Type="String">Dihydrolipoyllysine-residue succinyltransferase OS=Sus scrofa GN=DLST-tv1 PE=2 SV=1 - [K9IW73_PIG]</Data><NamedCell
      ss:Name="_FilterDatabase"/></Cell>
    <Cell ss:StyleID="s103"><Data ss:Type="Number">0.99683556965277098</Data><NamedCell
      ss:Name="_FilterDatabase"/></Cell>
    <Cell ss:StyleID="s104"><Data ss:Type="Number">1.01798773801408</Data><NamedCell
      ss:Name="_FilterDatabase"/></Cell>
    <Cell ss:StyleID="s104"><Data ss:Type="Number">1.39225732285627</Data><NamedCell
      ss:Name="_FilterDatabase"/></Cell>
    <Cell ss:StyleID="s105"><Data ss:Type="Number">1.91103739382535</Data><NamedCell
      ss:Name="_FilterDatabase"/></Cell>
    <Cell ss:StyleID="s103"><Data ss:Type="Number">0.83293753878538002</Data><NamedCell
      ss:Name="_FilterDatabase"/></Cell>
    <Cell ss:StyleID="s104"><Data ss:Type="Number">0.87971506304017</Data><NamedCell
      ss:Name="_FilterDatabase"/></Cell>
    <Cell ss:StyleID="s104"><Data ss:Type="Number">0.90475157127250605</Data><NamedCell
      ss:Name="_FilterDatabase"/></Cell>
    <Cell ss:StyleID="s105"><Data ss:Type="Number">0.82802802482946203</Data><NamedCell
      ss:Name="_FilterDatabase"/></Cell>
    <Cell ss:StyleID="s106"><Data ss:Type="Number">1.3295295060871177</Data><NamedCell
      ss:Name="_FilterDatabase"/></Cell>
    <Cell ss:StyleID="s107"><Data ss:Type="Number">0.86135804948187955</Data><NamedCell
      ss:Name="_FilterDatabase"/></Cell>
    <Cell ss:StyleID="s108"><Data ss:Type="Number">1.5435271161474031</Data><NamedCell
      ss:Name="_FilterDatabase"/></Cell>
    <Cell><Data ss:Type="Number">7.2162816146319045E-2</Data><NamedCell
      ss:Name="_FilterDatabase"/></Cell>
   </Row>
   <Row>
    <Cell ss:StyleID="s101"><Data ss:Type="String">F1SJ34</Data><NamedCell
      ss:Name="_FilterDatabase"/></Cell>
    <Cell ss:StyleID="s102"><Data ss:Type="String">Uncharacterized protein OS=Sus scrofa GN=COX5A PE=1 SV=1 - [F1SJ34_PIG]</Data><NamedCell
      ss:Name="_FilterDatabase"/></Cell>
    <Cell ss:StyleID="s103"><Data ss:Type="Number">0.53243603925153604</Data><NamedCell
      ss:Name="_FilterDatabase"/></Cell>
    <Cell ss:StyleID="s104"><Data ss:Type="Number">0.69927684286894298</Data><NamedCell
      ss:Name="_FilterDatabase"/></Cell>
    <Cell ss:StyleID="s104"><Data ss:Type="Number">2.1555105013283198</Data><NamedCell
      ss:Name="_FilterDatabase"/></Cell>
    <Cell ss:StyleID="s105"><Data ss:Type="Number">2.9083222019396899</Data><NamedCell
      ss:Name="_FilterDatabase"/></Cell>
    <Cell ss:StyleID="s103"><Data ss:Type="Number">1.1439529859517901</Data><NamedCell
      ss:Name="_FilterDatabase"/></Cell>
    <Cell ss:StyleID="s104"><Data ss:Type="Number">1.37162774953529</Data><NamedCell
      ss:Name="_FilterDatabase"/></Cell>
    <Cell ss:StyleID="s104"><Data ss:Type="Number">0.76412882498914303</Data><NamedCell
      ss:Name="_FilterDatabase"/></Cell>
    <Cell ss:StyleID="s105"><Data ss:Type="Number">0.81701579469971497</Data><NamedCell
      ss:Name="_FilterDatabase"/></Cell>
    <Cell ss:StyleID="s106"><Data ss:Type="Number">1.5738863963471221</Data><NamedCell
      ss:Name="_FilterDatabase"/></Cell>
    <Cell ss:StyleID="s107"><Data ss:Type="Number">1.0241813387939844</Data><NamedCell
      ss:Name="_FilterDatabase"/></Cell>
    <Cell ss:StyleID="s108"><Data ss:Type="Number">1.5367262971227713</Data><NamedCell
      ss:Name="_FilterDatabase"/></Cell>
    <Cell><Data ss:Type="Number">0.38940204976110937</Data><NamedCell
      ss:Name="_FilterDatabase"/></Cell>
   </Row>
   <Row>
    <Cell ss:StyleID="s101"><Data ss:Type="String">F1RL20</Data><NamedCell
      ss:Name="_FilterDatabase"/></Cell>
    <Cell ss:StyleID="s102"><Data ss:Type="String">Uncharacterized protein OS=Sus scrofa GN=CHCHD10 PE=1 SV=1 - [F1RL20_PIG]</Data><NamedCell
      ss:Name="_FilterDatabase"/></Cell>
    <Cell ss:StyleID="s103"><Data ss:Type="Number">0.79946947713112904</Data><NamedCell
      ss:Name="_FilterDatabase"/></Cell>
    <Cell ss:StyleID="s104"><Data ss:Type="Number">0.798662747525962</Data><NamedCell
      ss:Name="_FilterDatabase"/></Cell>
    <Cell ss:StyleID="s104"><Data ss:Type="Number">1.5067075328069099</Data><NamedCell
      ss:Name="_FilterDatabase"/></Cell>
    <Cell ss:StyleID="s105"><Data ss:Type="Number">2.7946418908349702</Data><NamedCell
      ss:Name="_FilterDatabase"/></Cell>
    <Cell ss:StyleID="s103"><Data ss:Type="Number">0.92162453102269004</Data><NamedCell
      ss:Name="_FilterDatabase"/></Cell>
    <Cell ss:StyleID="s104"><Data ss:Type="Number">0.93484914464341196</Data><NamedCell
      ss:Name="_FilterDatabase"/></Cell>
    <Cell ss:StyleID="s104"><Data ss:Type="Number">1.03654879370223</Data><NamedCell
      ss:Name="_FilterDatabase"/></Cell>
    <Cell ss:StyleID="s105"><Data ss:Type="Number">0.97031192577325498</Data><NamedCell
      ss:Name="_FilterDatabase"/></Cell>
    <Cell ss:StyleID="s106"><Data ss:Type="Number">1.4748704120747429</Data><NamedCell
      ss:Name="_FilterDatabase"/></Cell>
    <Cell ss:StyleID="s107"><Data ss:Type="Number">0.96583359878539676</Data><NamedCell
      ss:Name="_FilterDatabase"/></Cell>
    <Cell ss:StyleID="s108"><Data ss:Type="Number">1.5270440104066534</Data><NamedCell
      ss:Name="_FilterDatabase"/></Cell>
    <Cell><Data ss:Type="Number">0.32149260995821011</Data><NamedCell
      ss:Name="_FilterDatabase"/></Cell>
   </Row>
   <Row>
    <Cell ss:StyleID="s101"><Data ss:Type="String">F1RVN1</Data><NamedCell
      ss:Name="_FilterDatabase"/></Cell>
    <Cell ss:StyleID="s102"><Data ss:Type="String">Uncharacterized protein OS=Sus scrofa GN=NDUFV1 PE=1 SV=1 - [F1RVN1_PIG]</Data><NamedCell
      ss:Name="_FilterDatabase"/></Cell>
    <Cell ss:StyleID="s103"><Data ss:Type="Number">1.40419572953205</Data><NamedCell
      ss:Name="_FilterDatabase"/></Cell>
    <Cell ss:StyleID="s104"><Data ss:Type="Number">1.28257225964023</Data><NamedCell
      ss:Name="_FilterDatabase"/></Cell>
    <Cell ss:StyleID="s104"><Data ss:Type="Number">1.1094707761258999</Data><NamedCell
      ss:Name="_FilterDatabase"/></Cell>
    <Cell ss:StyleID="s105"><Data ss:Type="Number">0.72835074187473103</Data><NamedCell
      ss:Name="_FilterDatabase"/></Cell>
    <Cell ss:StyleID="s103"><Data ss:Type="Number">0.70989666101204996</Data><NamedCell
      ss:Name="_FilterDatabase"/></Cell>
    <Cell ss:StyleID="s104"><Data ss:Type="Number">0.84145721071749802</Data><NamedCell
      ss:Name="_FilterDatabase"/></Cell>
    <Cell ss:StyleID="s104"><Data ss:Type="Number">0.86248571108014205</Data><NamedCell
      ss:Name="_FilterDatabase"/></Cell>
    <Cell ss:StyleID="s105"><Data ss:Type="Number">0.56736706507294199</Data><NamedCell
      ss:Name="_FilterDatabase"/></Cell>
    <Cell ss:StyleID="s106"><Data ss:Type="Number">1.1311473767932276</Data><NamedCell
      ss:Name="_FilterDatabase"/></Cell>
    <Cell ss:StyleID="s107"><Data ss:Type="Number">0.74530166197065795</Data><NamedCell
      ss:Name="_FilterDatabase"/></Cell>
    <Cell ss:StyleID="s108"><Data ss:Type="Number">1.5177040848162771</Data><NamedCell
      ss:Name="_FilterDatabase"/></Cell>
    <Cell><Data ss:Type="Number">5.4964733815020823E-2</Data><NamedCell
      ss:Name="_FilterDatabase"/></Cell>
   </Row>
   <Row>
    <Cell ss:StyleID="s101"><Data ss:Type="String">F1RK10</Data><NamedCell
      ss:Name="_FilterDatabase"/></Cell>
    <Cell ss:StyleID="s102"><Data ss:Type="String">Succinyl-CoA ligase subunit beta OS=Sus scrofa GN=SUCLA2 PE=1 SV=2 - [F1RK10_PIG]</Data><NamedCell
      ss:Name="_FilterDatabase"/></Cell>
    <Cell ss:StyleID="s103"><Data ss:Type="Number">1.4670777689857</Data><NamedCell
      ss:Name="_FilterDatabase"/></Cell>
    <Cell ss:StyleID="s104"><Data ss:Type="Number">1.2356660024812001</Data><NamedCell
      ss:Name="_FilterDatabase"/></Cell>
    <Cell ss:StyleID="s104"><Data ss:Type="Number">0.89443566466558599</Data><NamedCell
      ss:Name="_FilterDatabase"/></Cell>
    <Cell ss:StyleID="s105"><Data ss:Type="Number">0.79045617176890104</Data><NamedCell
      ss:Name="_FilterDatabase"/></Cell>
    <Cell ss:StyleID="s103"><Data ss:Type="Number">0.71027692712274204</Data><NamedCell
      ss:Name="_FilterDatabase"/></Cell>
    <Cell ss:StyleID="s104"><Data ss:Type="Number">0.64306333445379504</Data><NamedCell
      ss:Name="_FilterDatabase"/></Cell>
    <Cell ss:StyleID="s104"><Data ss:Type="Number">0.91356614798145996</Data><NamedCell
      ss:Name="_FilterDatabase"/></Cell>
    <Cell ss:StyleID="s105"><Data ss:Type="Number">0.63367549656559896</Data><NamedCell
      ss:Name="_FilterDatabase"/></Cell>
    <Cell ss:StyleID="s106"><Data ss:Type="Number">1.0969089019753469</Data><NamedCell
      ss:Name="_FilterDatabase"/></Cell>
    <Cell ss:StyleID="s107"><Data ss:Type="Number">0.725145476530899</Data><NamedCell
      ss:Name="_FilterDatabase"/></Cell>
    <Cell ss:StyleID="s108"><Data ss:Type="Number">1.5126742667181303</Data><NamedCell
      ss:Name="_FilterDatabase"/></Cell>
    <Cell><Data ss:Type="Number">6.9900783570357963E-2</Data><NamedCell
      ss:Name="_FilterDatabase"/></Cell>
   </Row>
   <Row>
    <Cell ss:StyleID="s101"><Data ss:Type="String">F2Z5B6</Data><NamedCell
      ss:Name="_FilterDatabase"/></Cell>
    <Cell ss:StyleID="s102"><Data ss:Type="String">Tropomyosin alpha-1 chain OS=Sus scrofa GN=TPM1 PE=1 SV=1 - [F2Z5B6_PIG]</Data><NamedCell
      ss:Name="_FilterDatabase"/></Cell>
    <Cell ss:StyleID="s103"><Data ss:Type="Number">1.7466969899497999</Data><NamedCell
      ss:Name="_FilterDatabase"/></Cell>
    <Cell ss:StyleID="s104"><Data ss:Type="Number">1.1764274946048201</Data><NamedCell
      ss:Name="_FilterDatabase"/></Cell>
    <Cell ss:StyleID="s104"><Data ss:Type="Number">0.626880844002635</Data><NamedCell
      ss:Name="_FilterDatabase"/></Cell>
    <Cell ss:StyleID="s105"><Data ss:Type="Number">0.6288549702938</Data><NamedCell
      ss:Name="_FilterDatabase"/></Cell>
    <Cell ss:StyleID="s103"><Data ss:Type="Number">0.80082166357515405</Data><NamedCell
      ss:Name="_FilterDatabase"/></Cell>
    <Cell ss:StyleID="s104"><Data ss:Type="Number">0.58700381733330598</Data><NamedCell
      ss:Name="_FilterDatabase"/></Cell>
    <Cell ss:StyleID="s104"><Data ss:Type="Number">0.76082480096764504</Data><NamedCell
      ss:Name="_FilterDatabase"/></Cell>
    <Cell ss:StyleID="s105"><Data ss:Type="Number">0.62999337444150405</Data><NamedCell
      ss:Name="_FilterDatabase"/></Cell>
    <Cell ss:StyleID="s106"><Data ss:Type="Number">1.0447150747127636</Data><NamedCell
      ss:Name="_FilterDatabase"/></Cell>
    <Cell ss:StyleID="s107"><Data ss:Type="Number">0.69466091407940223</Data><NamedCell
      ss:Name="_FilterDatabase"/></Cell>
    <Cell ss:StyleID="s108"><Data ss:Type="Number">1.5039209109631133</Data><NamedCell
      ss:Name="_FilterDatabase"/></Cell>
    <Cell><Data ss:Type="Number">0.24582270632942538</Data><NamedCell
      ss:Name="_FilterDatabase"/></Cell>
   </Row>
   <Row>
    <Cell ss:StyleID="s101"><Data ss:Type="String">K7GLU6</Data><NamedCell
      ss:Name="_FilterDatabase"/></Cell>
    <Cell ss:StyleID="s102"><Data ss:Type="String">Uncharacterized protein (Fragment) OS=Sus scrofa GN=ERAP1 PE=1 SV=1 - [K7GLU6_PIG]</Data><NamedCell
      ss:Name="_FilterDatabase"/></Cell>
    <Cell ss:StyleID="s103"><Data ss:Type="Number">0.87856313897766103</Data><NamedCell
      ss:Name="_FilterDatabase"/></Cell>
    <Cell ss:StyleID="s104"><Data ss:Type="Number">0.77012802722156604</Data><NamedCell
      ss:Name="_FilterDatabase"/></Cell>
    <Cell ss:StyleID="s104"><Data ss:Type="Number">2.59197666901927</Data><NamedCell
      ss:Name="_FilterDatabase"/></Cell>
    <Cell ss:StyleID="s105"><Data ss:Type="Number">0.93897437493589297</Data><NamedCell
      ss:Name="_FilterDatabase"/></Cell>
    <Cell ss:StyleID="s103"><Data ss:Type="Number">0.787065861997847</Data><NamedCell
      ss:Name="_FilterDatabase"/></Cell>
    <Cell ss:StyleID="s104"><Data ss:Type="Number">0.71275145431470199</Data><NamedCell
      ss:Name="_FilterDatabase"/></Cell>
    <Cell ss:StyleID="s104"><Data ss:Type="Number">1.09736467883443</Data><NamedCell
      ss:Name="_FilterDatabase"/></Cell>
    <Cell ss:StyleID="s105"><Data ss:Type="Number">0.84714435806191601</Data><NamedCell
      ss:Name="_FilterDatabase"/></Cell>
    <Cell ss:StyleID="s106"><Data ss:Type="Number">1.2949105525385975</Data><NamedCell
      ss:Name="_FilterDatabase"/></Cell>
    <Cell ss:StyleID="s107"><Data ss:Type="Number">0.86108158830222381</Data><NamedCell
      ss:Name="_FilterDatabase"/></Cell>
    <Cell ss:StyleID="s108"><Data ss:Type="Number">1.5038186510197542</Data><NamedCell
      ss:Name="_FilterDatabase"/></Cell>
    <Cell><Data ss:Type="Number">0.36395381254256626</Data><NamedCell
      ss:Name="_FilterDatabase"/></Cell>
   </Row>
   <Row>
    <Cell ss:StyleID="s101"><Data ss:Type="String">Q2EN81</Data><NamedCell
      ss:Name="_FilterDatabase"/></Cell>
    <Cell ss:StyleID="s102"><Data ss:Type="String">ATP synthase subunit O, mitochondrial OS=Sus scrofa GN=ATP5O PE=1 SV=1 - [ATPO_PIG]</Data><NamedCell
      ss:Name="_FilterDatabase"/></Cell>
    <Cell ss:StyleID="s103"><Data ss:Type="Number">1.3130727123430299</Data><NamedCell
      ss:Name="_FilterDatabase"/></Cell>
    <Cell ss:StyleID="s104"><Data ss:Type="Number">1.36217369753366</Data><NamedCell
      ss:Name="_FilterDatabase"/></Cell>
    <Cell ss:StyleID="s104"><Data ss:Type="Number">0.87342084190006897</Data><NamedCell
      ss:Name="_FilterDatabase"/></Cell>
    <Cell ss:StyleID="s105"><Data ss:Type="Number">0.78045287057165202</Data><NamedCell
      ss:Name="_FilterDatabase"/></Cell>
    <Cell ss:StyleID="s103"><Data ss:Type="Number">0.64286487112170398</Data><NamedCell
      ss:Name="_FilterDatabase"/></Cell>
    <Cell ss:StyleID="s104"><Data ss:Type="Number">0.67059319339651002</Data><NamedCell
      ss:Name="_FilterDatabase"/></Cell>
    <Cell ss:StyleID="s104"><Data ss:Type="Number">0.90158293138325996</Data><NamedCell
      ss:Name="_FilterDatabase"/></Cell>
    <Cell ss:StyleID="s105"><Data ss:Type="Number">0.66376161617297202</Data><NamedCell
      ss:Name="_FilterDatabase"/></Cell>
    <Cell ss:StyleID="s106"><Data ss:Type="Number">1.0822800305871028</Data><NamedCell
      ss:Name="_FilterDatabase"/></Cell>
    <Cell ss:StyleID="s107"><Data ss:Type="Number">0.71970065301861164</Data><NamedCell
      ss:Name="_FilterDatabase"/></Cell>
    <Cell ss:StyleID="s108"><Data ss:Type="Number">1.5037919252229923</Data><NamedCell
      ss:Name="_FilterDatabase"/></Cell>
    <Cell><Data ss:Type="Number">6.5192904529223356E-2</Data><NamedCell
      ss:Name="_FilterDatabase"/></Cell>
   </Row>
   <Row>
    <Cell ss:StyleID="s101"><Data ss:Type="String">Q8MKF3</Data><NamedCell
      ss:Name="_FilterDatabase"/></Cell>
    <Cell ss:StyleID="s102"><Data ss:Type="String">Beta-tropomyosin (Fragment) OS=Sus scrofa GN=TPM2 PE=2 SV=1 - [Q8MKF3_PIG]</Data><NamedCell
      ss:Name="_FilterDatabase"/></Cell>
    <Cell ss:StyleID="s103"><Data ss:Type="Number">1.4446440655886901</Data><NamedCell
      ss:Name="_FilterDatabase"/></Cell>
    <Cell ss:StyleID="s104"><Data ss:Type="Number">1.1804386873003101</Data><NamedCell
      ss:Name="_FilterDatabase"/></Cell>
    <Cell ss:StyleID="s104"><Data ss:Type="Number">1.1682076212127099</Data><NamedCell
      ss:Name="_FilterDatabase"/></Cell>
    <Cell ss:StyleID="s105"><Data ss:Type="Number">0.45893413080513601</Data><NamedCell
      ss:Name="_FilterDatabase"/></Cell>
    <Cell ss:StyleID="s103"><Data ss:Type="Number">0.55016313404631101</Data><NamedCell
      ss:Name="_FilterDatabase"/></Cell>
    <Cell ss:StyleID="s104"><Data ss:Type="Number">0.35661117655791202</Data><NamedCell
      ss:Name="_FilterDatabase"/></Cell>
    <Cell ss:StyleID="s104"><Data ss:Type="Number">1.03704911550767</Data><NamedCell
      ss:Name="_FilterDatabase"/></Cell>
    <Cell ss:StyleID="s105"><Data ss:Type="Number">0.89101673712148399</Data><NamedCell
      ss:Name="_FilterDatabase"/></Cell>
    <Cell ss:StyleID="s106"><Data ss:Type="Number">1.0630561262267115</Data><NamedCell
      ss:Name="_FilterDatabase"/></Cell>
    <Cell ss:StyleID="s107"><Data ss:Type="Number">0.70871004080834421</Data><NamedCell
      ss:Name="_FilterDatabase"/></Cell>
    <Cell ss:StyleID="s108"><Data ss:Type="Number">1.499987392607286</Data><NamedCell
      ss:Name="_FilterDatabase"/></Cell>
    <Cell><Data ss:Type="Number">0.22542522388502356</Data><NamedCell
      ss:Name="_FilterDatabase"/></Cell>
   </Row>
   <Row>
    <Cell ss:StyleID="s101"><Data ss:Type="String">F1SM98</Data><NamedCell
      ss:Name="_FilterDatabase"/></Cell>
    <Cell ss:StyleID="s102"><Data ss:Type="String">Uncharacterized protein OS=Sus scrofa GN=NDUFV2 PE=1 SV=1 - [F1SM98_PIG]</Data><NamedCell
      ss:Name="_FilterDatabase"/></Cell>
    <Cell ss:StyleID="s103"><Data ss:Type="Number">0.80164763149706297</Data><NamedCell
      ss:Name="_FilterDatabase"/></Cell>
    <Cell ss:StyleID="s104"><Data ss:Type="Number">0.93645097177924197</Data><NamedCell
      ss:Name="_FilterDatabase"/></Cell>
    <Cell ss:StyleID="s104"><Data ss:Type="Number">1.55018834482394</Data><NamedCell
      ss:Name="_FilterDatabase"/></Cell>
    <Cell ss:StyleID="s105"><Data ss:Type="Number">2.3287173221717201</Data><NamedCell
      ss:Name="_FilterDatabase"/></Cell>
    <Cell ss:StyleID="s103"><Data ss:Type="Number">1.0193350120279601</Data><NamedCell
      ss:Name="_FilterDatabase"/></Cell>
    <Cell ss:StyleID="s104"><Data ss:Type="Number">1.07563320636529</Data><NamedCell
      ss:Name="_FilterDatabase"/></Cell>
    <Cell ss:StyleID="s104"><Data ss:Type="Number">0.80414661392322895</Data><NamedCell
      ss:Name="_FilterDatabase"/></Cell>
    <Cell ss:StyleID="s105"><Data ss:Type="Number">0.858850601834386</Data><NamedCell
      ss:Name="_FilterDatabase"/></Cell>
    <Cell ss:StyleID="s106"><Data ss:Type="Number">1.4042510675679911</Data><NamedCell
      ss:Name="_FilterDatabase"/></Cell>
    <Cell ss:StyleID="s107"><Data ss:Type="Number">0.93949135853771626</Data><NamedCell
      ss:Name="_FilterDatabase"/></Cell>
    <Cell ss:StyleID="s108"><Data ss:Type="Number">1.4946929046304973</Data><NamedCell
      ss:Name="_FilterDatabase"/></Cell>
    <Cell><Data ss:Type="Number">0.23772994187592958</Data><NamedCell
      ss:Name="_FilterDatabase"/></Cell>
   </Row>
   <Row>
    <Cell ss:StyleID="s101"><Data ss:Type="String">P11607</Data><NamedCell
      ss:Name="_FilterDatabase"/></Cell>
    <Cell ss:StyleID="s102"><Data ss:Type="String">Sarcoplasmic/endoplasmic reticulum calcium ATPase 2 OS=Sus scrofa GN=ATP2A2 PE=1 SV=1 - [AT2A2_PIG]</Data><NamedCell
      ss:Name="_FilterDatabase"/></Cell>
    <Cell ss:StyleID="s103"><Data ss:Type="Number">1.1446636606706599</Data><NamedCell
      ss:Name="_FilterDatabase"/></Cell>
    <Cell ss:StyleID="s104"><Data ss:Type="Number">1.1933377290716101</Data><NamedCell
      ss:Name="_FilterDatabase"/></Cell>
    <Cell ss:StyleID="s104"><Data ss:Type="Number">1.47482722438891</Data><NamedCell
      ss:Name="_FilterDatabase"/></Cell>
    <Cell ss:StyleID="s105"><Data ss:Type="Number">0.94840064857614303</Data><NamedCell
      ss:Name="_FilterDatabase"/></Cell>
    <Cell ss:StyleID="s103"><Data ss:Type="Number">0.90882279008297895</Data><NamedCell
      ss:Name="_FilterDatabase"/></Cell>
    <Cell ss:StyleID="s104"><Data ss:Type="Number">0.83680710992365803</Data><NamedCell
      ss:Name="_FilterDatabase"/></Cell>
    <Cell ss:StyleID="s104"><Data ss:Type="Number">0.66801977659853096</Data><NamedCell
      ss:Name="_FilterDatabase"/></Cell>
    <Cell ss:StyleID="s105"><Data ss:Type="Number">0.78941988440398703</Data><NamedCell
      ss:Name="_FilterDatabase"/></Cell>
    <Cell ss:StyleID="s106"><Data ss:Type="Number">1.1903073156768307</Data><NamedCell
      ss:Name="_FilterDatabase"/></Cell>
    <Cell ss:StyleID="s107"><Data ss:Type="Number">0.80076739025228871</Data><NamedCell
      ss:Name="_FilterDatabase"/></Cell>
    <Cell ss:StyleID="s108"><Data ss:Type="Number">1.4864582776052033</Data><NamedCell
      ss:Name="_FilterDatabase"/></Cell>
    <Cell><Data ss:Type="Number">1.7444858670987988E-2</Data><NamedCell
      ss:Name="_FilterDatabase"/></Cell>
   </Row>
   <Row>
    <Cell ss:StyleID="s101"><Data ss:Type="String">B2ZF49</Data><NamedCell
      ss:Name="_FilterDatabase"/></Cell>
    <Cell ss:StyleID="s102"><Data ss:Type="String">Hydroxyacyl-coenzyme A dehydrogenase/3-ketoacyl-coenzyme A thiolase/enoyl-coenzyme A hydratase alpha subunit OS=Sus scrofa GN=HADHA PE=2 SV=1 - [B2ZF49_PIG]</Data><NamedCell
      ss:Name="_FilterDatabase"/></Cell>
    <Cell ss:StyleID="s103"><Data ss:Type="Number">1.36017280779433</Data><NamedCell
      ss:Name="_FilterDatabase"/></Cell>
    <Cell ss:StyleID="s104"><Data ss:Type="Number">1.57783513548921</Data><NamedCell
      ss:Name="_FilterDatabase"/></Cell>
    <Cell ss:StyleID="s104"><Data ss:Type="Number">0.72090725358437702</Data><NamedCell
      ss:Name="_FilterDatabase"/></Cell>
    <Cell ss:StyleID="s105"><Data ss:Type="Number">0.62869804332489099</Data><NamedCell
      ss:Name="_FilterDatabase"/></Cell>
    <Cell ss:StyleID="s103"><Data ss:Type="Number">0.72744301302471903</Data><NamedCell
      ss:Name="_FilterDatabase"/></Cell>
    <Cell ss:StyleID="s104"><Data ss:Type="Number">0.683027362090741</Data><NamedCell
      ss:Name="_FilterDatabase"/></Cell>
    <Cell ss:StyleID="s104"><Data ss:Type="Number">0.82633252657200396</Data><NamedCell
      ss:Name="_FilterDatabase"/></Cell>
    <Cell ss:StyleID="s105"><Data ss:Type="Number">0.65196109161820603</Data><NamedCell
      ss:Name="_FilterDatabase"/></Cell>
    <Cell ss:StyleID="s106"><Data ss:Type="Number">1.0719033100482021</Data><NamedCell
      ss:Name="_FilterDatabase"/></Cell>
    <Cell ss:StyleID="s107"><Data ss:Type="Number">0.72219099832641753</Data><NamedCell
      ss:Name="_FilterDatabase"/></Cell>
    <Cell ss:StyleID="s108"><Data ss:Type="Number">1.4842379821019602</Data><NamedCell
      ss:Name="_FilterDatabase"/></Cell>
    <Cell><Data ss:Type="Number">0.19107747074255815</Data><NamedCell
      ss:Name="_FilterDatabase"/></Cell>
   </Row>
   <Row>
    <Cell ss:StyleID="s101"><Data ss:Type="String">F1S6Q1</Data><NamedCell
      ss:Name="_FilterDatabase"/></Cell>
    <Cell ss:StyleID="s102"><Data ss:Type="String">Uncharacterized protein OS=Sus scrofa GN=NDUFA13 PE=1 SV=2 - [F1S6Q1_PIG]</Data><NamedCell
      ss:Name="_FilterDatabase"/></Cell>
    <Cell ss:StyleID="s103"><Data ss:Type="Number">1.3692810479023301</Data><NamedCell
      ss:Name="_FilterDatabase"/></Cell>
    <Cell ss:StyleID="s104"><Data ss:Type="Number">1.3135704599275699</Data><NamedCell
      ss:Name="_FilterDatabase"/></Cell>
    <Cell ss:StyleID="s104"><Data ss:Type="Number">0.95311854265513496</Data><NamedCell
      ss:Name="_FilterDatabase"/></Cell>
    <Cell ss:StyleID="s105"><Data ss:Type="Number">0.67040294772706899</Data><NamedCell
      ss:Name="_FilterDatabase"/></Cell>
    <Cell ss:StyleID="s103"><Data ss:Type="Number">0.76323017156080997</Data><NamedCell
      ss:Name="_FilterDatabase"/></Cell>
    <Cell ss:StyleID="s104"><Data ss:Type="Number">0.70826533506175005</Data><NamedCell
      ss:Name="_FilterDatabase"/></Cell>
    <Cell ss:StyleID="s104"><Data ss:Type="Number">0.79737083399480302</Data><NamedCell
      ss:Name="_FilterDatabase"/></Cell>
    <Cell ss:StyleID="s105"><Data ss:Type="Number">0.64416686644476495</Data><NamedCell
      ss:Name="_FilterDatabase"/></Cell>
    <Cell ss:StyleID="s106"><Data ss:Type="Number">1.0765932495530262</Data><NamedCell
      ss:Name="_FilterDatabase"/></Cell>
    <Cell ss:StyleID="s107"><Data ss:Type="Number">0.72825830176553197</Data><NamedCell
      ss:Name="_FilterDatabase"/></Cell>
    <Cell ss:StyleID="s108"><Data ss:Type="Number">1.4783123610716395</Data><NamedCell
      ss:Name="_FilterDatabase"/></Cell>
    <Cell><Data ss:Type="Number">8.2374822069605044E-2</Data><NamedCell
      ss:Name="_FilterDatabase"/></Cell>
   </Row>
   <Row>
    <Cell ss:StyleID="s101"><Data ss:Type="String">L8B0V2</Data><NamedCell
      ss:Name="_FilterDatabase"/></Cell>
    <Cell ss:StyleID="s102"><Data ss:Type="String">IgG heavy chain OS=Sus scrofa GN=IGHG PE=2 SV=1 - [L8B0V2_PIG]</Data><NamedCell
      ss:Name="_FilterDatabase"/></Cell>
    <Cell ss:StyleID="s103"><Data ss:Type="Number">1.1398311128518299</Data><NamedCell
      ss:Name="_FilterDatabase"/></Cell>
    <Cell ss:StyleID="s104"><Data ss:Type="Number">1.6615657805255399</Data><NamedCell
      ss:Name="_FilterDatabase"/></Cell>
    <Cell ss:StyleID="s104"><Data ss:Type="Number">0.90373750767537198</Data><NamedCell
      ss:Name="_FilterDatabase"/></Cell>
    <Cell ss:StyleID="s105"><Data ss:Type="Number">0.56630690165488895</Data><NamedCell
      ss:Name="_FilterDatabase"/></Cell>
    <Cell ss:StyleID="s103"><Data ss:Type="Number">0.67329660573869898</Data><NamedCell
      ss:Name="_FilterDatabase"/></Cell>
    <Cell ss:StyleID="s104"><Data ss:Type="Number">0.742658447888083</Data><NamedCell
      ss:Name="_FilterDatabase"/></Cell>
    <Cell ss:StyleID="s104"><Data ss:Type="Number">0.675059294400707</Data><NamedCell
      ss:Name="_FilterDatabase"/></Cell>
    <Cell ss:StyleID="s105"><Data ss:Type="Number">0.79989241056827298</Data><NamedCell
      ss:Name="_FilterDatabase"/></Cell>
    <Cell ss:StyleID="s106"><Data ss:Type="Number">1.0678603256769077</Data><NamedCell
      ss:Name="_FilterDatabase"/></Cell>
    <Cell ss:StyleID="s107"><Data ss:Type="Number">0.72272668964894049</Data><NamedCell
      ss:Name="_FilterDatabase"/></Cell>
    <Cell ss:StyleID="s108"><Data ss:Type="Number">1.4775437810323755</Data><NamedCell
      ss:Name="_FilterDatabase"/></Cell>
    <Cell><Data ss:Type="Number">0.18780037033196603</Data><NamedCell
      ss:Name="_FilterDatabase"/></Cell>
   </Row>
   <Row>
    <Cell ss:StyleID="s101"><Data ss:Type="String">F1SD73</Data><NamedCell
      ss:Name="_FilterDatabase"/></Cell>
    <Cell ss:StyleID="s102"><Data ss:Type="String">Uncharacterized protein OS=Sus scrofa GN=NDUFB1 PE=1 SV=2 - [F1SD73_PIG]</Data><NamedCell
      ss:Name="_FilterDatabase"/></Cell>
    <Cell ss:StyleID="s103"><Data ss:Type="Number">0.78330901194325697</Data><NamedCell
      ss:Name="_FilterDatabase"/></Cell>
    <Cell ss:StyleID="s104"><Data ss:Type="Number">0.86926209327760395</Data><NamedCell
      ss:Name="_FilterDatabase"/></Cell>
    <Cell ss:StyleID="s104"><Data ss:Type="Number">1.61218058913398</Data><NamedCell
      ss:Name="_FilterDatabase"/></Cell>
    <Cell ss:StyleID="s105"><Data ss:Type="Number">2.39417381073716</Data><NamedCell
      ss:Name="_FilterDatabase"/></Cell>
    <Cell ss:StyleID="s103"><Data ss:Type="Number">0.88556408452220703</Data><NamedCell
      ss:Name="_FilterDatabase"/></Cell>
    <Cell ss:StyleID="s104"><Data ss:Type="Number">1.18290116413696</Data><NamedCell
      ss:Name="_FilterDatabase"/></Cell>
    <Cell ss:StyleID="s104"><Data ss:Type="Number">0.826757627416566</Data><NamedCell
      ss:Name="_FilterDatabase"/></Cell>
    <Cell ss:StyleID="s105"><Data ss:Type="Number">0.93784413385533805</Data><NamedCell
      ss:Name="_FilterDatabase"/></Cell>
    <Cell ss:StyleID="s106"><Data ss:Type="Number">1.4147313762730001</Data><NamedCell
      ss:Name="_FilterDatabase"/></Cell>
    <Cell ss:StyleID="s107"><Data ss:Type="Number">0.95826675248276771</Data><NamedCell
      ss:Name="_FilterDatabase"/></Cell>
    <Cell ss:StyleID="s108"><Data ss:Type="Number">1.4763440061001603</Data><NamedCell
      ss:Name="_FilterDatabase"/></Cell>
    <Cell><Data ss:Type="Number">0.27928090754967033</Data><NamedCell
      ss:Name="_FilterDatabase"/></Cell>
   </Row>
   <Row>
    <Cell ss:StyleID="s101"><Data ss:Type="String">I3LPW0</Data><NamedCell
      ss:Name="_FilterDatabase"/></Cell>
    <Cell ss:StyleID="s102"><Data ss:Type="String">Uncharacterized protein OS=Sus scrofa GN=NDUFB4 PE=1 SV=1 - [I3LPW0_PIG]</Data><NamedCell
      ss:Name="_FilterDatabase"/></Cell>
    <Cell ss:StyleID="s103"><Data ss:Type="Number">0.855805977184668</Data><NamedCell
      ss:Name="_FilterDatabase"/></Cell>
    <Cell ss:StyleID="s104"><Data ss:Type="Number">0.98302167609841495</Data><NamedCell
      ss:Name="_FilterDatabase"/></Cell>
    <Cell ss:StyleID="s104"><Data ss:Type="Number">1.46756625795139</Data><NamedCell
      ss:Name="_FilterDatabase"/></Cell>
    <Cell ss:StyleID="s105"><Data ss:Type="Number">1.78077974384987</Data><NamedCell
      ss:Name="_FilterDatabase"/></Cell>
    <Cell ss:StyleID="s103"><Data ss:Type="Number">0.87547078944902801</Data><NamedCell
      ss:Name="_FilterDatabase"/></Cell>
    <Cell ss:StyleID="s104"><Data ss:Type="Number">1.01268693898294</Data><NamedCell
      ss:Name="_FilterDatabase"/></Cell>
    <Cell ss:StyleID="s104"><Data ss:Type="Number">0.74771699923880297</Data><NamedCell
      ss:Name="_FilterDatabase"/></Cell>
    <Cell ss:StyleID="s105"><Data ss:Type="Number">0.82884127525173401</Data><NamedCell
      ss:Name="_FilterDatabase"/></Cell>
    <Cell ss:StyleID="s106"><Data ss:Type="Number">1.2717934137710856</Data><NamedCell
      ss:Name="_FilterDatabase"/></Cell>
    <Cell ss:StyleID="s107"><Data ss:Type="Number">0.86617900073062626</Data><NamedCell
      ss:Name="_FilterDatabase"/></Cell>
    <Cell ss:StyleID="s108"><Data ss:Type="Number">1.4682801276622055</Data><NamedCell
      ss:Name="_FilterDatabase"/></Cell>
    <Cell><Data ss:Type="Number">0.11730937314806947</Data><NamedCell
      ss:Name="_FilterDatabase"/></Cell>
   </Row>
   <Row>
    <Cell ss:StyleID="s101"><Data ss:Type="String">I3LJ05</Data><NamedCell
      ss:Name="_FilterDatabase"/></Cell>
    <Cell ss:StyleID="s102"><Data ss:Type="String">Uncharacterized protein OS=Sus scrofa GN=C13H21orf33 PE=1 SV=1 - [I3LJ05_PIG]</Data><NamedCell
      ss:Name="_FilterDatabase"/></Cell>
    <Cell ss:StyleID="s103"><Data ss:Type="Number">0.77992504232715798</Data><NamedCell
      ss:Name="_FilterDatabase"/></Cell>
    <Cell ss:StyleID="s104"><Data ss:Type="Number">0.95510903862438701</Data><NamedCell
      ss:Name="_FilterDatabase"/></Cell>
    <Cell ss:StyleID="s104"><Data ss:Type="Number">1.58168551204079</Data><NamedCell
      ss:Name="_FilterDatabase"/></Cell>
    <Cell ss:StyleID="s105"><Data ss:Type="Number">2.26408899158973</Data><NamedCell
      ss:Name="_FilterDatabase"/></Cell>
    <Cell ss:StyleID="s103"><Data ss:Type="Number">0.91835204483873101</Data><NamedCell
      ss:Name="_FilterDatabase"/></Cell>
    <Cell ss:StyleID="s104"><Data ss:Type="Number">0.98566332923887601</Data><NamedCell
      ss:Name="_FilterDatabase"/></Cell>
    <Cell ss:StyleID="s104"><Data ss:Type="Number">0.94902780028118705</Data><NamedCell
      ss:Name="_FilterDatabase"/></Cell>
    <Cell ss:StyleID="s105"><Data ss:Type="Number">0.94840971126445905</Data><NamedCell
      ss:Name="_FilterDatabase"/></Cell>
    <Cell ss:StyleID="s106"><Data ss:Type="Number">1.3952021461455164</Data><NamedCell
      ss:Name="_FilterDatabase"/></Cell>
    <Cell ss:StyleID="s107"><Data ss:Type="Number">0.95036322140581331</Data><NamedCell
      ss:Name="_FilterDatabase"/></Cell>
    <Cell ss:StyleID="s108"><Data ss:Type="Number">1.4680725376574237</Data><NamedCell
      ss:Name="_FilterDatabase"/></Cell>
    <Cell><Data ss:Type="Number">0.2351768431891619</Data><NamedCell
      ss:Name="_FilterDatabase"/></Cell>
   </Row>
   <Row>
    <Cell ss:StyleID="s101"><Data ss:Type="String">F1SIS9</Data><NamedCell
      ss:Name="_FilterDatabase"/></Cell>
    <Cell ss:StyleID="s102"><Data ss:Type="String">Uncharacterized protein OS=Sus scrofa GN=NDUFA10 PE=1 SV=1 - [F1SIS9_PIG]</Data><NamedCell
      ss:Name="_FilterDatabase"/></Cell>
    <Cell ss:StyleID="s103"><Data ss:Type="Number">1.4311196775628301</Data><NamedCell
      ss:Name="_FilterDatabase"/></Cell>
    <Cell ss:StyleID="s104"><Data ss:Type="Number">1.2395707808796901</Data><NamedCell
      ss:Name="_FilterDatabase"/></Cell>
    <Cell ss:StyleID="s104"><Data ss:Type="Number">0.88060839797413903</Data><NamedCell
      ss:Name="_FilterDatabase"/></Cell>
    <Cell ss:StyleID="s105"><Data ss:Type="Number">0.85745140644352102</Data><NamedCell
      ss:Name="_FilterDatabase"/></Cell>
    <Cell ss:StyleID="s103"><Data ss:Type="Number">0.75048172020443904</Data><NamedCell
      ss:Name="_FilterDatabase"/></Cell>
    <Cell ss:StyleID="s104"><Data ss:Type="Number">0.69486086233139499</Data><NamedCell
      ss:Name="_FilterDatabase"/></Cell>
    <Cell ss:StyleID="s104"><Data ss:Type="Number">0.82246701761167096</Data><NamedCell
      ss:Name="_FilterDatabase"/></Cell>
    <Cell ss:StyleID="s105"><Data ss:Type="Number">0.736024305524827</Data><NamedCell
      ss:Name="_FilterDatabase"/></Cell>
    <Cell ss:StyleID="s106"><Data ss:Type="Number">1.1021875657150451</Data><NamedCell
      ss:Name="_FilterDatabase"/></Cell>
    <Cell ss:StyleID="s107"><Data ss:Type="Number">0.750958476418083</Data><NamedCell
      ss:Name="_FilterDatabase"/></Cell>
    <Cell ss:StyleID="s108"><Data ss:Type="Number">1.4677077366144828</Data><NamedCell
      ss:Name="_FilterDatabase"/></Cell>
    <Cell><Data ss:Type="Number">4.9095091817088148E-2</Data><NamedCell
      ss:Name="_FilterDatabase"/></Cell>
   </Row>
   <Row>
    <Cell ss:StyleID="s101"><Data ss:Type="String">F1S5Z8</Data><NamedCell
      ss:Name="_FilterDatabase"/></Cell>
    <Cell ss:StyleID="s102"><Data ss:Type="String">Uncharacterized protein OS=Sus scrofa GN=SYPL2 PE=1 SV=1 - [F1S5Z8_PIG]</Data><NamedCell
      ss:Name="_FilterDatabase"/></Cell>
    <Cell ss:StyleID="s103"><Data ss:Type="Number">1.4254593846131201</Data><NamedCell
      ss:Name="_FilterDatabase"/></Cell>
    <Cell ss:StyleID="s104"><Data ss:Type="Number">1.29158302901734</Data><NamedCell
      ss:Name="_FilterDatabase"/></Cell>
    <Cell ss:StyleID="s104"><Data ss:Type="Number">0.97194358059793096</Data><NamedCell
      ss:Name="_FilterDatabase"/></Cell>
    <Cell ss:StyleID="s105"><Data ss:Type="Number">0.75867070721319296</Data><NamedCell
      ss:Name="_FilterDatabase"/></Cell>
    <Cell ss:StyleID="s103"><Data ss:Type="Number">1.1399831008602901</Data><NamedCell
      ss:Name="_FilterDatabase"/></Cell>
    <Cell ss:StyleID="s104"><Data ss:Type="Number">0.61735721668960997</Data><NamedCell
      ss:Name="_FilterDatabase"/></Cell>
    <Cell ss:StyleID="s104"><Data ss:Type="Number">0.82145124875600795</Data><NamedCell
      ss:Name="_FilterDatabase"/></Cell>
    <Cell ss:StyleID="s105"><Data ss:Type="Number">0.45394407751466298</Data><NamedCell
      ss:Name="_FilterDatabase"/></Cell>
    <Cell ss:StyleID="s106"><Data ss:Type="Number">1.1119141753603961</Data><NamedCell
      ss:Name="_FilterDatabase"/></Cell>
    <Cell ss:StyleID="s107"><Data ss:Type="Number">0.7581839109551427</Data><NamedCell
      ss:Name="_FilterDatabase"/></Cell>
    <Cell ss:StyleID="s108"><Data ss:Type="Number">1.4665494206539309</Data><NamedCell
      ss:Name="_FilterDatabase"/></Cell>
    <Cell><Data ss:Type="Number">0.14556606735046929</Data><NamedCell
      ss:Name="_FilterDatabase"/></Cell>
   </Row>
   <Row>
    <Cell ss:StyleID="s101"><Data ss:Type="String">E3VVJ2</Data><NamedCell
      ss:Name="_FilterDatabase"/></Cell>
    <Cell ss:StyleID="s102"><Data ss:Type="String">Prosaposin variant 2 OS=Sus scrofa GN=PSAP PE=2 SV=1 - [E3VVJ2_PIG]</Data><NamedCell
      ss:Name="_FilterDatabase"/></Cell>
    <Cell ss:StyleID="s103"><Data ss:Type="Number">1.4681242599194699</Data><NamedCell
      ss:Name="_FilterDatabase"/></Cell>
    <Cell ss:StyleID="s104"><Data ss:Type="Number">0.94163713293930495</Data><NamedCell
      ss:Name="_FilterDatabase"/></Cell>
    <Cell ss:StyleID="s104"><Data ss:Type="Number">1.1568163974521</Data><NamedCell
      ss:Name="_FilterDatabase"/></Cell>
    <Cell ss:StyleID="s105"><Data ss:Type="Number">1.20456398811514</Data><NamedCell
      ss:Name="_FilterDatabase"/></Cell>
    <Cell ss:StyleID="s103"><Data ss:Type="Number">1.3437248931430199</Data><NamedCell
      ss:Name="_FilterDatabase"/></Cell>
    <Cell ss:StyleID="s104"><Data ss:Type="Number">0.67357903196441204</Data><NamedCell
      ss:Name="_FilterDatabase"/></Cell>
    <Cell ss:StyleID="s104"><Data ss:Type="Number">0.57723812180619205</Data><NamedCell
      ss:Name="_FilterDatabase"/></Cell>
    <Cell ss:StyleID="s105"><Data ss:Type="Number">0.66432539681895098</Data><NamedCell
      ss:Name="_FilterDatabase"/></Cell>
    <Cell ss:StyleID="s106"><Data ss:Type="Number">1.1927854446065038</Data><NamedCell
      ss:Name="_FilterDatabase"/></Cell>
    <Cell ss:StyleID="s107"><Data ss:Type="Number">0.81471686093314377</Data><NamedCell
      ss:Name="_FilterDatabase"/></Cell>
    <Cell ss:StyleID="s108"><Data ss:Type="Number">1.4640490479604602</Data><NamedCell
      ss:Name="_FilterDatabase"/></Cell>
    <Cell><Data ss:Type="Number">0.11899032951075059</Data><NamedCell
      ss:Name="_FilterDatabase"/></Cell>
   </Row>
   <Row>
    <Cell ss:StyleID="s101"><Data ss:Type="String">I3LEV5</Data><NamedCell
      ss:Name="_FilterDatabase"/></Cell>
    <Cell ss:StyleID="s102"><Data ss:Type="String">Uncharacterized protein (Fragment) OS=Sus scrofa PE=4 SV=1 - [I3LEV5_PIG]</Data><NamedCell
      ss:Name="_FilterDatabase"/></Cell>
    <Cell ss:StyleID="s103"><Data ss:Type="Number">0.87285756474919196</Data><NamedCell
      ss:Name="_FilterDatabase"/></Cell>
    <Cell ss:StyleID="s104"><Data ss:Type="Number">1.0160331781740699</Data><NamedCell
      ss:Name="_FilterDatabase"/></Cell>
    <Cell ss:StyleID="s104"><Data ss:Type="Number">1.9692167784643</Data><NamedCell
      ss:Name="_FilterDatabase"/></Cell>
    <Cell ss:StyleID="s105"><Data ss:Type="Number">1.3064817556388</Data><NamedCell
      ss:Name="_FilterDatabase"/></Cell>
    <Cell ss:StyleID="s103"><Data ss:Type="Number">0.778958767895647</Data><NamedCell
      ss:Name="_FilterDatabase"/></Cell>
    <Cell ss:StyleID="s104"><Data ss:Type="Number">0.80640137268238099</Data><NamedCell
      ss:Name="_FilterDatabase"/></Cell>
    <Cell ss:StyleID="s104"><Data ss:Type="Number">0.93526341462065399</Data><NamedCell
      ss:Name="_FilterDatabase"/></Cell>
    <Cell ss:StyleID="s105"><Data ss:Type="Number">1.00784215608681</Data><NamedCell
      ss:Name="_FilterDatabase"/></Cell>
    <Cell ss:StyleID="s106"><Data ss:Type="Number">1.2911473192565905</Data><NamedCell
      ss:Name="_FilterDatabase"/></Cell>
    <Cell ss:StyleID="s107"><Data ss:Type="Number">0.88211642782137312</Data><NamedCell
      ss:Name="_FilterDatabase"/></Cell>
    <Cell ss:StyleID="s108"><Data ss:Type="Number">1.4636926357277245</Data><NamedCell
      ss:Name="_FilterDatabase"/></Cell>
    <Cell><Data ss:Type="Number">0.15193519934099781</Data><NamedCell
      ss:Name="_FilterDatabase"/></Cell>
   </Row>
   <Row>
    <Cell ss:StyleID="s101"><Data ss:Type="String">F1RV23</Data><NamedCell
      ss:Name="_FilterDatabase"/></Cell>
    <Cell ss:StyleID="s102"><Data ss:Type="String">cAMP-dependent protein kinase type I-alpha regulatory subunit OS=Sus scrofa GN=PRKAR1A PE=1 SV=1 - [F1RV23_PIG]</Data><NamedCell
      ss:Name="_FilterDatabase"/></Cell>
    <Cell ss:StyleID="s103"><Data ss:Type="Number">1.22895349036241</Data><NamedCell
      ss:Name="_FilterDatabase"/></Cell>
    <Cell ss:StyleID="s104"><Data ss:Type="Number">1.01357946321073</Data><NamedCell
      ss:Name="_FilterDatabase"/></Cell>
    <Cell ss:StyleID="s104"><Data ss:Type="Number">1.2968375200129201</Data><NamedCell
      ss:Name="_FilterDatabase"/></Cell>
    <Cell ss:StyleID="s105"><Data ss:Type="Number">1.2996363749380899</Data><NamedCell
      ss:Name="_FilterDatabase"/></Cell>
    <Cell ss:StyleID="s103"><Data ss:Type="Number">0.78107432371057595</Data><NamedCell
      ss:Name="_FilterDatabase"/></Cell>
    <Cell ss:StyleID="s104"><Data ss:Type="Number">0.75511641776889604</Data><NamedCell
      ss:Name="_FilterDatabase"/></Cell>
    <Cell ss:StyleID="s104"><Data ss:Type="Number">1.0819419843879501</Data><NamedCell
      ss:Name="_FilterDatabase"/></Cell>
    <Cell ss:StyleID="s105"><Data ss:Type="Number">0.68823620551262199</Data><NamedCell
      ss:Name="_FilterDatabase"/></Cell>
    <Cell ss:StyleID="s106"><Data ss:Type="Number">1.2097517121310375</Data><NamedCell
      ss:Name="_FilterDatabase"/></Cell>
    <Cell ss:StyleID="s107"><Data ss:Type="Number">0.82659223284501104</Data><NamedCell
      ss:Name="_FilterDatabase"/></Cell>
    <Cell ss:StyleID="s108"><Data ss:Type="Number">1.4635411077687566</Data><NamedCell
      ss:Name="_FilterDatabase"/></Cell>
    <Cell><Data ss:Type="Number">1.3251754246557623E-2</Data><NamedCell
      ss:Name="_FilterDatabase"/></Cell>
   </Row>
   <Row>
    <Cell ss:StyleID="s101"><Data ss:Type="String">I3LN42</Data><NamedCell
      ss:Name="_FilterDatabase"/></Cell>
    <Cell ss:StyleID="s102"><Data ss:Type="String">Uncharacterized protein (Fragment) OS=Sus scrofa GN=GC PE=1 SV=1 - [I3LN42_PIG]</Data><NamedCell
      ss:Name="_FilterDatabase"/></Cell>
    <Cell ss:StyleID="s103"><Data ss:Type="Number">1.2308747519359799</Data><NamedCell
      ss:Name="_FilterDatabase"/></Cell>
    <Cell ss:StyleID="s104"><Data ss:Type="Number">1.3719256671239899</Data><NamedCell
      ss:Name="_FilterDatabase"/></Cell>
    <Cell ss:StyleID="s104"><Data ss:Type="Number">1.1651839063694001</Data><NamedCell
      ss:Name="_FilterDatabase"/></Cell>
    <Cell ss:StyleID="s105"><Data ss:Type="Number">0.66289429144673495</Data><NamedCell
      ss:Name="_FilterDatabase"/></Cell>
    <Cell ss:StyleID="s103"><Data ss:Type="Number">0.58710834005239498</Data><NamedCell
      ss:Name="_FilterDatabase"/></Cell>
    <Cell ss:StyleID="s104"><Data ss:Type="Number">0.56741748755031496</Data><NamedCell
      ss:Name="_FilterDatabase"/></Cell>
    <Cell ss:StyleID="s104"><Data ss:Type="Number">0.97207612232412399</Data><NamedCell
      ss:Name="_FilterDatabase"/></Cell>
    <Cell ss:StyleID="s105"><Data ss:Type="Number">0.90241511224003701</Data><NamedCell
      ss:Name="_FilterDatabase"/></Cell>
    <Cell ss:StyleID="s106"><Data ss:Type="Number">1.1077196542190262</Data><NamedCell
      ss:Name="_FilterDatabase"/></Cell>
    <Cell ss:StyleID="s107"><Data ss:Type="Number">0.75725426554171782</Data><NamedCell
      ss:Name="_FilterDatabase"/></Cell>
    <Cell ss:StyleID="s108"><Data ss:Type="Number">1.4628107157991319</Data><NamedCell
      ss:Name="_FilterDatabase"/></Cell>
    <Cell><Data ss:Type="Number">0.10960940733229993</Data><NamedCell
      ss:Name="_FilterDatabase"/></Cell>
   </Row>
   <Row>
    <Cell ss:StyleID="s101"><Data ss:Type="String">Q9GJV4</Data><NamedCell
      ss:Name="_FilterDatabase"/></Cell>
    <Cell ss:StyleID="s102"><Data ss:Type="String">Four and a half LIM domains 1 protein, isoform C OS=Sus scrofa GN=fhl1C PE=1 SV=1 - [Q9GJV4_PIG]</Data><NamedCell
      ss:Name="_FilterDatabase"/></Cell>
    <Cell ss:StyleID="s103"><Data ss:Type="Number">1.2745784933561199</Data><NamedCell
      ss:Name="_FilterDatabase"/></Cell>
    <Cell ss:StyleID="s104"><Data ss:Type="Number">1.52101212509382</Data><NamedCell
      ss:Name="_FilterDatabase"/></Cell>
    <Cell ss:StyleID="s104"><Data ss:Type="Number">0.78108314613903596</Data><NamedCell
      ss:Name="_FilterDatabase"/></Cell>
    <Cell ss:StyleID="s105"><Data ss:Type="Number">0.56579663975547401</Data><NamedCell
      ss:Name="_FilterDatabase"/></Cell>
    <Cell ss:StyleID="s103"><Data ss:Type="Number">0.68125747088491295</Data><NamedCell
      ss:Name="_FilterDatabase"/></Cell>
    <Cell ss:StyleID="s104"><Data ss:Type="Number">0.65880806990419805</Data><NamedCell
      ss:Name="_FilterDatabase"/></Cell>
    <Cell ss:StyleID="s104"><Data ss:Type="Number">0.84260558171852595</Data><NamedCell
      ss:Name="_FilterDatabase"/></Cell>
    <Cell ss:StyleID="s105"><Data ss:Type="Number">0.65033644765885301</Data><NamedCell
      ss:Name="_FilterDatabase"/></Cell>
    <Cell ss:StyleID="s106"><Data ss:Type="Number">1.0356176010861124</Data><NamedCell
      ss:Name="_FilterDatabase"/></Cell>
    <Cell ss:StyleID="s107"><Data ss:Type="Number">0.70825189254162246</Data><NamedCell
      ss:Name="_FilterDatabase"/></Cell>
    <Cell ss:StyleID="s108"><Data ss:Type="Number">1.4622164966897726</Data><NamedCell
      ss:Name="_FilterDatabase"/></Cell>
    <Cell><Data ss:Type="Number">0.19442312960119856</Data><NamedCell
      ss:Name="_FilterDatabase"/></Cell>
   </Row>
   <Row>
    <Cell ss:StyleID="s101"><Data ss:Type="String">Q4GWZ2</Data><NamedCell
      ss:Name="_FilterDatabase"/></Cell>
    <Cell ss:StyleID="s102"><Data ss:Type="String">40S ribosomal protein SA OS=Sus scrofa GN=RPSA PE=1 SV=3 - [RSSA_PIG]</Data><NamedCell
      ss:Name="_FilterDatabase"/></Cell>
    <Cell ss:StyleID="s103"><Data ss:Type="Number">1.4630569045422801</Data><NamedCell
      ss:Name="_FilterDatabase"/></Cell>
    <Cell ss:StyleID="s104"><Data ss:Type="Number">1.38002846504819</Data><NamedCell
      ss:Name="_FilterDatabase"/></Cell>
    <Cell ss:StyleID="s104"><Data ss:Type="Number">0.72194385454402099</Data><NamedCell
      ss:Name="_FilterDatabase"/></Cell>
    <Cell ss:StyleID="s105"><Data ss:Type="Number">0.68965975388690204</Data><NamedCell
      ss:Name="_FilterDatabase"/></Cell>
    <Cell ss:StyleID="s103"><Data ss:Type="Number">0.66346596229520904</Data><NamedCell
      ss:Name="_FilterDatabase"/></Cell>
    <Cell ss:StyleID="s104"><Data ss:Type="Number">0.66110585111041897</Data><NamedCell
      ss:Name="_FilterDatabase"/></Cell>
    <Cell ss:StyleID="s104"><Data ss:Type="Number">0.95064723513480298</Data><NamedCell
      ss:Name="_FilterDatabase"/></Cell>
    <Cell ss:StyleID="s105"><Data ss:Type="Number">0.65339188437713103</Data><NamedCell
      ss:Name="_FilterDatabase"/></Cell>
    <Cell ss:StyleID="s106"><Data ss:Type="Number">1.0636722445053484</Data><NamedCell
      ss:Name="_FilterDatabase"/></Cell>
    <Cell ss:StyleID="s107"><Data ss:Type="Number">0.73215273322939056</Data><NamedCell
      ss:Name="_FilterDatabase"/></Cell>
    <Cell ss:StyleID="s108"><Data ss:Type="Number">1.4528010293886173</Data><NamedCell
      ss:Name="_FilterDatabase"/></Cell>
    <Cell><Data ss:Type="Number">0.18228313744137403</Data><NamedCell
      ss:Name="_FilterDatabase"/></Cell>
   </Row>
   <Row>
    <Cell ss:StyleID="s101"><Data ss:Type="String">F1SD57</Data><NamedCell
      ss:Name="_FilterDatabase"/></Cell>
    <Cell ss:StyleID="s102"><Data ss:Type="String">Uncharacterized protein OS=Sus scrofa GN=PALM3 PE=4 SV=2 - [F1SD57_PIG]</Data><NamedCell
      ss:Name="_FilterDatabase"/></Cell>
    <Cell ss:StyleID="s103"><Data ss:Type="Number">0.69301643457441198</Data><NamedCell
      ss:Name="_FilterDatabase"/></Cell>
    <Cell ss:StyleID="s104"><Data ss:Type="Number">2.10969790381926</Data><NamedCell
      ss:Name="_FilterDatabase"/></Cell>
    <Cell ss:StyleID="s104"><Data ss:Type="Number">0.82489457579917602</Data><NamedCell
      ss:Name="_FilterDatabase"/></Cell>
    <Cell ss:StyleID="s105"><Data ss:Type="Number">1.1175022136170001</Data><NamedCell
      ss:Name="_FilterDatabase"/></Cell>
    <Cell ss:StyleID="s103"><Data ss:Type="Number">0.79031399481185005</Data><NamedCell
      ss:Name="_FilterDatabase"/></Cell>
    <Cell ss:StyleID="s104"><Data ss:Type="Number">0.80457266302948405</Data><NamedCell
      ss:Name="_FilterDatabase"/></Cell>
    <Cell ss:StyleID="s104"><Data ss:Type="Number">0.91575955028692602</Data><NamedCell
      ss:Name="_FilterDatabase"/></Cell>
    <Cell ss:StyleID="s105"><Data ss:Type="Number">0.75789867036001901</Data><NamedCell
      ss:Name="_FilterDatabase"/></Cell>
    <Cell ss:StyleID="s106"><Data ss:Type="Number">1.1862777819524619</Data><NamedCell
      ss:Name="_FilterDatabase"/></Cell>
    <Cell ss:StyleID="s107"><Data ss:Type="Number">0.81713621962206973</Data><NamedCell
      ss:Name="_FilterDatabase"/></Cell>
    <Cell ss:StyleID="s108"><Data ss:Type="Number">1.451750336683304</Data><NamedCell
      ss:Name="_FilterDatabase"/></Cell>
    <Cell><Data ss:Type="Number">0.29550135881205475</Data><NamedCell
      ss:Name="_FilterDatabase"/></Cell>
   </Row>
   <Row>
    <Cell ss:StyleID="s101"><Data ss:Type="String">F1SQP4</Data><NamedCell
      ss:Name="_FilterDatabase"/></Cell>
    <Cell ss:StyleID="s102"><Data ss:Type="String">Uncharacterized protein (Fragment) OS=Sus scrofa GN=NDUFA12 PE=1 SV=1 - [F1SQP4_PIG]</Data><NamedCell
      ss:Name="_FilterDatabase"/></Cell>
    <Cell ss:StyleID="s103"><Data ss:Type="Number">1.3788383271434399</Data><NamedCell
      ss:Name="_FilterDatabase"/></Cell>
    <Cell ss:StyleID="s104"><Data ss:Type="Number">1.26951430424574</Data><NamedCell
      ss:Name="_FilterDatabase"/></Cell>
    <Cell ss:StyleID="s104"><Data ss:Type="Number">1.0781337066593699</Data><NamedCell
      ss:Name="_FilterDatabase"/></Cell>
    <Cell ss:StyleID="s105"><Data ss:Type="Number">0.68635310139143901</Data><NamedCell
      ss:Name="_FilterDatabase"/></Cell>
    <Cell ss:StyleID="s103"><Data ss:Type="Number">0.83723480754236801</Data><NamedCell
      ss:Name="_FilterDatabase"/></Cell>
    <Cell ss:StyleID="s104"><Data ss:Type="Number">0.64891531639183397</Data><NamedCell
      ss:Name="_FilterDatabase"/></Cell>
    <Cell ss:StyleID="s104"><Data ss:Type="Number">0.87533892731511798</Data><NamedCell
      ss:Name="_FilterDatabase"/></Cell>
    <Cell ss:StyleID="s105"><Data ss:Type="Number">0.69655763485219002</Data><NamedCell
      ss:Name="_FilterDatabase"/></Cell>
    <Cell ss:StyleID="s106"><Data ss:Type="Number">1.1032098598599973</Data><NamedCell
      ss:Name="_FilterDatabase"/></Cell>
    <Cell ss:StyleID="s107"><Data ss:Type="Number">0.76451167152537747</Data><NamedCell
      ss:Name="_FilterDatabase"/></Cell>
    <Cell ss:StyleID="s108"><Data ss:Type="Number">1.4430255298245986</Data><NamedCell
      ss:Name="_FilterDatabase"/></Cell>
    <Cell><Data ss:Type="Number">8.1010849266013846E-2</Data><NamedCell
      ss:Name="_FilterDatabase"/></Cell>
   </Row>
   <Row>
    <Cell ss:StyleID="s101"><Data ss:Type="String">Q95339</Data><NamedCell
      ss:Name="_FilterDatabase"/></Cell>
    <Cell ss:StyleID="s102"><Data ss:Type="String">ATP synthase subunit f, mitochondrial OS=Sus scrofa GN=ATP5J2 PE=3 SV=4 - [ATPK_PIG]</Data><NamedCell
      ss:Name="_FilterDatabase"/></Cell>
    <Cell ss:StyleID="s103"><Data ss:Type="Number">1.2103855273294599</Data><NamedCell
      ss:Name="_FilterDatabase"/></Cell>
    <Cell ss:StyleID="s104"><Data ss:Type="Number">1.30051913273093</Data><NamedCell
      ss:Name="_FilterDatabase"/></Cell>
    <Cell ss:StyleID="s104"><Data ss:Type="Number">1.12124684029418</Data><NamedCell
      ss:Name="_FilterDatabase"/></Cell>
    <Cell ss:StyleID="s105"><Data ss:Type="Number">0.85042998286082405</Data><NamedCell
      ss:Name="_FilterDatabase"/></Cell>
    <Cell ss:StyleID="s103"><Data ss:Type="Number">0.80281961326576001</Data><NamedCell
      ss:Name="_FilterDatabase"/></Cell>
    <Cell ss:StyleID="s104"><Data ss:Type="Number">0.74753381985779199</Data><NamedCell
      ss:Name="_FilterDatabase"/></Cell>
    <Cell ss:StyleID="s104"><Data ss:Type="Number">0.939664136829642</Data><NamedCell
      ss:Name="_FilterDatabase"/></Cell>
    <Cell ss:StyleID="s105"><Data ss:Type="Number">0.618368127513923</Data><NamedCell
      ss:Name="_FilterDatabase"/></Cell>
    <Cell ss:StyleID="s106"><Data ss:Type="Number">1.1206453708038484</Data><NamedCell
      ss:Name="_FilterDatabase"/></Cell>
    <Cell ss:StyleID="s107"><Data ss:Type="Number">0.77709642436677928</Data><NamedCell
      ss:Name="_FilterDatabase"/></Cell>
    <Cell ss:StyleID="s108"><Data ss:Type="Number">1.4420930732206259</Data><NamedCell
      ss:Name="_FilterDatabase"/></Cell>
    <Cell><Data ss:Type="Number">2.6775933629141133E-2</Data><NamedCell
      ss:Name="_FilterDatabase"/></Cell>
   </Row>
   <Row>
    <Cell ss:StyleID="s101"><Data ss:Type="String">A0A0B8RW24</Data><NamedCell
      ss:Name="_FilterDatabase"/></Cell>
    <Cell ss:StyleID="s102"><Data ss:Type="String">ATP synthase subunit gamma OS=Sus scrofa domesticus GN=ATP5C1 PE=3 SV=1 - [A0A0B8RW24_PIG]</Data><NamedCell
      ss:Name="_FilterDatabase"/></Cell>
    <Cell ss:StyleID="s103"><Data ss:Type="Number">1.40837330780862</Data><NamedCell
      ss:Name="_FilterDatabase"/></Cell>
    <Cell ss:StyleID="s104"><Data ss:Type="Number">1.3014499989758701</Data><NamedCell
      ss:Name="_FilterDatabase"/></Cell>
    <Cell ss:StyleID="s104"><Data ss:Type="Number">1.0833214421138799</Data><NamedCell
      ss:Name="_FilterDatabase"/></Cell>
    <Cell ss:StyleID="s105"><Data ss:Type="Number">0.55250028753401004</Data><NamedCell
      ss:Name="_FilterDatabase"/></Cell>
    <Cell ss:StyleID="s103"><Data ss:Type="Number">0.78488056602394596</Data><NamedCell
      ss:Name="_FilterDatabase"/></Cell>
    <Cell ss:StyleID="s104"><Data ss:Type="Number">0.68751866981806298</Data><NamedCell
      ss:Name="_FilterDatabase"/></Cell>
    <Cell ss:StyleID="s104"><Data ss:Type="Number">0.75179709819503304</Data><NamedCell
      ss:Name="_FilterDatabase"/></Cell>
    <Cell ss:StyleID="s105"><Data ss:Type="Number">0.79512806583596396</Data><NamedCell
      ss:Name="_FilterDatabase"/></Cell>
    <Cell ss:StyleID="s106"><Data ss:Type="Number">1.086411259108095</Data><NamedCell
      ss:Name="_FilterDatabase"/></Cell>
    <Cell ss:StyleID="s107"><Data ss:Type="Number">0.75483109996825137</Data><NamedCell
      ss:Name="_FilterDatabase"/></Cell>
    <Cell ss:StyleID="s108"><Data ss:Type="Number">1.4392772888581169</Data><NamedCell
      ss:Name="_FilterDatabase"/></Cell>
    <Cell><Data ss:Type="Number">0.13479697608935248</Data><NamedCell
      ss:Name="_FilterDatabase"/></Cell>
   </Row>
   <Row>
    <Cell ss:StyleID="s101"><Data ss:Type="String">F1SLY2</Data><NamedCell
      ss:Name="_FilterDatabase"/></Cell>
    <Cell ss:StyleID="s102"><Data ss:Type="String">Uncharacterized protein OS=Sus scrofa GN=NDUFA5 PE=1 SV=1 - [F1SLY2_PIG]</Data><NamedCell
      ss:Name="_FilterDatabase"/></Cell>
    <Cell ss:StyleID="s103"><Data ss:Type="Number">0.811729230661414</Data><NamedCell
      ss:Name="_FilterDatabase"/></Cell>
    <Cell ss:StyleID="s104"><Data ss:Type="Number">0.98523064443236397</Data><NamedCell
      ss:Name="_FilterDatabase"/></Cell>
    <Cell ss:StyleID="s104"><Data ss:Type="Number">1.5697910853097401</Data><NamedCell
      ss:Name="_FilterDatabase"/></Cell>
    <Cell ss:StyleID="s105"><Data ss:Type="Number">1.92510450840724</Data><NamedCell
      ss:Name="_FilterDatabase"/></Cell>
    <Cell ss:StyleID="s103"><Data ss:Type="Number">0.94842227022377901</Data><NamedCell
      ss:Name="_FilterDatabase"/></Cell>
    <Cell ss:StyleID="s104"><Data ss:Type="Number">0.995811391160903</Data><NamedCell
      ss:Name="_FilterDatabase"/></Cell>
    <Cell ss:StyleID="s104"><Data ss:Type="Number">0.75964856756405097</Data><NamedCell
      ss:Name="_FilterDatabase"/></Cell>
    <Cell ss:StyleID="s105"><Data ss:Type="Number">0.980235286452104</Data><NamedCell
      ss:Name="_FilterDatabase"/></Cell>
    <Cell ss:StyleID="s106"><Data ss:Type="Number">1.3229638672026895</Data><NamedCell
      ss:Name="_FilterDatabase"/></Cell>
    <Cell ss:StyleID="s107"><Data ss:Type="Number">0.9210293788502093</Data><NamedCell
      ss:Name="_FilterDatabase"/></Cell>
    <Cell ss:StyleID="s108"><Data ss:Type="Number">1.4363970331263975</Data><NamedCell
      ss:Name="_FilterDatabase"/></Cell>
    <Cell><Data ss:Type="Number">0.17837426968712167</Data><NamedCell
      ss:Name="_FilterDatabase"/></Cell>
   </Row>
   <Row>
    <Cell ss:StyleID="s101"><Data ss:Type="String">C1PIG4</Data><NamedCell
      ss:Name="_FilterDatabase"/></Cell>
    <Cell ss:StyleID="s102"><Data ss:Type="String">cAMP-dependent protein kinase regulatory subunit type II alpha OS=Sus scrofa GN=PRKAR2A PE=1 SV=1 - [C1PIG4_PIG]</Data><NamedCell
      ss:Name="_FilterDatabase"/></Cell>
    <Cell ss:StyleID="s103"><Data ss:Type="Number">1.56411394368722</Data><NamedCell
      ss:Name="_FilterDatabase"/></Cell>
    <Cell ss:StyleID="s104"><Data ss:Type="Number">1.32749423196088</Data><NamedCell
      ss:Name="_FilterDatabase"/></Cell>
    <Cell ss:StyleID="s104"><Data ss:Type="Number">0.64109164496754101</Data><NamedCell
      ss:Name="_FilterDatabase"/></Cell>
    <Cell ss:StyleID="s105"><Data ss:Type="Number">0.64762003710336302</Data><NamedCell
      ss:Name="_FilterDatabase"/></Cell>
    <Cell ss:StyleID="s103"><Data ss:Type="Number">0.66971605773014797</Data><NamedCell
      ss:Name="_FilterDatabase"/></Cell>
    <Cell ss:StyleID="s104"><Data ss:Type="Number">0.58520476255910603</Data><NamedCell
      ss:Name="_FilterDatabase"/></Cell>
    <Cell ss:StyleID="s104"><Data ss:Type="Number">0.97683931669352098</Data><NamedCell
      ss:Name="_FilterDatabase"/></Cell>
    <Cell ss:StyleID="s105"><Data ss:Type="Number">0.67928575609980901</Data><NamedCell
      ss:Name="_FilterDatabase"/></Cell>
    <Cell ss:StyleID="s106"><Data ss:Type="Number">1.045079964429751</Data><NamedCell
      ss:Name="_FilterDatabase"/></Cell>
    <Cell ss:StyleID="s107"><Data ss:Type="Number">0.727761473270646</Data><NamedCell
      ss:Name="_FilterDatabase"/></Cell>
    <Cell ss:StyleID="s108"><Data ss:Type="Number">1.4360199087388321</Data><NamedCell
      ss:Name="_FilterDatabase"/></Cell>
    <Cell><Data ss:Type="Number">0.2537149657285292</Data><NamedCell
      ss:Name="_FilterDatabase"/></Cell>
   </Row>
   <Row>
    <Cell ss:StyleID="s101"><Data ss:Type="String">F1RX36</Data><NamedCell
      ss:Name="_FilterDatabase"/></Cell>
    <Cell ss:StyleID="s102"><Data ss:Type="String">Uncharacterized protein OS=Sus scrofa GN=LOC102158263 PE=1 SV=2 - [F1RX36_PIG]</Data><NamedCell
      ss:Name="_FilterDatabase"/></Cell>
    <Cell ss:StyleID="s103"><Data ss:Type="Number">0.80087465324429497</Data><NamedCell
      ss:Name="_FilterDatabase"/></Cell>
    <Cell ss:StyleID="s104"><Data ss:Type="Number">1.08166623042939</Data><NamedCell
      ss:Name="_FilterDatabase"/></Cell>
    <Cell ss:StyleID="s104"><Data ss:Type="Number">2.0293531795776998</Data><NamedCell
      ss:Name="_FilterDatabase"/></Cell>
    <Cell ss:StyleID="s105"><Data ss:Type="Number">1.18089764246382</Data><NamedCell
      ss:Name="_FilterDatabase"/></Cell>
    <Cell ss:StyleID="s103"><Data ss:Type="Number">0.77823453155091804</Data><NamedCell
      ss:Name="_FilterDatabase"/></Cell>
    <Cell ss:StyleID="s104"><Data ss:Type="Number">0.88583450502685301</Data><NamedCell
      ss:Name="_FilterDatabase"/></Cell>
    <Cell ss:StyleID="s104"><Data ss:Type="Number">0.92318502624000398</Data><NamedCell
      ss:Name="_FilterDatabase"/></Cell>
    <Cell ss:StyleID="s105"><Data ss:Type="Number">0.96200231198365804</Data><NamedCell
      ss:Name="_FilterDatabase"/></Cell>
    <Cell ss:StyleID="s106"><Data ss:Type="Number">1.2731979264288011</Data><NamedCell
      ss:Name="_FilterDatabase"/></Cell>
    <Cell ss:StyleID="s107"><Data ss:Type="Number">0.8873140937003583</Data><NamedCell
      ss:Name="_FilterDatabase"/></Cell>
    <Cell ss:StyleID="s108"><Data ss:Type="Number">1.4348897819476696</Data><NamedCell
      ss:Name="_FilterDatabase"/></Cell>
    <Cell><Data ss:Type="Number">0.19927756332723739</Data><NamedCell
      ss:Name="_FilterDatabase"/></Cell>
   </Row>
   <Row>
    <Cell ss:StyleID="s101"><Data ss:Type="String">I3L8N7</Data><NamedCell
      ss:Name="_FilterDatabase"/></Cell>
    <Cell ss:StyleID="s102"><Data ss:Type="String">Uncharacterized protein OS=Sus scrofa GN=LOC102166965 PE=1 SV=1 - [I3L8N7_PIG]</Data><NamedCell
      ss:Name="_FilterDatabase"/></Cell>
    <Cell ss:StyleID="s103"><Data ss:Type="Number">1.1716725222944</Data><NamedCell
      ss:Name="_FilterDatabase"/></Cell>
    <Cell ss:StyleID="s104"><Data ss:Type="Number">1.5443798319415201</Data><NamedCell
      ss:Name="_FilterDatabase"/></Cell>
    <Cell ss:StyleID="s104"><Data ss:Type="Number">0.84667872509604503</Data><NamedCell
      ss:Name="_FilterDatabase"/></Cell>
    <Cell ss:StyleID="s105"><Data ss:Type="Number">0.83570525376717497</Data><NamedCell
      ss:Name="_FilterDatabase"/></Cell>
    <Cell ss:StyleID="s103"><Data ss:Type="Number">0.60056094518030601</Data><NamedCell
      ss:Name="_FilterDatabase"/></Cell>
    <Cell ss:StyleID="s104"><Data ss:Type="Number">0.68331361058345097</Data><NamedCell
      ss:Name="_FilterDatabase"/></Cell>
    <Cell ss:StyleID="s104"><Data ss:Type="Number">1.1065688861955301</Data><NamedCell
      ss:Name="_FilterDatabase"/></Cell>
    <Cell ss:StyleID="s105"><Data ss:Type="Number">0.67533611082066902</Data><NamedCell
      ss:Name="_FilterDatabase"/></Cell>
    <Cell ss:StyleID="s106"><Data ss:Type="Number">1.0996090832747851</Data><NamedCell
      ss:Name="_FilterDatabase"/></Cell>
    <Cell ss:StyleID="s107"><Data ss:Type="Number">0.76644488819498902</Data><NamedCell
      ss:Name="_FilterDatabase"/></Cell>
    <Cell ss:StyleID="s108"><Data ss:Type="Number">1.4346877384288024</Data><NamedCell
      ss:Name="_FilterDatabase"/></Cell>
    <Cell><Data ss:Type="Number">0.1520510158844455</Data><NamedCell
      ss:Name="_FilterDatabase"/></Cell>
   </Row>
   <Row>
    <Cell ss:StyleID="s101"><Data ss:Type="String">F1SQN1</Data><NamedCell
      ss:Name="_FilterDatabase"/></Cell>
    <Cell ss:StyleID="s102"><Data ss:Type="String">T-complex protein 1 subunit delta OS=Sus scrofa GN=CCT4 PE=1 SV=1 - [F1SQN1_PIG]</Data><NamedCell
      ss:Name="_FilterDatabase"/></Cell>
    <Cell ss:StyleID="s103"><Data ss:Type="Number">1.3047704234926101</Data><NamedCell
      ss:Name="_FilterDatabase"/></Cell>
    <Cell ss:StyleID="s104"><Data ss:Type="Number">1.7656659356396001</Data><NamedCell
      ss:Name="_FilterDatabase"/></Cell>
    <Cell ss:StyleID="s104"><Data ss:Type="Number">0.55708509557060404</Data><NamedCell
      ss:Name="_FilterDatabase"/></Cell>
    <Cell ss:StyleID="s105"><Data ss:Type="Number">0.53882228116723996</Data><NamedCell
      ss:Name="_FilterDatabase"/></Cell>
    <Cell ss:StyleID="s103"><Data ss:Type="Number">0.77818843144268601</Data><NamedCell
      ss:Name="_FilterDatabase"/></Cell>
    <Cell ss:StyleID="s104"><Data ss:Type="Number">0.62912879186028003</Data><NamedCell
      ss:Name="_FilterDatabase"/></Cell>
    <Cell ss:StyleID="s104"><Data ss:Type="Number">0.98167662617621998</Data><NamedCell
      ss:Name="_FilterDatabase"/></Cell>
    <Cell ss:StyleID="s105"><Data ss:Type="Number">0.51992953223053795</Data><NamedCell
      ss:Name="_FilterDatabase"/></Cell>
    <Cell ss:StyleID="s106"><Data ss:Type="Number">1.0415859339675135</Data><NamedCell
      ss:Name="_FilterDatabase"/></Cell>
    <Cell ss:StyleID="s107"><Data ss:Type="Number">0.72723084542743099</Data><NamedCell
      ss:Name="_FilterDatabase"/></Cell>
    <Cell ss:StyleID="s108"><Data ss:Type="Number">1.4322631397122876</Data><NamedCell
      ss:Name="_FilterDatabase"/></Cell>
    <Cell><Data ss:Type="Number">0.35875563152488349</Data><NamedCell
      ss:Name="_FilterDatabase"/></Cell>
   </Row>
   <Row>
    <Cell ss:StyleID="s101"><Data ss:Type="String">F1SV03</Data><NamedCell
      ss:Name="_FilterDatabase"/></Cell>
    <Cell ss:StyleID="s102"><Data ss:Type="String">Peptidyl-prolyl cis-trans isomerase E OS=Sus scrofa GN=PPIE PE=1 SV=1 - [F1SV03_PIG]</Data><NamedCell
      ss:Name="_FilterDatabase"/></Cell>
    <Cell ss:StyleID="s103"><Data ss:Type="Number">1.0872643334468299</Data><NamedCell
      ss:Name="_FilterDatabase"/></Cell>
    <Cell ss:StyleID="s104"><Data ss:Type="Number">1.0644366668171099</Data><NamedCell
      ss:Name="_FilterDatabase"/></Cell>
    <Cell ss:StyleID="s104"><Data ss:Type="Number">1.21541702906798</Data><NamedCell
      ss:Name="_FilterDatabase"/></Cell>
    <Cell ss:StyleID="s105"><Data ss:Type="Number">1.66135079155063</Data><NamedCell
      ss:Name="_FilterDatabase"/></Cell>
    <Cell ss:StyleID="s103"><Data ss:Type="Number">0.85886945420670402</Data><NamedCell
      ss:Name="_FilterDatabase"/></Cell>
    <Cell ss:StyleID="s104"><Data ss:Type="Number">0.89640044143941</Data><NamedCell
      ss:Name="_FilterDatabase"/></Cell>
    <Cell ss:StyleID="s104"><Data ss:Type="Number">0.95701896612311599</Data><NamedCell
      ss:Name="_FilterDatabase"/></Cell>
    <Cell ss:StyleID="s105"><Data ss:Type="Number">0.81232202093095296</Data><NamedCell
      ss:Name="_FilterDatabase"/></Cell>
    <Cell ss:StyleID="s106"><Data ss:Type="Number">1.2571172052206374</Data><NamedCell
      ss:Name="_FilterDatabase"/></Cell>
    <Cell ss:StyleID="s107"><Data ss:Type="Number">0.88115272067504569</Data><NamedCell
      ss:Name="_FilterDatabase"/></Cell>
    <Cell ss:StyleID="s108"><Data ss:Type="Number">1.4266734650238242</Data><NamedCell
      ss:Name="_FilterDatabase"/></Cell>
    <Cell><Data ss:Type="Number">3.8253222609219519E-2</Data><NamedCell
      ss:Name="_FilterDatabase"/></Cell>
   </Row>
   <Row>
    <Cell ss:StyleID="s101"><Data ss:Type="String">P62802</Data><NamedCell
      ss:Name="_FilterDatabase"/></Cell>
    <Cell ss:StyleID="s102"><Data ss:Type="String">Histone H4 OS=Sus scrofa PE=1 SV=2 - [H4_PIG]</Data><NamedCell
      ss:Name="_FilterDatabase"/></Cell>
    <Cell ss:StyleID="s103"><Data ss:Type="Number">1.4769716674871201</Data><NamedCell
      ss:Name="_FilterDatabase"/></Cell>
    <Cell ss:StyleID="s104"><Data ss:Type="Number">1.4099947100147701</Data><NamedCell
      ss:Name="_FilterDatabase"/></Cell>
    <Cell ss:StyleID="s104"><Data ss:Type="Number">0.75231651545865097</Data><NamedCell
      ss:Name="_FilterDatabase"/></Cell>
    <Cell ss:StyleID="s105"><Data ss:Type="Number">0.65785411974444397</Data><NamedCell
      ss:Name="_FilterDatabase"/></Cell>
    <Cell ss:StyleID="s103"><Data ss:Type="Number">0.77213082442440495</Data><NamedCell
      ss:Name="_FilterDatabase"/></Cell>
    <Cell ss:StyleID="s104"><Data ss:Type="Number">0.77123772955091197</Data><NamedCell
      ss:Name="_FilterDatabase"/></Cell>
    <Cell ss:StyleID="s104"><Data ss:Type="Number">0.74040740285832596</Data><NamedCell
      ss:Name="_FilterDatabase"/></Cell>
    <Cell ss:StyleID="s105"><Data ss:Type="Number">0.72829750674938298</Data><NamedCell
      ss:Name="_FilterDatabase"/></Cell>
    <Cell ss:StyleID="s106"><Data ss:Type="Number">1.0742842531762462</Data><NamedCell
      ss:Name="_FilterDatabase"/></Cell>
    <Cell ss:StyleID="s107"><Data ss:Type="Number">0.75301836589575644</Data><NamedCell
      ss:Name="_FilterDatabase"/></Cell>
    <Cell ss:StyleID="s108"><Data ss:Type="Number">1.4266375188582903</Data><NamedCell
      ss:Name="_FilterDatabase"/></Cell>
    <Cell><Data ss:Type="Number">0.18528534360510077</Data><NamedCell
      ss:Name="_FilterDatabase"/></Cell>
   </Row>
   <Row>
    <Cell ss:StyleID="s101"><Data ss:Type="String">F1RKJ9</Data><NamedCell
      ss:Name="_FilterDatabase"/></Cell>
    <Cell ss:StyleID="s102"><Data ss:Type="String">Uncharacterized protein OS=Sus scrofa GN=ISOC1 PE=1 SV=1 - [F1RKJ9_PIG]</Data><NamedCell
      ss:Name="_FilterDatabase"/></Cell>
    <Cell ss:StyleID="s103"><Data ss:Type="Number">1.3841451651802701</Data><NamedCell
      ss:Name="_FilterDatabase"/></Cell>
    <Cell ss:StyleID="s104"><Data ss:Type="Number">1.1145124628062999</Data><NamedCell
      ss:Name="_FilterDatabase"/></Cell>
    <Cell ss:StyleID="s104"><Data ss:Type="Number">1.0419116698426401</Data><NamedCell
      ss:Name="_FilterDatabase"/></Cell>
    <Cell ss:StyleID="s105"><Data ss:Type="Number">0.94625201810946902</Data><NamedCell
      ss:Name="_FilterDatabase"/></Cell>
    <Cell ss:StyleID="s103"><Data ss:Type="Number">0.77842142185109198</Data><NamedCell
      ss:Name="_FilterDatabase"/></Cell>
    <Cell ss:StyleID="s104"><Data ss:Type="Number">0.69702982979535499</Data><NamedCell
      ss:Name="_FilterDatabase"/></Cell>
    <Cell ss:StyleID="s104"><Data ss:Type="Number">1.1452140154111301</Data><NamedCell
      ss:Name="_FilterDatabase"/></Cell>
    <Cell ss:StyleID="s105"><Data ss:Type="Number">0.52844452300359401</Data><NamedCell
      ss:Name="_FilterDatabase"/></Cell>
    <Cell ss:StyleID="s106"><Data ss:Type="Number">1.1217053289846697</Data><NamedCell
      ss:Name="_FilterDatabase"/></Cell>
    <Cell ss:StyleID="s107"><Data ss:Type="Number">0.78727744751529272</Data><NamedCell
      ss:Name="_FilterDatabase"/></Cell>
    <Cell ss:StyleID="s108"><Data ss:Type="Number">1.4247903741239594</Data><NamedCell
      ss:Name="_FilterDatabase"/></Cell>
    <Cell><Data ss:Type="Number">8.2428098403700939E-2</Data><NamedCell
      ss:Name="_FilterDatabase"/></Cell>
   </Row>
   <Row>
    <Cell ss:StyleID="s101"><Data ss:Type="String">F1S6Q7</Data><NamedCell
      ss:Name="_FilterDatabase"/></Cell>
    <Cell ss:StyleID="s102"><Data ss:Type="String">ATP synthase subunit delta, mitochondrial OS=Sus scrofa GN=ATP5D PE=1 SV=1 - [F1S6Q7_PIG]</Data><NamedCell
      ss:Name="_FilterDatabase"/></Cell>
    <Cell ss:StyleID="s103"><Data ss:Type="Number">0.88872133143653698</Data><NamedCell
      ss:Name="_FilterDatabase"/></Cell>
    <Cell ss:StyleID="s104"><Data ss:Type="Number">0.93281416165854802</Data><NamedCell
      ss:Name="_FilterDatabase"/></Cell>
    <Cell ss:StyleID="s104"><Data ss:Type="Number">1.3454756533124399</Data><NamedCell
      ss:Name="_FilterDatabase"/></Cell>
    <Cell ss:StyleID="s105"><Data ss:Type="Number">2.1903860994572799</Data><NamedCell
      ss:Name="_FilterDatabase"/></Cell>
    <Cell ss:StyleID="s103"><Data ss:Type="Number">0.99627157288392398</Data><NamedCell
      ss:Name="_FilterDatabase"/></Cell>
    <Cell ss:StyleID="s104"><Data ss:Type="Number">1.03013578200851</Data><NamedCell
      ss:Name="_FilterDatabase"/></Cell>
    <Cell ss:StyleID="s104"><Data ss:Type="Number">0.83903668780165497</Data><NamedCell
      ss:Name="_FilterDatabase"/></Cell>
    <Cell ss:StyleID="s105"><Data ss:Type="Number">0.89710657981728403</Data><NamedCell
      ss:Name="_FilterDatabase"/></Cell>
    <Cell ss:StyleID="s106"><Data ss:Type="Number">1.3393493114662012</Data><NamedCell
      ss:Name="_FilterDatabase"/></Cell>
    <Cell ss:StyleID="s107"><Data ss:Type="Number">0.94063765562784318</Data><NamedCell
      ss:Name="_FilterDatabase"/></Cell>
    <Cell ss:StyleID="s108"><Data ss:Type="Number">1.4238737982185412</Data><NamedCell
      ss:Name="_FilterDatabase"/></Cell>
    <Cell><Data ss:Type="Number">0.23892301952157124</Data><NamedCell
      ss:Name="_FilterDatabase"/></Cell>
   </Row>
   <Row>
    <Cell ss:StyleID="s101"><Data ss:Type="String">B9W5V0</Data><NamedCell
      ss:Name="_FilterDatabase"/></Cell>
    <Cell ss:StyleID="s102"><Data ss:Type="String">Elongation factor 1-alpha OS=Sus scrofa GN=EEF1A2 PE=3 SV=1 - [B9W5V0_PIG]</Data><NamedCell
      ss:Name="_FilterDatabase"/></Cell>
    <Cell ss:StyleID="s103"><Data ss:Type="Number">1.7132568372303301</Data><NamedCell
      ss:Name="_FilterDatabase"/></Cell>
    <Cell ss:StyleID="s104"><Data ss:Type="Number">1.1490920653940899</Data><NamedCell
      ss:Name="_FilterDatabase"/></Cell>
    <Cell ss:StyleID="s104"><Data ss:Type="Number">0.55722470440452598</Data><NamedCell
      ss:Name="_FilterDatabase"/></Cell>
    <Cell ss:StyleID="s105"><Data ss:Type="Number">0.60290666297707696</Data><NamedCell
      ss:Name="_FilterDatabase"/></Cell>
    <Cell ss:StyleID="s103"><Data ss:Type="Number">0.73630164212848004</Data><NamedCell
      ss:Name="_FilterDatabase"/></Cell>
    <Cell ss:StyleID="s104"><Data ss:Type="Number">0.60217497572675904</Data><NamedCell
      ss:Name="_FilterDatabase"/></Cell>
    <Cell ss:StyleID="s104"><Data ss:Type="Number">0.88566841719405898</Data><NamedCell
      ss:Name="_FilterDatabase"/></Cell>
    <Cell ss:StyleID="s105"><Data ss:Type="Number">0.603847235513017</Data><NamedCell
      ss:Name="_FilterDatabase"/></Cell>
    <Cell ss:StyleID="s106"><Data ss:Type="Number">1.0056200675015057</Data><NamedCell
      ss:Name="_FilterDatabase"/></Cell>
    <Cell ss:StyleID="s107"><Data ss:Type="Number">0.70699806764057871</Data><NamedCell
      ss:Name="_FilterDatabase"/></Cell>
    <Cell ss:StyleID="s108"><Data ss:Type="Number">1.4223802207232332</Data><NamedCell
      ss:Name="_FilterDatabase"/></Cell>
    <Cell><Data ss:Type="Number">0.32678625218234031</Data><NamedCell
      ss:Name="_FilterDatabase"/></Cell>
   </Row>
   <Row>
    <Cell ss:StyleID="s101"><Data ss:Type="String">I3LTV6</Data><NamedCell
      ss:Name="_FilterDatabase"/></Cell>
    <Cell ss:StyleID="s102"><Data ss:Type="String">Cytochrome c oxidase subunit 6A, mitochondrial OS=Sus scrofa GN=COX6A2 PE=1 SV=1 - [I3LTV6_PIG]</Data><NamedCell
      ss:Name="_FilterDatabase"/></Cell>
    <Cell ss:StyleID="s103"><Data ss:Type="Number">0.83590745100804498</Data><NamedCell
      ss:Name="_FilterDatabase"/></Cell>
    <Cell ss:StyleID="s104"><Data ss:Type="Number">0.92704051873757598</Data><NamedCell
      ss:Name="_FilterDatabase"/></Cell>
    <Cell ss:StyleID="s104"><Data ss:Type="Number">1.6737007043473899</Data><NamedCell
      ss:Name="_FilterDatabase"/></Cell>
    <Cell ss:StyleID="s105"><Data ss:Type="Number">1.90495257017066</Data><NamedCell
      ss:Name="_FilterDatabase"/></Cell>
    <Cell ss:StyleID="s103"><Data ss:Type="Number">0.97351650767710396</Data><NamedCell
      ss:Name="_FilterDatabase"/></Cell>
    <Cell ss:StyleID="s104"><Data ss:Type="Number">1.0933758875316</Data><NamedCell
      ss:Name="_FilterDatabase"/></Cell>
    <Cell ss:StyleID="s104"><Data ss:Type="Number">0.86578289092208105</Data><NamedCell
      ss:Name="_FilterDatabase"/></Cell>
    <Cell ss:StyleID="s105"><Data ss:Type="Number">0.82654196720815798</Data><NamedCell
      ss:Name="_FilterDatabase"/></Cell>
    <Cell ss:StyleID="s106"><Data ss:Type="Number">1.3354003110659176</Data><NamedCell
      ss:Name="_FilterDatabase"/></Cell>
    <Cell ss:StyleID="s107"><Data ss:Type="Number">0.9398043133347358</Data><NamedCell
      ss:Name="_FilterDatabase"/></Cell>
    <Cell ss:StyleID="s108"><Data ss:Type="Number">1.4209344350926383</Data><NamedCell
      ss:Name="_FilterDatabase"/></Cell>
    <Cell><Data ss:Type="Number">0.19830769122110675</Data><NamedCell
      ss:Name="_FilterDatabase"/></Cell>
   </Row>
   <Row>
    <Cell ss:StyleID="s101"><Data ss:Type="String">P00889</Data><NamedCell
      ss:Name="_FilterDatabase"/></Cell>
    <Cell ss:StyleID="s102"><Data ss:Type="String">Citrate synthase, mitochondrial OS=Sus scrofa GN=CS PE=1 SV=2 - [CISY_PIG]</Data><NamedCell
      ss:Name="_FilterDatabase"/></Cell>
    <Cell ss:StyleID="s103"><Data ss:Type="Number">1.3377943806354</Data><NamedCell
      ss:Name="_FilterDatabase"/></Cell>
    <Cell ss:StyleID="s104"><Data ss:Type="Number">1.29253059047497</Data><NamedCell
      ss:Name="_FilterDatabase"/></Cell>
    <Cell ss:StyleID="s104"><Data ss:Type="Number">0.89293778522135503</Data><NamedCell
      ss:Name="_FilterDatabase"/></Cell>
    <Cell ss:StyleID="s105"><Data ss:Type="Number">0.77566161253469801</Data><NamedCell
      ss:Name="_FilterDatabase"/></Cell>
    <Cell ss:StyleID="s103"><Data ss:Type="Number">0.69804349972451696</Data><NamedCell
      ss:Name="_FilterDatabase"/></Cell>
    <Cell ss:StyleID="s104"><Data ss:Type="Number">0.71248466155440204</Data><NamedCell
      ss:Name="_FilterDatabase"/></Cell>
    <Cell ss:StyleID="s104"><Data ss:Type="Number">0.95689214240476905</Data><NamedCell
      ss:Name="_FilterDatabase"/></Cell>
    <Cell ss:StyleID="s105"><Data ss:Type="Number">0.65951101402429602</Data><NamedCell
      ss:Name="_FilterDatabase"/></Cell>
    <Cell ss:StyleID="s106"><Data ss:Type="Number">1.0747310922166058</Data><NamedCell
      ss:Name="_FilterDatabase"/></Cell>
    <Cell ss:StyleID="s107"><Data ss:Type="Number">0.75673282942699605</Data><NamedCell
      ss:Name="_FilterDatabase"/></Cell>
    <Cell ss:StyleID="s108"><Data ss:Type="Number">1.4202252769057218</Data><NamedCell
      ss:Name="_FilterDatabase"/></Cell>
    <Cell><Data ss:Type="Number">8.8486034498284974E-2</Data><NamedCell
      ss:Name="_FilterDatabase"/></Cell>
   </Row>
   <Row>
    <Cell ss:StyleID="s101"><Data ss:Type="String">Q9MYT8</Data><NamedCell
      ss:Name="_FilterDatabase"/></Cell>
    <Cell ss:StyleID="s102"><Data ss:Type="String">ATP synthase subunit e, mitochondrial OS=Sus scrofa GN=ATP5I PE=3 SV=4 - [ATP5I_PIG]</Data><NamedCell
      ss:Name="_FilterDatabase"/></Cell>
    <Cell ss:StyleID="s103"><Data ss:Type="Number">0.94146142491611096</Data><NamedCell
      ss:Name="_FilterDatabase"/></Cell>
    <Cell ss:StyleID="s104"><Data ss:Type="Number">1.05462681634841</Data><NamedCell
      ss:Name="_FilterDatabase"/></Cell>
    <Cell ss:StyleID="s104"><Data ss:Type="Number">1.4271820377020601</Data><NamedCell
      ss:Name="_FilterDatabase"/></Cell>
    <Cell ss:StyleID="s105"><Data ss:Type="Number">1.6530923318786299</Data><NamedCell
      ss:Name="_FilterDatabase"/></Cell>
    <Cell ss:StyleID="s103"><Data ss:Type="Number">0.88583381829107899</Data><NamedCell
      ss:Name="_FilterDatabase"/></Cell>
    <Cell ss:StyleID="s104"><Data ss:Type="Number">0.96546212742024695</Data><NamedCell
      ss:Name="_FilterDatabase"/></Cell>
    <Cell ss:StyleID="s104"><Data ss:Type="Number">0.91432749639872002</Data><NamedCell
      ss:Name="_FilterDatabase"/></Cell>
    <Cell ss:StyleID="s105"><Data ss:Type="Number">0.81691278630716602</Data><NamedCell
      ss:Name="_FilterDatabase"/></Cell>
    <Cell ss:StyleID="s106"><Data ss:Type="Number">1.2690906527113026</Data><NamedCell
      ss:Name="_FilterDatabase"/></Cell>
    <Cell ss:StyleID="s107"><Data ss:Type="Number">0.89563405710430299</Data><NamedCell
      ss:Name="_FilterDatabase"/></Cell>
    <Cell ss:StyleID="s108"><Data ss:Type="Number">1.4169745362457873</Data><NamedCell
      ss:Name="_FilterDatabase"/></Cell>
    <Cell><Data ss:Type="Number">6.7496679065827861E-2</Data><NamedCell
      ss:Name="_FilterDatabase"/></Cell>
   </Row>
   <Row>
    <Cell ss:StyleID="s101"><Data ss:Type="String">F1S9V9</Data><NamedCell
      ss:Name="_FilterDatabase"/></Cell>
    <Cell ss:StyleID="s102"><Data ss:Type="String">Uncharacterized protein (Fragment) OS=Sus scrofa GN=TMEM38A PE=1 SV=2 - [F1S9V9_PIG]</Data><NamedCell
      ss:Name="_FilterDatabase"/></Cell>
    <Cell ss:StyleID="s103"><Data ss:Type="Number">1.48028117929901</Data><NamedCell
      ss:Name="_FilterDatabase"/></Cell>
    <Cell ss:StyleID="s104"><Data ss:Type="Number">0.86165394165181597</Data><NamedCell
      ss:Name="_FilterDatabase"/></Cell>
    <Cell ss:StyleID="s104"><Data ss:Type="Number">1.1053615338109899</Data><NamedCell
      ss:Name="_FilterDatabase"/></Cell>
    <Cell ss:StyleID="s105"><Data ss:Type="Number">1.27745646299035</Data><NamedCell
      ss:Name="_FilterDatabase"/></Cell>
    <Cell ss:StyleID="s103"><Data ss:Type="Number">1.05560553070542</Data><NamedCell
      ss:Name="_FilterDatabase"/></Cell>
    <Cell ss:StyleID="s104"><Data ss:Type="Number">0.82799437185737101</Data><NamedCell
      ss:Name="_FilterDatabase"/></Cell>
    <Cell ss:StyleID="s104"><Data ss:Type="Number">0.65303133066832897</Data><NamedCell
      ss:Name="_FilterDatabase"/></Cell>
    <Cell ss:StyleID="s105"><Data ss:Type="Number">0.79947763171799402</Data><NamedCell
      ss:Name="_FilterDatabase"/></Cell>
    <Cell ss:StyleID="s106"><Data ss:Type="Number">1.1811882794380415</Data><NamedCell
      ss:Name="_FilterDatabase"/></Cell>
    <Cell ss:StyleID="s107"><Data ss:Type="Number">0.83402721623727849</Data><NamedCell
      ss:Name="_FilterDatabase"/></Cell>
    <Cell ss:StyleID="s108"><Data ss:Type="Number">1.4162466840914176</Data><NamedCell
      ss:Name="_FilterDatabase"/></Cell>
    <Cell><Data ss:Type="Number">6.6853132361786333E-2</Data><NamedCell
      ss:Name="_FilterDatabase"/></Cell>
   </Row>
   <Row>
    <Cell ss:StyleID="s101"><Data ss:Type="String">P41367</Data><NamedCell
      ss:Name="_FilterDatabase"/></Cell>
    <Cell ss:StyleID="s102"><Data ss:Type="String">Medium-chain specific acyl-CoA dehydrogenase, mitochondrial OS=Sus scrofa GN=ACADM PE=1 SV=3 - [ACADM_PIG]</Data><NamedCell
      ss:Name="_FilterDatabase"/></Cell>
    <Cell ss:StyleID="s103"><Data ss:Type="Number">1.15387247067629</Data><NamedCell
      ss:Name="_FilterDatabase"/></Cell>
    <Cell ss:StyleID="s104"><Data ss:Type="Number">1.03474173922811</Data><NamedCell
      ss:Name="_FilterDatabase"/></Cell>
    <Cell ss:StyleID="s104"><Data ss:Type="Number">1.23253154579566</Data><NamedCell
      ss:Name="_FilterDatabase"/></Cell>
    <Cell ss:StyleID="s105"><Data ss:Type="Number">1.1780299104913901</Data><NamedCell
      ss:Name="_FilterDatabase"/></Cell>
    <Cell ss:StyleID="s103"><Data ss:Type="Number">0.69978990769453797</Data><NamedCell
      ss:Name="_FilterDatabase"/></Cell>
    <Cell ss:StyleID="s104"><Data ss:Type="Number">0.74517535973496896</Data><NamedCell
      ss:Name="_FilterDatabase"/></Cell>
    <Cell ss:StyleID="s104"><Data ss:Type="Number">1.0708959455162299</Data><NamedCell
      ss:Name="_FilterDatabase"/></Cell>
    <Cell ss:StyleID="s105"><Data ss:Type="Number">0.73978012291203599</Data><NamedCell
      ss:Name="_FilterDatabase"/></Cell>
    <Cell ss:StyleID="s106"><Data ss:Type="Number">1.1497939165478626</Data><NamedCell
      ss:Name="_FilterDatabase"/></Cell>
    <Cell ss:StyleID="s107"><Data ss:Type="Number">0.81391033396444312</Data><NamedCell
      ss:Name="_FilterDatabase"/></Cell>
    <Cell ss:StyleID="s108"><Data ss:Type="Number">1.4126788524079521</Data><NamedCell
      ss:Name="_FilterDatabase"/></Cell>
    <Cell><Data ss:Type="Number">1.27439326336488E-2</Data><NamedCell
      ss:Name="_FilterDatabase"/></Cell>
   </Row>
   <Row>
    <Cell ss:StyleID="s101"><Data ss:Type="String">F1SDI9</Data><NamedCell
      ss:Name="_FilterDatabase"/></Cell>
    <Cell ss:StyleID="s102"><Data ss:Type="String">Uncharacterized protein OS=Sus scrofa GN=DPYSL4 PE=1 SV=2 - [F1SDI9_PIG]</Data><NamedCell
      ss:Name="_FilterDatabase"/></Cell>
    <Cell ss:StyleID="s103"><Data ss:Type="Number">1.2879646577684001</Data><NamedCell
      ss:Name="_FilterDatabase"/></Cell>
    <Cell ss:StyleID="s104"><Data ss:Type="Number">1.3155357828563601</Data><NamedCell
      ss:Name="_FilterDatabase"/></Cell>
    <Cell ss:StyleID="s104"><Data ss:Type="Number">0.85171088003651296</Data><NamedCell
      ss:Name="_FilterDatabase"/></Cell>
    <Cell ss:StyleID="s105"><Data ss:Type="Number">1.04652463275334</Data><NamedCell
      ss:Name="_FilterDatabase"/></Cell>
    <Cell ss:StyleID="s103"><Data ss:Type="Number">0.77653612834882801</Data><NamedCell
      ss:Name="_FilterDatabase"/></Cell>
    <Cell ss:StyleID="s104"><Data ss:Type="Number">0.58583301278076105</Data><NamedCell
      ss:Name="_FilterDatabase"/></Cell>
    <Cell ss:StyleID="s104"><Data ss:Type="Number">1.0535754618493101</Data><NamedCell
      ss:Name="_FilterDatabase"/></Cell>
    <Cell ss:StyleID="s105"><Data ss:Type="Number">0.77513173237550104</Data><NamedCell
      ss:Name="_FilterDatabase"/></Cell>
    <Cell ss:StyleID="s106"><Data ss:Type="Number">1.1254339883536533</Data><NamedCell
      ss:Name="_FilterDatabase"/></Cell>
    <Cell ss:StyleID="s107"><Data ss:Type="Number">0.79776908383860012</Data><NamedCell
      ss:Name="_FilterDatabase"/></Cell>
    <Cell ss:StyleID="s108"><Data ss:Type="Number">1.4107265011304253</Data><NamedCell
      ss:Name="_FilterDatabase"/></Cell>
    <Cell><Data ss:Type="Number">6.5651910524652163E-2</Data><NamedCell
      ss:Name="_FilterDatabase"/></Cell>
   </Row>
   <Row>
    <Cell ss:StyleID="s101"><Data ss:Type="String">F1SJT7</Data><NamedCell
      ss:Name="_FilterDatabase"/></Cell>
    <Cell ss:StyleID="s102"><Data ss:Type="String">Apolipoprotein A-IV OS=Sus scrofa GN=APOA4 PE=1 SV=2 - [F1SJT7_PIG]</Data><NamedCell
      ss:Name="_FilterDatabase"/></Cell>
    <Cell ss:StyleID="s103"><Data ss:Type="Number">0.81879561139047596</Data><NamedCell
      ss:Name="_FilterDatabase"/></Cell>
    <Cell ss:StyleID="s104"><Data ss:Type="Number">1.0343199497233999</Data><NamedCell
      ss:Name="_FilterDatabase"/></Cell>
    <Cell ss:StyleID="s104"><Data ss:Type="Number">1.77086737143228</Data><NamedCell
      ss:Name="_FilterDatabase"/></Cell>
    <Cell ss:StyleID="s105"><Data ss:Type="Number">1.40518090470684</Data><NamedCell
      ss:Name="_FilterDatabase"/></Cell>
    <Cell ss:StyleID="s103"><Data ss:Type="Number">0.94756312747709703</Data><NamedCell
      ss:Name="_FilterDatabase"/></Cell>
    <Cell ss:StyleID="s104"><Data ss:Type="Number">0.95558657528949098</Data><NamedCell
      ss:Name="_FilterDatabase"/></Cell>
    <Cell ss:StyleID="s104"><Data ss:Type="Number">0.84723198492057405</Data><NamedCell
      ss:Name="_FilterDatabase"/></Cell>
    <Cell ss:StyleID="s105"><Data ss:Type="Number">0.81784656995477201</Data><NamedCell
      ss:Name="_FilterDatabase"/></Cell>
    <Cell ss:StyleID="s106"><Data ss:Type="Number">1.2572909593132489</Data><NamedCell
      ss:Name="_FilterDatabase"/></Cell>
    <Cell ss:StyleID="s107"><Data ss:Type="Number">0.8920570644104836</Data><NamedCell
      ss:Name="_FilterDatabase"/></Cell>
    <Cell ss:StyleID="s108"><Data ss:Type="Number">1.4094288465100944</Data><NamedCell
      ss:Name="_FilterDatabase"/></Cell>
    <Cell><Data ss:Type="Number">0.13657535844047483</Data><NamedCell
      ss:Name="_FilterDatabase"/></Cell>
   </Row>
   <Row>
    <Cell ss:StyleID="s101"><Data ss:Type="String">I3LQN4</Data><NamedCell
      ss:Name="_FilterDatabase"/></Cell>
    <Cell ss:StyleID="s102"><Data ss:Type="String">Uncharacterized protein OS=Sus scrofa GN=PHB2 PE=1 SV=1 - [I3LQN4_PIG]</Data><NamedCell
      ss:Name="_FilterDatabase"/></Cell>
    <Cell ss:StyleID="s103"><Data ss:Type="Number">1.1879707182380099</Data><NamedCell
      ss:Name="_FilterDatabase"/></Cell>
    <Cell ss:StyleID="s104"><Data ss:Type="Number">1.39376615596119</Data><NamedCell
      ss:Name="_FilterDatabase"/></Cell>
    <Cell ss:StyleID="s104"><Data ss:Type="Number">0.875350115773736</Data><NamedCell
      ss:Name="_FilterDatabase"/></Cell>
    <Cell ss:StyleID="s105"><Data ss:Type="Number">0.98513998712305595</Data><NamedCell
      ss:Name="_FilterDatabase"/></Cell>
    <Cell ss:StyleID="s103"><Data ss:Type="Number">0.79184894989147303</Data><NamedCell
      ss:Name="_FilterDatabase"/></Cell>
    <Cell ss:StyleID="s104"><Data ss:Type="Number">0.71457709324652596</Data><NamedCell
      ss:Name="_FilterDatabase"/></Cell>
    <Cell ss:StyleID="s104"><Data ss:Type="Number">0.97692949136366003</Data><NamedCell
      ss:Name="_FilterDatabase"/></Cell>
    <Cell ss:StyleID="s105"><Data ss:Type="Number">0.67106026797820195</Data><NamedCell
      ss:Name="_FilterDatabase"/></Cell>
    <Cell ss:StyleID="s106"><Data ss:Type="Number">1.1105567442739979</Data><NamedCell
      ss:Name="_FilterDatabase"/></Cell>
    <Cell ss:StyleID="s107"><Data ss:Type="Number">0.78860395061996524</Data><NamedCell
      ss:Name="_FilterDatabase"/></Cell>
    <Cell ss:StyleID="s108"><Data ss:Type="Number">1.408256633004346</Data><NamedCell
      ss:Name="_FilterDatabase"/></Cell>
    <Cell><Data ss:Type="Number">5.1716457122266628E-2</Data><NamedCell
      ss:Name="_FilterDatabase"/></Cell>
   </Row>
   <Row>
    <Cell ss:StyleID="s101"><Data ss:Type="String">F1RUE0</Data><NamedCell
      ss:Name="_FilterDatabase"/></Cell>
    <Cell ss:StyleID="s102"><Data ss:Type="String">Uncharacterized protein OS=Sus scrofa GN=ACOT13 PE=1 SV=1 - [F1RUE0_PIG]</Data><NamedCell
      ss:Name="_FilterDatabase"/></Cell>
    <Cell ss:StyleID="s103"><Data ss:Type="Number">1.09305641853691</Data><NamedCell
      ss:Name="_FilterDatabase"/></Cell>
    <Cell ss:StyleID="s104"><Data ss:Type="Number">1.1901647010489</Data><NamedCell
      ss:Name="_FilterDatabase"/></Cell>
    <Cell ss:StyleID="s104"><Data ss:Type="Number">1.2364447333874</Data><NamedCell
      ss:Name="_FilterDatabase"/></Cell>
    <Cell ss:StyleID="s105"><Data ss:Type="Number">1.2621853867764701</Data><NamedCell
      ss:Name="_FilterDatabase"/></Cell>
    <Cell ss:StyleID="s103"><Data ss:Type="Number">0.76759037233024996</Data><NamedCell
      ss:Name="_FilterDatabase"/></Cell>
    <Cell ss:StyleID="s104"><Data ss:Type="Number">0.94924370825384397</Data><NamedCell
      ss:Name="_FilterDatabase"/></Cell>
    <Cell ss:StyleID="s104"><Data ss:Type="Number">0.89620810222658498</Data><NamedCell
      ss:Name="_FilterDatabase"/></Cell>
    <Cell ss:StyleID="s105"><Data ss:Type="Number">0.78631364132489801</Data><NamedCell
      ss:Name="_FilterDatabase"/></Cell>
    <Cell ss:StyleID="s106"><Data ss:Type="Number">1.19546280993742</Data><NamedCell
      ss:Name="_FilterDatabase"/></Cell>
    <Cell ss:StyleID="s107"><Data ss:Type="Number">0.84983895603389425</Data><NamedCell
      ss:Name="_FilterDatabase"/></Cell>
    <Cell ss:StyleID="s108"><Data ss:Type="Number">1.4066933522517191</Data><NamedCell
      ss:Name="_FilterDatabase"/></Cell>
    <Cell><Data ss:Type="Number">9.430438422083087E-4</Data><NamedCell
      ss:Name="_FilterDatabase"/></Cell>
   </Row>
   <Row>
    <Cell ss:StyleID="s101"><Data ss:Type="String">Q9N251</Data><NamedCell
      ss:Name="_FilterDatabase"/></Cell>
    <Cell ss:StyleID="s102"><Data ss:Type="String">Titin (Fragment) OS=Sus scrofa GN=TTN PE=4 SV=1 - [Q9N251_PIG]</Data><NamedCell
      ss:Name="_FilterDatabase"/></Cell>
    <Cell ss:StyleID="s103"><Data ss:Type="Number">1.5241301860738401</Data><NamedCell
      ss:Name="_FilterDatabase"/></Cell>
    <Cell ss:StyleID="s104"><Data ss:Type="Number">0.97629184797990098</Data><NamedCell
      ss:Name="_FilterDatabase"/></Cell>
    <Cell ss:StyleID="s104"><Data ss:Type="Number">1.1069217511053799</Data><NamedCell
      ss:Name="_FilterDatabase"/></Cell>
    <Cell ss:StyleID="s105"><Data ss:Type="Number">0.86809978869565796</Data><NamedCell
      ss:Name="_FilterDatabase"/></Cell>
    <Cell ss:StyleID="s103"><Data ss:Type="Number">0.89996752621927101</Data><NamedCell
      ss:Name="_FilterDatabase"/></Cell>
    <Cell ss:StyleID="s104"><Data ss:Type="Number">0.68638091192457296</Data><NamedCell
      ss:Name="_FilterDatabase"/></Cell>
    <Cell ss:StyleID="s104"><Data ss:Type="Number">0.81717282126390201</Data><NamedCell
      ss:Name="_FilterDatabase"/></Cell>
    <Cell ss:StyleID="s105"><Data ss:Type="Number">0.77927467728016697</Data><NamedCell
      ss:Name="_FilterDatabase"/></Cell>
    <Cell ss:StyleID="s106"><Data ss:Type="Number">1.1188608934636948</Data><NamedCell
      ss:Name="_FilterDatabase"/></Cell>
    <Cell ss:StyleID="s107"><Data ss:Type="Number">0.79569898417197826</Data><NamedCell
      ss:Name="_FilterDatabase"/></Cell>
    <Cell ss:StyleID="s108"><Data ss:Type="Number">1.4061358826893637</Data><NamedCell
      ss:Name="_FilterDatabase"/></Cell>
    <Cell><Data ss:Type="Number">7.512132500089154E-2</Data><NamedCell
      ss:Name="_FilterDatabase"/></Cell>
   </Row>
   <Row>
    <Cell ss:StyleID="s101"><Data ss:Type="String">K7GMN8</Data><NamedCell
      ss:Name="_FilterDatabase"/></Cell>
    <Cell ss:StyleID="s102"><Data ss:Type="String">Pyruvate dehydrogenase E1 component subunit alpha, somatic form, mitochondrial OS=Sus scrofa GN=PDHA1 PE=1 SV=1 - [K7GMN8_PIG]</Data><NamedCell
      ss:Name="_FilterDatabase"/></Cell>
    <Cell ss:StyleID="s103"><Data ss:Type="Number">1.35586199798082</Data><NamedCell
      ss:Name="_FilterDatabase"/></Cell>
    <Cell ss:StyleID="s104"><Data ss:Type="Number">1.2690133278400999</Data><NamedCell
      ss:Name="_FilterDatabase"/></Cell>
    <Cell ss:StyleID="s104"><Data ss:Type="Number">0.97427559660496499</Data><NamedCell
      ss:Name="_FilterDatabase"/></Cell>
    <Cell ss:StyleID="s105"><Data ss:Type="Number">0.68265774258312895</Data><NamedCell
      ss:Name="_FilterDatabase"/></Cell>
    <Cell ss:StyleID="s103"><Data ss:Type="Number">0.68940808084404004</Data><NamedCell
      ss:Name="_FilterDatabase"/></Cell>
    <Cell ss:StyleID="s104"><Data ss:Type="Number">0.65096870367932602</Data><NamedCell
      ss:Name="_FilterDatabase"/></Cell>
    <Cell ss:StyleID="s104"><Data ss:Type="Number">0.98204690146818097</Data><NamedCell
      ss:Name="_FilterDatabase"/></Cell>
    <Cell ss:StyleID="s105"><Data ss:Type="Number">0.72748848696960899</Data><NamedCell
      ss:Name="_FilterDatabase"/></Cell>
    <Cell ss:StyleID="s106"><Data ss:Type="Number">1.0704521662522535</Data><NamedCell
      ss:Name="_FilterDatabase"/></Cell>
    <Cell ss:StyleID="s107"><Data ss:Type="Number">0.76247804324028889</Data><NamedCell
      ss:Name="_FilterDatabase"/></Cell>
    <Cell ss:StyleID="s108"><Data ss:Type="Number">1.4039121201486309</Data><NamedCell
      ss:Name="_FilterDatabase"/></Cell>
    <Cell><Data ss:Type="Number">0.12040945673877763</Data><NamedCell
      ss:Name="_FilterDatabase"/></Cell>
   </Row>
   <Row>
    <Cell ss:StyleID="s101"><Data ss:Type="String">B3VCE8</Data><NamedCell
      ss:Name="_FilterDatabase"/></Cell>
    <Cell ss:StyleID="s102"><Data ss:Type="String">Troponin I OS=Sus scrofa GN=TnI-S4 PE=2 SV=1 - [B3VCE8_PIG]</Data><NamedCell
      ss:Name="_FilterDatabase"/></Cell>
    <Cell ss:StyleID="s103"><Data ss:Type="Number">0.88628101584646202</Data><NamedCell
      ss:Name="_FilterDatabase"/></Cell>
    <Cell ss:StyleID="s104"><Data ss:Type="Number">1.1922242411616799</Data><NamedCell
      ss:Name="_FilterDatabase"/></Cell>
    <Cell ss:StyleID="s104"><Data ss:Type="Number">1.33768560971147</Data><NamedCell
      ss:Name="_FilterDatabase"/></Cell>
    <Cell ss:StyleID="s105"><Data ss:Type="Number">1.46162283054899</Data><NamedCell
      ss:Name="_FilterDatabase"/></Cell>
    <Cell ss:StyleID="s103"><Data ss:Type="Number">0.77225324104350801</Data><NamedCell
      ss:Name="_FilterDatabase"/></Cell>
    <Cell ss:StyleID="s104"><Data ss:Type="Number">0.88199529589377901</Data><NamedCell
      ss:Name="_FilterDatabase"/></Cell>
    <Cell ss:StyleID="s104"><Data ss:Type="Number">0.82689193264713601</Data><NamedCell
      ss:Name="_FilterDatabase"/></Cell>
    <Cell ss:StyleID="s105"><Data ss:Type="Number">0.99451096914024395</Data><NamedCell
      ss:Name="_FilterDatabase"/></Cell>
    <Cell ss:StyleID="s106"><Data ss:Type="Number">1.2194534243171504</Data><NamedCell
      ss:Name="_FilterDatabase"/></Cell>
    <Cell ss:StyleID="s107"><Data ss:Type="Number">0.86891285968116672</Data><NamedCell
      ss:Name="_FilterDatabase"/></Cell>
    <Cell ss:StyleID="s108"><Data ss:Type="Number">1.4034243028289497</Data><NamedCell
      ss:Name="_FilterDatabase"/></Cell>
    <Cell><Data ss:Type="Number">3.8494469183499344E-2</Data><NamedCell
      ss:Name="_FilterDatabase"/></Cell>
   </Row>
   <Row>
    <Cell ss:StyleID="s101"><Data ss:Type="String">D0G0C9</Data><NamedCell
      ss:Name="_FilterDatabase"/></Cell>
    <Cell ss:StyleID="s102"><Data ss:Type="String">Chaperonin containing TCP1, subunit 7 (Eta) OS=Sus scrofa GN=CCT7 PE=2 SV=1 - [D0G0C9_PIG]</Data><NamedCell
      ss:Name="_FilterDatabase"/></Cell>
    <Cell ss:StyleID="s103"><Data ss:Type="Number">1.55192161170284</Data><NamedCell
      ss:Name="_FilterDatabase"/></Cell>
    <Cell ss:StyleID="s104"><Data ss:Type="Number">1.3603217658668501</Data><NamedCell
      ss:Name="_FilterDatabase"/></Cell>
    <Cell ss:StyleID="s104"><Data ss:Type="Number">0.62896847343446505</Data><NamedCell
      ss:Name="_FilterDatabase"/></Cell>
    <Cell ss:StyleID="s105"><Data ss:Type="Number">0.46222391640518601</Data><NamedCell
      ss:Name="_FilterDatabase"/></Cell>
    <Cell ss:StyleID="s103"><Data ss:Type="Number">0.848558330678161</Data><NamedCell
      ss:Name="_FilterDatabase"/></Cell>
    <Cell ss:StyleID="s104"><Data ss:Type="Number">0.518712022936478</Data><NamedCell
      ss:Name="_FilterDatabase"/></Cell>
    <Cell ss:StyleID="s104"><Data ss:Type="Number">0.94369198999988901</Data><NamedCell
      ss:Name="_FilterDatabase"/></Cell>
    <Cell ss:StyleID="s105"><Data ss:Type="Number">0.54289385093422105</Data><NamedCell
      ss:Name="_FilterDatabase"/></Cell>
    <Cell ss:StyleID="s106"><Data ss:Type="Number">1.0008589418523353</Data><NamedCell
      ss:Name="_FilterDatabase"/></Cell>
    <Cell ss:StyleID="s107"><Data ss:Type="Number">0.71346404863718726</Data><NamedCell
      ss:Name="_FilterDatabase"/></Cell>
    <Cell ss:StyleID="s108"><Data ss:Type="Number">1.4028162228553926</Data><NamedCell
      ss:Name="_FilterDatabase"/></Cell>
    <Cell><Data ss:Type="Number">0.35781017251176794</Data><NamedCell
      ss:Name="_FilterDatabase"/></Cell>
   </Row>
   <Row>
    <Cell ss:StyleID="s101"><Data ss:Type="String">P13618</Data><NamedCell
      ss:Name="_FilterDatabase"/></Cell>
    <Cell ss:StyleID="s102"><Data ss:Type="String">ATP synthase-coupling factor 6, mitochondrial OS=Sus scrofa GN=ATP5J PE=1 SV=1 - [ATP5J_PIG]</Data><NamedCell
      ss:Name="_FilterDatabase"/></Cell>
    <Cell ss:StyleID="s103"><Data ss:Type="Number">0.538314590833889</Data><NamedCell
      ss:Name="_FilterDatabase"/></Cell>
    <Cell ss:StyleID="s104"><Data ss:Type="Number">0.61732909680509096</Data><NamedCell
      ss:Name="_FilterDatabase"/></Cell>
    <Cell ss:StyleID="s104"><Data ss:Type="Number">2.0282910624492398</Data><NamedCell
      ss:Name="_FilterDatabase"/></Cell>
    <Cell ss:StyleID="s105"><Data ss:Type="Number">2.73051501174763</Data><NamedCell
      ss:Name="_FilterDatabase"/></Cell>
    <Cell ss:StyleID="s103"><Data ss:Type="Number">1.3228488289567399</Data><NamedCell
      ss:Name="_FilterDatabase"/></Cell>
    <Cell ss:StyleID="s104"><Data ss:Type="Number">1.40020548698114</Data><NamedCell
      ss:Name="_FilterDatabase"/></Cell>
    <Cell ss:StyleID="s104"><Data ss:Type="Number">0.69312769333050495</Data><NamedCell
      ss:Name="_FilterDatabase"/></Cell>
    <Cell ss:StyleID="s105"><Data ss:Type="Number">0.81107557377303097</Data><NamedCell
      ss:Name="_FilterDatabase"/></Cell>
    <Cell ss:StyleID="s106"><Data ss:Type="Number">1.4786124404589625</Data><NamedCell
      ss:Name="_FilterDatabase"/></Cell>
    <Cell ss:StyleID="s107"><Data ss:Type="Number">1.056814395760354</Data><NamedCell
      ss:Name="_FilterDatabase"/></Cell>
    <Cell ss:StyleID="s108"><Data ss:Type="Number">1.3991221603251669</Data><NamedCell
      ss:Name="_FilterDatabase"/></Cell>
    <Cell><Data ss:Type="Number">0.4860505725110188</Data><NamedCell
      ss:Name="_FilterDatabase"/></Cell>
   </Row>
   <Row>
    <Cell ss:StyleID="s101"><Data ss:Type="String">I3LBE4</Data><NamedCell
      ss:Name="_FilterDatabase"/></Cell>
    <Cell ss:StyleID="s102"><Data ss:Type="String">Uncharacterized protein OS=Sus scrofa GN=LOC100511690 PE=4 SV=1 - [I3LBE4_PIG]</Data><NamedCell
      ss:Name="_FilterDatabase"/></Cell>
    <Cell ss:StyleID="s103"><Data ss:Type="Number">1.2962086482609001</Data><NamedCell
      ss:Name="_FilterDatabase"/></Cell>
    <Cell ss:StyleID="s104"><Data ss:Type="Number">1.1791323603992101</Data><NamedCell
      ss:Name="_FilterDatabase"/></Cell>
    <Cell ss:StyleID="s104"><Data ss:Type="Number">0.90512470080641905</Data><NamedCell
      ss:Name="_FilterDatabase"/></Cell>
    <Cell ss:StyleID="s105"><Data ss:Type="Number">1.00342721017428</Data><NamedCell
      ss:Name="_FilterDatabase"/></Cell>
    <Cell ss:StyleID="s103"><Data ss:Type="Number">0.80479356277998304</Data><NamedCell
      ss:Name="_FilterDatabase"/></Cell>
    <Cell ss:StyleID="s104"><Data ss:Type="Number">0.74945222290274105</Data><NamedCell
      ss:Name="_FilterDatabase"/></Cell>
    <Cell ss:StyleID="s104"><Data ss:Type="Number">0.90071099658185205</Data><NamedCell
      ss:Name="_FilterDatabase"/></Cell>
    <Cell ss:StyleID="s105"><Data ss:Type="Number">0.67845041983281895</Data><NamedCell
      ss:Name="_FilterDatabase"/></Cell>
    <Cell ss:StyleID="s106"><Data ss:Type="Number">1.0959732299102023</Data><NamedCell
      ss:Name="_FilterDatabase"/></Cell>
    <Cell ss:StyleID="s107"><Data ss:Type="Number">0.78335180052434872</Data><NamedCell
      ss:Name="_FilterDatabase"/></Cell>
    <Cell ss:StyleID="s108"><Data ss:Type="Number">1.3990817780422482</Data><NamedCell
      ss:Name="_FilterDatabase"/></Cell>
    <Cell><Data ss:Type="Number">1.9878215872872473E-2</Data><NamedCell
      ss:Name="_FilterDatabase"/></Cell>
   </Row>
   <Row>
    <Cell ss:StyleID="s101"><Data ss:Type="String">A0A0B8RZ16</Data><NamedCell
      ss:Name="_FilterDatabase"/></Cell>
    <Cell ss:StyleID="s102"><Data ss:Type="String">Tropomyosin 3 OS=Sus scrofa domesticus GN=TPM3 PE=3 SV=1 - [A0A0B8RZ16_PIG]</Data><NamedCell
      ss:Name="_FilterDatabase"/></Cell>
    <Cell ss:StyleID="s103"><Data ss:Type="Number">1.1905555338349401</Data><NamedCell
      ss:Name="_FilterDatabase"/></Cell>
    <Cell ss:StyleID="s104"><Data ss:Type="Number">0.95635194788228695</Data><NamedCell
      ss:Name="_FilterDatabase"/></Cell>
    <Cell ss:StyleID="s104"><Data ss:Type="Number">1.24338648747028</Data><NamedCell
      ss:Name="_FilterDatabase"/></Cell>
    <Cell ss:StyleID="s105"><Data ss:Type="Number">1.4992126957960901</Data><NamedCell
      ss:Name="_FilterDatabase"/></Cell>
    <Cell ss:StyleID="s103"><Data ss:Type="Number">0.84494693560890499</Data><NamedCell
      ss:Name="_FilterDatabase"/></Cell>
    <Cell ss:StyleID="s104"><Data ss:Type="Number">0.66043788241893597</Data><NamedCell
      ss:Name="_FilterDatabase"/></Cell>
    <Cell ss:StyleID="s104"><Data ss:Type="Number">0.97274106633587798</Data><NamedCell
      ss:Name="_FilterDatabase"/></Cell>
    <Cell ss:StyleID="s105"><Data ss:Type="Number">1.0167832252812501</Data><NamedCell
      ss:Name="_FilterDatabase"/></Cell>
    <Cell ss:StyleID="s106"><Data ss:Type="Number">1.2223766662458992</Data><NamedCell
      ss:Name="_FilterDatabase"/></Cell>
    <Cell ss:StyleID="s107"><Data ss:Type="Number">0.87372727741124212</Data><NamedCell
      ss:Name="_FilterDatabase"/></Cell>
    <Cell ss:StyleID="s108"><Data ss:Type="Number">1.3990368594965548</Data><NamedCell
      ss:Name="_FilterDatabase"/></Cell>
    <Cell><Data ss:Type="Number">4.3865742821765787E-2</Data><NamedCell
      ss:Name="_FilterDatabase"/></Cell>
   </Row>
   <Row>
    <Cell ss:StyleID="s101"><Data ss:Type="String">F1SKM0</Data><NamedCell
      ss:Name="_FilterDatabase"/></Cell>
    <Cell ss:StyleID="s102"><Data ss:Type="String">Uncharacterized protein OS=Sus scrofa GN=UQCRC1 PE=1 SV=1 - [F1SKM0_PIG]</Data><NamedCell
      ss:Name="_FilterDatabase"/></Cell>
    <Cell ss:StyleID="s103"><Data ss:Type="Number">1.2525794056186701</Data><NamedCell
      ss:Name="_FilterDatabase"/></Cell>
    <Cell ss:StyleID="s104"><Data ss:Type="Number">1.1364590750705299</Data><NamedCell
      ss:Name="_FilterDatabase"/></Cell>
    <Cell ss:StyleID="s104"><Data ss:Type="Number">1.08666245137117</Data><NamedCell
      ss:Name="_FilterDatabase"/></Cell>
    <Cell ss:StyleID="s105"><Data ss:Type="Number">1.2073308219366601</Data><NamedCell
      ss:Name="_FilterDatabase"/></Cell>
    <Cell ss:StyleID="s103"><Data ss:Type="Number">0.85506940193605896</Data><NamedCell
      ss:Name="_FilterDatabase"/></Cell>
    <Cell ss:StyleID="s104"><Data ss:Type="Number">0.77510024372961694</Data><NamedCell
      ss:Name="_FilterDatabase"/></Cell>
    <Cell ss:StyleID="s104"><Data ss:Type="Number">0.92721463617704702</Data><NamedCell
      ss:Name="_FilterDatabase"/></Cell>
    <Cell ss:StyleID="s105"><Data ss:Type="Number">0.79139743025964404</Data><NamedCell
      ss:Name="_FilterDatabase"/></Cell>
    <Cell ss:StyleID="s106"><Data ss:Type="Number">1.1707579384992575</Data><NamedCell
      ss:Name="_FilterDatabase"/></Cell>
    <Cell ss:StyleID="s107"><Data ss:Type="Number">0.83719542802559177</Data><NamedCell
      ss:Name="_FilterDatabase"/></Cell>
    <Cell ss:StyleID="s108"><Data ss:Type="Number">1.3984284902992437</Data><NamedCell
      ss:Name="_FilterDatabase"/></Cell>
    <Cell><Data ss:Type="Number">5.8197667128067894E-4</Data><NamedCell
      ss:Name="_FilterDatabase"/></Cell>
   </Row>
   <Row>
    <Cell ss:StyleID="s101"><Data ss:Type="String">F2Z5L0</Data><NamedCell
      ss:Name="_FilterDatabase"/></Cell>
    <Cell ss:StyleID="s102"><Data ss:Type="String">Histone H2B OS=Sus scrofa GN=LOC100523961 PE=3 SV=1 - [F2Z5L0_PIG]</Data><NamedCell
      ss:Name="_FilterDatabase"/></Cell>
    <Cell ss:StyleID="s103"><Data ss:Type="Number">1.3313872930401001</Data><NamedCell
      ss:Name="_FilterDatabase"/></Cell>
    <Cell ss:StyleID="s104"><Data ss:Type="Number">1.48501402478321</Data><NamedCell
      ss:Name="_FilterDatabase"/></Cell>
    <Cell ss:StyleID="s104"><Data ss:Type="Number">0.68508005118069604</Data><NamedCell
      ss:Name="_FilterDatabase"/></Cell>
    <Cell ss:StyleID="s105"><Data ss:Type="Number">0.82673037393663196</Data><NamedCell
      ss:Name="_FilterDatabase"/></Cell>
    <Cell ss:StyleID="s103"><Data ss:Type="Number">0.77596671851515697</Data><NamedCell
      ss:Name="_FilterDatabase"/></Cell>
    <Cell ss:StyleID="s104"><Data ss:Type="Number">0.76660214487463796</Data><NamedCell
      ss:Name="_FilterDatabase"/></Cell>
    <Cell ss:StyleID="s104"><Data ss:Type="Number">0.80545435357033601</Data><NamedCell
      ss:Name="_FilterDatabase"/></Cell>
    <Cell ss:StyleID="s105"><Data ss:Type="Number">0.74800290557362503</Data><NamedCell
      ss:Name="_FilterDatabase"/></Cell>
    <Cell ss:StyleID="s106"><Data ss:Type="Number">1.0820529357351596</Data><NamedCell
      ss:Name="_FilterDatabase"/></Cell>
    <Cell ss:StyleID="s107"><Data ss:Type="Number">0.77400653063343905</Data><NamedCell
      ss:Name="_FilterDatabase"/></Cell>
    <Cell ss:StyleID="s108"><Data ss:Type="Number">1.3979894134092363</Data><NamedCell
      ss:Name="_FilterDatabase"/></Cell>
    <Cell><Data ss:Type="Number">0.16239423914482948</Data><NamedCell
      ss:Name="_FilterDatabase"/></Cell>
   </Row>
   <Row>
    <Cell ss:StyleID="s101"><Data ss:Type="String">F1RMA3</Data><NamedCell
      ss:Name="_FilterDatabase"/></Cell>
    <Cell ss:StyleID="s102"><Data ss:Type="String">Uncharacterized protein OS=Sus scrofa GN=CCAR2 PE=1 SV=1 - [F1RMA3_PIG]</Data><NamedCell
      ss:Name="_FilterDatabase"/></Cell>
    <Cell ss:StyleID="s103"><Data ss:Type="Number">1.1192370504971101</Data><NamedCell
      ss:Name="_FilterDatabase"/></Cell>
    <Cell ss:StyleID="s104"><Data ss:Type="Number">1.29032229221239</Data><NamedCell
      ss:Name="_FilterDatabase"/></Cell>
    <Cell ss:StyleID="s104"><Data ss:Type="Number">1.3103559805559699</Data><NamedCell
      ss:Name="_FilterDatabase"/></Cell>
    <Cell ss:StyleID="s105"><Data ss:Type="Number">0.902214908117001</Data><NamedCell
      ss:Name="_FilterDatabase"/></Cell>
    <Cell ss:StyleID="s103"><Data ss:Type="Number">0.78264357911942894</Data><NamedCell
      ss:Name="_FilterDatabase"/></Cell>
    <Cell ss:StyleID="s104"><Data ss:Type="Number">0.77353491348039005</Data><NamedCell
      ss:Name="_FilterDatabase"/></Cell>
    <Cell ss:StyleID="s104"><Data ss:Type="Number">0.88409572854240304</Data><NamedCell
      ss:Name="_FilterDatabase"/></Cell>
    <Cell ss:StyleID="s105"><Data ss:Type="Number">0.868323342372186</Data><NamedCell
      ss:Name="_FilterDatabase"/></Cell>
    <Cell ss:StyleID="s106"><Data ss:Type="Number">1.1555325578456177</Data><NamedCell
      ss:Name="_FilterDatabase"/></Cell>
    <Cell ss:StyleID="s107"><Data ss:Type="Number">0.82714939087860195</Data><NamedCell
      ss:Name="_FilterDatabase"/></Cell>
    <Cell ss:StyleID="s108"><Data ss:Type="Number">1.3970058741362374</Data><NamedCell
      ss:Name="_FilterDatabase"/></Cell>
    <Cell><Data ss:Type="Number">1.6009865287106417E-2</Data><NamedCell
      ss:Name="_FilterDatabase"/></Cell>
   </Row>
   <Row>
    <Cell ss:StyleID="s101"><Data ss:Type="String">F1SCC6</Data><NamedCell
      ss:Name="_FilterDatabase"/></Cell>
    <Cell ss:StyleID="s102"><Data ss:Type="String">Uncharacterized protein OS=Sus scrofa GN=LOC100153899 PE=1 SV=2 - [F1SCC6_PIG]</Data><NamedCell
      ss:Name="_FilterDatabase"/></Cell>
    <Cell ss:StyleID="s103"><Data ss:Type="Number">0.91646213126745102</Data><NamedCell
      ss:Name="_FilterDatabase"/></Cell>
    <Cell ss:StyleID="s104"><Data ss:Type="Number">1.15375369707722</Data><NamedCell
      ss:Name="_FilterDatabase"/></Cell>
    <Cell ss:StyleID="s104"><Data ss:Type="Number">1.56778618766794</Data><NamedCell
      ss:Name="_FilterDatabase"/></Cell>
    <Cell ss:StyleID="s105"><Data ss:Type="Number">1.17783200233989</Data><NamedCell
      ss:Name="_FilterDatabase"/></Cell>
    <Cell ss:StyleID="s103"><Data ss:Type="Number">0.77670030324265404</Data><NamedCell
      ss:Name="_FilterDatabase"/></Cell>
    <Cell ss:StyleID="s104"><Data ss:Type="Number">0.94283836171079405</Data><NamedCell
      ss:Name="_FilterDatabase"/></Cell>
    <Cell ss:StyleID="s104"><Data ss:Type="Number">0.86632568208740801</Data><NamedCell
      ss:Name="_FilterDatabase"/></Cell>
    <Cell ss:StyleID="s105"><Data ss:Type="Number">0.87430110558321905</Data><NamedCell
      ss:Name="_FilterDatabase"/></Cell>
    <Cell ss:StyleID="s106"><Data ss:Type="Number">1.2039585045881251</Data><NamedCell
      ss:Name="_FilterDatabase"/></Cell>
    <Cell ss:StyleID="s107"><Data ss:Type="Number">0.86504136315601876</Data><NamedCell
      ss:Name="_FilterDatabase"/></Cell>
    <Cell ss:StyleID="s108"><Data ss:Type="Number">1.3917929891763792</Data><NamedCell
      ss:Name="_FilterDatabase"/></Cell>
    <Cell><Data ss:Type="Number">5.0707292936803629E-2</Data><NamedCell
      ss:Name="_FilterDatabase"/></Cell>
   </Row>
   <Row>
    <Cell ss:StyleID="s101"><Data ss:Type="String">F1SRI8</Data><NamedCell
      ss:Name="_FilterDatabase"/></Cell>
    <Cell ss:StyleID="s102"><Data ss:Type="String">Uncharacterized protein OS=Sus scrofa GN=MYBPC1 PE=4 SV=2 - [F1SRI8_PIG]</Data><NamedCell
      ss:Name="_FilterDatabase"/></Cell>
    <Cell ss:StyleID="s103"><Data ss:Type="Number">1.2429805343703699</Data><NamedCell
      ss:Name="_FilterDatabase"/></Cell>
    <Cell ss:StyleID="s104"><Data ss:Type="Number">1.49013796127729</Data><NamedCell
      ss:Name="_FilterDatabase"/></Cell>
    <Cell ss:StyleID="s104"><Data ss:Type="Number">0.87246214860456395</Data><NamedCell
      ss:Name="_FilterDatabase"/></Cell>
    <Cell ss:StyleID="s105"><Data ss:Type="Number">0.67377559952364396</Data><NamedCell
      ss:Name="_FilterDatabase"/></Cell>
    <Cell ss:StyleID="s103"><Data ss:Type="Number">0.75140169761447595</Data><NamedCell
      ss:Name="_FilterDatabase"/></Cell>
    <Cell ss:StyleID="s104"><Data ss:Type="Number">0.74436176154327405</Data><NamedCell
      ss:Name="_FilterDatabase"/></Cell>
    <Cell ss:StyleID="s104"><Data ss:Type="Number">0.84126491009734405</Data><NamedCell
      ss:Name="_FilterDatabase"/></Cell>
    <Cell ss:StyleID="s105"><Data ss:Type="Number">0.73912516641443904</Data><NamedCell
      ss:Name="_FilterDatabase"/></Cell>
    <Cell ss:StyleID="s106"><Data ss:Type="Number">1.069839060943967</Data><NamedCell
      ss:Name="_FilterDatabase"/></Cell>
    <Cell ss:StyleID="s107"><Data ss:Type="Number">0.76903838391738333</Data><NamedCell
      ss:Name="_FilterDatabase"/></Cell>
    <Cell ss:StyleID="s108"><Data ss:Type="Number">1.391138704279419</Data><NamedCell
      ss:Name="_FilterDatabase"/></Cell>
    <Cell><Data ss:Type="Number">0.15457179712931712</Data><NamedCell
      ss:Name="_FilterDatabase"/></Cell>
   </Row>
   <Row>
    <Cell ss:StyleID="s101"><Data ss:Type="String">M3TYQ8</Data><NamedCell
      ss:Name="_FilterDatabase"/></Cell>
    <Cell ss:StyleID="s102"><Data ss:Type="String">Glycerol-3-phosphate dehydrogenase OS=Sus scrofa GN=GPD2 PE=2 SV=1 - [M3TYQ8_PIG]</Data><NamedCell
      ss:Name="_FilterDatabase"/></Cell>
    <Cell ss:StyleID="s103"><Data ss:Type="Number">1.2680318850119201</Data><NamedCell
      ss:Name="_FilterDatabase"/></Cell>
    <Cell ss:StyleID="s104"><Data ss:Type="Number">1.1373928814327201</Data><NamedCell
      ss:Name="_FilterDatabase"/></Cell>
    <Cell ss:StyleID="s104"><Data ss:Type="Number">1.1013394036911699</Data><NamedCell
      ss:Name="_FilterDatabase"/></Cell>
    <Cell ss:StyleID="s105"><Data ss:Type="Number">0.88888915389545597</Data><NamedCell
      ss:Name="_FilterDatabase"/></Cell>
    <Cell ss:StyleID="s103"><Data ss:Type="Number">0.85213528698647301</Data><NamedCell
      ss:Name="_FilterDatabase"/></Cell>
    <Cell ss:StyleID="s104"><Data ss:Type="Number">0.64620794886920696</Data><NamedCell
      ss:Name="_FilterDatabase"/></Cell>
    <Cell ss:StyleID="s104"><Data ss:Type="Number">0.97688077066428003</Data><NamedCell
      ss:Name="_FilterDatabase"/></Cell>
    <Cell ss:StyleID="s105"><Data ss:Type="Number">0.68892684625007505</Data><NamedCell
      ss:Name="_FilterDatabase"/></Cell>
    <Cell ss:StyleID="s106"><Data ss:Type="Number">1.0989133310078165</Data><NamedCell
      ss:Name="_FilterDatabase"/></Cell>
    <Cell ss:StyleID="s107"><Data ss:Type="Number">0.79103771319250882</Data><NamedCell
      ss:Name="_FilterDatabase"/></Cell>
    <Cell ss:StyleID="s108"><Data ss:Type="Number">1.3892047277654667</Data><NamedCell
      ss:Name="_FilterDatabase"/></Cell>
    <Cell><Data ss:Type="Number">3.068460336256593E-2</Data><NamedCell
      ss:Name="_FilterDatabase"/></Cell>
   </Row>
   <Row>
    <Cell ss:StyleID="s101"><Data ss:Type="String">F1SJP6</Data><NamedCell
      ss:Name="_FilterDatabase"/></Cell>
    <Cell ss:StyleID="s102"><Data ss:Type="String">Uncharacterized protein (Fragment) OS=Sus scrofa GN=NDUFA6 PE=4 SV=1 - [F1SJP6_PIG]</Data><NamedCell
      ss:Name="_FilterDatabase"/></Cell>
    <Cell ss:StyleID="s103"><Data ss:Type="Number">1.2584778862852699</Data><NamedCell
      ss:Name="_FilterDatabase"/></Cell>
    <Cell ss:StyleID="s104"><Data ss:Type="Number">1.2478793555526799</Data><NamedCell
      ss:Name="_FilterDatabase"/></Cell>
    <Cell ss:StyleID="s104"><Data ss:Type="Number">1.0905324264051599</Data><NamedCell
      ss:Name="_FilterDatabase"/></Cell>
    <Cell ss:StyleID="s105"><Data ss:Type="Number">1.00939303118687</Data><NamedCell
      ss:Name="_FilterDatabase"/></Cell>
    <Cell ss:StyleID="s103"><Data ss:Type="Number">0.84259474918267996</Data><NamedCell
      ss:Name="_FilterDatabase"/></Cell>
    <Cell ss:StyleID="s104"><Data ss:Type="Number">0.87124734643054602</Data><NamedCell
      ss:Name="_FilterDatabase"/></Cell>
    <Cell ss:StyleID="s104"><Data ss:Type="Number">0.82965035642300999</Data><NamedCell
      ss:Name="_FilterDatabase"/></Cell>
    <Cell ss:StyleID="s105"><Data ss:Type="Number">0.78524128950570704</Data><NamedCell
      ss:Name="_FilterDatabase"/></Cell>
    <Cell ss:StyleID="s106"><Data ss:Type="Number">1.151570674857495</Data><NamedCell
      ss:Name="_FilterDatabase"/></Cell>
    <Cell ss:StyleID="s107"><Data ss:Type="Number">0.83218343538548567</Data><NamedCell
      ss:Name="_FilterDatabase"/></Cell>
    <Cell ss:StyleID="s108"><Data ss:Type="Number">1.383794276467498</Data><NamedCell
      ss:Name="_FilterDatabase"/></Cell>
    <Cell><Data ss:Type="Number">2.3935158304379729E-3</Data><NamedCell
      ss:Name="_FilterDatabase"/></Cell>
   </Row>
   <Row>
    <Cell ss:StyleID="s101"><Data ss:Type="String">P12309</Data><NamedCell
      ss:Name="_FilterDatabase"/></Cell>
    <Cell ss:StyleID="s102"><Data ss:Type="String">Glutaredoxin-1 OS=Sus scrofa GN=GLRX PE=1 SV=2 - [GLRX1_PIG]</Data><NamedCell
      ss:Name="_FilterDatabase"/></Cell>
    <Cell ss:StyleID="s103"><Data ss:Type="Number">1.0359437805976399</Data><NamedCell
      ss:Name="_FilterDatabase"/></Cell>
    <Cell ss:StyleID="s104"><Data ss:Type="Number">1.25765357402178</Data><NamedCell
      ss:Name="_FilterDatabase"/></Cell>
    <Cell ss:StyleID="s104"><Data ss:Type="Number">1.1918620194263401</Data><NamedCell
      ss:Name="_FilterDatabase"/></Cell>
    <Cell ss:StyleID="s105"><Data ss:Type="Number">1.1995866645434701</Data><NamedCell
      ss:Name="_FilterDatabase"/></Cell>
    <Cell ss:StyleID="s103"><Data ss:Type="Number">0.67177940848561601</Data><NamedCell
      ss:Name="_FilterDatabase"/></Cell>
    <Cell ss:StyleID="s104"><Data ss:Type="Number">0.84811114126058196</Data><NamedCell
      ss:Name="_FilterDatabase"/></Cell>
    <Cell ss:StyleID="s104"><Data ss:Type="Number">0.98285898887812495</Data><NamedCell
      ss:Name="_FilterDatabase"/></Cell>
    <Cell ss:StyleID="s105"><Data ss:Type="Number">0.89111502095329398</Data><NamedCell
      ss:Name="_FilterDatabase"/></Cell>
    <Cell ss:StyleID="s106"><Data ss:Type="Number">1.1712615096473076</Data><NamedCell
      ss:Name="_FilterDatabase"/></Cell>
    <Cell ss:StyleID="s107"><Data ss:Type="Number">0.84846613989440423</Data><NamedCell
      ss:Name="_FilterDatabase"/></Cell>
    <Cell ss:StyleID="s108"><Data ss:Type="Number">1.3804457886711623</Data><NamedCell
      ss:Name="_FilterDatabase"/></Cell>
    <Cell><Data ss:Type="Number">7.1090663763336767E-3</Data><NamedCell
      ss:Name="_FilterDatabase"/></Cell>
   </Row>
   <Row>
    <Cell ss:StyleID="s101"><Data ss:Type="String">E7EI20</Data><NamedCell
      ss:Name="_FilterDatabase"/></Cell>
    <Cell ss:StyleID="s102"><Data ss:Type="String">Rho GDP dissociation inhibitor alpha OS=Sus scrofa GN=ARHGDIA PE=2 SV=1 - [E7EI20_PIG]</Data><NamedCell
      ss:Name="_FilterDatabase"/></Cell>
    <Cell ss:StyleID="s103"><Data ss:Type="Number">1.3833792348573799</Data><NamedCell
      ss:Name="_FilterDatabase"/></Cell>
    <Cell ss:StyleID="s104"><Data ss:Type="Number">1.4176485320908201</Data><NamedCell
      ss:Name="_FilterDatabase"/></Cell>
    <Cell ss:StyleID="s104"><Data ss:Type="Number">0.68691647738579598</Data><NamedCell
      ss:Name="_FilterDatabase"/></Cell>
    <Cell ss:StyleID="s105"><Data ss:Type="Number">0.52056417509026398</Data><NamedCell
      ss:Name="_FilterDatabase"/></Cell>
    <Cell ss:StyleID="s103"><Data ss:Type="Number">0.68414259585056503</Data><NamedCell
      ss:Name="_FilterDatabase"/></Cell>
    <Cell ss:StyleID="s104"><Data ss:Type="Number">0.61476264798379898</Data><NamedCell
      ss:Name="_FilterDatabase"/></Cell>
    <Cell ss:StyleID="s104"><Data ss:Type="Number">0.95562666248107397</Data><NamedCell
      ss:Name="_FilterDatabase"/></Cell>
    <Cell ss:StyleID="s105"><Data ss:Type="Number">0.66710326769033401</Data><NamedCell
      ss:Name="_FilterDatabase"/></Cell>
    <Cell ss:StyleID="s106"><Data ss:Type="Number">1.0021271048560649</Data><NamedCell
      ss:Name="_FilterDatabase"/></Cell>
    <Cell ss:StyleID="s107"><Data ss:Type="Number">0.73040879350144294</Data><NamedCell
      ss:Name="_FilterDatabase"/></Cell>
    <Cell ss:StyleID="s108"><Data ss:Type="Number">1.3720085433967126</Data><NamedCell
      ss:Name="_FilterDatabase"/></Cell>
    <Cell><Data ss:Type="Number">0.30962975666212583</Data><NamedCell
      ss:Name="_FilterDatabase"/></Cell>
   </Row>
   <Row>
    <Cell ss:StyleID="s101"><Data ss:Type="String">F1S3H4</Data><NamedCell
      ss:Name="_FilterDatabase"/></Cell>
    <Cell ss:StyleID="s102"><Data ss:Type="String">Uncharacterized protein (Fragment) OS=Sus scrofa GN=COQ6 PE=1 SV=1 - [F1S3H4_PIG]</Data><NamedCell
      ss:Name="_FilterDatabase"/></Cell>
    <Cell ss:StyleID="s103"><Data ss:Type="Number">0.98771905567570595</Data><NamedCell
      ss:Name="_FilterDatabase"/></Cell>
    <Cell ss:StyleID="s104"><Data ss:Type="Number">0.95372630325935803</Data><NamedCell
      ss:Name="_FilterDatabase"/></Cell>
    <Cell ss:StyleID="s104"><Data ss:Type="Number">1.8185022434064999</Data><NamedCell
      ss:Name="_FilterDatabase"/></Cell>
    <Cell ss:StyleID="s105"><Data ss:Type="Number">1.1862859627267901</Data><NamedCell
      ss:Name="_FilterDatabase"/></Cell>
    <Cell ss:StyleID="s103"><Data ss:Type="Number">0.91267677247307599</Data><NamedCell
      ss:Name="_FilterDatabase"/></Cell>
    <Cell ss:StyleID="s104"><Data ss:Type="Number">0.92412521391615399</Data><NamedCell
      ss:Name="_FilterDatabase"/></Cell>
    <Cell ss:StyleID="s104"><Data ss:Type="Number">0.86990291650700102</Data><NamedCell
      ss:Name="_FilterDatabase"/></Cell>
    <Cell ss:StyleID="s105"><Data ss:Type="Number">0.899414949352494</Data><NamedCell
      ss:Name="_FilterDatabase"/></Cell>
    <Cell ss:StyleID="s106"><Data ss:Type="Number">1.2365583912670886</Data><NamedCell
      ss:Name="_FilterDatabase"/></Cell>
    <Cell ss:StyleID="s107"><Data ss:Type="Number">0.90152996306218125</Data><NamedCell
      ss:Name="_FilterDatabase"/></Cell>
    <Cell ss:StyleID="s108"><Data ss:Type="Number">1.3716220668550307</Data><NamedCell
      ss:Name="_FilterDatabase"/></Cell>
    <Cell><Data ss:Type="Number">0.14657615102806745</Data><NamedCell
      ss:Name="_FilterDatabase"/></Cell>
   </Row>
   <Row>
    <Cell ss:StyleID="s101"><Data ss:Type="String">K9IW80</Data><NamedCell
      ss:Name="_FilterDatabase"/></Cell>
    <Cell ss:StyleID="s102"><Data ss:Type="String">Nicotinamide nucleotide transhydrogenase OS=Sus scrofa GN=NNT PE=2 SV=1 - [K9IW80_PIG]</Data><NamedCell
      ss:Name="_FilterDatabase"/></Cell>
    <Cell ss:StyleID="s103"><Data ss:Type="Number">1.23529154129008</Data><NamedCell
      ss:Name="_FilterDatabase"/></Cell>
    <Cell ss:StyleID="s104"><Data ss:Type="Number">1.08871565945973</Data><NamedCell
      ss:Name="_FilterDatabase"/></Cell>
    <Cell ss:StyleID="s104"><Data ss:Type="Number">1.15729720301134</Data><NamedCell
      ss:Name="_FilterDatabase"/></Cell>
    <Cell ss:StyleID="s105"><Data ss:Type="Number">1.00052818280234</Data><NamedCell
      ss:Name="_FilterDatabase"/></Cell>
    <Cell ss:StyleID="s103"><Data ss:Type="Number">0.75790454399365104</Data><NamedCell
      ss:Name="_FilterDatabase"/></Cell>
    <Cell ss:StyleID="s104"><Data ss:Type="Number">0.845766230676812</Data><NamedCell
      ss:Name="_FilterDatabase"/></Cell>
    <Cell ss:StyleID="s104"><Data ss:Type="Number">0.92672773149698795</Data><NamedCell
      ss:Name="_FilterDatabase"/></Cell>
    <Cell ss:StyleID="s105"><Data ss:Type="Number">0.748378170190099</Data><NamedCell
      ss:Name="_FilterDatabase"/></Cell>
    <Cell ss:StyleID="s106"><Data ss:Type="Number">1.1204581466408725</Data><NamedCell
      ss:Name="_FilterDatabase"/></Cell>
    <Cell ss:StyleID="s107"><Data ss:Type="Number">0.81969416908938753</Data><NamedCell
      ss:Name="_FilterDatabase"/></Cell>
    <Cell ss:StyleID="s108"><Data ss:Type="Number">1.3669221874368205</Data><NamedCell
      ss:Name="_FilterDatabase"/></Cell>
    <Cell><Data ss:Type="Number">3.6356319143060821E-3</Data><NamedCell
      ss:Name="_FilterDatabase"/></Cell>
   </Row>
   <Row>
    <Cell ss:StyleID="s101"><Data ss:Type="String">P00348</Data><NamedCell
      ss:Name="_FilterDatabase"/></Cell>
    <Cell ss:StyleID="s102"><Data ss:Type="String">Hydroxyacyl-coenzyme A dehydrogenase, mitochondrial OS=Sus scrofa GN=HADH PE=1 SV=2 - [HCDH_PIG]</Data><NamedCell
      ss:Name="_FilterDatabase"/></Cell>
    <Cell ss:StyleID="s103"><Data ss:Type="Number">1.2733738681804501</Data><NamedCell
      ss:Name="_FilterDatabase"/></Cell>
    <Cell ss:StyleID="s104"><Data ss:Type="Number">1.26310645675683</Data><NamedCell
      ss:Name="_FilterDatabase"/></Cell>
    <Cell ss:StyleID="s104"><Data ss:Type="Number">0.90053501703313699</Data><NamedCell
      ss:Name="_FilterDatabase"/></Cell>
    <Cell ss:StyleID="s105"><Data ss:Type="Number">0.82199169502618996</Data><NamedCell
      ss:Name="_FilterDatabase"/></Cell>
    <Cell ss:StyleID="s103"><Data ss:Type="Number">0.68297900746790696</Data><NamedCell
      ss:Name="_FilterDatabase"/></Cell>
    <Cell ss:StyleID="s104"><Data ss:Type="Number">0.71006676881248798</Data><NamedCell
      ss:Name="_FilterDatabase"/></Cell>
    <Cell ss:StyleID="s104"><Data ss:Type="Number">1.08621473779939</Data><NamedCell
      ss:Name="_FilterDatabase"/></Cell>
    <Cell ss:StyleID="s105"><Data ss:Type="Number">0.63809225474908404</Data><NamedCell
      ss:Name="_FilterDatabase"/></Cell>
    <Cell ss:StyleID="s106"><Data ss:Type="Number">1.0647517592491518</Data><NamedCell
      ss:Name="_FilterDatabase"/></Cell>
    <Cell ss:StyleID="s107"><Data ss:Type="Number">0.77933819220721723</Data><NamedCell
      ss:Name="_FilterDatabase"/></Cell>
    <Cell ss:StyleID="s108"><Data ss:Type="Number">1.3662255615031456</Data><NamedCell
      ss:Name="_FilterDatabase"/></Cell>
    <Cell><Data ss:Type="Number">0.11956315055006521</Data><NamedCell
      ss:Name="_FilterDatabase"/></Cell>
   </Row>
   <Row>
    <Cell ss:StyleID="s101"><Data ss:Type="String">Q2HYU1</Data><NamedCell
      ss:Name="_FilterDatabase"/></Cell>
    <Cell ss:StyleID="s102"><Data ss:Type="String">Mitochondrial creatine kinase 2 OS=Sus scrofa GN=CKMT2 PE=1 SV=1 - [Q2HYU1_PIG]</Data><NamedCell
      ss:Name="_FilterDatabase"/></Cell>
    <Cell ss:StyleID="s103"><Data ss:Type="Number">1.35841447430241</Data><NamedCell
      ss:Name="_FilterDatabase"/></Cell>
    <Cell ss:StyleID="s104"><Data ss:Type="Number">1.0320249879304899</Data><NamedCell
      ss:Name="_FilterDatabase"/></Cell>
    <Cell ss:StyleID="s104"><Data ss:Type="Number">1.07580083474128</Data><NamedCell
      ss:Name="_FilterDatabase"/></Cell>
    <Cell ss:StyleID="s105"><Data ss:Type="Number">0.98776852519749703</Data><NamedCell
      ss:Name="_FilterDatabase"/></Cell>
    <Cell ss:StyleID="s103"><Data ss:Type="Number">0.71910196416784899</Data><NamedCell
      ss:Name="_FilterDatabase"/></Cell>
    <Cell ss:StyleID="s104"><Data ss:Type="Number">0.83468082887320005</Data><NamedCell
      ss:Name="_FilterDatabase"/></Cell>
    <Cell ss:StyleID="s104"><Data ss:Type="Number">0.99772685247244397</Data><NamedCell
      ss:Name="_FilterDatabase"/></Cell>
    <Cell ss:StyleID="s105"><Data ss:Type="Number">0.71353143485401205</Data><NamedCell
      ss:Name="_FilterDatabase"/></Cell>
    <Cell ss:StyleID="s106"><Data ss:Type="Number">1.1135022055429191</Data><NamedCell
      ss:Name="_FilterDatabase"/></Cell>
    <Cell ss:StyleID="s107"><Data ss:Type="Number">0.81626027009187629</Data><NamedCell
      ss:Name="_FilterDatabase"/></Cell>
    <Cell ss:StyleID="s108"><Data ss:Type="Number">1.3641509287443159</Data><NamedCell
      ss:Name="_FilterDatabase"/></Cell>
    <Cell><Data ss:Type="Number">3.196561660810858E-2</Data><NamedCell
      ss:Name="_FilterDatabase"/></Cell>
   </Row>
   <Row>
    <Cell ss:StyleID="s101"><Data ss:Type="String">I3LKF3</Data><NamedCell
      ss:Name="_FilterDatabase"/></Cell>
    <Cell ss:StyleID="s102"><Data ss:Type="String">Fascin OS=Sus scrofa GN=LOC100625519 PE=3 SV=1 - [I3LKF3_PIG]</Data><NamedCell
      ss:Name="_FilterDatabase"/></Cell>
    <Cell ss:StyleID="s103"><Data ss:Type="Number">1.49024285786605</Data><NamedCell
      ss:Name="_FilterDatabase"/></Cell>
    <Cell ss:StyleID="s104"><Data ss:Type="Number">1.2355042762927499</Data><NamedCell
      ss:Name="_FilterDatabase"/></Cell>
    <Cell ss:StyleID="s104"><Data ss:Type="Number">0.82350549678417595</Data><NamedCell
      ss:Name="_FilterDatabase"/></Cell>
    <Cell ss:StyleID="s105"><Data ss:Type="Number">0.58742129133066701</Data><NamedCell
      ss:Name="_FilterDatabase"/></Cell>
    <Cell ss:StyleID="s103"><Data ss:Type="Number">0.59693796954469602</Data><NamedCell
      ss:Name="_FilterDatabase"/></Cell>
    <Cell ss:StyleID="s104"><Data ss:Type="Number">0.58055902586416197</Data><NamedCell
      ss:Name="_FilterDatabase"/></Cell>
    <Cell ss:StyleID="s104"><Data ss:Type="Number">1.1004791533029701</Data><NamedCell
      ss:Name="_FilterDatabase"/></Cell>
    <Cell ss:StyleID="s105"><Data ss:Type="Number">0.76915678864054804</Data><NamedCell
      ss:Name="_FilterDatabase"/></Cell>
    <Cell ss:StyleID="s106"><Data ss:Type="Number">1.0341684805684106</Data><NamedCell
      ss:Name="_FilterDatabase"/></Cell>
    <Cell ss:StyleID="s107"><Data ss:Type="Number">0.76178323433809414</Data><NamedCell
      ss:Name="_FilterDatabase"/></Cell>
    <Cell ss:StyleID="s108"><Data ss:Type="Number">1.3575626686861773</Data><NamedCell
      ss:Name="_FilterDatabase"/></Cell>
    <Cell><Data ss:Type="Number">0.29197115121191325</Data><NamedCell
      ss:Name="_FilterDatabase"/></Cell>
   </Row>
   <Row>
    <Cell ss:StyleID="s101"><Data ss:Type="String">F1RT83</Data><NamedCell
      ss:Name="_FilterDatabase"/></Cell>
    <Cell ss:StyleID="s102"><Data ss:Type="String">Uncharacterized protein OS=Sus scrofa GN=SDCBP PE=1 SV=2 - [F1RT83_PIG]</Data><NamedCell
      ss:Name="_FilterDatabase"/></Cell>
    <Cell ss:StyleID="s103"><Data ss:Type="Number">1.33520301321654</Data><NamedCell
      ss:Name="_FilterDatabase"/></Cell>
    <Cell ss:StyleID="s104"><Data ss:Type="Number">0.81839281909097905</Data><NamedCell
      ss:Name="_FilterDatabase"/></Cell>
    <Cell ss:StyleID="s104"><Data ss:Type="Number">1.42876484626829</Data><NamedCell
      ss:Name="_FilterDatabase"/></Cell>
    <Cell ss:StyleID="s105"><Data ss:Type="Number">1.05272122853724</Data><NamedCell
      ss:Name="_FilterDatabase"/></Cell>
    <Cell ss:StyleID="s103"><Data ss:Type="Number">0.85793344411001804</Data><NamedCell
      ss:Name="_FilterDatabase"/></Cell>
    <Cell ss:StyleID="s104"><Data ss:Type="Number">0.74217795187386604</Data><NamedCell
      ss:Name="_FilterDatabase"/></Cell>
    <Cell ss:StyleID="s104"><Data ss:Type="Number">0.94834151628623198</Data><NamedCell
      ss:Name="_FilterDatabase"/></Cell>
    <Cell ss:StyleID="s105"><Data ss:Type="Number">0.87313308196183503</Data><NamedCell
      ss:Name="_FilterDatabase"/></Cell>
    <Cell ss:StyleID="s106"><Data ss:Type="Number">1.1587704767782623</Data><NamedCell
      ss:Name="_FilterDatabase"/></Cell>
    <Cell ss:StyleID="s107"><Data ss:Type="Number">0.85539649855798783</Data><NamedCell
      ss:Name="_FilterDatabase"/></Cell>
    <Cell ss:StyleID="s108"><Data ss:Type="Number">1.3546588964669564</Data><NamedCell
      ss:Name="_FilterDatabase"/></Cell>
    <Cell><Data ss:Type="Number">8.1629665239718346E-2</Data><NamedCell
      ss:Name="_FilterDatabase"/></Cell>
   </Row>
   <Row>
    <Cell ss:StyleID="s101"><Data ss:Type="String">P02067</Data><NamedCell
      ss:Name="_FilterDatabase"/></Cell>
    <Cell ss:StyleID="s102"><Data ss:Type="String">Hemoglobin subunit beta OS=Sus scrofa GN=HBB PE=1 SV=3 - [HBB_PIG]</Data><NamedCell
      ss:Name="_FilterDatabase"/></Cell>
    <Cell ss:StyleID="s103"><Data ss:Type="Number">0.97799824570197602</Data><NamedCell
      ss:Name="_FilterDatabase"/></Cell>
    <Cell ss:StyleID="s104"><Data ss:Type="Number">1.0102892462886399</Data><NamedCell
      ss:Name="_FilterDatabase"/></Cell>
    <Cell ss:StyleID="s104"><Data ss:Type="Number">1.5525521181061199</Data><NamedCell
      ss:Name="_FilterDatabase"/></Cell>
    <Cell ss:StyleID="s105"><Data ss:Type="Number">1.3282752862600999</Data><NamedCell
      ss:Name="_FilterDatabase"/></Cell>
    <Cell ss:StyleID="s103"><Data ss:Type="Number">0.900764607864323</Data><NamedCell
      ss:Name="_FilterDatabase"/></Cell>
    <Cell ss:StyleID="s104"><Data ss:Type="Number">0.87411091065644297</Data><NamedCell
      ss:Name="_FilterDatabase"/></Cell>
    <Cell ss:StyleID="s104"><Data ss:Type="Number">0.85785077411914301</Data><NamedCell
      ss:Name="_FilterDatabase"/></Cell>
    <Cell ss:StyleID="s105"><Data ss:Type="Number">0.964565458477185</Data><NamedCell
      ss:Name="_FilterDatabase"/></Cell>
    <Cell ss:StyleID="s106"><Data ss:Type="Number">1.2172787240892089</Data><NamedCell
      ss:Name="_FilterDatabase"/></Cell>
    <Cell ss:StyleID="s107"><Data ss:Type="Number">0.89932293777927352</Data><NamedCell
      ss:Name="_FilterDatabase"/></Cell>
    <Cell ss:StyleID="s108"><Data ss:Type="Number">1.3535501797553098</Data><NamedCell
      ss:Name="_FilterDatabase"/></Cell>
    <Cell><Data ss:Type="Number">6.1988726425261667E-2</Data><NamedCell
      ss:Name="_FilterDatabase"/></Cell>
   </Row>
   <Row>
    <Cell ss:StyleID="s101"><Data ss:Type="String">A5GFX4</Data><NamedCell
      ss:Name="_FilterDatabase"/></Cell>
    <Cell ss:StyleID="s102"><Data ss:Type="String">ATP synthase, H+ transporting, mitochondrial F1 complex, epsilon subunit OS=Sus scrofa GN=ATP5E PE=4 SV=1 - [A5GFX4_PIG]</Data><NamedCell
      ss:Name="_FilterDatabase"/></Cell>
    <Cell ss:StyleID="s103"><Data ss:Type="Number">1.3041639546914701</Data><NamedCell
      ss:Name="_FilterDatabase"/></Cell>
    <Cell ss:StyleID="s104"><Data ss:Type="Number">1.1455664677292701</Data><NamedCell
      ss:Name="_FilterDatabase"/></Cell>
    <Cell ss:StyleID="s104"><Data ss:Type="Number">1.0358934227724601</Data><NamedCell
      ss:Name="_FilterDatabase"/></Cell>
    <Cell ss:StyleID="s105"><Data ss:Type="Number">0.95716695020420695</Data><NamedCell
      ss:Name="_FilterDatabase"/></Cell>
    <Cell ss:StyleID="s103"><Data ss:Type="Number">0.758429794791464</Data><NamedCell
      ss:Name="_FilterDatabase"/></Cell>
    <Cell ss:StyleID="s104"><Data ss:Type="Number">0.88315039410609097</Data><NamedCell
      ss:Name="_FilterDatabase"/></Cell>
    <Cell ss:StyleID="s104"><Data ss:Type="Number">0.93438266851148899</Data><NamedCell
      ss:Name="_FilterDatabase"/></Cell>
    <Cell ss:StyleID="s105"><Data ss:Type="Number">0.71141708888356603</Data><NamedCell
      ss:Name="_FilterDatabase"/></Cell>
    <Cell ss:StyleID="s106"><Data ss:Type="Number">1.1106976988493518</Data><NamedCell
      ss:Name="_FilterDatabase"/></Cell>
    <Cell ss:StyleID="s107"><Data ss:Type="Number">0.82184498657315253</Data><NamedCell
      ss:Name="_FilterDatabase"/></Cell>
    <Cell ss:StyleID="s108"><Data ss:Type="Number">1.3514686066050345</Data><NamedCell
      ss:Name="_FilterDatabase"/></Cell>
    <Cell><Data ss:Type="Number">1.9636904001219504E-2</Data><NamedCell
      ss:Name="_FilterDatabase"/></Cell>
   </Row>
   <Row>
    <Cell ss:StyleID="s101"><Data ss:Type="String">F1RXC2</Data><NamedCell
      ss:Name="_FilterDatabase"/></Cell>
    <Cell ss:StyleID="s102"><Data ss:Type="String">Uncharacterized protein (Fragment) OS=Sus scrofa GN=CA2 PE=1 SV=1 - [F1RXC2_PIG]</Data><NamedCell
      ss:Name="_FilterDatabase"/></Cell>
    <Cell ss:StyleID="s103"><Data ss:Type="Number">0.84841190078829998</Data><NamedCell
      ss:Name="_FilterDatabase"/></Cell>
    <Cell ss:StyleID="s104"><Data ss:Type="Number">0.86479564636372197</Data><NamedCell
      ss:Name="_FilterDatabase"/></Cell>
    <Cell ss:StyleID="s104"><Data ss:Type="Number">1.8064434905891</Data><NamedCell
      ss:Name="_FilterDatabase"/></Cell>
    <Cell ss:StyleID="s105"><Data ss:Type="Number">1.6109293559759801</Data><NamedCell
      ss:Name="_FilterDatabase"/></Cell>
    <Cell ss:StyleID="s103"><Data ss:Type="Number">0.99797220103949702</Data><NamedCell
      ss:Name="_FilterDatabase"/></Cell>
    <Cell ss:StyleID="s104"><Data ss:Type="Number">0.99942081781632996</Data><NamedCell
      ss:Name="_FilterDatabase"/></Cell>
    <Cell ss:StyleID="s104"><Data ss:Type="Number">0.91844210134103199</Data><NamedCell
      ss:Name="_FilterDatabase"/></Cell>
    <Cell ss:StyleID="s105"><Data ss:Type="Number">0.88435920880505903</Data><NamedCell
      ss:Name="_FilterDatabase"/></Cell>
    <Cell ss:StyleID="s106"><Data ss:Type="Number">1.2826450984292754</Data><NamedCell
      ss:Name="_FilterDatabase"/></Cell>
    <Cell ss:StyleID="s107"><Data ss:Type="Number">0.9500485822504795</Data><NamedCell
      ss:Name="_FilterDatabase"/></Cell>
    <Cell ss:StyleID="s108"><Data ss:Type="Number">1.3500836929738265</Data><NamedCell
      ss:Name="_FilterDatabase"/></Cell>
    <Cell><Data ss:Type="Number">0.23318407751538206</Data><NamedCell
      ss:Name="_FilterDatabase"/></Cell>
   </Row>
   <Row>
    <Cell ss:StyleID="s101"><Data ss:Type="String">F1SB10</Data><NamedCell
      ss:Name="_FilterDatabase"/></Cell>
    <Cell ss:StyleID="s102"><Data ss:Type="String">Uncharacterized protein OS=Sus scrofa GN=PDE4DIP PE=1 SV=2 - [F1SB10_PIG]</Data><NamedCell
      ss:Name="_FilterDatabase"/></Cell>
    <Cell ss:StyleID="s103"><Data ss:Type="Number">0.92229353893964505</Data><NamedCell
      ss:Name="_FilterDatabase"/></Cell>
    <Cell ss:StyleID="s104"><Data ss:Type="Number">1.0106329126960001</Data><NamedCell
      ss:Name="_FilterDatabase"/></Cell>
    <Cell ss:StyleID="s104"><Data ss:Type="Number">1.66342180857074</Data><NamedCell
      ss:Name="_FilterDatabase"/></Cell>
    <Cell ss:StyleID="s105"><Data ss:Type="Number">1.3991513447658199</Data><NamedCell
      ss:Name="_FilterDatabase"/></Cell>
    <Cell ss:StyleID="s103"><Data ss:Type="Number">0.81448701425315095</Data><NamedCell
      ss:Name="_FilterDatabase"/></Cell>
    <Cell ss:StyleID="s104"><Data ss:Type="Number">1.00932592000664</Data><NamedCell
      ss:Name="_FilterDatabase"/></Cell>
    <Cell ss:StyleID="s104"><Data ss:Type="Number">0.88607562347949498</Data><NamedCell
      ss:Name="_FilterDatabase"/></Cell>
    <Cell ss:StyleID="s105"><Data ss:Type="Number">0.99633440838727205</Data><NamedCell
      ss:Name="_FilterDatabase"/></Cell>
    <Cell ss:StyleID="s106"><Data ss:Type="Number">1.2488749012430513</Data><NamedCell
      ss:Name="_FilterDatabase"/></Cell>
    <Cell ss:StyleID="s107"><Data ss:Type="Number">0.92655574153163955</Data><NamedCell
      ss:Name="_FilterDatabase"/></Cell>
    <Cell ss:StyleID="s108"><Data ss:Type="Number">1.3478680723283882</Data><NamedCell
      ss:Name="_FilterDatabase"/></Cell>
    <Cell><Data ss:Type="Number">0.12155263434414243</Data><NamedCell
      ss:Name="_FilterDatabase"/></Cell>
   </Row>
   <Row>
    <Cell ss:StyleID="s101"><Data ss:Type="String">I3LP41</Data><NamedCell
      ss:Name="_FilterDatabase"/></Cell>
    <Cell ss:StyleID="s102"><Data ss:Type="String">Malate dehydrogenase OS=Sus scrofa GN=LOC100622330 PE=3 SV=1 - [I3LP41_PIG]</Data><NamedCell
      ss:Name="_FilterDatabase"/></Cell>
    <Cell ss:StyleID="s103"><Data ss:Type="Number">0.85591144249183904</Data><NamedCell
      ss:Name="_FilterDatabase"/></Cell>
    <Cell ss:StyleID="s104"><Data ss:Type="Number">0.89695950385440404</Data><NamedCell
      ss:Name="_FilterDatabase"/></Cell>
    <Cell ss:StyleID="s104"><Data ss:Type="Number">1.47059327375618</Data><NamedCell
      ss:Name="_FilterDatabase"/></Cell>
    <Cell ss:StyleID="s105"><Data ss:Type="Number">1.9671046220092101</Data><NamedCell
      ss:Name="_FilterDatabase"/></Cell>
    <Cell ss:StyleID="s103"><Data ss:Type="Number">1.0131239754283099</Data><NamedCell
      ss:Name="_FilterDatabase"/></Cell>
    <Cell ss:StyleID="s104"><Data ss:Type="Number">1.079010496982</Data><NamedCell
      ss:Name="_FilterDatabase"/></Cell>
    <Cell ss:StyleID="s104"><Data ss:Type="Number">0.86111517162488704</Data><NamedCell
      ss:Name="_FilterDatabase"/></Cell>
    <Cell ss:StyleID="s105"><Data ss:Type="Number">0.89900630652934799</Data><NamedCell
      ss:Name="_FilterDatabase"/></Cell>
    <Cell ss:StyleID="s106"><Data ss:Type="Number">1.2976422105279084</Data><NamedCell
      ss:Name="_FilterDatabase"/></Cell>
    <Cell ss:StyleID="s107"><Data ss:Type="Number">0.96306398764113621</Data><NamedCell
      ss:Name="_FilterDatabase"/></Cell>
    <Cell ss:StyleID="s108"><Data ss:Type="Number">1.3474101691895524</Data><NamedCell
      ss:Name="_FilterDatabase"/></Cell>
    <Cell><Data ss:Type="Number">0.25895353753289985</Data><NamedCell
      ss:Name="_FilterDatabase"/></Cell>
   </Row>
   <Row>
    <Cell ss:StyleID="s101"><Data ss:Type="String">A0A0B8RTA8</Data><NamedCell
      ss:Name="_FilterDatabase"/></Cell>
    <Cell ss:StyleID="s102"><Data ss:Type="String">Acyl-CoA dehydrogenase, very long chain OS=Sus scrofa domesticus GN=ACADVL PE=3 SV=1 - [A0A0B8RTA8_PIG]</Data><NamedCell
      ss:Name="_FilterDatabase"/></Cell>
    <Cell ss:StyleID="s103"><Data ss:Type="Number">1.1627797835439599</Data><NamedCell
      ss:Name="_FilterDatabase"/></Cell>
    <Cell ss:StyleID="s104"><Data ss:Type="Number">1.25361056112072</Data><NamedCell
      ss:Name="_FilterDatabase"/></Cell>
    <Cell ss:StyleID="s104"><Data ss:Type="Number">0.99050963786729596</Data><NamedCell
      ss:Name="_FilterDatabase"/></Cell>
    <Cell ss:StyleID="s105"><Data ss:Type="Number">0.94305645937531402</Data><NamedCell
      ss:Name="_FilterDatabase"/></Cell>
    <Cell ss:StyleID="s103"><Data ss:Type="Number">0.73842358361698901</Data><NamedCell
      ss:Name="_FilterDatabase"/></Cell>
    <Cell ss:StyleID="s104"><Data ss:Type="Number">0.84325069440625799</Data><NamedCell
      ss:Name="_FilterDatabase"/></Cell>
    <Cell ss:StyleID="s104"><Data ss:Type="Number">0.87783519145004296</Data><NamedCell
      ss:Name="_FilterDatabase"/></Cell>
    <Cell ss:StyleID="s105"><Data ss:Type="Number">0.76994101389235903</Data><NamedCell
      ss:Name="_FilterDatabase"/></Cell>
    <Cell ss:StyleID="s106"><Data ss:Type="Number">1.0874891104768225</Data><NamedCell
      ss:Name="_FilterDatabase"/></Cell>
    <Cell ss:StyleID="s107"><Data ss:Type="Number">0.8073626208414123</Data><NamedCell
      ss:Name="_FilterDatabase"/></Cell>
    <Cell ss:StyleID="s108"><Data ss:Type="Number">1.3469648983048901</Data><NamedCell
      ss:Name="_FilterDatabase"/></Cell>
    <Cell><Data ss:Type="Number">1.2497376888638025E-2</Data><NamedCell
      ss:Name="_FilterDatabase"/></Cell>
   </Row>
   <Row>
    <Cell ss:StyleID="s101"><Data ss:Type="String">F2Z4Z1</Data><NamedCell
      ss:Name="_FilterDatabase"/></Cell>
    <Cell ss:StyleID="s102"><Data ss:Type="String">Uncharacterized protein OS=Sus scrofa GN=YWHAG PE=1 SV=1 - [F2Z4Z1_PIG]</Data><NamedCell
      ss:Name="_FilterDatabase"/></Cell>
    <Cell ss:StyleID="s103"><Data ss:Type="Number">1.32692951971071</Data><NamedCell
      ss:Name="_FilterDatabase"/></Cell>
    <Cell ss:StyleID="s104"><Data ss:Type="Number">1.3945191440357101</Data><NamedCell
      ss:Name="_FilterDatabase"/></Cell>
    <Cell ss:StyleID="s104"><Data ss:Type="Number">0.91870578861199303</Data><NamedCell
      ss:Name="_FilterDatabase"/></Cell>
    <Cell ss:StyleID="s105"><Data ss:Type="Number">0.65481039439930999</Data><NamedCell
      ss:Name="_FilterDatabase"/></Cell>
    <Cell ss:StyleID="s103"><Data ss:Type="Number">0.91172498358801801</Data><NamedCell
      ss:Name="_FilterDatabase"/></Cell>
    <Cell ss:StyleID="s104"><Data ss:Type="Number">0.75191321175746695</Data><NamedCell
      ss:Name="_FilterDatabase"/></Cell>
    <Cell ss:StyleID="s104"><Data ss:Type="Number">0.87487574095970999</Data><NamedCell
      ss:Name="_FilterDatabase"/></Cell>
    <Cell ss:StyleID="s105"><Data ss:Type="Number">0.65364923480201997</Data><NamedCell
      ss:Name="_FilterDatabase"/></Cell>
    <Cell ss:StyleID="s106"><Data ss:Type="Number">1.0737412116894309</Data><NamedCell
      ss:Name="_FilterDatabase"/></Cell>
    <Cell ss:StyleID="s107"><Data ss:Type="Number">0.79804079277680362</Data><NamedCell
      ss:Name="_FilterDatabase"/></Cell>
    <Cell ss:StyleID="s108"><Data ss:Type="Number">1.3454715866758147</Data><NamedCell
      ss:Name="_FilterDatabase"/></Cell>
    <Cell><Data ss:Type="Number">0.18565113720878246</Data><NamedCell
      ss:Name="_FilterDatabase"/></Cell>
   </Row>
   <Row>
    <Cell ss:StyleID="s101"><Data ss:Type="String">Q52NJ1</Data><NamedCell
      ss:Name="_FilterDatabase"/></Cell>
    <Cell ss:StyleID="s102"><Data ss:Type="String">Ras-related protein Rab-11A OS=Sus scrofa GN=RAB11A PE=2 SV=3 - [RB11A_PIG]</Data><NamedCell
      ss:Name="_FilterDatabase"/></Cell>
    <Cell ss:StyleID="s103"><Data ss:Type="Number">1.5330376513839601</Data><NamedCell
      ss:Name="_FilterDatabase"/></Cell>
    <Cell ss:StyleID="s104"><Data ss:Type="Number">1.1254871925323799</Data><NamedCell
      ss:Name="_FilterDatabase"/></Cell>
    <Cell ss:StyleID="s104"><Data ss:Type="Number">0.82317241435565203</Data><NamedCell
      ss:Name="_FilterDatabase"/></Cell>
    <Cell ss:StyleID="s105"><Data ss:Type="Number">0.78987542287105394</Data><NamedCell
      ss:Name="_FilterDatabase"/></Cell>
    <Cell ss:StyleID="s103"><Data ss:Type="Number">0.95474886108409296</Data><NamedCell
      ss:Name="_FilterDatabase"/></Cell>
    <Cell ss:StyleID="s104"><Data ss:Type="Number">0.76481986954732495</Data><NamedCell
      ss:Name="_FilterDatabase"/></Cell>
    <Cell ss:StyleID="s104"><Data ss:Type="Number">0.79111406471120505</Data><NamedCell
      ss:Name="_FilterDatabase"/></Cell>
    <Cell ss:StyleID="s105"><Data ss:Type="Number">0.67379833542657896</Data><NamedCell
      ss:Name="_FilterDatabase"/></Cell>
    <Cell ss:StyleID="s106"><Data ss:Type="Number">1.0678931702857615</Data><NamedCell
      ss:Name="_FilterDatabase"/></Cell>
    <Cell ss:StyleID="s107"><Data ss:Type="Number">0.79612028269230051</Data><NamedCell
      ss:Name="_FilterDatabase"/></Cell>
    <Cell ss:StyleID="s108"><Data ss:Type="Number">1.3413716413233261</Data><NamedCell
      ss:Name="_FilterDatabase"/></Cell>
    <Cell><Data ss:Type="Number">0.18621938429041673</Data><NamedCell
      ss:Name="_FilterDatabase"/></Cell>
   </Row>
   <Row>
    <Cell ss:StyleID="s101"><Data ss:Type="String">I3LP02</Data><NamedCell
      ss:Name="_FilterDatabase"/></Cell>
    <Cell ss:StyleID="s102"><Data ss:Type="String">Uncharacterized protein OS=Sus scrofa GN=ACAT1 PE=1 SV=1 - [I3LP02_PIG]</Data><NamedCell
      ss:Name="_FilterDatabase"/></Cell>
    <Cell ss:StyleID="s103"><Data ss:Type="Number">1.1149845485980501</Data><NamedCell
      ss:Name="_FilterDatabase"/></Cell>
    <Cell ss:StyleID="s104"><Data ss:Type="Number">1.07988252802411</Data><NamedCell
      ss:Name="_FilterDatabase"/></Cell>
    <Cell ss:StyleID="s104"><Data ss:Type="Number">1.15142941120231</Data><NamedCell
      ss:Name="_FilterDatabase"/></Cell>
    <Cell ss:StyleID="s105"><Data ss:Type="Number">1.34351770330598</Data><NamedCell
      ss:Name="_FilterDatabase"/></Cell>
    <Cell ss:StyleID="s103"><Data ss:Type="Number">0.86289410370403496</Data><NamedCell
      ss:Name="_FilterDatabase"/></Cell>
    <Cell ss:StyleID="s104"><Data ss:Type="Number">0.90039511806644201</Data><NamedCell
      ss:Name="_FilterDatabase"/></Cell>
    <Cell ss:StyleID="s104"><Data ss:Type="Number">0.85481015653872705</Data><NamedCell
      ss:Name="_FilterDatabase"/></Cell>
    <Cell ss:StyleID="s105"><Data ss:Type="Number">0.88353648446910904</Data><NamedCell
      ss:Name="_FilterDatabase"/></Cell>
    <Cell ss:StyleID="s106"><Data ss:Type="Number">1.1724535477826126</Data><NamedCell
      ss:Name="_FilterDatabase"/></Cell>
    <Cell ss:StyleID="s107"><Data ss:Type="Number">0.87540896569457827</Data><NamedCell
      ss:Name="_FilterDatabase"/></Cell>
    <Cell ss:StyleID="s108"><Data ss:Type="Number">1.3393209273934605</Data><NamedCell
      ss:Name="_FilterDatabase"/></Cell>
    <Cell><Data ss:Type="Number">2.5242801994596435E-3</Data><NamedCell
      ss:Name="_FilterDatabase"/></Cell>
   </Row>
   <Row>
    <Cell ss:StyleID="s101"><Data ss:Type="String">D3K5K1</Data><NamedCell
      ss:Name="_FilterDatabase"/></Cell>
    <Cell ss:StyleID="s102"><Data ss:Type="String">Periostin, osteoblast specific factor OS=Sus scrofa GN=POSTN PE=2 SV=1 - [D3K5K1_PIG]</Data><NamedCell
      ss:Name="_FilterDatabase"/></Cell>
    <Cell ss:StyleID="s103"><Data ss:Type="Number">0.94328567873236502</Data><NamedCell
      ss:Name="_FilterDatabase"/></Cell>
    <Cell ss:StyleID="s104"><Data ss:Type="Number">1.0594212097987601</Data><NamedCell
      ss:Name="_FilterDatabase"/></Cell>
    <Cell ss:StyleID="s104"><Data ss:Type="Number">1.0548821536517901</Data><NamedCell
      ss:Name="_FilterDatabase"/></Cell>
    <Cell ss:StyleID="s105"><Data ss:Type="Number">2.1288324167006301</Data><NamedCell
      ss:Name="_FilterDatabase"/></Cell>
    <Cell ss:StyleID="s103"><Data ss:Type="Number">0.87212300931339903</Data><NamedCell
      ss:Name="_FilterDatabase"/></Cell>
    <Cell ss:StyleID="s104"><Data ss:Type="Number">1.2083811927261101</Data><NamedCell
      ss:Name="_FilterDatabase"/></Cell>
    <Cell ss:StyleID="s104"><Data ss:Type="Number">0.83873532337753398</Data><NamedCell
      ss:Name="_FilterDatabase"/></Cell>
    <Cell ss:StyleID="s105"><Data ss:Type="Number">0.95385934396669803</Data><NamedCell
      ss:Name="_FilterDatabase"/></Cell>
    <Cell ss:StyleID="s106"><Data ss:Type="Number">1.2966053647208864</Data><NamedCell
      ss:Name="_FilterDatabase"/></Cell>
    <Cell ss:StyleID="s107"><Data ss:Type="Number">0.96827471734593518</Data><NamedCell
      ss:Name="_FilterDatabase"/></Cell>
    <Cell ss:StyleID="s108"><Data ss:Type="Number">1.339088320177267</Data><NamedCell
      ss:Name="_FilterDatabase"/></Cell>
    <Cell><Data ss:Type="Number">0.30224955799567915</Data><NamedCell
      ss:Name="_FilterDatabase"/></Cell>
   </Row>
   <Row>
    <Cell ss:StyleID="s101"><Data ss:Type="String">F1SLZ3</Data><NamedCell
      ss:Name="_FilterDatabase"/></Cell>
    <Cell ss:StyleID="s102"><Data ss:Type="String">Uncharacterized protein (Fragment) OS=Sus scrofa GN=LOC100155118 PE=1 SV=1 - [F1SLZ3_PIG]</Data><NamedCell
      ss:Name="_FilterDatabase"/></Cell>
    <Cell ss:StyleID="s103"><Data ss:Type="Number">0.61149230781348696</Data><NamedCell
      ss:Name="_FilterDatabase"/></Cell>
    <Cell ss:StyleID="s104"><Data ss:Type="Number">1.39159864012727</Data><NamedCell
      ss:Name="_FilterDatabase"/></Cell>
    <Cell ss:StyleID="s104"><Data ss:Type="Number">1.9507440083915</Data><NamedCell
      ss:Name="_FilterDatabase"/></Cell>
    <Cell ss:StyleID="s105"><Data ss:Type="Number">0.82591403369712402</Data><NamedCell
      ss:Name="_FilterDatabase"/></Cell>
    <Cell ss:StyleID="s103"><Data ss:Type="Number">0.91784404308414602</Data><NamedCell
      ss:Name="_FilterDatabase"/></Cell>
    <Cell ss:StyleID="s104"><Data ss:Type="Number">1.0484420800479699</Data><NamedCell
      ss:Name="_FilterDatabase"/></Cell>
    <Cell ss:StyleID="s104"><Data ss:Type="Number">0.78775582352167695</Data><NamedCell
      ss:Name="_FilterDatabase"/></Cell>
    <Cell ss:StyleID="s105"><Data ss:Type="Number">0.81719459421151197</Data><NamedCell
      ss:Name="_FilterDatabase"/></Cell>
    <Cell ss:StyleID="s106"><Data ss:Type="Number">1.1949372475073452</Data><NamedCell
      ss:Name="_FilterDatabase"/></Cell>
    <Cell ss:StyleID="s107"><Data ss:Type="Number">0.8928091352163261</Data><NamedCell
      ss:Name="_FilterDatabase"/></Cell>
    <Cell ss:StyleID="s108"><Data ss:Type="Number">1.3384016811362645</Data><NamedCell
      ss:Name="_FilterDatabase"/></Cell>
    <Cell><Data ss:Type="Number">0.36248733623433682</Data><NamedCell
      ss:Name="_FilterDatabase"/></Cell>
   </Row>
   <Row>
    <Cell ss:StyleID="s101"><Data ss:Type="String">F1SAK6</Data><NamedCell
      ss:Name="_FilterDatabase"/></Cell>
    <Cell ss:StyleID="s102"><Data ss:Type="String">Uncharacterized protein OS=Sus scrofa GN=ATP5L PE=1 SV=1 - [F1SAK6_PIG]</Data><NamedCell
      ss:Name="_FilterDatabase"/></Cell>
    <Cell ss:StyleID="s103"><Data ss:Type="Number">1.1332830429009899</Data><NamedCell
      ss:Name="_FilterDatabase"/></Cell>
    <Cell ss:StyleID="s104"><Data ss:Type="Number">1.2376429913203599</Data><NamedCell
      ss:Name="_FilterDatabase"/></Cell>
    <Cell ss:StyleID="s104"><Data ss:Type="Number">1.1256540372944699</Data><NamedCell
      ss:Name="_FilterDatabase"/></Cell>
    <Cell ss:StyleID="s105"><Data ss:Type="Number">1.2206774036723</Data><NamedCell
      ss:Name="_FilterDatabase"/></Cell>
    <Cell ss:StyleID="s103"><Data ss:Type="Number">0.84929711059207902</Data><NamedCell
      ss:Name="_FilterDatabase"/></Cell>
    <Cell ss:StyleID="s104"><Data ss:Type="Number">0.91048177921197504</Data><NamedCell
      ss:Name="_FilterDatabase"/></Cell>
    <Cell ss:StyleID="s104"><Data ss:Type="Number">0.94785311115804105</Data><NamedCell
      ss:Name="_FilterDatabase"/></Cell>
    <Cell ss:StyleID="s105"><Data ss:Type="Number">0.817792780776743</Data><NamedCell
      ss:Name="_FilterDatabase"/></Cell>
    <Cell ss:StyleID="s106"><Data ss:Type="Number">1.17931436879703</Data><NamedCell
      ss:Name="_FilterDatabase"/></Cell>
    <Cell ss:StyleID="s107"><Data ss:Type="Number">0.88135619543470956</Data><NamedCell
      ss:Name="_FilterDatabase"/></Cell>
    <Cell ss:StyleID="s108"><Data ss:Type="Number">1.338067826499318</Data><NamedCell
      ss:Name="_FilterDatabase"/></Cell>
    <Cell><Data ss:Type="Number">3.5846315845072807E-4</Data><NamedCell
      ss:Name="_FilterDatabase"/></Cell>
   </Row>
   <Row>
    <Cell ss:StyleID="s101"><Data ss:Type="String">F1SI50</Data><NamedCell
      ss:Name="_FilterDatabase"/></Cell>
    <Cell ss:StyleID="s102"><Data ss:Type="String">Uncharacterized protein OS=Sus scrofa GN=NDUFB3 PE=1 SV=1 - [F1SI50_PIG]</Data><NamedCell
      ss:Name="_FilterDatabase"/></Cell>
    <Cell ss:StyleID="s103"><Data ss:Type="Number">1.1798177323515899</Data><NamedCell
      ss:Name="_FilterDatabase"/></Cell>
    <Cell ss:StyleID="s104"><Data ss:Type="Number">1.1433377784180501</Data><NamedCell
      ss:Name="_FilterDatabase"/></Cell>
    <Cell ss:StyleID="s104"><Data ss:Type="Number">1.1090885212739701</Data><NamedCell
      ss:Name="_FilterDatabase"/></Cell>
    <Cell ss:StyleID="s105"><Data ss:Type="Number">1.18966823477564</Data><NamedCell
      ss:Name="_FilterDatabase"/></Cell>
    <Cell ss:StyleID="s103"><Data ss:Type="Number">0.75656527925528505</Data><NamedCell
      ss:Name="_FilterDatabase"/></Cell>
    <Cell ss:StyleID="s104"><Data ss:Type="Number">0.82460735305254995</Data><NamedCell
      ss:Name="_FilterDatabase"/></Cell>
    <Cell ss:StyleID="s104"><Data ss:Type="Number">0.945799299851524</Data><NamedCell
      ss:Name="_FilterDatabase"/></Cell>
    <Cell ss:StyleID="s105"><Data ss:Type="Number">0.92730518241087001</Data><NamedCell
      ss:Name="_FilterDatabase"/></Cell>
    <Cell ss:StyleID="s106"><Data ss:Type="Number">1.1554780667048123</Data><NamedCell
      ss:Name="_FilterDatabase"/></Cell>
    <Cell ss:StyleID="s107"><Data ss:Type="Number">0.86356927864255728</Data><NamedCell
      ss:Name="_FilterDatabase"/></Cell>
    <Cell ss:StyleID="s108"><Data ss:Type="Number">1.3380259062956776</Data><NamedCell
      ss:Name="_FilterDatabase"/></Cell>
    <Cell><Data ss:Type="Number">9.1616934526907732E-4</Data><NamedCell
      ss:Name="_FilterDatabase"/></Cell>
   </Row>
   <Row>
    <Cell ss:StyleID="s101"><Data ss:Type="String">A0A0B8RZJ3</Data><NamedCell
      ss:Name="_FilterDatabase"/></Cell>
    <Cell ss:StyleID="s102"><Data ss:Type="String">G1 to S phase transition 1 OS=Sus scrofa domesticus GN=GSPT1 PE=4 SV=1 - [A0A0B8RZJ3_PIG]</Data><NamedCell
      ss:Name="_FilterDatabase"/></Cell>
    <Cell ss:StyleID="s103"><Data ss:Type="Number">1.7044353999033901</Data><NamedCell
      ss:Name="_FilterDatabase"/></Cell>
    <Cell ss:StyleID="s104"><Data ss:Type="Number">1.1943141587831301</Data><NamedCell
      ss:Name="_FilterDatabase"/></Cell>
    <Cell ss:StyleID="s104"><Data ss:Type="Number">0.42762506804098099</Data><NamedCell
      ss:Name="_FilterDatabase"/></Cell>
    <Cell ss:StyleID="s105"><Data ss:Type="Number">0.74872468384933</Data><NamedCell
      ss:Name="_FilterDatabase"/></Cell>
    <Cell ss:StyleID="s103"><Data ss:Type="Number">0.722061283170503</Data><NamedCell
      ss:Name="_FilterDatabase"/></Cell>
    <Cell ss:StyleID="s104"><Data ss:Type="Number">1.03412505306372</Data><NamedCell
      ss:Name="_FilterDatabase"/></Cell>
    <Cell ss:StyleID="s104"><Data ss:Type="Number">0.80032616922986799</Data><NamedCell
      ss:Name="_FilterDatabase"/></Cell>
    <Cell ss:StyleID="s105"><Data ss:Type="Number">0.496403632189722</Data><NamedCell
      ss:Name="_FilterDatabase"/></Cell>
    <Cell ss:StyleID="s106"><Data ss:Type="Number">1.0187748276442079</Data><NamedCell
      ss:Name="_FilterDatabase"/></Cell>
    <Cell ss:StyleID="s107"><Data ss:Type="Number">0.76322903441345324</Data><NamedCell
      ss:Name="_FilterDatabase"/></Cell>
    <Cell ss:StyleID="s108"><Data ss:Type="Number">1.3348218971087014</Data><NamedCell
      ss:Name="_FilterDatabase"/></Cell>
    <Cell><Data ss:Type="Number">0.42516520293413057</Data><NamedCell
      ss:Name="_FilterDatabase"/></Cell>
   </Row>
   <Row>
    <Cell ss:StyleID="s101"><Data ss:Type="String">F1SBY5</Data><NamedCell
      ss:Name="_FilterDatabase"/></Cell>
    <Cell ss:StyleID="s102"><Data ss:Type="String">Uncharacterized protein OS=Sus scrofa GN=MLLT4 PE=1 SV=2 - [F1SBY5_PIG]</Data><NamedCell
      ss:Name="_FilterDatabase"/></Cell>
    <Cell ss:StyleID="s103"><Data ss:Type="Number">0.82614264354828204</Data><NamedCell
      ss:Name="_FilterDatabase"/></Cell>
    <Cell ss:StyleID="s104"><Data ss:Type="Number">1.9464839651528201</Data><NamedCell
      ss:Name="_FilterDatabase"/></Cell>
    <Cell ss:StyleID="s104"><Data ss:Type="Number">0.75566643477983997</Data><NamedCell
      ss:Name="_FilterDatabase"/></Cell>
    <Cell ss:StyleID="s105"><Data ss:Type="Number">0.83625827787020102</Data><NamedCell
      ss:Name="_FilterDatabase"/></Cell>
    <Cell ss:StyleID="s103"><Data ss:Type="Number">0.58805614047879295</Data><NamedCell
      ss:Name="_FilterDatabase"/></Cell>
    <Cell ss:StyleID="s104"><Data ss:Type="Number">0.70136597214365604</Data><NamedCell
      ss:Name="_FilterDatabase"/></Cell>
    <Cell ss:StyleID="s104"><Data ss:Type="Number">1.3412476972932199</Data><NamedCell
      ss:Name="_FilterDatabase"/></Cell>
    <Cell ss:StyleID="s105"><Data ss:Type="Number">0.64262292796244103</Data><NamedCell
      ss:Name="_FilterDatabase"/></Cell>
    <Cell ss:StyleID="s106"><Data ss:Type="Number">1.0911378303377859</Data><NamedCell
      ss:Name="_FilterDatabase"/></Cell>
    <Cell ss:StyleID="s107"><Data ss:Type="Number">0.81832318446952745</Data><NamedCell
      ss:Name="_FilterDatabase"/></Cell>
    <Cell ss:StyleID="s108"><Data ss:Type="Number">1.3333825205564824</Data><NamedCell
      ss:Name="_FilterDatabase"/></Cell>
    <Cell><Data ss:Type="Number">0.44712831499596284</Data><NamedCell
      ss:Name="_FilterDatabase"/></Cell>
   </Row>
   <Row>
    <Cell ss:StyleID="s101"><Data ss:Type="String">F1RZQ6</Data><NamedCell
      ss:Name="_FilterDatabase"/></Cell>
    <Cell ss:StyleID="s102"><Data ss:Type="String">Uncharacterized protein OS=Sus scrofa GN=SLC25A4 PE=1 SV=1 - [F1RZQ6_PIG]</Data><NamedCell
      ss:Name="_FilterDatabase"/></Cell>
    <Cell ss:StyleID="s103"><Data ss:Type="Number">1.12367973586632</Data><NamedCell
      ss:Name="_FilterDatabase"/></Cell>
    <Cell ss:StyleID="s104"><Data ss:Type="Number">1.27139586656895</Data><NamedCell
      ss:Name="_FilterDatabase"/></Cell>
    <Cell ss:StyleID="s104"><Data ss:Type="Number">1.0973723680324901</Data><NamedCell
      ss:Name="_FilterDatabase"/></Cell>
    <Cell ss:StyleID="s105"><Data ss:Type="Number">0.898612774640422</Data><NamedCell
      ss:Name="_FilterDatabase"/></Cell>
    <Cell ss:StyleID="s103"><Data ss:Type="Number">0.86046718046429005</Data><NamedCell
      ss:Name="_FilterDatabase"/></Cell>
    <Cell ss:StyleID="s104"><Data ss:Type="Number">0.81317893861617496</Data><NamedCell
      ss:Name="_FilterDatabase"/></Cell>
    <Cell ss:StyleID="s104"><Data ss:Type="Number">0.912531670485213</Data><NamedCell
      ss:Name="_FilterDatabase"/></Cell>
    <Cell ss:StyleID="s105"><Data ss:Type="Number">0.72040039474058004</Data><NamedCell
      ss:Name="_FilterDatabase"/></Cell>
    <Cell ss:StyleID="s106"><Data ss:Type="Number">1.0977651862770454</Data><NamedCell
      ss:Name="_FilterDatabase"/></Cell>
    <Cell ss:StyleID="s107"><Data ss:Type="Number">0.82664454607656446</Data><NamedCell
      ss:Name="_FilterDatabase"/></Cell>
    <Cell ss:StyleID="s108"><Data ss:Type="Number">1.3279772926432272</Data><NamedCell
      ss:Name="_FilterDatabase"/></Cell>
    <Cell><Data ss:Type="Number">2.052011330730245E-2</Data><NamedCell
      ss:Name="_FilterDatabase"/></Cell>
   </Row>
   <Row>
    <Cell ss:StyleID="s101"><Data ss:Type="String">K7GLM2</Data><NamedCell
      ss:Name="_FilterDatabase"/></Cell>
    <Cell ss:StyleID="s102"><Data ss:Type="String">Uncharacterized protein OS=Sus scrofa GN=NDUFB11 PE=1 SV=1 - [K7GLM2_PIG]</Data><NamedCell
      ss:Name="_FilterDatabase"/></Cell>
    <Cell ss:StyleID="s103"><Data ss:Type="Number">1.23213399824902</Data><NamedCell
      ss:Name="_FilterDatabase"/></Cell>
    <Cell ss:StyleID="s104"><Data ss:Type="Number">1.1565205221975601</Data><NamedCell
      ss:Name="_FilterDatabase"/></Cell>
    <Cell ss:StyleID="s104"><Data ss:Type="Number">1.04820413327703</Data><NamedCell
      ss:Name="_FilterDatabase"/></Cell>
    <Cell ss:StyleID="s105"><Data ss:Type="Number">0.93417445734626803</Data><NamedCell
      ss:Name="_FilterDatabase"/></Cell>
    <Cell ss:StyleID="s103"><Data ss:Type="Number">0.87834549103610504</Data><NamedCell
      ss:Name="_FilterDatabase"/></Cell>
    <Cell ss:StyleID="s104"><Data ss:Type="Number">0.96992983475327399</Data><NamedCell
      ss:Name="_FilterDatabase"/></Cell>
    <Cell ss:StyleID="s104"><Data ss:Type="Number">0.806452429934712</Data><NamedCell
      ss:Name="_FilterDatabase"/></Cell>
    <Cell ss:StyleID="s105"><Data ss:Type="Number">0.64074740620762305</Data><NamedCell
      ss:Name="_FilterDatabase"/></Cell>
    <Cell ss:StyleID="s106"><Data ss:Type="Number">1.0927582777674694</Data><NamedCell
      ss:Name="_FilterDatabase"/></Cell>
    <Cell ss:StyleID="s107"><Data ss:Type="Number">0.82386879048292849</Data><NamedCell
      ss:Name="_FilterDatabase"/></Cell>
    <Cell ss:StyleID="s108"><Data ss:Type="Number">1.3263741634477082</Data><NamedCell
      ss:Name="_FilterDatabase"/></Cell>
    <Cell><Data ss:Type="Number">3.0179878466945712E-2</Data><NamedCell
      ss:Name="_FilterDatabase"/></Cell>
   </Row>
   <Row>
    <Cell ss:StyleID="s101"><Data ss:Type="String">F1S5R6</Data><NamedCell
      ss:Name="_FilterDatabase"/></Cell>
    <Cell ss:StyleID="s102"><Data ss:Type="String">Uncharacterized protein OS=Sus scrofa GN=SPEG PE=4 SV=2 - [F1S5R6_PIG]</Data><NamedCell
      ss:Name="_FilterDatabase"/></Cell>
    <Cell ss:StyleID="s103"><Data ss:Type="Number">0.95021211569970099</Data><NamedCell
      ss:Name="_FilterDatabase"/></Cell>
    <Cell ss:StyleID="s104"><Data ss:Type="Number">1.0242810399092099</Data><NamedCell
      ss:Name="_FilterDatabase"/></Cell>
    <Cell ss:StyleID="s104"><Data ss:Type="Number">1.40544105564374</Data><NamedCell
      ss:Name="_FilterDatabase"/></Cell>
    <Cell ss:StyleID="s105"><Data ss:Type="Number">1.56527625820359</Data><NamedCell
      ss:Name="_FilterDatabase"/></Cell>
    <Cell ss:StyleID="s103"><Data ss:Type="Number">0.86522844814271505</Data><NamedCell
      ss:Name="_FilterDatabase"/></Cell>
    <Cell ss:StyleID="s104"><Data ss:Type="Number">0.83493683785622197</Data><NamedCell
      ss:Name="_FilterDatabase"/></Cell>
    <Cell ss:StyleID="s104"><Data ss:Type="Number">1.0884903362443299</Data><NamedCell
      ss:Name="_FilterDatabase"/></Cell>
    <Cell ss:StyleID="s105"><Data ss:Type="Number">0.94430301146498896</Data><NamedCell
      ss:Name="_FilterDatabase"/></Cell>
    <Cell ss:StyleID="s106"><Data ss:Type="Number">1.2363026173640601</Data><NamedCell
      ss:Name="_FilterDatabase"/></Cell>
    <Cell ss:StyleID="s107"><Data ss:Type="Number">0.93323965842706402</Data><NamedCell
      ss:Name="_FilterDatabase"/></Cell>
    <Cell ss:StyleID="s108"><Data ss:Type="Number">1.3247429062838969</Data><NamedCell
      ss:Name="_FilterDatabase"/></Cell>
    <Cell><Data ss:Type="Number">0.10471985384547394</Data><NamedCell
      ss:Name="_FilterDatabase"/></Cell>
   </Row>
   <Row>
    <Cell ss:StyleID="s101"><Data ss:Type="String">F1RHL9</Data><NamedCell
      ss:Name="_FilterDatabase"/></Cell>
    <Cell ss:StyleID="s102"><Data ss:Type="String">Uncharacterized protein OS=Sus scrofa GN=ACTN2 PE=1 SV=1 - [F1RHL9_PIG]</Data><NamedCell
      ss:Name="_FilterDatabase"/></Cell>
    <Cell ss:StyleID="s103"><Data ss:Type="Number">1.20556296000387</Data><NamedCell
      ss:Name="_FilterDatabase"/></Cell>
    <Cell ss:StyleID="s104"><Data ss:Type="Number">1.3340201410667101</Data><NamedCell
      ss:Name="_FilterDatabase"/></Cell>
    <Cell ss:StyleID="s104"><Data ss:Type="Number">1.0888477682380999</Data><NamedCell
      ss:Name="_FilterDatabase"/></Cell>
    <Cell ss:StyleID="s105"><Data ss:Type="Number">0.74843113175678999</Data><NamedCell
      ss:Name="_FilterDatabase"/></Cell>
    <Cell ss:StyleID="s103"><Data ss:Type="Number">0.97063966383571598</Data><NamedCell
      ss:Name="_FilterDatabase"/></Cell>
    <Cell ss:StyleID="s104"><Data ss:Type="Number">0.862065174957937</Data><NamedCell
      ss:Name="_FilterDatabase"/></Cell>
    <Cell ss:StyleID="s104"><Data ss:Type="Number">0.80125254053907502</Data><NamedCell
      ss:Name="_FilterDatabase"/></Cell>
    <Cell ss:StyleID="s105"><Data ss:Type="Number">0.680912705626459</Data><NamedCell
      ss:Name="_FilterDatabase"/></Cell>
    <Cell ss:StyleID="s106"><Data ss:Type="Number">1.0942155002663676</Data><NamedCell
      ss:Name="_FilterDatabase"/></Cell>
    <Cell ss:StyleID="s107"><Data ss:Type="Number">0.82871752123979681</Data><NamedCell
      ss:Name="_FilterDatabase"/></Cell>
    <Cell ss:StyleID="s108"><Data ss:Type="Number">1.3203721077712638</Data><NamedCell
      ss:Name="_FilterDatabase"/></Cell>
    <Cell><Data ss:Type="Number">0.105597645737455</Data><NamedCell
      ss:Name="_FilterDatabase"/></Cell>
   </Row>
   <Row>
    <Cell ss:StyleID="s101"><Data ss:Type="String">F1SM35</Data><NamedCell
      ss:Name="_FilterDatabase"/></Cell>
    <Cell ss:StyleID="s102"><Data ss:Type="String">Phospholipid-transporting ATPase OS=Sus scrofa GN=ATP8B1 PE=1 SV=2 - [F1SM35_PIG]</Data><NamedCell
      ss:Name="_FilterDatabase"/></Cell>
    <Cell ss:StyleID="s103"><Data ss:Type="Number">1.2281976570081701</Data><NamedCell
      ss:Name="_FilterDatabase"/></Cell>
    <Cell ss:StyleID="s104"><Data ss:Type="Number">0.979763686719895</Data><NamedCell
      ss:Name="_FilterDatabase"/></Cell>
    <Cell ss:StyleID="s104"><Data ss:Type="Number">0.74920730801977398</Data><NamedCell
      ss:Name="_FilterDatabase"/></Cell>
    <Cell ss:StyleID="s105"><Data ss:Type="Number">1.9006188134522699</Data><NamedCell
      ss:Name="_FilterDatabase"/></Cell>
    <Cell ss:StyleID="s103"><Data ss:Type="Number">0.83136897182827896</Data><NamedCell
      ss:Name="_FilterDatabase"/></Cell>
    <Cell ss:StyleID="s104"><Data ss:Type="Number">1.1373319149112799</Data><NamedCell
      ss:Name="_FilterDatabase"/></Cell>
    <Cell ss:StyleID="s104"><Data ss:Type="Number">1.0048845024951001</Data><NamedCell
      ss:Name="_FilterDatabase"/></Cell>
    <Cell ss:StyleID="s105"><Data ss:Type="Number">0.70714857289158095</Data><NamedCell
      ss:Name="_FilterDatabase"/></Cell>
    <Cell ss:StyleID="s106"><Data ss:Type="Number">1.2144468663000272</Data><NamedCell
      ss:Name="_FilterDatabase"/></Cell>
    <Cell ss:StyleID="s107"><Data ss:Type="Number">0.9201834905315599</Data><NamedCell
      ss:Name="_FilterDatabase"/></Cell>
    <Cell ss:StyleID="s108"><Data ss:Type="Number">1.3197877149463755</Data><NamedCell
      ss:Name="_FilterDatabase"/></Cell>
    <Cell><Data ss:Type="Number">0.31126725291541146</Data><NamedCell
      ss:Name="_FilterDatabase"/></Cell>
   </Row>
   <Row>
    <Cell ss:StyleID="s101"><Data ss:Type="String">F1SNT8</Data><NamedCell
      ss:Name="_FilterDatabase"/></Cell>
    <Cell ss:StyleID="s102"><Data ss:Type="String">Uncharacterized protein OS=Sus scrofa GN=DCTN1 PE=1 SV=2 - [F1SNT8_PIG]</Data><NamedCell
      ss:Name="_FilterDatabase"/></Cell>
    <Cell ss:StyleID="s103"><Data ss:Type="Number">2.1189189566156199</Data><NamedCell
      ss:Name="_FilterDatabase"/></Cell>
    <Cell ss:StyleID="s104"><Data ss:Type="Number">0.53091178468035405</Data><NamedCell
      ss:Name="_FilterDatabase"/></Cell>
    <Cell ss:StyleID="s104"><Data ss:Type="Number">0.69501922879287803</Data><NamedCell
      ss:Name="_FilterDatabase"/></Cell>
    <Cell ss:StyleID="s105"><Data ss:Type="Number">0.67528038073582297</Data><NamedCell
      ss:Name="_FilterDatabase"/></Cell>
    <Cell ss:StyleID="s103"><Data ss:Type="Number">0.71861447077570495</Data><NamedCell
      ss:Name="_FilterDatabase"/></Cell>
    <Cell ss:StyleID="s104"><Data ss:Type="Number">0.75267841678368597</Data><NamedCell
      ss:Name="_FilterDatabase"/></Cell>
    <Cell ss:StyleID="s104"><Data ss:Type="Number">0.56814060390256504</Data><NamedCell
      ss:Name="_FilterDatabase"/></Cell>
    <Cell ss:StyleID="s105"><Data ss:Type="Number">1.00966547187607</Data><NamedCell
      ss:Name="_FilterDatabase"/></Cell>
    <Cell ss:StyleID="s106"><Data ss:Type="Number">1.0050325877061688</Data><NamedCell
      ss:Name="_FilterDatabase"/></Cell>
    <Cell ss:StyleID="s107"><Data ss:Type="Number">0.76227474083450653</Data><NamedCell
      ss:Name="_FilterDatabase"/></Cell>
    <Cell ss:StyleID="s108"><Data ss:Type="Number">1.3184650282467725</Data><NamedCell
      ss:Name="_FilterDatabase"/></Cell>
    <Cell><Data ss:Type="Number">0.55077786550171548</Data><NamedCell
      ss:Name="_FilterDatabase"/></Cell>
   </Row>
   <Row>
    <Cell ss:StyleID="s101"><Data ss:Type="String">M9TGS8</Data><NamedCell
      ss:Name="_FilterDatabase"/></Cell>
    <Cell ss:StyleID="s102"><Data ss:Type="String">Mitochondrial delta3,delta2-dienoyl-CoA isomerase OS=Sus scrofa GN=Eci1 PE=2 SV=1 - [M9TGS8_PIG]</Data><NamedCell
      ss:Name="_FilterDatabase"/></Cell>
    <Cell ss:StyleID="s103"><Data ss:Type="Number">1.1299408493021199</Data><NamedCell
      ss:Name="_FilterDatabase"/></Cell>
    <Cell ss:StyleID="s104"><Data ss:Type="Number">1.26724139817041</Data><NamedCell
      ss:Name="_FilterDatabase"/></Cell>
    <Cell ss:StyleID="s104"><Data ss:Type="Number">1.07819935102231</Data><NamedCell
      ss:Name="_FilterDatabase"/></Cell>
    <Cell ss:StyleID="s105"><Data ss:Type="Number">0.92681527004172204</Data><NamedCell
      ss:Name="_FilterDatabase"/></Cell>
    <Cell ss:StyleID="s103"><Data ss:Type="Number">0.77024378816783801</Data><NamedCell
      ss:Name="_FilterDatabase"/></Cell>
    <Cell ss:StyleID="s104"><Data ss:Type="Number">0.84884690737379598</Data><NamedCell
      ss:Name="_FilterDatabase"/></Cell>
    <Cell ss:StyleID="s104"><Data ss:Type="Number">0.91252397013581099</Data><NamedCell
      ss:Name="_FilterDatabase"/></Cell>
    <Cell ss:StyleID="s105"><Data ss:Type="Number">0.81486651992653403</Data><NamedCell
      ss:Name="_FilterDatabase"/></Cell>
    <Cell ss:StyleID="s106"><Data ss:Type="Number">1.1005492171341404</Data><NamedCell
      ss:Name="_FilterDatabase"/></Cell>
    <Cell ss:StyleID="s107"><Data ss:Type="Number">0.83662029640099478</Data><NamedCell
      ss:Name="_FilterDatabase"/></Cell>
    <Cell ss:StyleID="s108"><Data ss:Type="Number">1.3154703775040184</Data><NamedCell
      ss:Name="_FilterDatabase"/></Cell>
    <Cell><Data ss:Type="Number">1.3589579223921535E-2</Data><NamedCell
      ss:Name="_FilterDatabase"/></Cell>
   </Row>
   <Row>
    <Cell ss:StyleID="s101"><Data ss:Type="String">F1SGH5</Data><NamedCell
      ss:Name="_FilterDatabase"/></Cell>
    <Cell ss:StyleID="s102"><Data ss:Type="String">Uncharacterized protein OS=Sus scrofa GN=PDHB PE=1 SV=1 - [F1SGH5_PIG]</Data><NamedCell
      ss:Name="_FilterDatabase"/></Cell>
    <Cell ss:StyleID="s103"><Data ss:Type="Number">1.0546103686253501</Data><NamedCell
      ss:Name="_FilterDatabase"/></Cell>
    <Cell ss:StyleID="s104"><Data ss:Type="Number">1.0025236713011201</Data><NamedCell
      ss:Name="_FilterDatabase"/></Cell>
    <Cell ss:StyleID="s104"><Data ss:Type="Number">1.2363331060090901</Data><NamedCell
      ss:Name="_FilterDatabase"/></Cell>
    <Cell ss:StyleID="s105"><Data ss:Type="Number">1.4571536598047501</Data><NamedCell
      ss:Name="_FilterDatabase"/></Cell>
    <Cell ss:StyleID="s103"><Data ss:Type="Number">0.82731305211967399</Data><NamedCell
      ss:Name="_FilterDatabase"/></Cell>
    <Cell ss:StyleID="s104"><Data ss:Type="Number">0.83398961865399301</Data><NamedCell
      ss:Name="_FilterDatabase"/></Cell>
    <Cell ss:StyleID="s104"><Data ss:Type="Number">0.98030610534528995</Data><NamedCell
      ss:Name="_FilterDatabase"/></Cell>
    <Cell ss:StyleID="s105"><Data ss:Type="Number">0.97027303476030002</Data><NamedCell
      ss:Name="_FilterDatabase"/></Cell>
    <Cell ss:StyleID="s106"><Data ss:Type="Number">1.1876552014350776</Data><NamedCell
      ss:Name="_FilterDatabase"/></Cell>
    <Cell ss:StyleID="s107"><Data ss:Type="Number">0.90297045271981424</Data><NamedCell
      ss:Name="_FilterDatabase"/></Cell>
    <Cell ss:StyleID="s108"><Data ss:Type="Number">1.3152758186691178</Data><NamedCell
      ss:Name="_FilterDatabase"/></Cell>
    <Cell><Data ss:Type="Number">4.2693414510684487E-2</Data><NamedCell
      ss:Name="_FilterDatabase"/></Cell>
   </Row>
   <Row>
    <Cell ss:StyleID="s101"><Data ss:Type="String">A9X3T3</Data><NamedCell
      ss:Name="_FilterDatabase"/></Cell>
    <Cell ss:StyleID="s102"><Data ss:Type="String">Peroxisomal D3,D2-enoyl-CoA isomerase OS=Sus scrofa GN=PECI PE=2 SV=1 - [A9X3T3_PIG]</Data><NamedCell
      ss:Name="_FilterDatabase"/></Cell>
    <Cell ss:StyleID="s103"><Data ss:Type="Number">1.0952896161208601</Data><NamedCell
      ss:Name="_FilterDatabase"/></Cell>
    <Cell ss:StyleID="s104"><Data ss:Type="Number">1.0124477109654799</Data><NamedCell
      ss:Name="_FilterDatabase"/></Cell>
    <Cell ss:StyleID="s104"><Data ss:Type="Number">1.2655490820191999</Data><NamedCell
      ss:Name="_FilterDatabase"/></Cell>
    <Cell ss:StyleID="s105"><Data ss:Type="Number">1.4027557876797601</Data><NamedCell
      ss:Name="_FilterDatabase"/></Cell>
    <Cell ss:StyleID="s103"><Data ss:Type="Number">0.90756672745672795</Data><NamedCell
      ss:Name="_FilterDatabase"/></Cell>
    <Cell ss:StyleID="s104"><Data ss:Type="Number">0.84684907540495302</Data><NamedCell
      ss:Name="_FilterDatabase"/></Cell>
    <Cell ss:StyleID="s104"><Data ss:Type="Number">0.91634715631629404</Data><NamedCell
      ss:Name="_FilterDatabase"/></Cell>
    <Cell ss:StyleID="s105"><Data ss:Type="Number">0.96056446972992404</Data><NamedCell
      ss:Name="_FilterDatabase"/></Cell>
    <Cell ss:StyleID="s106"><Data ss:Type="Number">1.1940105491963249</Data><NamedCell
      ss:Name="_FilterDatabase"/></Cell>
    <Cell ss:StyleID="s107"><Data ss:Type="Number">0.90783185722697479</Data><NamedCell
      ss:Name="_FilterDatabase"/></Cell>
    <Cell ss:StyleID="s108"><Data ss:Type="Number">1.315233145533689</Data><NamedCell
      ss:Name="_FilterDatabase"/></Cell>
    <Cell><Data ss:Type="Number">1.9388476247128243E-2</Data><NamedCell
      ss:Name="_FilterDatabase"/></Cell>
   </Row>
   <Row>
    <Cell ss:StyleID="s101"><Data ss:Type="String">I3L651</Data><NamedCell
      ss:Name="_FilterDatabase"/></Cell>
    <Cell ss:StyleID="s102"><Data ss:Type="String">Uncharacterized protein OS=Sus scrofa PE=4 SV=1 - [I3L651_PIG]</Data><NamedCell
      ss:Name="_FilterDatabase"/></Cell>
    <Cell ss:StyleID="s103"><Data ss:Type="Number">1.05426815065579</Data><NamedCell
      ss:Name="_FilterDatabase"/></Cell>
    <Cell ss:StyleID="s104"><Data ss:Type="Number">1.07749779218352</Data><NamedCell
      ss:Name="_FilterDatabase"/></Cell>
    <Cell ss:StyleID="s104"><Data ss:Type="Number">1.3349087306291101</Data><NamedCell
      ss:Name="_FilterDatabase"/></Cell>
    <Cell ss:StyleID="s105"><Data ss:Type="Number">0.97854287945340401</Data><NamedCell
      ss:Name="_FilterDatabase"/></Cell>
    <Cell ss:StyleID="s103"><Data ss:Type="Number">0.63996367637530804</Data><NamedCell
      ss:Name="_FilterDatabase"/></Cell>
    <Cell ss:StyleID="s104"><Data ss:Type="Number">0.76526306986335202</Data><NamedCell
      ss:Name="_FilterDatabase"/></Cell>
    <Cell ss:StyleID="s104"><Data ss:Type="Number">0.87641607912358599</Data><NamedCell
      ss:Name="_FilterDatabase"/></Cell>
    <Cell ss:StyleID="s105"><Data ss:Type="Number">1.10433209000856</Data><NamedCell
      ss:Name="_FilterDatabase"/></Cell>
    <Cell ss:StyleID="s106"><Data ss:Type="Number">1.1113043882304561</Data><NamedCell
      ss:Name="_FilterDatabase"/></Cell>
    <Cell ss:StyleID="s107"><Data ss:Type="Number">0.84649372884270146</Data><NamedCell
      ss:Name="_FilterDatabase"/></Cell>
    <Cell ss:StyleID="s108"><Data ss:Type="Number">1.3128323936313091</Data><NamedCell
      ss:Name="_FilterDatabase"/></Cell>
    <Cell><Data ss:Type="Number">7.9151445953770647E-2</Data><NamedCell
      ss:Name="_FilterDatabase"/></Cell>
   </Row>
   <Row>
    <Cell ss:StyleID="s101"><Data ss:Type="String">P62895</Data><NamedCell
      ss:Name="_FilterDatabase"/></Cell>
    <Cell ss:StyleID="s102"><Data ss:Type="String">Cytochrome c OS=Sus scrofa GN=CYCS PE=1 SV=2 - [CYC_PIG]</Data><NamedCell
      ss:Name="_FilterDatabase"/></Cell>
    <Cell ss:StyleID="s103"><Data ss:Type="Number">0.834766961770122</Data><NamedCell
      ss:Name="_FilterDatabase"/></Cell>
    <Cell ss:StyleID="s104"><Data ss:Type="Number">0.95305246176418901</Data><NamedCell
      ss:Name="_FilterDatabase"/></Cell>
    <Cell ss:StyleID="s104"><Data ss:Type="Number">1.47310313840743</Data><NamedCell
      ss:Name="_FilterDatabase"/></Cell>
    <Cell ss:StyleID="s105"><Data ss:Type="Number">1.9706437901181999</Data><NamedCell
      ss:Name="_FilterDatabase"/></Cell>
    <Cell ss:StyleID="s103"><Data ss:Type="Number">0.96575887777738501</Data><NamedCell
      ss:Name="_FilterDatabase"/></Cell>
    <Cell ss:StyleID="s104"><Data ss:Type="Number">1.2311666392315399</Data><NamedCell
      ss:Name="_FilterDatabase"/></Cell>
    <Cell ss:StyleID="s104"><Data ss:Type="Number">0.86009837018114299</Data><NamedCell
      ss:Name="_FilterDatabase"/></Cell>
    <Cell ss:StyleID="s105"><Data ss:Type="Number">0.93023927903509496</Data><NamedCell
      ss:Name="_FilterDatabase"/></Cell>
    <Cell ss:StyleID="s106"><Data ss:Type="Number">1.3078915880149853</Data><NamedCell
      ss:Name="_FilterDatabase"/></Cell>
    <Cell ss:StyleID="s107"><Data ss:Type="Number">0.99681579155629063</Data><NamedCell
      ss:Name="_FilterDatabase"/></Cell>
    <Cell ss:StyleID="s108"><Data ss:Type="Number">1.3120694907662165</Data><NamedCell
      ss:Name="_FilterDatabase"/></Cell>
    <Cell><Data ss:Type="Number">0.29817877519297725</Data><NamedCell
      ss:Name="_FilterDatabase"/></Cell>
   </Row>
   <Row>
    <Cell ss:StyleID="s101"><Data ss:Type="String">F1SMF9</Data><NamedCell
      ss:Name="_FilterDatabase"/></Cell>
    <Cell ss:StyleID="s102"><Data ss:Type="String">Uncharacterized protein OS=Sus scrofa GN=ATP5H PE=1 SV=1 - [F1SMF9_PIG]</Data><NamedCell
      ss:Name="_FilterDatabase"/></Cell>
    <Cell ss:StyleID="s103"><Data ss:Type="Number">0.64987315043941896</Data><NamedCell
      ss:Name="_FilterDatabase"/></Cell>
    <Cell ss:StyleID="s104"><Data ss:Type="Number">0.81323615992657305</Data><NamedCell
      ss:Name="_FilterDatabase"/></Cell>
    <Cell ss:StyleID="s104"><Data ss:Type="Number">1.55117789225127</Data><NamedCell
      ss:Name="_FilterDatabase"/></Cell>
    <Cell ss:StyleID="s105"><Data ss:Type="Number">2.3730244207112001</Data><NamedCell
      ss:Name="_FilterDatabase"/></Cell>
    <Cell ss:StyleID="s103"><Data ss:Type="Number">1.1620826062047001</Data><NamedCell
      ss:Name="_FilterDatabase"/></Cell>
    <Cell ss:StyleID="s104"><Data ss:Type="Number">1.2124762018650099</Data><NamedCell
      ss:Name="_FilterDatabase"/></Cell>
    <Cell ss:StyleID="s104"><Data ss:Type="Number">0.78002178994871596</Data><NamedCell
      ss:Name="_FilterDatabase"/></Cell>
    <Cell ss:StyleID="s105"><Data ss:Type="Number">0.96064235875724202</Data><NamedCell
      ss:Name="_FilterDatabase"/></Cell>
    <Cell ss:StyleID="s106"><Data ss:Type="Number">1.3468279058321155</Data><NamedCell
      ss:Name="_FilterDatabase"/></Cell>
    <Cell ss:StyleID="s107"><Data ss:Type="Number">1.0288057391939169</Data><NamedCell
      ss:Name="_FilterDatabase"/></Cell>
    <Cell ss:StyleID="s108"><Data ss:Type="Number">1.3091177999136876</Data><NamedCell
      ss:Name="_FilterDatabase"/></Cell>
    <Cell><Data ss:Type="Number">0.46380738663760634</Data><NamedCell
      ss:Name="_FilterDatabase"/></Cell>
   </Row>
   <Row>
    <Cell ss:StyleID="s101"><Data ss:Type="String">I3L7T8</Data><NamedCell
      ss:Name="_FilterDatabase"/></Cell>
    <Cell ss:StyleID="s102"><Data ss:Type="String">Uncharacterized protein OS=Sus scrofa PE=1 SV=1 - [I3L7T8_PIG]</Data><NamedCell
      ss:Name="_FilterDatabase"/></Cell>
    <Cell ss:StyleID="s103"><Data ss:Type="Number">1.04924019648026</Data><NamedCell
      ss:Name="_FilterDatabase"/></Cell>
    <Cell ss:StyleID="s104"><Data ss:Type="Number">1.11440862834955</Data><NamedCell
      ss:Name="_FilterDatabase"/></Cell>
    <Cell ss:StyleID="s104"><Data ss:Type="Number">1.2190074517382301</Data><NamedCell
      ss:Name="_FilterDatabase"/></Cell>
    <Cell ss:StyleID="s105"><Data ss:Type="Number">1.19031790620833</Data><NamedCell
      ss:Name="_FilterDatabase"/></Cell>
    <Cell ss:StyleID="s103"><Data ss:Type="Number">0.88572421357134501</Data><NamedCell
      ss:Name="_FilterDatabase"/></Cell>
    <Cell ss:StyleID="s104"><Data ss:Type="Number">0.83550089800523997</Data><NamedCell
      ss:Name="_FilterDatabase"/></Cell>
    <Cell ss:StyleID="s104"><Data ss:Type="Number">0.89412800142690096</Data><NamedCell
      ss:Name="_FilterDatabase"/></Cell>
    <Cell ss:StyleID="s105"><Data ss:Type="Number">0.87805825432550699</Data><NamedCell
      ss:Name="_FilterDatabase"/></Cell>
    <Cell ss:StyleID="s106"><Data ss:Type="Number">1.1432435456940926</Data><NamedCell
      ss:Name="_FilterDatabase"/></Cell>
    <Cell ss:StyleID="s107"><Data ss:Type="Number">0.87335284183224826</Data><NamedCell
      ss:Name="_FilterDatabase"/></Cell>
    <Cell ss:StyleID="s108"><Data ss:Type="Number">1.3090282540280374</Data><NamedCell
      ss:Name="_FilterDatabase"/></Cell>
    <Cell><Data ss:Type="Number">5.5088803476593332E-4</Data><NamedCell
      ss:Name="_FilterDatabase"/></Cell>
   </Row>
   <Row>
    <Cell ss:StyleID="s101"><Data ss:Type="String">Q15B97</Data><NamedCell
      ss:Name="_FilterDatabase"/></Cell>
    <Cell ss:StyleID="s102"><Data ss:Type="String">Adenylate kinase 3-like protein 1 OS=Sus scrofa GN=AK3L1 PE=2 SV=1 - [Q15B97_PIG]</Data><NamedCell
      ss:Name="_FilterDatabase"/></Cell>
    <Cell ss:StyleID="s103"><Data ss:Type="Number">1.02850418082661</Data><NamedCell
      ss:Name="_FilterDatabase"/></Cell>
    <Cell ss:StyleID="s104"><Data ss:Type="Number">0.89952915389427601</Data><NamedCell
      ss:Name="_FilterDatabase"/></Cell>
    <Cell ss:StyleID="s104"><Data ss:Type="Number">1.4278515365926501</Data><NamedCell
      ss:Name="_FilterDatabase"/></Cell>
    <Cell ss:StyleID="s105"><Data ss:Type="Number">1.4153973840032801</Data><NamedCell
      ss:Name="_FilterDatabase"/></Cell>
    <Cell ss:StyleID="s103"><Data ss:Type="Number">1.0460530965400101</Data><NamedCell
      ss:Name="_FilterDatabase"/></Cell>
    <Cell ss:StyleID="s104"><Data ss:Type="Number">0.99127125933465199</Data><NamedCell
      ss:Name="_FilterDatabase"/></Cell>
    <Cell ss:StyleID="s104"><Data ss:Type="Number">0.87358876330583501</Data><NamedCell
      ss:Name="_FilterDatabase"/></Cell>
    <Cell ss:StyleID="s105"><Data ss:Type="Number">0.73566006320254795</Data><NamedCell
      ss:Name="_FilterDatabase"/></Cell>
    <Cell ss:StyleID="s106"><Data ss:Type="Number">1.192820563829204</Data><NamedCell
      ss:Name="_FilterDatabase"/></Cell>
    <Cell ss:StyleID="s107"><Data ss:Type="Number">0.91164329559576129</Data><NamedCell
      ss:Name="_FilterDatabase"/></Cell>
    <Cell ss:StyleID="s108"><Data ss:Type="Number">1.3084290419200555</Data><NamedCell
      ss:Name="_FilterDatabase"/></Cell>
    <Cell><Data ss:Type="Number">0.1124316220652775</Data><NamedCell
      ss:Name="_FilterDatabase"/></Cell>
   </Row>
   <Row>
    <Cell ss:StyleID="s101"><Data ss:Type="String">I3LER5</Data><NamedCell
      ss:Name="_FilterDatabase"/></Cell>
    <Cell ss:StyleID="s102"><Data ss:Type="String">Cytochrome c oxidase subunit 4 isoform 1, mitochondrial OS=Sus scrofa GN=COX4I1 PE=1 SV=1 - [I3LER5_PIG]</Data><NamedCell
      ss:Name="_FilterDatabase"/></Cell>
    <Cell ss:StyleID="s103"><Data ss:Type="Number">1.33255922372213</Data><NamedCell
      ss:Name="_FilterDatabase"/></Cell>
    <Cell ss:StyleID="s104"><Data ss:Type="Number">1.34916147344652</Data><NamedCell
      ss:Name="_FilterDatabase"/></Cell>
    <Cell ss:StyleID="s104"><Data ss:Type="Number">0.85549075042679901</Data><NamedCell
      ss:Name="_FilterDatabase"/></Cell>
    <Cell ss:StyleID="s105"><Data ss:Type="Number">0.67765348157245298</Data><NamedCell
      ss:Name="_FilterDatabase"/></Cell>
    <Cell ss:StyleID="s103"><Data ss:Type="Number">0.66650005059418804</Data><NamedCell
      ss:Name="_FilterDatabase"/></Cell>
    <Cell ss:StyleID="s104"><Data ss:Type="Number">0.83648089802494796</Data><NamedCell
      ss:Name="_FilterDatabase"/></Cell>
    <Cell ss:StyleID="s104"><Data ss:Type="Number">0.96284869419326602</Data><NamedCell
      ss:Name="_FilterDatabase"/></Cell>
    <Cell ss:StyleID="s105"><Data ss:Type="Number">0.75599308705771795</Data><NamedCell
      ss:Name="_FilterDatabase"/></Cell>
    <Cell ss:StyleID="s106"><Data ss:Type="Number">1.0537162322919755</Data><NamedCell
      ss:Name="_FilterDatabase"/></Cell>
    <Cell ss:StyleID="s107"><Data ss:Type="Number">0.80545568246753008</Data><NamedCell
      ss:Name="_FilterDatabase"/></Cell>
    <Cell ss:StyleID="s108"><Data ss:Type="Number">1.3082237238228851</Data><NamedCell
      ss:Name="_FilterDatabase"/></Cell>
    <Cell><Data ss:Type="Number">0.21932514376728163</Data><NamedCell
      ss:Name="_FilterDatabase"/></Cell>
   </Row>
   <Row>
    <Cell ss:StyleID="s101"><Data ss:Type="String">I3LII3</Data><NamedCell
      ss:Name="_FilterDatabase"/></Cell>
    <Cell ss:StyleID="s102"><Data ss:Type="String">Uncharacterized protein OS=Sus scrofa GN=EEF2 PE=1 SV=1 - [I3LII3_PIG]</Data><NamedCell
      ss:Name="_FilterDatabase"/></Cell>
    <Cell ss:StyleID="s103"><Data ss:Type="Number">1.4182968079579199</Data><NamedCell
      ss:Name="_FilterDatabase"/></Cell>
    <Cell ss:StyleID="s104"><Data ss:Type="Number">1.18133408505786</Data><NamedCell
      ss:Name="_FilterDatabase"/></Cell>
    <Cell ss:StyleID="s104"><Data ss:Type="Number">0.77076532802558895</Data><NamedCell
      ss:Name="_FilterDatabase"/></Cell>
    <Cell ss:StyleID="s105"><Data ss:Type="Number">0.71251252526194597</Data><NamedCell
      ss:Name="_FilterDatabase"/></Cell>
    <Cell ss:StyleID="s103"><Data ss:Type="Number">0.84497065900160295</Data><NamedCell
      ss:Name="_FilterDatabase"/></Cell>
    <Cell ss:StyleID="s104"><Data ss:Type="Number">0.735205917552615</Data><NamedCell
      ss:Name="_FilterDatabase"/></Cell>
    <Cell ss:StyleID="s104"><Data ss:Type="Number">0.909120144873233</Data><NamedCell
      ss:Name="_FilterDatabase"/></Cell>
    <Cell ss:StyleID="s105"><Data ss:Type="Number">0.634362866725934</Data><NamedCell
      ss:Name="_FilterDatabase"/></Cell>
    <Cell ss:StyleID="s106"><Data ss:Type="Number">1.0207271865758287</Data><NamedCell
      ss:Name="_FilterDatabase"/></Cell>
    <Cell ss:StyleID="s107"><Data ss:Type="Number">0.78091489703834627</Data><NamedCell
      ss:Name="_FilterDatabase"/></Cell>
    <Cell ss:StyleID="s108"><Data ss:Type="Number">1.3070914518944139</Data><NamedCell
      ss:Name="_FilterDatabase"/></Cell>
    <Cell><Data ss:Type="Number">0.22934699381421383</Data><NamedCell
      ss:Name="_FilterDatabase"/></Cell>
   </Row>
   <Row>
    <Cell ss:StyleID="s101"><Data ss:Type="String">F1RPS8</Data><NamedCell
      ss:Name="_FilterDatabase"/></Cell>
    <Cell ss:StyleID="s102"><Data ss:Type="String">ATP synthase subunit alpha OS=Sus scrofa GN=ATP5A1 PE=1 SV=1 - [F1RPS8_PIG]</Data><NamedCell
      ss:Name="_FilterDatabase"/></Cell>
    <Cell ss:StyleID="s103"><Data ss:Type="Number">1.2266869035985899</Data><NamedCell
      ss:Name="_FilterDatabase"/></Cell>
    <Cell ss:StyleID="s104"><Data ss:Type="Number">1.17355712131052</Data><NamedCell
      ss:Name="_FilterDatabase"/></Cell>
    <Cell ss:StyleID="s104"><Data ss:Type="Number">1.1012091391560099</Data><NamedCell
      ss:Name="_FilterDatabase"/></Cell>
    <Cell ss:StyleID="s105"><Data ss:Type="Number">0.84950866906633604</Data><NamedCell
      ss:Name="_FilterDatabase"/></Cell>
    <Cell ss:StyleID="s103"><Data ss:Type="Number">0.74445061730184803</Data><NamedCell
      ss:Name="_FilterDatabase"/></Cell>
    <Cell ss:StyleID="s104"><Data ss:Type="Number">0.78411681614981199</Data><NamedCell
      ss:Name="_FilterDatabase"/></Cell>
    <Cell ss:StyleID="s104"><Data ss:Type="Number">1.0248049999359199</Data><NamedCell
      ss:Name="_FilterDatabase"/></Cell>
    <Cell ss:StyleID="s105"><Data ss:Type="Number">0.77642606789514501</Data><NamedCell
      ss:Name="_FilterDatabase"/></Cell>
    <Cell ss:StyleID="s106"><Data ss:Type="Number">1.087740458282864</Data><NamedCell
      ss:Name="_FilterDatabase"/></Cell>
    <Cell ss:StyleID="s107"><Data ss:Type="Number">0.83244962532068123</Data><NamedCell
      ss:Name="_FilterDatabase"/></Cell>
    <Cell ss:StyleID="s108"><Data ss:Type="Number">1.3066742121048323</Data><NamedCell
      ss:Name="_FilterDatabase"/></Cell>
    <Cell><Data ss:Type="Number">5.2043845217304423E-2</Data><NamedCell
      ss:Name="_FilterDatabase"/></Cell>
   </Row>
   <Row>
    <Cell ss:StyleID="s101"><Data ss:Type="String">E1CAJ6</Data><NamedCell
      ss:Name="_FilterDatabase"/></Cell>
    <Cell ss:StyleID="s102"><Data ss:Type="String">Protein disulfide isomerase P5 OS=Sus scrofa GN=pdi-p5 PE=1 SV=1 - [E1CAJ6_PIG]</Data><NamedCell
      ss:Name="_FilterDatabase"/></Cell>
    <Cell ss:StyleID="s103"><Data ss:Type="Number">1.06522224634125</Data><NamedCell
      ss:Name="_FilterDatabase"/></Cell>
    <Cell ss:StyleID="s104"><Data ss:Type="Number">1.26345236707828</Data><NamedCell
      ss:Name="_FilterDatabase"/></Cell>
    <Cell ss:StyleID="s104"><Data ss:Type="Number">1.07726758226437</Data><NamedCell
      ss:Name="_FilterDatabase"/></Cell>
    <Cell ss:StyleID="s105"><Data ss:Type="Number">1.2052327067964499</Data><NamedCell
      ss:Name="_FilterDatabase"/></Cell>
    <Cell ss:StyleID="s103"><Data ss:Type="Number">0.74937005576114701</Data><NamedCell
      ss:Name="_FilterDatabase"/></Cell>
    <Cell ss:StyleID="s104"><Data ss:Type="Number">0.82038147013625695</Data><NamedCell
      ss:Name="_FilterDatabase"/></Cell>
    <Cell ss:StyleID="s104"><Data ss:Type="Number">1.0331739724756099</Data><NamedCell
      ss:Name="_FilterDatabase"/></Cell>
    <Cell ss:StyleID="s105"><Data ss:Type="Number">0.92638374112314203</Data><NamedCell
      ss:Name="_FilterDatabase"/></Cell>
    <Cell ss:StyleID="s106"><Data ss:Type="Number">1.1527937256200875</Data><NamedCell
      ss:Name="_FilterDatabase"/></Cell>
    <Cell ss:StyleID="s107"><Data ss:Type="Number">0.88232730987403896</Data><NamedCell
      ss:Name="_FilterDatabase"/></Cell>
    <Cell ss:StyleID="s108"><Data ss:Type="Number">1.3065375090618701</Data><NamedCell
      ss:Name="_FilterDatabase"/></Cell>
    <Cell><Data ss:Type="Number">1.3957339259460425E-2</Data><NamedCell
      ss:Name="_FilterDatabase"/></Cell>
   </Row>
   <Row>
    <Cell ss:StyleID="s101"><Data ss:Type="String">F1S9C9</Data><NamedCell
      ss:Name="_FilterDatabase"/></Cell>
    <Cell ss:StyleID="s102"><Data ss:Type="String">Proteasome subunit beta type OS=Sus scrofa GN=LOC100155139 PE=1 SV=1 - [F1S9C9_PIG]</Data><NamedCell
      ss:Name="_FilterDatabase"/></Cell>
    <Cell ss:StyleID="s103"><Data ss:Type="Number">1.1875101085222299</Data><NamedCell
      ss:Name="_FilterDatabase"/></Cell>
    <Cell ss:StyleID="s104"><Data ss:Type="Number">1.0144925774770199</Data><NamedCell
      ss:Name="_FilterDatabase"/></Cell>
    <Cell ss:StyleID="s104"><Data ss:Type="Number">1.0673885980003199</Data><NamedCell
      ss:Name="_FilterDatabase"/></Cell>
    <Cell ss:StyleID="s105"><Data ss:Type="Number">1.4393365889162899</Data><NamedCell
      ss:Name="_FilterDatabase"/></Cell>
    <Cell ss:StyleID="s103"><Data ss:Type="Number">1.0249427525330399</Data><NamedCell
      ss:Name="_FilterDatabase"/></Cell>
    <Cell ss:StyleID="s104"><Data ss:Type="Number">0.78997128788087301</Data><NamedCell
      ss:Name="_FilterDatabase"/></Cell>
    <Cell ss:StyleID="s104"><Data ss:Type="Number">1.03131050353458</Data><NamedCell
      ss:Name="_FilterDatabase"/></Cell>
    <Cell ss:StyleID="s105"><Data ss:Type="Number">0.76362577273246102</Data><NamedCell
      ss:Name="_FilterDatabase"/></Cell>
    <Cell ss:StyleID="s106"><Data ss:Type="Number">1.1771819682289648</Data><NamedCell
      ss:Name="_FilterDatabase"/></Cell>
    <Cell ss:StyleID="s107"><Data ss:Type="Number">0.90246257917023842</Data><NamedCell
      ss:Name="_FilterDatabase"/></Cell>
    <Cell ss:StyleID="s108"><Data ss:Type="Number">1.3044108369693455</Data><NamedCell
      ss:Name="_FilterDatabase"/></Cell>
    <Cell><Data ss:Type="Number">6.092444023854568E-2</Data><NamedCell
      ss:Name="_FilterDatabase"/></Cell>
   </Row>
   <Row>
    <Cell ss:StyleID="s101"><Data ss:Type="String">I3LBY9</Data><NamedCell
      ss:Name="_FilterDatabase"/></Cell>
    <Cell ss:StyleID="s102"><Data ss:Type="String">Malate dehydrogenase OS=Sus scrofa GN=MDH1 PE=1 SV=1 - [I3LBY9_PIG]</Data><NamedCell
      ss:Name="_FilterDatabase"/></Cell>
    <Cell ss:StyleID="s103"><Data ss:Type="Number">1.2243087128252299</Data><NamedCell
      ss:Name="_FilterDatabase"/></Cell>
    <Cell ss:StyleID="s104"><Data ss:Type="Number">1.2944496902178</Data><NamedCell
      ss:Name="_FilterDatabase"/></Cell>
    <Cell ss:StyleID="s104"><Data ss:Type="Number">0.971889284150525</Data><NamedCell
      ss:Name="_FilterDatabase"/></Cell>
    <Cell ss:StyleID="s105"><Data ss:Type="Number">0.75913555895659901</Data><NamedCell
      ss:Name="_FilterDatabase"/></Cell>
    <Cell ss:StyleID="s103"><Data ss:Type="Number">0.69071354586524902</Data><NamedCell
      ss:Name="_FilterDatabase"/></Cell>
    <Cell ss:StyleID="s104"><Data ss:Type="Number">0.70877259299804896</Data><NamedCell
      ss:Name="_FilterDatabase"/></Cell>
    <Cell ss:StyleID="s104"><Data ss:Type="Number">1.03030064176224</Data><NamedCell
      ss:Name="_FilterDatabase"/></Cell>
    <Cell ss:StyleID="s105"><Data ss:Type="Number">0.82875639135145196</Data><NamedCell
      ss:Name="_FilterDatabase"/></Cell>
    <Cell ss:StyleID="s106"><Data ss:Type="Number">1.0624458115375386</Data><NamedCell
      ss:Name="_FilterDatabase"/></Cell>
    <Cell ss:StyleID="s107"><Data ss:Type="Number">0.81463579299424749</Data><NamedCell
      ss:Name="_FilterDatabase"/></Cell>
    <Cell ss:StyleID="s108"><Data ss:Type="Number">1.3041973120680703</Data><NamedCell
      ss:Name="_FilterDatabase"/></Cell>
    <Cell><Data ss:Type="Number">0.13907751493260975</Data><NamedCell
      ss:Name="_FilterDatabase"/></Cell>
   </Row>
   <Row>
    <Cell ss:StyleID="s101"><Data ss:Type="String">F1RKI3</Data><NamedCell
      ss:Name="_FilterDatabase"/></Cell>
    <Cell ss:StyleID="s102"><Data ss:Type="String">Uncharacterized protein OS=Sus scrofa GN=HINT1 PE=1 SV=1 - [F1RKI3_PIG]</Data><NamedCell
      ss:Name="_FilterDatabase"/></Cell>
    <Cell ss:StyleID="s103"><Data ss:Type="Number">0.96698609372909405</Data><NamedCell
      ss:Name="_FilterDatabase"/></Cell>
    <Cell ss:StyleID="s104"><Data ss:Type="Number">1.2874186551098601</Data><NamedCell
      ss:Name="_FilterDatabase"/></Cell>
    <Cell ss:StyleID="s104"><Data ss:Type="Number">1.01633901224782</Data><NamedCell
      ss:Name="_FilterDatabase"/></Cell>
    <Cell ss:StyleID="s105"><Data ss:Type="Number">1.1534843672014501</Data><NamedCell
      ss:Name="_FilterDatabase"/></Cell>
    <Cell ss:StyleID="s103"><Data ss:Type="Number">0.90008859375002703</Data><NamedCell
      ss:Name="_FilterDatabase"/></Cell>
    <Cell ss:StyleID="s104"><Data ss:Type="Number">0.740827252963835</Data><NamedCell
      ss:Name="_FilterDatabase"/></Cell>
    <Cell ss:StyleID="s104"><Data ss:Type="Number">0.91302074918384701</Data><NamedCell
      ss:Name="_FilterDatabase"/></Cell>
    <Cell ss:StyleID="s105"><Data ss:Type="Number">0.84115351678606498</Data><NamedCell
      ss:Name="_FilterDatabase"/></Cell>
    <Cell ss:StyleID="s106"><Data ss:Type="Number">1.106057032072056</Data><NamedCell
      ss:Name="_FilterDatabase"/></Cell>
    <Cell ss:StyleID="s107"><Data ss:Type="Number">0.84877252817094351</Data><NamedCell
      ss:Name="_FilterDatabase"/></Cell>
    <Cell ss:StyleID="s108"><Data ss:Type="Number">1.3031253903275426</Data><NamedCell
      ss:Name="_FilterDatabase"/></Cell>
    <Cell><Data ss:Type="Number">2.0285562603690514E-2</Data><NamedCell
      ss:Name="_FilterDatabase"/></Cell>
   </Row>
   <Row>
    <Cell ss:StyleID="s101"><Data ss:Type="String">F1SL07</Data><NamedCell
      ss:Name="_FilterDatabase"/></Cell>
    <Cell ss:StyleID="s102"><Data ss:Type="String">Uncharacterized protein OS=Sus scrofa GN=LOC100524622 PE=1 SV=2 - [F1SL07_PIG]</Data><NamedCell
      ss:Name="_FilterDatabase"/></Cell>
    <Cell ss:StyleID="s103"><Data ss:Type="Number">1.1121315599694701</Data><NamedCell
      ss:Name="_FilterDatabase"/></Cell>
    <Cell ss:StyleID="s104"><Data ss:Type="Number">1.3256822439831499</Data><NamedCell
      ss:Name="_FilterDatabase"/></Cell>
    <Cell ss:StyleID="s104"><Data ss:Type="Number">1.0988330827350701</Data><NamedCell
      ss:Name="_FilterDatabase"/></Cell>
    <Cell ss:StyleID="s105"><Data ss:Type="Number">0.88771229528409901</Data><NamedCell
      ss:Name="_FilterDatabase"/></Cell>
    <Cell ss:StyleID="s103"><Data ss:Type="Number">0.83790037867596301</Data><NamedCell
      ss:Name="_FilterDatabase"/></Cell>
    <Cell ss:StyleID="s104"><Data ss:Type="Number">0.87161304487198998</Data><NamedCell
      ss:Name="_FilterDatabase"/></Cell>
    <Cell ss:StyleID="s104"><Data ss:Type="Number">0.85505263120857</Data><NamedCell
      ss:Name="_FilterDatabase"/></Cell>
    <Cell ss:StyleID="s105"><Data ss:Type="Number">0.833271787534129</Data><NamedCell
      ss:Name="_FilterDatabase"/></Cell>
    <Cell ss:StyleID="s106"><Data ss:Type="Number">1.1060897954929474</Data><NamedCell
      ss:Name="_FilterDatabase"/></Cell>
    <Cell ss:StyleID="s107"><Data ss:Type="Number">0.84945946057266297</Data><NamedCell
      ss:Name="_FilterDatabase"/></Cell>
    <Cell ss:StyleID="s108"><Data ss:Type="Number">1.3021101616165145</Data><NamedCell
      ss:Name="_FilterDatabase"/></Cell>
    <Cell><Data ss:Type="Number">2.8967580763232158E-2</Data><NamedCell
      ss:Name="_FilterDatabase"/></Cell>
   </Row>
   <Row>
    <Cell ss:StyleID="s101"><Data ss:Type="String">I3LRJ3</Data><NamedCell
      ss:Name="_FilterDatabase"/></Cell>
    <Cell ss:StyleID="s102"><Data ss:Type="String">Uncharacterized protein OS=Sus scrofa PE=4 SV=1 - [I3LRJ3_PIG]</Data><NamedCell
      ss:Name="_FilterDatabase"/></Cell>
    <Cell ss:StyleID="s103"><Data ss:Type="Number">1.1206522007527799</Data><NamedCell
      ss:Name="_FilterDatabase"/></Cell>
    <Cell ss:StyleID="s104"><Data ss:Type="Number">0.96242567969261505</Data><NamedCell
      ss:Name="_FilterDatabase"/></Cell>
    <Cell ss:StyleID="s104"><Data ss:Type="Number">1.5156209457885399</Data><NamedCell
      ss:Name="_FilterDatabase"/></Cell>
    <Cell ss:StyleID="s105"><Data ss:Type="Number">1.0389615514641399</Data><NamedCell
      ss:Name="_FilterDatabase"/></Cell>
    <Cell ss:StyleID="s103"><Data ss:Type="Number">0.97015340607227096</Data><NamedCell
      ss:Name="_FilterDatabase"/></Cell>
    <Cell ss:StyleID="s104"><Data ss:Type="Number">0.69159636868989605</Data><NamedCell
      ss:Name="_FilterDatabase"/></Cell>
    <Cell ss:StyleID="s104"><Data ss:Type="Number">1.1139222621924101</Data><NamedCell
      ss:Name="_FilterDatabase"/></Cell>
    <Cell ss:StyleID="s105"><Data ss:Type="Number">0.78626521524313098</Data><NamedCell
      ss:Name="_FilterDatabase"/></Cell>
    <Cell ss:StyleID="s106"><Data ss:Type="Number">1.1594150944245187</Data><NamedCell
      ss:Name="_FilterDatabase"/></Cell>
    <Cell ss:StyleID="s107"><Data ss:Type="Number">0.8904843130494271</Data><NamedCell
      ss:Name="_FilterDatabase"/></Cell>
    <Cell ss:StyleID="s108"><Data ss:Type="Number">1.3020050745803138</Data><NamedCell
      ss:Name="_FilterDatabase"/></Cell>
    <Cell><Data ss:Type="Number">0.13347191952753804</Data><NamedCell
      ss:Name="_FilterDatabase"/></Cell>
   </Row>
   <Row>
    <Cell ss:StyleID="s101"><Data ss:Type="String">F1SNA8</Data><NamedCell
      ss:Name="_FilterDatabase"/></Cell>
    <Cell ss:StyleID="s102"><Data ss:Type="String">Uncharacterized protein OS=Sus scrofa GN=HSDL2 PE=1 SV=1 - [F1SNA8_PIG]</Data><NamedCell
      ss:Name="_FilterDatabase"/></Cell>
    <Cell ss:StyleID="s103"><Data ss:Type="Number">0.90056896740909798</Data><NamedCell
      ss:Name="_FilterDatabase"/></Cell>
    <Cell ss:StyleID="s104"><Data ss:Type="Number">1.1513160700390499</Data><NamedCell
      ss:Name="_FilterDatabase"/></Cell>
    <Cell ss:StyleID="s104"><Data ss:Type="Number">1.49791399009169</Data><NamedCell
      ss:Name="_FilterDatabase"/></Cell>
    <Cell ss:StyleID="s105"><Data ss:Type="Number">1.24340267097736</Data><NamedCell
      ss:Name="_FilterDatabase"/></Cell>
    <Cell ss:StyleID="s103"><Data ss:Type="Number">1.0174482577067701</Data><NamedCell
      ss:Name="_FilterDatabase"/></Cell>
    <Cell ss:StyleID="s104"><Data ss:Type="Number">0.90791335389752204</Data><NamedCell
      ss:Name="_FilterDatabase"/></Cell>
    <Cell ss:StyleID="s104"><Data ss:Type="Number">0.80067151363564504</Data><NamedCell
      ss:Name="_FilterDatabase"/></Cell>
    <Cell ss:StyleID="s105"><Data ss:Type="Number">0.95561833717177103</Data><NamedCell
      ss:Name="_FilterDatabase"/></Cell>
    <Cell ss:StyleID="s106"><Data ss:Type="Number">1.1983004246292994</Data><NamedCell
      ss:Name="_FilterDatabase"/></Cell>
    <Cell ss:StyleID="s107"><Data ss:Type="Number">0.92041286560292712</Data><NamedCell
      ss:Name="_FilterDatabase"/></Cell>
    <Cell ss:StyleID="s108"><Data ss:Type="Number">1.3019162045766699</Data><NamedCell
      ss:Name="_FilterDatabase"/></Cell>
    <Cell><Data ss:Type="Number">7.9185995840373363E-2</Data><NamedCell
      ss:Name="_FilterDatabase"/></Cell>
   </Row>
   <Row>
    <Cell ss:StyleID="s101"><Data ss:Type="String">I3LDC7</Data><NamedCell
      ss:Name="_FilterDatabase"/></Cell>
    <Cell ss:StyleID="s102"><Data ss:Type="String">Isocitrate dehydrogenase [NADP] OS=Sus scrofa GN=IDH1 PE=1 SV=1 - [I3LDC7_PIG]</Data><NamedCell
      ss:Name="_FilterDatabase"/></Cell>
    <Cell ss:StyleID="s103"><Data ss:Type="Number">1.28891653974886</Data><NamedCell
      ss:Name="_FilterDatabase"/></Cell>
    <Cell ss:StyleID="s104"><Data ss:Type="Number">1.0694365749457599</Data><NamedCell
      ss:Name="_FilterDatabase"/></Cell>
    <Cell ss:StyleID="s104"><Data ss:Type="Number">1.1862081468990899</Data><NamedCell
      ss:Name="_FilterDatabase"/></Cell>
    <Cell ss:StyleID="s105"><Data ss:Type="Number">0.84118931692871701</Data><NamedCell
      ss:Name="_FilterDatabase"/></Cell>
    <Cell ss:StyleID="s103"><Data ss:Type="Number">0.79010207362686002</Data><NamedCell
      ss:Name="_FilterDatabase"/></Cell>
    <Cell ss:StyleID="s104"><Data ss:Type="Number">0.81169764926032495</Data><NamedCell
      ss:Name="_FilterDatabase"/></Cell>
    <Cell ss:StyleID="s104"><Data ss:Type="Number">0.94201058222172995</Data><NamedCell
      ss:Name="_FilterDatabase"/></Cell>
    <Cell ss:StyleID="s105"><Data ss:Type="Number">0.82567029284122895</Data><NamedCell
      ss:Name="_FilterDatabase"/></Cell>
    <Cell ss:StyleID="s106"><Data ss:Type="Number">1.0964376446306068</Data><NamedCell
      ss:Name="_FilterDatabase"/></Cell>
    <Cell ss:StyleID="s107"><Data ss:Type="Number">0.84237014948753597</Data><NamedCell
      ss:Name="_FilterDatabase"/></Cell>
    <Cell ss:StyleID="s108"><Data ss:Type="Number">1.3016102782103987</Data><NamedCell
      ss:Name="_FilterDatabase"/></Cell>
    <Cell><Data ss:Type="Number">4.7119885478235805E-2</Data><NamedCell
      ss:Name="_FilterDatabase"/></Cell>
   </Row>
   <Row>
    <Cell ss:StyleID="s101"><Data ss:Type="String">Q6UAQ8</Data><NamedCell
      ss:Name="_FilterDatabase"/></Cell>
    <Cell ss:StyleID="s102"><Data ss:Type="String">Electron transfer flavoprotein subunit beta OS=Sus scrofa GN=ETFB PE=2 SV=3 - [ETFB_PIG]</Data><NamedCell
      ss:Name="_FilterDatabase"/></Cell>
    <Cell ss:StyleID="s103"><Data ss:Type="Number">0.97013666000993204</Data><NamedCell
      ss:Name="_FilterDatabase"/></Cell>
    <Cell ss:StyleID="s104"><Data ss:Type="Number">1.0490491225466601</Data><NamedCell
      ss:Name="_FilterDatabase"/></Cell>
    <Cell ss:StyleID="s104"><Data ss:Type="Number">1.2889401398081299</Data><NamedCell
      ss:Name="_FilterDatabase"/></Cell>
    <Cell ss:StyleID="s105"><Data ss:Type="Number">1.48304944768591</Data><NamedCell
      ss:Name="_FilterDatabase"/></Cell>
    <Cell ss:StyleID="s103"><Data ss:Type="Number">0.87598629014448703</Data><NamedCell
      ss:Name="_FilterDatabase"/></Cell>
    <Cell ss:StyleID="s104"><Data ss:Type="Number">0.974387070086008</Data><NamedCell
      ss:Name="_FilterDatabase"/></Cell>
    <Cell ss:StyleID="s104"><Data ss:Type="Number">0.93769924947745298</Data><NamedCell
      ss:Name="_FilterDatabase"/></Cell>
    <Cell ss:StyleID="s105"><Data ss:Type="Number">0.89560887562464897</Data><NamedCell
      ss:Name="_FilterDatabase"/></Cell>
    <Cell ss:StyleID="s106"><Data ss:Type="Number">1.197793842512658</Data><NamedCell
      ss:Name="_FilterDatabase"/></Cell>
    <Cell ss:StyleID="s107"><Data ss:Type="Number">0.92092037133314919</Data><NamedCell
      ss:Name="_FilterDatabase"/></Cell>
    <Cell ss:StyleID="s108"><Data ss:Type="Number">1.3006486551912184</Data><NamedCell
      ss:Name="_FilterDatabase"/></Cell>
    <Cell><Data ss:Type="Number">5.8632373248794507E-2</Data><NamedCell
      ss:Name="_FilterDatabase"/></Cell>
   </Row>
   <Row>
    <Cell ss:StyleID="s101"><Data ss:Type="String">F1SEN8</Data><NamedCell
      ss:Name="_FilterDatabase"/></Cell>
    <Cell ss:StyleID="s102"><Data ss:Type="String">Uncharacterized protein OS=Sus scrofa GN=LDB3 PE=1 SV=2 - [F1SEN8_PIG]</Data><NamedCell
      ss:Name="_FilterDatabase"/></Cell>
    <Cell ss:StyleID="s103"><Data ss:Type="Number">0.85443347943967496</Data><NamedCell
      ss:Name="_FilterDatabase"/></Cell>
    <Cell ss:StyleID="s104"><Data ss:Type="Number">0.90987245929750604</Data><NamedCell
      ss:Name="_FilterDatabase"/></Cell>
    <Cell ss:StyleID="s104"><Data ss:Type="Number">0.94391725335556798</Data><NamedCell
      ss:Name="_FilterDatabase"/></Cell>
    <Cell ss:StyleID="s105"><Data ss:Type="Number">0.98858220005684205</Data><NamedCell
      ss:Name="_FilterDatabase"/></Cell>
    <Cell ss:StyleID="s103"><Data ss:Type="Number">1.2850193067981299</Data><NamedCell
      ss:Name="_FilterDatabase"/></Cell>
    <Cell ss:StyleID="s104"><Data ss:Type="Number">1.19787753264806</Data><NamedCell
      ss:Name="_FilterDatabase"/></Cell>
    <Cell ss:StyleID="s104"><Data ss:Type="Number">1.10630022634845</Data><NamedCell
      ss:Name="_FilterDatabase"/></Cell>
    <Cell ss:StyleID="s105"><Data ss:Type="Number">1.2183351350782801</Data><NamedCell
      ss:Name="_FilterDatabase"/></Cell>
    <Cell ss:StyleID="s106"><Data ss:Type="Number">0.92420134803739784</Data><NamedCell
      ss:Name="_FilterDatabase"/></Cell>
    <Cell ss:StyleID="s107"><Data ss:Type="Number">1.2018830502182301</Data><NamedCell
      ss:Name="_FilterDatabase"/></Cell>
    <Cell ss:StyleID="s109"><Data ss:Type="Number">0.76896112967862174</Data><NamedCell
      ss:Name="_FilterDatabase"/></Cell>
    <Cell><Data ss:Type="Number">9.8818346576974624E-4</Data><NamedCell
      ss:Name="_FilterDatabase"/></Cell>
   </Row>
   <Row>
    <Cell ss:StyleID="s101"><Data ss:Type="String">F1RP04</Data><NamedCell
      ss:Name="_FilterDatabase"/></Cell>
    <Cell ss:StyleID="s102"><Data ss:Type="String">Uncharacterized protein OS=Sus scrofa GN=GPT2 PE=1 SV=1 - [F1RP04_PIG]</Data><NamedCell
      ss:Name="_FilterDatabase"/></Cell>
    <Cell ss:StyleID="s103"><Data ss:Type="Number">1.0144823174733599</Data><NamedCell
      ss:Name="_FilterDatabase"/></Cell>
    <Cell ss:StyleID="s104"><Data ss:Type="Number">1.0134643341640399</Data><NamedCell
      ss:Name="_FilterDatabase"/></Cell>
    <Cell ss:StyleID="s104"><Data ss:Type="Number">0.73731470221028705</Data><NamedCell
      ss:Name="_FilterDatabase"/></Cell>
    <Cell ss:StyleID="s105"><Data ss:Type="Number">0.82334695001186298</Data><NamedCell
      ss:Name="_FilterDatabase"/></Cell>
    <Cell ss:StyleID="s103"><Data ss:Type="Number">1.2649043462234899</Data><NamedCell
      ss:Name="_FilterDatabase"/></Cell>
    <Cell ss:StyleID="s104"><Data ss:Type="Number">1.2189801817676</Data><NamedCell
      ss:Name="_FilterDatabase"/></Cell>
    <Cell ss:StyleID="s104"><Data ss:Type="Number">1.00191615682014</Data><NamedCell
      ss:Name="_FilterDatabase"/></Cell>
    <Cell ss:StyleID="s105"><Data ss:Type="Number">1.1827959320036201</Data><NamedCell
      ss:Name="_FilterDatabase"/></Cell>
    <Cell ss:StyleID="s106"><Data ss:Type="Number">0.89715207596488744</Data><NamedCell
      ss:Name="_FilterDatabase"/></Cell>
    <Cell ss:StyleID="s107"><Data ss:Type="Number">1.1671491542037125</Data><NamedCell
      ss:Name="_FilterDatabase"/></Cell>
    <Cell ss:StyleID="s109"><Data ss:Type="Number">0.76866960211008295</Data><NamedCell
      ss:Name="_FilterDatabase"/></Cell>
    <Cell><Data ss:Type="Number">2.4430837675221907E-2</Data><NamedCell
      ss:Name="_FilterDatabase"/></Cell>
   </Row>
   <Row>
    <Cell ss:StyleID="s101"><Data ss:Type="String">F1RK70</Data><NamedCell
      ss:Name="_FilterDatabase"/></Cell>
    <Cell ss:StyleID="s102"><Data ss:Type="String">Uncharacterized protein (Fragment) OS=Sus scrofa GN=C3H16orf96 PE=4 SV=2 - [F1RK70_PIG]</Data><NamedCell
      ss:Name="_FilterDatabase"/></Cell>
    <Cell ss:StyleID="s103"><Data ss:Type="Number">1.1366186787917101</Data><NamedCell
      ss:Name="_FilterDatabase"/></Cell>
    <Cell ss:StyleID="s104"><Data ss:Type="Number">0.75210992925262199</Data><NamedCell
      ss:Name="_FilterDatabase"/></Cell>
    <Cell ss:StyleID="s104"><Data ss:Type="Number">1.2275637473523</Data><NamedCell
      ss:Name="_FilterDatabase"/></Cell>
    <Cell ss:StyleID="s105"><Data ss:Type="Number">0.51058182606237201</Data><NamedCell
      ss:Name="_FilterDatabase"/></Cell>
    <Cell ss:StyleID="s103"><Data ss:Type="Number">2.3933633120156799</Data><NamedCell
      ss:Name="_FilterDatabase"/></Cell>
    <Cell ss:StyleID="s104"><Data ss:Type="Number">0.96405839948607397</Data><NamedCell
      ss:Name="_FilterDatabase"/></Cell>
    <Cell ss:StyleID="s104"><Data ss:Type="Number">0.65830504734107198</Data><NamedCell
      ss:Name="_FilterDatabase"/></Cell>
    <Cell ss:StyleID="s105"><Data ss:Type="Number">0.70326325089102804</Data><NamedCell
      ss:Name="_FilterDatabase"/></Cell>
    <Cell ss:StyleID="s106"><Data ss:Type="Number">0.90671854536475105</Data><NamedCell
      ss:Name="_FilterDatabase"/></Cell>
    <Cell ss:StyleID="s107"><Data ss:Type="Number">1.1797475024334634</Data><NamedCell
      ss:Name="_FilterDatabase"/></Cell>
    <Cell ss:StyleID="s109"><Data ss:Type="Number">0.76857000628902716</Data><NamedCell
      ss:Name="_FilterDatabase"/></Cell>
    <Cell><Data ss:Type="Number">0.56032165217560714</Data><NamedCell
      ss:Name="_FilterDatabase"/></Cell>
   </Row>
   <Row>
    <Cell ss:StyleID="s101"><Data ss:Type="String">F1RTY6</Data><NamedCell
      ss:Name="_FilterDatabase"/></Cell>
    <Cell ss:StyleID="s102"><Data ss:Type="String">Uncharacterized protein OS=Sus scrofa GN=PPID PE=1 SV=1 - [F1RTY6_PIG]</Data><NamedCell
      ss:Name="_FilterDatabase"/></Cell>
    <Cell ss:StyleID="s103"><Data ss:Type="Number">0.85163861917786599</Data><NamedCell
      ss:Name="_FilterDatabase"/></Cell>
    <Cell ss:StyleID="s104"><Data ss:Type="Number">0.80608017292134604</Data><NamedCell
      ss:Name="_FilterDatabase"/></Cell>
    <Cell ss:StyleID="s104"><Data ss:Type="Number">1.06076579945015</Data><NamedCell
      ss:Name="_FilterDatabase"/></Cell>
    <Cell ss:StyleID="s105"><Data ss:Type="Number">1.0360426796369</Data><NamedCell
      ss:Name="_FilterDatabase"/></Cell>
    <Cell ss:StyleID="s103"><Data ss:Type="Number">1.2322028363302899</Data><NamedCell
      ss:Name="_FilterDatabase"/></Cell>
    <Cell ss:StyleID="s104"><Data ss:Type="Number">1.22180635336536</Data><NamedCell
      ss:Name="_FilterDatabase"/></Cell>
    <Cell ss:StyleID="s104"><Data ss:Type="Number">1.08101955387011</Data><NamedCell
      ss:Name="_FilterDatabase"/></Cell>
    <Cell ss:StyleID="s105"><Data ss:Type="Number">1.3547648828522001</Data><NamedCell
      ss:Name="_FilterDatabase"/></Cell>
    <Cell ss:StyleID="s106"><Data ss:Type="Number">0.93863181779656557</Data><NamedCell
      ss:Name="_FilterDatabase"/></Cell>
    <Cell ss:StyleID="s107"><Data ss:Type="Number">1.2224484066044901</Data><NamedCell
      ss:Name="_FilterDatabase"/></Cell>
    <Cell ss:StyleID="s109"><Data ss:Type="Number">0.76782939281972473</Data><NamedCell
      ss:Name="_FilterDatabase"/></Cell>
    <Cell><Data ss:Type="Number">1.5798607179943816E-2</Data><NamedCell
      ss:Name="_FilterDatabase"/></Cell>
   </Row>
   <Row>
    <Cell ss:StyleID="s101"><Data ss:Type="String">F1S187</Data><NamedCell
      ss:Name="_FilterDatabase"/></Cell>
    <Cell ss:StyleID="s102"><Data ss:Type="String">Uncharacterized protein OS=Sus scrofa GN=LOC100518332 PE=1 SV=2 - [F1S187_PIG]</Data><NamedCell
      ss:Name="_FilterDatabase"/></Cell>
    <Cell ss:StyleID="s103"><Data ss:Type="Number">0.65432774185141296</Data><NamedCell
      ss:Name="_FilterDatabase"/></Cell>
    <Cell ss:StyleID="s104"><Data ss:Type="Number">0.888580578755643</Data><NamedCell
      ss:Name="_FilterDatabase"/></Cell>
    <Cell ss:StyleID="s104"><Data ss:Type="Number">1.08513517868428</Data><NamedCell
      ss:Name="_FilterDatabase"/></Cell>
    <Cell ss:StyleID="s105"><Data ss:Type="Number">1.37807085571315</Data><NamedCell
      ss:Name="_FilterDatabase"/></Cell>
    <Cell ss:StyleID="s103"><Data ss:Type="Number">1.6526140953519199</Data><NamedCell
      ss:Name="_FilterDatabase"/></Cell>
    <Cell ss:StyleID="s104"><Data ss:Type="Number">1.56883875125467</Data><NamedCell
      ss:Name="_FilterDatabase"/></Cell>
    <Cell ss:StyleID="s104"><Data ss:Type="Number">0.81457066868186201</Data><NamedCell
      ss:Name="_FilterDatabase"/></Cell>
    <Cell ss:StyleID="s105"><Data ss:Type="Number">1.1850372137824401</Data><NamedCell
      ss:Name="_FilterDatabase"/></Cell>
    <Cell ss:StyleID="s106"><Data ss:Type="Number">1.0015285887511216</Data><NamedCell
      ss:Name="_FilterDatabase"/></Cell>
    <Cell ss:StyleID="s107"><Data ss:Type="Number">1.305265182267723</Data><NamedCell
      ss:Name="_FilterDatabase"/></Cell>
    <Cell ss:StyleID="s109"><Data ss:Type="Number">0.76729893845103581</Data><NamedCell
      ss:Name="_FilterDatabase"/></Cell>
    <Cell><Data ss:Type="Number">0.26346611324195957</Data><NamedCell
      ss:Name="_FilterDatabase"/></Cell>
   </Row>
   <Row>
    <Cell ss:StyleID="s101"><Data ss:Type="String">F1SUF5</Data><NamedCell
      ss:Name="_FilterDatabase"/></Cell>
    <Cell ss:StyleID="s102"><Data ss:Type="String">Uncharacterized protein OS=Sus scrofa GN=NOL8 PE=4 SV=1 - [F1SUF5_PIG]</Data><NamedCell
      ss:Name="_FilterDatabase"/></Cell>
    <Cell ss:StyleID="s103"><Data ss:Type="Number">0.85665111100111202</Data><NamedCell
      ss:Name="_FilterDatabase"/></Cell>
    <Cell ss:StyleID="s104"><Data ss:Type="Number">0.83108447956027098</Data><NamedCell
      ss:Name="_FilterDatabase"/></Cell>
    <Cell ss:StyleID="s104"><Data ss:Type="Number">1.0035371619742399</Data><NamedCell
      ss:Name="_FilterDatabase"/></Cell>
    <Cell ss:StyleID="s105"><Data ss:Type="Number">1.10376963655592</Data><NamedCell
      ss:Name="_FilterDatabase"/></Cell>
    <Cell ss:StyleID="s103"><Data ss:Type="Number">1.26460844175262</Data><NamedCell
      ss:Name="_FilterDatabase"/></Cell>
    <Cell ss:StyleID="s104"><Data ss:Type="Number">1.3128002726501899</Data><NamedCell
      ss:Name="_FilterDatabase"/></Cell>
    <Cell ss:StyleID="s104"><Data ss:Type="Number">1.07476168426624</Data><NamedCell
      ss:Name="_FilterDatabase"/></Cell>
    <Cell ss:StyleID="s105"><Data ss:Type="Number">1.3026678052371701</Data><NamedCell
      ss:Name="_FilterDatabase"/></Cell>
    <Cell ss:StyleID="s106"><Data ss:Type="Number">0.94876059727288564</Data><NamedCell
      ss:Name="_FilterDatabase"/></Cell>
    <Cell ss:StyleID="s107"><Data ss:Type="Number">1.2387095509765549</Data><NamedCell
      ss:Name="_FilterDatabase"/></Cell>
    <Cell ss:StyleID="s109"><Data ss:Type="Number">0.76592660202298135</Data><NamedCell
      ss:Name="_FilterDatabase"/></Cell>
    <Cell><Data ss:Type="Number">1.4225543726103723E-2</Data><NamedCell
      ss:Name="_FilterDatabase"/></Cell>
   </Row>
   <Row>
    <Cell ss:StyleID="s101"><Data ss:Type="String">F1SRV9</Data><NamedCell
      ss:Name="_FilterDatabase"/></Cell>
    <Cell ss:StyleID="s102"><Data ss:Type="String">Uncharacterized protein OS=Sus scrofa GN=ZYX PE=1 SV=1 - [F1SRV9_PIG]</Data><NamedCell
      ss:Name="_FilterDatabase"/></Cell>
    <Cell ss:StyleID="s103"><Data ss:Type="Number">0.88857547963337402</Data><NamedCell
      ss:Name="_FilterDatabase"/></Cell>
    <Cell ss:StyleID="s104"><Data ss:Type="Number">0.95479382314558803</Data><NamedCell
      ss:Name="_FilterDatabase"/></Cell>
    <Cell ss:StyleID="s104"><Data ss:Type="Number">0.69042552704210702</Data><NamedCell
      ss:Name="_FilterDatabase"/></Cell>
    <Cell ss:StyleID="s105"><Data ss:Type="Number">1.1904548384133899</Data><NamedCell
      ss:Name="_FilterDatabase"/></Cell>
    <Cell ss:StyleID="s103"><Data ss:Type="Number">1.24428504621881</Data><NamedCell
      ss:Name="_FilterDatabase"/></Cell>
    <Cell ss:StyleID="s104"><Data ss:Type="Number">1.24695989756421</Data><NamedCell
      ss:Name="_FilterDatabase"/></Cell>
    <Cell ss:StyleID="s104"><Data ss:Type="Number">1.28581716233821</Data><NamedCell
      ss:Name="_FilterDatabase"/></Cell>
    <Cell ss:StyleID="s105"><Data ss:Type="Number">1.0878353875856399</Data><NamedCell
      ss:Name="_FilterDatabase"/></Cell>
    <Cell ss:StyleID="s106"><Data ss:Type="Number">0.93106241705861481</Data><NamedCell
      ss:Name="_FilterDatabase"/></Cell>
    <Cell ss:StyleID="s107"><Data ss:Type="Number">1.2162243734267175</Data><NamedCell
      ss:Name="_FilterDatabase"/></Cell>
    <Cell ss:StyleID="s109"><Data ss:Type="Number">0.76553507510735241</Data><NamedCell
      ss:Name="_FilterDatabase"/></Cell>
    <Cell><Data ss:Type="Number">4.3765258542613761E-2</Data><NamedCell
      ss:Name="_FilterDatabase"/></Cell>
   </Row>
   <Row>
    <Cell ss:StyleID="s101"><Data ss:Type="String">I3L9Q5</Data><NamedCell
      ss:Name="_FilterDatabase"/></Cell>
    <Cell ss:StyleID="s102"><Data ss:Type="String">Uncharacterized protein OS=Sus scrofa GN=XRRA1 PE=4 SV=1 - [I3L9Q5_PIG]</Data><NamedCell
      ss:Name="_FilterDatabase"/></Cell>
    <Cell ss:StyleID="s103"><Data ss:Type="Number">0.58515935911008499</Data><NamedCell
      ss:Name="_FilterDatabase"/></Cell>
    <Cell ss:StyleID="s104"><Data ss:Type="Number">0.596013834921161</Data><NamedCell
      ss:Name="_FilterDatabase"/></Cell>
    <Cell ss:StyleID="s104"><Data ss:Type="Number">1.1232538694049501</Data><NamedCell
      ss:Name="_FilterDatabase"/></Cell>
    <Cell ss:StyleID="s105"><Data ss:Type="Number">1.9754345309265999</Data><NamedCell
      ss:Name="_FilterDatabase"/></Cell>
    <Cell ss:StyleID="s103"><Data ss:Type="Number">1.52293838030562</Data><NamedCell
      ss:Name="_FilterDatabase"/></Cell>
    <Cell ss:StyleID="s104"><Data ss:Type="Number">1.68027050133095</Data><NamedCell
      ss:Name="_FilterDatabase"/></Cell>
    <Cell ss:StyleID="s104"><Data ss:Type="Number">0.83290901996119204</Data><NamedCell
      ss:Name="_FilterDatabase"/></Cell>
    <Cell ss:StyleID="s105"><Data ss:Type="Number">1.5819708590581301</Data><NamedCell
      ss:Name="_FilterDatabase"/></Cell>
    <Cell ss:StyleID="s106"><Data ss:Type="Number">1.0699653985906989</Data><NamedCell
      ss:Name="_FilterDatabase"/></Cell>
    <Cell ss:StyleID="s107"><Data ss:Type="Number">1.4045221901639731</Data><NamedCell
      ss:Name="_FilterDatabase"/></Cell>
    <Cell ss:StyleID="s109"><Data ss:Type="Number">0.76180028061057847</Data><NamedCell
      ss:Name="_FilterDatabase"/></Cell>
    <Cell><Data ss:Type="Number">0.41223694521509024</Data><NamedCell
      ss:Name="_FilterDatabase"/></Cell>
   </Row>
   <Row>
    <Cell ss:StyleID="s101"><Data ss:Type="String">F1SKI5</Data><NamedCell
      ss:Name="_FilterDatabase"/></Cell>
    <Cell ss:StyleID="s102"><Data ss:Type="String">Inosine-5'-monophosphate dehydrogenase OS=Sus scrofa GN=IMPDH2 PE=1 SV=2 - [F1SKI5_PIG]</Data><NamedCell
      ss:Name="_FilterDatabase"/></Cell>
    <Cell ss:StyleID="s103"><Data ss:Type="Number">0.93027064338865295</Data><NamedCell
      ss:Name="_FilterDatabase"/></Cell>
    <Cell ss:StyleID="s104"><Data ss:Type="Number">0.78489679161152603</Data><NamedCell
      ss:Name="_FilterDatabase"/></Cell>
    <Cell ss:StyleID="s104"><Data ss:Type="Number">1.00405507326777</Data><NamedCell
      ss:Name="_FilterDatabase"/></Cell>
    <Cell ss:StyleID="s105"><Data ss:Type="Number">0.92471408175883296</Data><NamedCell
      ss:Name="_FilterDatabase"/></Cell>
    <Cell ss:StyleID="s103"><Data ss:Type="Number">1.2324922696665901</Data><NamedCell
      ss:Name="_FilterDatabase"/></Cell>
    <Cell ss:StyleID="s104"><Data ss:Type="Number">1.1787577369715001</Data><NamedCell
      ss:Name="_FilterDatabase"/></Cell>
    <Cell ss:StyleID="s104"><Data ss:Type="Number">1.1191425960730399</Data><NamedCell
      ss:Name="_FilterDatabase"/></Cell>
    <Cell ss:StyleID="s105"><Data ss:Type="Number">1.25428195741736</Data><NamedCell
      ss:Name="_FilterDatabase"/></Cell>
    <Cell ss:StyleID="s106"><Data ss:Type="Number">0.91098414750669543</Data><NamedCell
      ss:Name="_FilterDatabase"/></Cell>
    <Cell ss:StyleID="s107"><Data ss:Type="Number">1.1961686400321225</Data><NamedCell
      ss:Name="_FilterDatabase"/></Cell>
    <Cell ss:StyleID="s109"><Data ss:Type="Number">0.76158504496676271</Data><NamedCell
      ss:Name="_FilterDatabase"/></Cell>
    <Cell><Data ss:Type="Number">2.0092293820933994E-3</Data><NamedCell
      ss:Name="_FilterDatabase"/></Cell>
   </Row>
   <Row>
    <Cell ss:StyleID="s101"><Data ss:Type="String">Q6QGC0</Data><NamedCell
      ss:Name="_FilterDatabase"/></Cell>
    <Cell ss:StyleID="s102"><Data ss:Type="String">PDZ and LIM domain protein 3 OS=Sus scrofa GN=PDLIM3 PE=2 SV=1 - [PDLI3_PIG]</Data><NamedCell
      ss:Name="_FilterDatabase"/></Cell>
    <Cell ss:StyleID="s103"><Data ss:Type="Number">0.87632599531779198</Data><NamedCell
      ss:Name="_FilterDatabase"/></Cell>
    <Cell ss:StyleID="s104"><Data ss:Type="Number">0.90269298984582402</Data><NamedCell
      ss:Name="_FilterDatabase"/></Cell>
    <Cell ss:StyleID="s104"><Data ss:Type="Number">0.91738108845113198</Data><NamedCell
      ss:Name="_FilterDatabase"/></Cell>
    <Cell ss:StyleID="s105"><Data ss:Type="Number">0.92073627871077002</Data><NamedCell
      ss:Name="_FilterDatabase"/></Cell>
    <Cell ss:StyleID="s103"><Data ss:Type="Number">1.2844622431493999</Data><NamedCell
      ss:Name="_FilterDatabase"/></Cell>
    <Cell ss:StyleID="s104"><Data ss:Type="Number">1.1766578034778301</Data><NamedCell
      ss:Name="_FilterDatabase"/></Cell>
    <Cell ss:StyleID="s104"><Data ss:Type="Number">1.0636714368228599</Data><NamedCell
      ss:Name="_FilterDatabase"/></Cell>
    <Cell ss:StyleID="s105"><Data ss:Type="Number">1.24288065273087</Data><NamedCell
      ss:Name="_FilterDatabase"/></Cell>
    <Cell ss:StyleID="s106"><Data ss:Type="Number">0.90428408808137939</Data><NamedCell
      ss:Name="_FilterDatabase"/></Cell>
    <Cell ss:StyleID="s107"><Data ss:Type="Number">1.19191803404524</Data><NamedCell
      ss:Name="_FilterDatabase"/></Cell>
    <Cell ss:StyleID="s109"><Data ss:Type="Number">0.75867976006062909</Data><NamedCell
      ss:Name="_FilterDatabase"/></Cell>
    <Cell><Data ss:Type="Number">1.1068463339495296E-3</Data><NamedCell
      ss:Name="_FilterDatabase"/></Cell>
   </Row>
   <Row>
    <Cell ss:StyleID="s101"><Data ss:Type="String">I3LLU0</Data><NamedCell
      ss:Name="_FilterDatabase"/></Cell>
    <Cell ss:StyleID="s102"><Data ss:Type="String">Glycerol-3-phosphate dehydrogenase [NAD(+)] OS=Sus scrofa GN=GPD1L PE=1 SV=1 - [I3LLU0_PIG]</Data><NamedCell
      ss:Name="_FilterDatabase"/></Cell>
    <Cell ss:StyleID="s103"><Data ss:Type="Number">0.79463831956046804</Data><NamedCell
      ss:Name="_FilterDatabase"/></Cell>
    <Cell ss:StyleID="s104"><Data ss:Type="Number">0.81403645106869804</Data><NamedCell
      ss:Name="_FilterDatabase"/></Cell>
    <Cell ss:StyleID="s104"><Data ss:Type="Number">0.83400784540982698</Data><NamedCell
      ss:Name="_FilterDatabase"/></Cell>
    <Cell ss:StyleID="s105"><Data ss:Type="Number">1.4309191396376399</Data><NamedCell
      ss:Name="_FilterDatabase"/></Cell>
    <Cell ss:StyleID="s103"><Data ss:Type="Number">1.3249599572670501</Data><NamedCell
      ss:Name="_FilterDatabase"/></Cell>
    <Cell ss:StyleID="s104"><Data ss:Type="Number">1.2948190678667599</Data><NamedCell
      ss:Name="_FilterDatabase"/></Cell>
    <Cell ss:StyleID="s104"><Data ss:Type="Number">1.1979577368483501</Data><NamedCell
      ss:Name="_FilterDatabase"/></Cell>
    <Cell ss:StyleID="s105"><Data ss:Type="Number">1.3031975846939301</Data><NamedCell
      ss:Name="_FilterDatabase"/></Cell>
    <Cell ss:StyleID="s106"><Data ss:Type="Number">0.96840043891915817</Data><NamedCell
      ss:Name="_FilterDatabase"/></Cell>
    <Cell ss:StyleID="s107"><Data ss:Type="Number">1.2802335866690226</Data><NamedCell
      ss:Name="_FilterDatabase"/></Cell>
    <Cell ss:StyleID="s109"><Data ss:Type="Number">0.75642480325703065</Data><NamedCell
      ss:Name="_FilterDatabase"/></Cell>
    <Cell><Data ss:Type="Number">9.4091969526943597E-2</Data><NamedCell
      ss:Name="_FilterDatabase"/></Cell>
   </Row>
   <Row>
    <Cell ss:StyleID="s101"><Data ss:Type="String">F1S6B4</Data><NamedCell
      ss:Name="_FilterDatabase"/></Cell>
    <Cell ss:StyleID="s102"><Data ss:Type="String">Uncharacterized protein OS=Sus scrofa GN=PRELP PE=1 SV=2 - [F1S6B4_PIG]</Data><NamedCell
      ss:Name="_FilterDatabase"/></Cell>
    <Cell ss:StyleID="s103"><Data ss:Type="Number">0.74774669376110503</Data><NamedCell
      ss:Name="_FilterDatabase"/></Cell>
    <Cell ss:StyleID="s104"><Data ss:Type="Number">0.99726230297903995</Data><NamedCell
      ss:Name="_FilterDatabase"/></Cell>
    <Cell ss:StyleID="s104"><Data ss:Type="Number">0.98714739386487405</Data><NamedCell
      ss:Name="_FilterDatabase"/></Cell>
    <Cell ss:StyleID="s105"><Data ss:Type="Number">0.93793409579676701</Data><NamedCell
      ss:Name="_FilterDatabase"/></Cell>
    <Cell ss:StyleID="s103"><Data ss:Type="Number">1.2317228987415001</Data><NamedCell
      ss:Name="_FilterDatabase"/></Cell>
    <Cell ss:StyleID="s104"><Data ss:Type="Number">1.2783450253984801</Data><NamedCell
      ss:Name="_FilterDatabase"/></Cell>
    <Cell ss:StyleID="s104"><Data ss:Type="Number">1.20965224170217</Data><NamedCell
      ss:Name="_FilterDatabase"/></Cell>
    <Cell ss:StyleID="s105"><Data ss:Type="Number">1.1465592189665701</Data><NamedCell
      ss:Name="_FilterDatabase"/></Cell>
    <Cell ss:StyleID="s106"><Data ss:Type="Number">0.91752262160044662</Data><NamedCell
      ss:Name="_FilterDatabase"/></Cell>
    <Cell ss:StyleID="s107"><Data ss:Type="Number">1.2165698462021801</Data><NamedCell
      ss:Name="_FilterDatabase"/></Cell>
    <Cell ss:StyleID="s109"><Data ss:Type="Number">0.75418819927578973</Data><NamedCell
      ss:Name="_FilterDatabase"/></Cell>
    <Cell><Data ss:Type="Number">3.471311686791218E-3</Data><NamedCell
      ss:Name="_FilterDatabase"/></Cell>
   </Row>
   <Row>
    <Cell ss:StyleID="s101"><Data ss:Type="String">F1SMN6</Data><NamedCell
      ss:Name="_FilterDatabase"/></Cell>
    <Cell ss:StyleID="s102"><Data ss:Type="String">V-type proton ATPase subunit F OS=Sus scrofa GN=ATP6V1F PE=1 SV=1 - [F1SMN6_PIG]</Data><NamedCell
      ss:Name="_FilterDatabase"/></Cell>
    <Cell ss:StyleID="s103"><Data ss:Type="Number">0.71747230146138996</Data><NamedCell
      ss:Name="_FilterDatabase"/></Cell>
    <Cell ss:StyleID="s104"><Data ss:Type="Number">0.66867195019885395</Data><NamedCell
      ss:Name="_FilterDatabase"/></Cell>
    <Cell ss:StyleID="s104"><Data ss:Type="Number">1.28157097093624</Data><NamedCell
      ss:Name="_FilterDatabase"/></Cell>
    <Cell ss:StyleID="s105"><Data ss:Type="Number">1.25290792169037</Data><NamedCell
      ss:Name="_FilterDatabase"/></Cell>
    <Cell ss:StyleID="s103"><Data ss:Type="Number">1.19084062204958</Data><NamedCell
      ss:Name="_FilterDatabase"/></Cell>
    <Cell ss:StyleID="s104"><Data ss:Type="Number">1.61969814511514</Data><NamedCell
      ss:Name="_FilterDatabase"/></Cell>
    <Cell ss:StyleID="s104"><Data ss:Type="Number">1.1394418513406901</Data><NamedCell
      ss:Name="_FilterDatabase"/></Cell>
    <Cell ss:StyleID="s105"><Data ss:Type="Number">1.26261477785924</Data><NamedCell
      ss:Name="_FilterDatabase"/></Cell>
    <Cell ss:StyleID="s106"><Data ss:Type="Number">0.98015578607171339</Data><NamedCell
      ss:Name="_FilterDatabase"/></Cell>
    <Cell ss:StyleID="s107"><Data ss:Type="Number">1.3031488490911625</Data><NamedCell
      ss:Name="_FilterDatabase"/></Cell>
    <Cell ss:StyleID="s109"><Data ss:Type="Number">0.75214415203243301</Data><NamedCell
      ss:Name="_FilterDatabase"/></Cell>
    <Cell><Data ss:Type="Number">0.15471630207192991</Data><NamedCell
      ss:Name="_FilterDatabase"/></Cell>
   </Row>
   <Row>
    <Cell ss:StyleID="s101"><Data ss:Type="String">P00819</Data><NamedCell
      ss:Name="_FilterDatabase"/></Cell>
    <Cell ss:StyleID="s102"><Data ss:Type="String">Acylphosphatase-2 OS=Sus scrofa GN=ACYP2 PE=1 SV=2 - [ACYP2_PIG]</Data><NamedCell
      ss:Name="_FilterDatabase"/></Cell>
    <Cell ss:StyleID="s103"><Data ss:Type="Number">0.82884294513940104</Data><NamedCell
      ss:Name="_FilterDatabase"/></Cell>
    <Cell ss:StyleID="s104"><Data ss:Type="Number">0.71300916293801997</Data><NamedCell
      ss:Name="_FilterDatabase"/></Cell>
    <Cell ss:StyleID="s104"><Data ss:Type="Number">0.98518544235354899</Data><NamedCell
      ss:Name="_FilterDatabase"/></Cell>
    <Cell ss:StyleID="s105"><Data ss:Type="Number">1.1217155847339899</Data><NamedCell
      ss:Name="_FilterDatabase"/></Cell>
    <Cell ss:StyleID="s103"><Data ss:Type="Number">1.2615194683939399</Data><NamedCell
      ss:Name="_FilterDatabase"/></Cell>
    <Cell ss:StyleID="s104"><Data ss:Type="Number">1.2491237224859999</Data><NamedCell
      ss:Name="_FilterDatabase"/></Cell>
    <Cell ss:StyleID="s104"><Data ss:Type="Number">1.0426960823756399</Data><NamedCell
      ss:Name="_FilterDatabase"/></Cell>
    <Cell ss:StyleID="s105"><Data ss:Type="Number">1.2990178314620899</Data><NamedCell
      ss:Name="_FilterDatabase"/></Cell>
    <Cell ss:StyleID="s106"><Data ss:Type="Number">0.91218828379124006</Data><NamedCell
      ss:Name="_FilterDatabase"/></Cell>
    <Cell ss:StyleID="s107"><Data ss:Type="Number">1.2130892761794174</Data><NamedCell
      ss:Name="_FilterDatabase"/></Cell>
    <Cell ss:StyleID="s109"><Data ss:Type="Number">0.75195478329850995</Data><NamedCell
      ss:Name="_FilterDatabase"/></Cell>
    <Cell><Data ss:Type="Number">3.0060193042470394E-2</Data><NamedCell
      ss:Name="_FilterDatabase"/></Cell>
   </Row>
   <Row>
    <Cell ss:StyleID="s101"><Data ss:Type="String">F1RX12</Data><NamedCell
      ss:Name="_FilterDatabase"/></Cell>
    <Cell ss:StyleID="s102"><Data ss:Type="String">Uncharacterized protein OS=Sus scrofa GN=GMDS PE=1 SV=2 - [F1RX12_PIG]</Data><NamedCell
      ss:Name="_FilterDatabase"/></Cell>
    <Cell ss:StyleID="s103"><Data ss:Type="Number">0.84235656681094195</Data><NamedCell
      ss:Name="_FilterDatabase"/></Cell>
    <Cell ss:StyleID="s104"><Data ss:Type="Number">0.83210593277177003</Data><NamedCell
      ss:Name="_FilterDatabase"/></Cell>
    <Cell ss:StyleID="s104"><Data ss:Type="Number">1.25681679710599</Data><NamedCell
      ss:Name="_FilterDatabase"/></Cell>
    <Cell ss:StyleID="s105"><Data ss:Type="Number">0.91220055133912603</Data><NamedCell
      ss:Name="_FilterDatabase"/></Cell>
    <Cell ss:StyleID="s103"><Data ss:Type="Number">2.3623896164699598</Data><NamedCell
      ss:Name="_FilterDatabase"/></Cell>
    <Cell ss:StyleID="s104"><Data ss:Type="Number">1.3183638570095699</Data><NamedCell
      ss:Name="_FilterDatabase"/></Cell>
    <Cell ss:StyleID="s104"><Data ss:Type="Number">0.53955222729512298</Data><NamedCell
      ss:Name="_FilterDatabase"/></Cell>
    <Cell ss:StyleID="s105"><Data ss:Type="Number">0.89537222824707197</Data><NamedCell
      ss:Name="_FilterDatabase"/></Cell>
    <Cell ss:StyleID="s106"><Data ss:Type="Number">0.96086996200695696</Data><NamedCell
      ss:Name="_FilterDatabase"/></Cell>
    <Cell ss:StyleID="s107"><Data ss:Type="Number">1.2789194822554311</Data><NamedCell
      ss:Name="_FilterDatabase"/></Cell>
    <Cell ss:StyleID="s109"><Data ss:Type="Number">0.75131388280395905</Data><NamedCell
      ss:Name="_FilterDatabase"/></Cell>
    <Cell><Data ss:Type="Number">0.46446498725872742</Data><NamedCell
      ss:Name="_FilterDatabase"/></Cell>
   </Row>
   <Row>
    <Cell ss:StyleID="s101"><Data ss:Type="String">Q9GJT2</Data><NamedCell
      ss:Name="_FilterDatabase"/></Cell>
    <Cell ss:StyleID="s102"><Data ss:Type="String">S-formylglutathione hydrolase OS=Sus scrofa GN=ESD PE=2 SV=1 - [ESTD_PIG]</Data><NamedCell
      ss:Name="_FilterDatabase"/></Cell>
    <Cell ss:StyleID="s103"><Data ss:Type="Number">0.81764806126600498</Data><NamedCell
      ss:Name="_FilterDatabase"/></Cell>
    <Cell ss:StyleID="s104"><Data ss:Type="Number">0.99958690548325602</Data><NamedCell
      ss:Name="_FilterDatabase"/></Cell>
    <Cell ss:StyleID="s104"><Data ss:Type="Number">0.89466424821779</Data><NamedCell
      ss:Name="_FilterDatabase"/></Cell>
    <Cell ss:StyleID="s105"><Data ss:Type="Number">0.75714135833721297</Data><NamedCell
      ss:Name="_FilterDatabase"/></Cell>
    <Cell ss:StyleID="s103"><Data ss:Type="Number">1.0925670866294701</Data><NamedCell
      ss:Name="_FilterDatabase"/></Cell>
    <Cell ss:StyleID="s104"><Data ss:Type="Number">1.0012751305272201</Data><NamedCell
      ss:Name="_FilterDatabase"/></Cell>
    <Cell ss:StyleID="s104"><Data ss:Type="Number">1.19340023550527</Data><NamedCell
      ss:Name="_FilterDatabase"/></Cell>
    <Cell ss:StyleID="s105"><Data ss:Type="Number">1.3313458656608801</Data><NamedCell
      ss:Name="_FilterDatabase"/></Cell>
    <Cell ss:StyleID="s106"><Data ss:Type="Number">0.86726014332606605</Data><NamedCell
      ss:Name="_FilterDatabase"/></Cell>
    <Cell ss:StyleID="s107"><Data ss:Type="Number">1.1546470795807102</Data><NamedCell
      ss:Name="_FilterDatabase"/></Cell>
    <Cell ss:StyleID="s109"><Data ss:Type="Number">0.75110408943397344</Data><NamedCell
      ss:Name="_FilterDatabase"/></Cell>
    <Cell><Data ss:Type="Number">1.7133127630435906E-2</Data><NamedCell
      ss:Name="_FilterDatabase"/></Cell>
   </Row>
   <Row>
    <Cell ss:StyleID="s101"><Data ss:Type="String">Q4PS85</Data><NamedCell
      ss:Name="_FilterDatabase"/></Cell>
    <Cell ss:StyleID="s102"><Data ss:Type="String">Myozenin-1 OS=Sus scrofa GN=MYOZ1 PE=2 SV=1 - [MYOZ1_PIG]</Data><NamedCell
      ss:Name="_FilterDatabase"/></Cell>
    <Cell ss:StyleID="s103"><Data ss:Type="Number">0.79733964482025699</Data><NamedCell
      ss:Name="_FilterDatabase"/></Cell>
    <Cell ss:StyleID="s104"><Data ss:Type="Number">0.87497985654008803</Data><NamedCell
      ss:Name="_FilterDatabase"/></Cell>
    <Cell ss:StyleID="s104"><Data ss:Type="Number">0.99402808144531496</Data><NamedCell
      ss:Name="_FilterDatabase"/></Cell>
    <Cell ss:StyleID="s105"><Data ss:Type="Number">1.0987830036480599</Data><NamedCell
      ss:Name="_FilterDatabase"/></Cell>
    <Cell ss:StyleID="s103"><Data ss:Type="Number">1.3855175254946499</Data><NamedCell
      ss:Name="_FilterDatabase"/></Cell>
    <Cell ss:StyleID="s104"><Data ss:Type="Number">1.3781646442047799</Data><NamedCell
      ss:Name="_FilterDatabase"/></Cell>
    <Cell ss:StyleID="s104"><Data ss:Type="Number">0.99489985390868296</Data><NamedCell
      ss:Name="_FilterDatabase"/></Cell>
    <Cell ss:StyleID="s105"><Data ss:Type="Number">1.2626289573260701</Data><NamedCell
      ss:Name="_FilterDatabase"/></Cell>
    <Cell ss:StyleID="s106"><Data ss:Type="Number">0.94128264661343009</Data><NamedCell
      ss:Name="_FilterDatabase"/></Cell>
    <Cell ss:StyleID="s107"><Data ss:Type="Number">1.2553027452335457</Data><NamedCell
      ss:Name="_FilterDatabase"/></Cell>
    <Cell ss:StyleID="s109"><Data ss:Type="Number">0.74984512715162344</Data><NamedCell
      ss:Name="_FilterDatabase"/></Cell>
    <Cell><Data ss:Type="Number">3.1808191842017969E-2</Data><NamedCell
      ss:Name="_FilterDatabase"/></Cell>
   </Row>
   <Row>
    <Cell ss:StyleID="s101"><Data ss:Type="String">F1S564</Data><NamedCell
      ss:Name="_FilterDatabase"/></Cell>
    <Cell ss:StyleID="s102"><Data ss:Type="String">Uncharacterized protein OS=Sus scrofa GN=RTCA PE=1 SV=2 - [F1S564_PIG]</Data><NamedCell
      ss:Name="_FilterDatabase"/></Cell>
    <Cell ss:StyleID="s103"><Data ss:Type="Number">1.17733038032237</Data><NamedCell
      ss:Name="_FilterDatabase"/></Cell>
    <Cell ss:StyleID="s104"><Data ss:Type="Number">1.0029031525794101</Data><NamedCell
      ss:Name="_FilterDatabase"/></Cell>
    <Cell ss:StyleID="s104"><Data ss:Type="Number">0.60065415877667205</Data><NamedCell
      ss:Name="_FilterDatabase"/></Cell>
    <Cell ss:StyleID="s105"><Data ss:Type="Number">0.47824040289193198</Data><NamedCell
      ss:Name="_FilterDatabase"/></Cell>
    <Cell ss:StyleID="s103"><Data ss:Type="Number">0.80537958889758299</Data><NamedCell
      ss:Name="_FilterDatabase"/></Cell>
    <Cell ss:StyleID="s104"><Data ss:Type="Number">0.88075838515108396</Data><NamedCell
      ss:Name="_FilterDatabase"/></Cell>
    <Cell ss:StyleID="s104"><Data ss:Type="Number">1.5769164127531099</Data><NamedCell
      ss:Name="_FilterDatabase"/></Cell>
    <Cell ss:StyleID="s105"><Data ss:Type="Number">1.08469541787206</Data><NamedCell
      ss:Name="_FilterDatabase"/></Cell>
    <Cell ss:StyleID="s106"><Data ss:Type="Number">0.814782023642596</Data><NamedCell
      ss:Name="_FilterDatabase"/></Cell>
    <Cell ss:StyleID="s107"><Data ss:Type="Number">1.0869374511684593</Data><NamedCell
      ss:Name="_FilterDatabase"/></Cell>
    <Cell ss:StyleID="s109"><Data ss:Type="Number">0.74961261364828691</Data><NamedCell
      ss:Name="_FilterDatabase"/></Cell>
    <Cell><Data ss:Type="Number">0.29898743925299365</Data><NamedCell
      ss:Name="_FilterDatabase"/></Cell>
   </Row>
   <Row>
    <Cell ss:StyleID="s101"><Data ss:Type="String">F1SF36</Data><NamedCell
      ss:Name="_FilterDatabase"/></Cell>
    <Cell ss:StyleID="s102"><Data ss:Type="String">Uncharacterized protein OS=Sus scrofa GN=CEP85L PE=4 SV=2 - [F1SF36_PIG]</Data><NamedCell
      ss:Name="_FilterDatabase"/></Cell>
    <Cell ss:StyleID="s103"><Data ss:Type="Number">0.99983458143890203</Data><NamedCell
      ss:Name="_FilterDatabase"/></Cell>
    <Cell ss:StyleID="s104"><Data ss:Type="Number">0.96420484844492205</Data><NamedCell
      ss:Name="_FilterDatabase"/></Cell>
    <Cell ss:StyleID="s104"><Data ss:Type="Number">0.86724229342196202</Data><NamedCell
      ss:Name="_FilterDatabase"/></Cell>
    <Cell ss:StyleID="s105"><Data ss:Type="Number">0.67042311571429503</Data><NamedCell
      ss:Name="_FilterDatabase"/></Cell>
    <Cell ss:StyleID="s103"><Data ss:Type="Number">1.1503059183553801</Data><NamedCell
      ss:Name="_FilterDatabase"/></Cell>
    <Cell ss:StyleID="s104"><Data ss:Type="Number">1.1718495901432</Data><NamedCell
      ss:Name="_FilterDatabase"/></Cell>
    <Cell ss:StyleID="s104"><Data ss:Type="Number">1.1189367415779301</Data><NamedCell
      ss:Name="_FilterDatabase"/></Cell>
    <Cell ss:StyleID="s105"><Data ss:Type="Number">1.23739040947876</Data><NamedCell
      ss:Name="_FilterDatabase"/></Cell>
    <Cell ss:StyleID="s106"><Data ss:Type="Number">0.87542620975502028</Data><NamedCell
      ss:Name="_FilterDatabase"/></Cell>
    <Cell ss:StyleID="s107"><Data ss:Type="Number">1.1696206648888174</Data><NamedCell
      ss:Name="_FilterDatabase"/></Cell>
    <Cell ss:StyleID="s109"><Data ss:Type="Number">0.74847019724829944</Data><NamedCell
      ss:Name="_FilterDatabase"/></Cell>
    <Cell><Data ss:Type="Number">9.2654369150026918E-3</Data><NamedCell
      ss:Name="_FilterDatabase"/></Cell>
   </Row>
   <Row>
    <Cell ss:StyleID="s101"><Data ss:Type="String">Q9TSX9</Data><NamedCell
      ss:Name="_FilterDatabase"/></Cell>
    <Cell ss:StyleID="s102"><Data ss:Type="String">Peroxiredoxin-6 OS=Sus scrofa GN=PRDX6 PE=2 SV=3 - [PRDX6_PIG]</Data><NamedCell
      ss:Name="_FilterDatabase"/></Cell>
    <Cell ss:StyleID="s103"><Data ss:Type="Number">0.61650263853905296</Data><NamedCell
      ss:Name="_FilterDatabase"/></Cell>
    <Cell ss:StyleID="s104"><Data ss:Type="Number">0.72064206002173703</Data><NamedCell
      ss:Name="_FilterDatabase"/></Cell>
    <Cell ss:StyleID="s104"><Data ss:Type="Number">1.14248163861869</Data><NamedCell
      ss:Name="_FilterDatabase"/></Cell>
    <Cell ss:StyleID="s105"><Data ss:Type="Number">1.4308690378067801</Data><NamedCell
      ss:Name="_FilterDatabase"/></Cell>
    <Cell ss:StyleID="s103"><Data ss:Type="Number">1.40185235833496</Data><NamedCell
      ss:Name="_FilterDatabase"/></Cell>
    <Cell ss:StyleID="s104"><Data ss:Type="Number">1.37336029433364</Data><NamedCell
      ss:Name="_FilterDatabase"/></Cell>
    <Cell ss:StyleID="s104"><Data ss:Type="Number">1.00820743324157</Data><NamedCell
      ss:Name="_FilterDatabase"/></Cell>
    <Cell ss:StyleID="s105"><Data ss:Type="Number">1.45028568882965</Data><NamedCell
      ss:Name="_FilterDatabase"/></Cell>
    <Cell ss:StyleID="s106"><Data ss:Type="Number">0.97762384374656497</Data><NamedCell
      ss:Name="_FilterDatabase"/></Cell>
    <Cell ss:StyleID="s107"><Data ss:Type="Number">1.3084264436849551</Data><NamedCell
      ss:Name="_FilterDatabase"/></Cell>
    <Cell ss:StyleID="s109"><Data ss:Type="Number">0.74717524127168955</Data><NamedCell
      ss:Name="_FilterDatabase"/></Cell>
    <Cell><Data ss:Type="Number">0.17400853231515875</Data><NamedCell
      ss:Name="_FilterDatabase"/></Cell>
   </Row>
   <Row>
    <Cell ss:StyleID="s101"><Data ss:Type="String">F1RFY1</Data><NamedCell
      ss:Name="_FilterDatabase"/></Cell>
    <Cell ss:StyleID="s102"><Data ss:Type="String">Profilin OS=Sus scrofa GN=PFN1 PE=1 SV=1 - [F1RFY1_PIG]</Data><NamedCell
      ss:Name="_FilterDatabase"/></Cell>
    <Cell ss:StyleID="s103"><Data ss:Type="Number">0.88712206438972296</Data><NamedCell
      ss:Name="_FilterDatabase"/></Cell>
    <Cell ss:StyleID="s104"><Data ss:Type="Number">0.87592379117297403</Data><NamedCell
      ss:Name="_FilterDatabase"/></Cell>
    <Cell ss:StyleID="s104"><Data ss:Type="Number">0.90146431150204198</Data><NamedCell
      ss:Name="_FilterDatabase"/></Cell>
    <Cell ss:StyleID="s105"><Data ss:Type="Number">0.98646952058415605</Data><NamedCell
      ss:Name="_FilterDatabase"/></Cell>
    <Cell ss:StyleID="s103"><Data ss:Type="Number">1.2923346330526799</Data><NamedCell
      ss:Name="_FilterDatabase"/></Cell>
    <Cell ss:StyleID="s104"><Data ss:Type="Number">1.30349404021938</Data><NamedCell
      ss:Name="_FilterDatabase"/></Cell>
    <Cell ss:StyleID="s104"><Data ss:Type="Number">0.97962505513027598</Data><NamedCell
      ss:Name="_FilterDatabase"/></Cell>
    <Cell ss:StyleID="s105"><Data ss:Type="Number">1.3113226058518399</Data><NamedCell
      ss:Name="_FilterDatabase"/></Cell>
    <Cell ss:StyleID="s106"><Data ss:Type="Number">0.91274492191222367</Data><NamedCell
      ss:Name="_FilterDatabase"/></Cell>
    <Cell ss:StyleID="s107"><Data ss:Type="Number">1.2216940835635439</Data><NamedCell
      ss:Name="_FilterDatabase"/></Cell>
    <Cell ss:StyleID="s109"><Data ss:Type="Number">0.74711413781251168</Data><NamedCell
      ss:Name="_FilterDatabase"/></Cell>
    <Cell><Data ss:Type="Number">1.0682593437034892E-2</Data><NamedCell
      ss:Name="_FilterDatabase"/></Cell>
   </Row>
   <Row>
    <Cell ss:StyleID="s101"><Data ss:Type="String">F1RKW4</Data><NamedCell
      ss:Name="_FilterDatabase"/></Cell>
    <Cell ss:StyleID="s102"><Data ss:Type="String">Uncharacterized protein (Fragment) OS=Sus scrofa GN=RHOT1 PE=1 SV=2 - [F1RKW4_PIG]</Data><NamedCell
      ss:Name="_FilterDatabase"/></Cell>
    <Cell ss:StyleID="s103"><Data ss:Type="Number">0.96712899676210495</Data><NamedCell
      ss:Name="_FilterDatabase"/></Cell>
    <Cell ss:StyleID="s104"><Data ss:Type="Number">0.94513301572437403</Data><NamedCell
      ss:Name="_FilterDatabase"/></Cell>
    <Cell ss:StyleID="s104"><Data ss:Type="Number">0.83673519146668096</Data><NamedCell
      ss:Name="_FilterDatabase"/></Cell>
    <Cell ss:StyleID="s105"><Data ss:Type="Number">0.79706458388585599</Data><NamedCell
      ss:Name="_FilterDatabase"/></Cell>
    <Cell ss:StyleID="s103"><Data ss:Type="Number">1.3620501645212</Data><NamedCell
      ss:Name="_FilterDatabase"/></Cell>
    <Cell ss:StyleID="s104"><Data ss:Type="Number">0.95200912858817599</Data><NamedCell
      ss:Name="_FilterDatabase"/></Cell>
    <Cell ss:StyleID="s104"><Data ss:Type="Number">1.2221294275614301</Data><NamedCell
      ss:Name="_FilterDatabase"/></Cell>
    <Cell ss:StyleID="s105"><Data ss:Type="Number">1.2109027627475</Data><NamedCell
      ss:Name="_FilterDatabase"/></Cell>
    <Cell ss:StyleID="s106"><Data ss:Type="Number">0.88651544695975404</Data><NamedCell
      ss:Name="_FilterDatabase"/></Cell>
    <Cell ss:StyleID="s107"><Data ss:Type="Number">1.1867728708545766</Data><NamedCell
      ss:Name="_FilterDatabase"/></Cell>
    <Cell ss:StyleID="s109"><Data ss:Type="Number">0.7469967242522052</Data><NamedCell
      ss:Name="_FilterDatabase"/></Cell>
    <Cell><Data ss:Type="Number">1.9471491491033274E-2</Data><NamedCell
      ss:Name="_FilterDatabase"/></Cell>
   </Row>
   <Row>
    <Cell ss:StyleID="s101"><Data ss:Type="String">M9TFA3</Data><NamedCell
      ss:Name="_FilterDatabase"/></Cell>
    <Cell ss:StyleID="s102"><Data ss:Type="String">Microtubule-associated protein OS=Sus scrofa GN=MAPT PE=2 SV=1 - [M9TFA3_PIG]</Data><NamedCell
      ss:Name="_FilterDatabase"/></Cell>
    <Cell ss:StyleID="s103"><Data ss:Type="Number">0.71349860257349496</Data><NamedCell
      ss:Name="_FilterDatabase"/></Cell>
    <Cell ss:StyleID="s104"><Data ss:Type="Number">0.86825704130342096</Data><NamedCell
      ss:Name="_FilterDatabase"/></Cell>
    <Cell ss:StyleID="s104"><Data ss:Type="Number">1.04547644306151</Data><NamedCell
      ss:Name="_FilterDatabase"/></Cell>
    <Cell ss:StyleID="s105"><Data ss:Type="Number">1.1699683540846799</Data><NamedCell
      ss:Name="_FilterDatabase"/></Cell>
    <Cell ss:StyleID="s103"><Data ss:Type="Number">1.5021706758839799</Data><NamedCell
      ss:Name="_FilterDatabase"/></Cell>
    <Cell ss:StyleID="s104"><Data ss:Type="Number">1.4389980291047999</Data><NamedCell
      ss:Name="_FilterDatabase"/></Cell>
    <Cell ss:StyleID="s104"><Data ss:Type="Number">1.11492198298982</Data><NamedCell
      ss:Name="_FilterDatabase"/></Cell>
    <Cell ss:StyleID="s105"><Data ss:Type="Number">1.0342514109205301</Data><NamedCell
      ss:Name="_FilterDatabase"/></Cell>
    <Cell ss:StyleID="s106"><Data ss:Type="Number">0.94930011025577654</Data><NamedCell
      ss:Name="_FilterDatabase"/></Cell>
    <Cell ss:StyleID="s107"><Data ss:Type="Number">1.2725855247247824</Data><NamedCell
      ss:Name="_FilterDatabase"/></Cell>
    <Cell ss:StyleID="s109"><Data ss:Type="Number">0.74596173837595581</Data><NamedCell
      ss:Name="_FilterDatabase"/></Cell>
    <Cell><Data ss:Type="Number">7.9568789250753363E-2</Data><NamedCell
      ss:Name="_FilterDatabase"/></Cell>
   </Row>
   <Row>
    <Cell ss:StyleID="s101"><Data ss:Type="String">F1SQ01</Data><NamedCell
      ss:Name="_FilterDatabase"/></Cell>
    <Cell ss:StyleID="s102"><Data ss:Type="String">Uncharacterized protein OS=Sus scrofa GN=PRDX4 PE=1 SV=1 - [F1SQ01_PIG]</Data><NamedCell
      ss:Name="_FilterDatabase"/></Cell>
    <Cell ss:StyleID="s103"><Data ss:Type="Number">0.89516984649243703</Data><NamedCell
      ss:Name="_FilterDatabase"/></Cell>
    <Cell ss:StyleID="s104"><Data ss:Type="Number">0.88748775604171903</Data><NamedCell
      ss:Name="_FilterDatabase"/></Cell>
    <Cell ss:StyleID="s104"><Data ss:Type="Number">0.74565627853866101</Data><NamedCell
      ss:Name="_FilterDatabase"/></Cell>
    <Cell ss:StyleID="s105"><Data ss:Type="Number">0.98009487412987295</Data><NamedCell
      ss:Name="_FilterDatabase"/></Cell>
    <Cell ss:StyleID="s103"><Data ss:Type="Number">1.2211578282387301</Data><NamedCell
      ss:Name="_FilterDatabase"/></Cell>
    <Cell ss:StyleID="s104"><Data ss:Type="Number">1.18948934309107</Data><NamedCell
      ss:Name="_FilterDatabase"/></Cell>
    <Cell ss:StyleID="s104"><Data ss:Type="Number">1.01501051274384</Data><NamedCell
      ss:Name="_FilterDatabase"/></Cell>
    <Cell ss:StyleID="s105"><Data ss:Type="Number">1.29147713496951</Data><NamedCell
      ss:Name="_FilterDatabase"/></Cell>
    <Cell ss:StyleID="s106"><Data ss:Type="Number">0.87710218880067248</Data><NamedCell
      ss:Name="_FilterDatabase"/></Cell>
    <Cell ss:StyleID="s107"><Data ss:Type="Number">1.1792837047607876</Data><NamedCell
      ss:Name="_FilterDatabase"/></Cell>
    <Cell ss:StyleID="s109"><Data ss:Type="Number">0.74375842323589869</Data><NamedCell
      ss:Name="_FilterDatabase"/></Cell>
    <Cell><Data ss:Type="Number">7.4214815804594684E-3</Data><NamedCell
      ss:Name="_FilterDatabase"/></Cell>
   </Row>
   <Row>
    <Cell ss:StyleID="s101"><Data ss:Type="String">D0G6R9</Data><NamedCell
      ss:Name="_FilterDatabase"/></Cell>
    <Cell ss:StyleID="s102"><Data ss:Type="String">CCHC-type zinc finger, nucleic acid binding protein (Fragment) OS=Sus scrofa GN=CNBP PE=2 SV=1 - [D0G6R9_PIG]</Data><NamedCell
      ss:Name="_FilterDatabase"/></Cell>
    <Cell ss:StyleID="s103"><Data ss:Type="Number">0.74707148963944203</Data><NamedCell
      ss:Name="_FilterDatabase"/></Cell>
    <Cell ss:StyleID="s104"><Data ss:Type="Number">0.88654818236179</Data><NamedCell
      ss:Name="_FilterDatabase"/></Cell>
    <Cell ss:StyleID="s104"><Data ss:Type="Number">1.1377251863522999</Data><NamedCell
      ss:Name="_FilterDatabase"/></Cell>
    <Cell ss:StyleID="s105"><Data ss:Type="Number">1.0379613113872399</Data><NamedCell
      ss:Name="_FilterDatabase"/></Cell>
    <Cell ss:StyleID="s103"><Data ss:Type="Number">1.42131214041942</Data><NamedCell
      ss:Name="_FilterDatabase"/></Cell>
    <Cell ss:StyleID="s104"><Data ss:Type="Number">1.6892784864663799</Data><NamedCell
      ss:Name="_FilterDatabase"/></Cell>
    <Cell ss:StyleID="s104"><Data ss:Type="Number">0.81316540611605803</Data><NamedCell
      ss:Name="_FilterDatabase"/></Cell>
    <Cell ss:StyleID="s105"><Data ss:Type="Number">1.2053946849357999</Data><NamedCell
      ss:Name="_FilterDatabase"/></Cell>
    <Cell ss:StyleID="s106"><Data ss:Type="Number">0.95232654243519299</Data><NamedCell
      ss:Name="_FilterDatabase"/></Cell>
    <Cell ss:StyleID="s107"><Data ss:Type="Number">1.2822876794844145</Data><NamedCell
      ss:Name="_FilterDatabase"/></Cell>
    <Cell ss:StyleID="s109"><Data ss:Type="Number">0.74267776074874781</Data><NamedCell
      ss:Name="_FilterDatabase"/></Cell>
    <Cell><Data ss:Type="Number">0.15681209354214051</Data><NamedCell
      ss:Name="_FilterDatabase"/></Cell>
   </Row>
   <Row>
    <Cell ss:StyleID="s101"><Data ss:Type="String">F2Z5V1</Data><NamedCell
      ss:Name="_FilterDatabase"/></Cell>
    <Cell ss:StyleID="s102"><Data ss:Type="String">Uncharacterized protein OS=Sus scrofa GN=TMA7 PE=4 SV=1 - [F2Z5V1_PIG]</Data><NamedCell
      ss:Name="_FilterDatabase"/></Cell>
    <Cell ss:StyleID="s103"><Data ss:Type="Number">1.0412883696364299</Data><NamedCell
      ss:Name="_FilterDatabase"/></Cell>
    <Cell ss:StyleID="s104"><Data ss:Type="Number">0.791100458903092</Data><NamedCell
      ss:Name="_FilterDatabase"/></Cell>
    <Cell ss:StyleID="s104"><Data ss:Type="Number">0.90780090511859302</Data><NamedCell
      ss:Name="_FilterDatabase"/></Cell>
    <Cell ss:StyleID="s105"><Data ss:Type="Number">0.73645408756949304</Data><NamedCell
      ss:Name="_FilterDatabase"/></Cell>
    <Cell ss:StyleID="s103"><Data ss:Type="Number">1.20080752381356</Data><NamedCell
      ss:Name="_FilterDatabase"/></Cell>
    <Cell ss:StyleID="s104"><Data ss:Type="Number">1.3640860141650699</Data><NamedCell
      ss:Name="_FilterDatabase"/></Cell>
    <Cell ss:StyleID="s104"><Data ss:Type="Number">0.89198316015768597</Data><NamedCell
      ss:Name="_FilterDatabase"/></Cell>
    <Cell ss:StyleID="s105"><Data ss:Type="Number">1.2396186841065999</Data><NamedCell
      ss:Name="_FilterDatabase"/></Cell>
    <Cell ss:StyleID="s106"><Data ss:Type="Number">0.86916095530690196</Data><NamedCell
      ss:Name="_FilterDatabase"/></Cell>
    <Cell ss:StyleID="s107"><Data ss:Type="Number">1.174123845560729</Data><NamedCell
      ss:Name="_FilterDatabase"/></Cell>
    <Cell ss:StyleID="s109"><Data ss:Type="Number">0.74026343864246691</Data><NamedCell
      ss:Name="_FilterDatabase"/></Cell>
    <Cell><Data ss:Type="Number">4.5188254884154809E-2</Data><NamedCell
      ss:Name="_FilterDatabase"/></Cell>
   </Row>
   <Row>
    <Cell ss:StyleID="s101"><Data ss:Type="String">F1RW98</Data><NamedCell
      ss:Name="_FilterDatabase"/></Cell>
    <Cell ss:StyleID="s102"><Data ss:Type="String">Uncharacterized protein OS=Sus scrofa GN=LOC100621992 PE=1 SV=2 - [F1RW98_PIG]</Data><NamedCell
      ss:Name="_FilterDatabase"/></Cell>
    <Cell ss:StyleID="s103"><Data ss:Type="Number">0.87180510600058303</Data><NamedCell
      ss:Name="_FilterDatabase"/></Cell>
    <Cell ss:StyleID="s104"><Data ss:Type="Number">0.95160564568280703</Data><NamedCell
      ss:Name="_FilterDatabase"/></Cell>
    <Cell ss:StyleID="s104"><Data ss:Type="Number">0.86449558753197198</Data><NamedCell
      ss:Name="_FilterDatabase"/></Cell>
    <Cell ss:StyleID="s105"><Data ss:Type="Number">0.94965615921691504</Data><NamedCell
      ss:Name="_FilterDatabase"/></Cell>
    <Cell ss:StyleID="s103"><Data ss:Type="Number">1.33080674309624</Data><NamedCell
      ss:Name="_FilterDatabase"/></Cell>
    <Cell ss:StyleID="s104"><Data ss:Type="Number">1.2273209462555099</Data><NamedCell
      ss:Name="_FilterDatabase"/></Cell>
    <Cell ss:StyleID="s104"><Data ss:Type="Number">1.08156553121989</Data><NamedCell
      ss:Name="_FilterDatabase"/></Cell>
    <Cell ss:StyleID="s105"><Data ss:Type="Number">1.2767682394651201</Data><NamedCell
      ss:Name="_FilterDatabase"/></Cell>
    <Cell ss:StyleID="s106"><Data ss:Type="Number">0.90939062460806941</Data><NamedCell
      ss:Name="_FilterDatabase"/></Cell>
    <Cell ss:StyleID="s107"><Data ss:Type="Number">1.2291153650091899</Data><NamedCell
      ss:Name="_FilterDatabase"/></Cell>
    <Cell ss:StyleID="s109"><Data ss:Type="Number">0.73987410010228782</Data><NamedCell
      ss:Name="_FilterDatabase"/></Cell>
    <Cell><Data ss:Type="Number">1.579403874171278E-3</Data><NamedCell
      ss:Name="_FilterDatabase"/></Cell>
   </Row>
   <Row>
    <Cell ss:StyleID="s101"><Data ss:Type="String">Q864Y5</Data><NamedCell
      ss:Name="_FilterDatabase"/></Cell>
    <Cell ss:StyleID="s102"><Data ss:Type="String">Small heat shock protein B3 (Fragment) OS=Sus scrofa GN=HSPB3 PE=3 SV=1 - [Q864Y5_PIG]</Data><NamedCell
      ss:Name="_FilterDatabase"/></Cell>
    <Cell ss:StyleID="s103"><Data ss:Type="Number">0.98353822831267401</Data><NamedCell
      ss:Name="_FilterDatabase"/></Cell>
    <Cell ss:StyleID="s104"><Data ss:Type="Number">0.83249854487404595</Data><NamedCell
      ss:Name="_FilterDatabase"/></Cell>
    <Cell ss:StyleID="s104"><Data ss:Type="Number">0.83671682239758405</Data><NamedCell
      ss:Name="_FilterDatabase"/></Cell>
    <Cell ss:StyleID="s105"><Data ss:Type="Number">0.92878103290552605</Data><NamedCell
      ss:Name="_FilterDatabase"/></Cell>
    <Cell ss:StyleID="s103"><Data ss:Type="Number">1.23107345183665</Data><NamedCell
      ss:Name="_FilterDatabase"/></Cell>
    <Cell ss:StyleID="s104"><Data ss:Type="Number">1.1428734566612999</Data><NamedCell
      ss:Name="_FilterDatabase"/></Cell>
    <Cell ss:StyleID="s104"><Data ss:Type="Number">1.03146933180377</Data><NamedCell
      ss:Name="_FilterDatabase"/></Cell>
    <Cell ss:StyleID="s105"><Data ss:Type="Number">1.4486435572937</Data><NamedCell
      ss:Name="_FilterDatabase"/></Cell>
    <Cell ss:StyleID="s106"><Data ss:Type="Number">0.8953836571224576</Data><NamedCell
      ss:Name="_FilterDatabase"/></Cell>
    <Cell ss:StyleID="s107"><Data ss:Type="Number">1.2135149493988548</Data><NamedCell
      ss:Name="_FilterDatabase"/></Cell>
    <Cell ss:StyleID="s109"><Data ss:Type="Number">0.73784312056972057</Data><NamedCell
      ss:Name="_FilterDatabase"/></Cell>
    <Cell><Data ss:Type="Number">1.5951537750625314E-2</Data><NamedCell
      ss:Name="_FilterDatabase"/></Cell>
   </Row>
   <Row>
    <Cell ss:StyleID="s101"><Data ss:Type="String">I3LGF7</Data><NamedCell
      ss:Name="_FilterDatabase"/></Cell>
    <Cell ss:StyleID="s102"><Data ss:Type="String">Uncharacterized protein (Fragment) OS=Sus scrofa GN=LOC100525988 PE=1 SV=1 - [I3LGF7_PIG]</Data><NamedCell
      ss:Name="_FilterDatabase"/></Cell>
    <Cell ss:StyleID="s103"><Data ss:Type="Number">0.89400790371888605</Data><NamedCell
      ss:Name="_FilterDatabase"/></Cell>
    <Cell ss:StyleID="s104"><Data ss:Type="Number">0.97761335086201095</Data><NamedCell
      ss:Name="_FilterDatabase"/></Cell>
    <Cell ss:StyleID="s104"><Data ss:Type="Number">0.75587008978452397</Data><NamedCell
      ss:Name="_FilterDatabase"/></Cell>
    <Cell ss:StyleID="s105"><Data ss:Type="Number">0.87788051640755205</Data><NamedCell
      ss:Name="_FilterDatabase"/></Cell>
    <Cell ss:StyleID="s103"><Data ss:Type="Number">1.2191279138179301</Data><NamedCell
      ss:Name="_FilterDatabase"/></Cell>
    <Cell ss:StyleID="s104"><Data ss:Type="Number">1.27422647919135</Data><NamedCell
      ss:Name="_FilterDatabase"/></Cell>
    <Cell ss:StyleID="s104"><Data ss:Type="Number">0.95859896506818498</Data><NamedCell
      ss:Name="_FilterDatabase"/></Cell>
    <Cell ss:StyleID="s105"><Data ss:Type="Number">1.3023320520241299</Data><NamedCell
      ss:Name="_FilterDatabase"/></Cell>
    <Cell ss:StyleID="s106"><Data ss:Type="Number">0.87634296519324328</Data><NamedCell
      ss:Name="_FilterDatabase"/></Cell>
    <Cell ss:StyleID="s107"><Data ss:Type="Number">1.1885713525253987</Data><NamedCell
      ss:Name="_FilterDatabase"/></Cell>
    <Cell ss:StyleID="s109"><Data ss:Type="Number">0.73730783038918701</Data><NamedCell
      ss:Name="_FilterDatabase"/></Cell>
    <Cell><Data ss:Type="Number">1.389690292737746E-2</Data><NamedCell
      ss:Name="_FilterDatabase"/></Cell>
   </Row>
   <Row>
    <Cell ss:StyleID="s101"><Data ss:Type="String">B3VI70</Data><NamedCell
      ss:Name="_FilterDatabase"/></Cell>
    <Cell ss:StyleID="s102"><Data ss:Type="String">Troponin I OS=Sus scrofa GN=TnI-F4 PE=2 SV=1 - [B3VI70_PIG]</Data><NamedCell
      ss:Name="_FilterDatabase"/></Cell>
    <Cell ss:StyleID="s103"><Data ss:Type="Number">0.92493357575558</Data><NamedCell
      ss:Name="_FilterDatabase"/></Cell>
    <Cell ss:StyleID="s104"><Data ss:Type="Number">0.81575298935466201</Data><NamedCell
      ss:Name="_FilterDatabase"/></Cell>
    <Cell ss:StyleID="s104"><Data ss:Type="Number">0.87743729477256105</Data><NamedCell
      ss:Name="_FilterDatabase"/></Cell>
    <Cell ss:StyleID="s105"><Data ss:Type="Number">0.98763999086069598</Data><NamedCell
      ss:Name="_FilterDatabase"/></Cell>
    <Cell ss:StyleID="s103"><Data ss:Type="Number">1.28885514820989</Data><NamedCell
      ss:Name="_FilterDatabase"/></Cell>
    <Cell ss:StyleID="s104"><Data ss:Type="Number">1.1060714464204</Data><NamedCell
      ss:Name="_FilterDatabase"/></Cell>
    <Cell ss:StyleID="s104"><Data ss:Type="Number">0.95018571939743202</Data><NamedCell
      ss:Name="_FilterDatabase"/></Cell>
    <Cell ss:StyleID="s105"><Data ss:Type="Number">1.5508213463954701</Data><NamedCell
      ss:Name="_FilterDatabase"/></Cell>
    <Cell ss:StyleID="s106"><Data ss:Type="Number">0.9014409626858747</Data><NamedCell
      ss:Name="_FilterDatabase"/></Cell>
    <Cell ss:StyleID="s107"><Data ss:Type="Number">1.223983415105798</Data><NamedCell
      ss:Name="_FilterDatabase"/></Cell>
    <Cell ss:StyleID="s109"><Data ss:Type="Number">0.73648135388170799</Data><NamedCell
      ss:Name="_FilterDatabase"/></Cell>
    <Cell><Data ss:Type="Number">5.2918666926593513E-2</Data><NamedCell
      ss:Name="_FilterDatabase"/></Cell>
   </Row>
   <Row>
    <Cell ss:StyleID="s101"><Data ss:Type="String">F2Z5H8</Data><NamedCell
      ss:Name="_FilterDatabase"/></Cell>
    <Cell ss:StyleID="s102"><Data ss:Type="String">Transcription factor BTF3 (Fragment) OS=Sus scrofa GN=BTF3 PE=1 SV=2 - [F2Z5H8_PIG]</Data><NamedCell
      ss:Name="_FilterDatabase"/></Cell>
    <Cell ss:StyleID="s103"><Data ss:Type="Number">0.79650881708856602</Data><NamedCell
      ss:Name="_FilterDatabase"/></Cell>
    <Cell ss:StyleID="s104"><Data ss:Type="Number">0.72951821027339503</Data><NamedCell
      ss:Name="_FilterDatabase"/></Cell>
    <Cell ss:StyleID="s104"><Data ss:Type="Number">1.17874289963803</Data><NamedCell
      ss:Name="_FilterDatabase"/></Cell>
    <Cell ss:StyleID="s105"><Data ss:Type="Number">1.1203159661541999</Data><NamedCell
      ss:Name="_FilterDatabase"/></Cell>
    <Cell ss:StyleID="s103"><Data ss:Type="Number">1.5230535256992099</Data><NamedCell
      ss:Name="_FilterDatabase"/></Cell>
    <Cell ss:StyleID="s104"><Data ss:Type="Number">1.6920285978537299</Data><NamedCell
      ss:Name="_FilterDatabase"/></Cell>
    <Cell ss:StyleID="s104"><Data ss:Type="Number">0.86519166467827402</Data><NamedCell
      ss:Name="_FilterDatabase"/></Cell>
    <Cell ss:StyleID="s105"><Data ss:Type="Number">1.12428070432835</Data><NamedCell
      ss:Name="_FilterDatabase"/></Cell>
    <Cell ss:StyleID="s106"><Data ss:Type="Number">0.95627147328854778</Data><NamedCell
      ss:Name="_FilterDatabase"/></Cell>
    <Cell ss:StyleID="s107"><Data ss:Type="Number">1.3011386231398909</Data><NamedCell
      ss:Name="_FilterDatabase"/></Cell>
    <Cell ss:StyleID="s109"><Data ss:Type="Number">0.73494972501921874</Data><NamedCell
      ss:Name="_FilterDatabase"/></Cell>
    <Cell><Data ss:Type="Number">0.16675367584465001</Data><NamedCell
      ss:Name="_FilterDatabase"/></Cell>
   </Row>
   <Row>
    <Cell ss:StyleID="s101"><Data ss:Type="String">I3L5D5</Data><NamedCell
      ss:Name="_FilterDatabase"/></Cell>
    <Cell ss:StyleID="s102"><Data ss:Type="String">Uncharacterized protein OS=Sus scrofa GN=AHNAK PE=1 SV=1 - [I3L5D5_PIG]</Data><NamedCell
      ss:Name="_FilterDatabase"/></Cell>
    <Cell ss:StyleID="s103"><Data ss:Type="Number">0.72373240010332496</Data><NamedCell
      ss:Name="_FilterDatabase"/></Cell>
    <Cell ss:StyleID="s104"><Data ss:Type="Number">0.90354343706103901</Data><NamedCell
      ss:Name="_FilterDatabase"/></Cell>
    <Cell ss:StyleID="s104"><Data ss:Type="Number">1.0177488066197999</Data><NamedCell
      ss:Name="_FilterDatabase"/></Cell>
    <Cell ss:StyleID="s105"><Data ss:Type="Number">1.14313964695829</Data><NamedCell
      ss:Name="_FilterDatabase"/></Cell>
    <Cell ss:StyleID="s103"><Data ss:Type="Number">1.56553837034006</Data><NamedCell
      ss:Name="_FilterDatabase"/></Cell>
    <Cell ss:StyleID="s104"><Data ss:Type="Number">1.5432489414303301</Data><NamedCell
      ss:Name="_FilterDatabase"/></Cell>
    <Cell ss:StyleID="s104"><Data ss:Type="Number">0.93873494768828103</Data><NamedCell
      ss:Name="_FilterDatabase"/></Cell>
    <Cell ss:StyleID="s105"><Data ss:Type="Number">1.1078566694239</Data><NamedCell
      ss:Name="_FilterDatabase"/></Cell>
    <Cell ss:StyleID="s106"><Data ss:Type="Number">0.94704107268561355</Data><NamedCell
      ss:Name="_FilterDatabase"/></Cell>
    <Cell ss:StyleID="s107"><Data ss:Type="Number">1.2888447322206429</Data><NamedCell
      ss:Name="_FilterDatabase"/></Cell>
    <Cell ss:StyleID="s109"><Data ss:Type="Number">0.73479841986387973</Data><NamedCell
      ss:Name="_FilterDatabase"/></Cell>
    <Cell><Data ss:Type="Number">0.10741966378049805</Data><NamedCell
      ss:Name="_FilterDatabase"/></Cell>
   </Row>
   <Row>
    <Cell ss:StyleID="s101"><Data ss:Type="String">I3LT15</Data><NamedCell
      ss:Name="_FilterDatabase"/></Cell>
    <Cell ss:StyleID="s102"><Data ss:Type="String">Uncharacterized protein (Fragment) OS=Sus scrofa GN=BMP2K PE=4 SV=1 - [I3LT15_PIG]</Data><NamedCell
      ss:Name="_FilterDatabase"/></Cell>
    <Cell ss:StyleID="s103"><Data ss:Type="Number">1.0166516458017001</Data><NamedCell
      ss:Name="_FilterDatabase"/></Cell>
    <Cell ss:StyleID="s104"><Data ss:Type="Number">1.00721503424468</Data><NamedCell
      ss:Name="_FilterDatabase"/></Cell>
    <Cell ss:StyleID="s104"><Data ss:Type="Number">0.89582943110213298</Data><NamedCell
      ss:Name="_FilterDatabase"/></Cell>
    <Cell ss:StyleID="s105"><Data ss:Type="Number">0.59373884124749499</Data><NamedCell
      ss:Name="_FilterDatabase"/></Cell>
    <Cell ss:StyleID="s103"><Data ss:Type="Number">2.20566604484674</Data><NamedCell
      ss:Name="_FilterDatabase"/></Cell>
    <Cell ss:StyleID="s104"><Data ss:Type="Number">0.88629232452641504</Data><NamedCell
      ss:Name="_FilterDatabase"/></Cell>
    <Cell ss:StyleID="s104"><Data ss:Type="Number">0.77244131595084697</Data><NamedCell
      ss:Name="_FilterDatabase"/></Cell>
    <Cell ss:StyleID="s105"><Data ss:Type="Number">0.92281668890003699</Data><NamedCell
      ss:Name="_FilterDatabase"/></Cell>
    <Cell ss:StyleID="s106"><Data ss:Type="Number">0.878358738099002</Data><NamedCell
      ss:Name="_FilterDatabase"/></Cell>
    <Cell ss:StyleID="s107"><Data ss:Type="Number">1.1968040935560098</Data><NamedCell
      ss:Name="_FilterDatabase"/></Cell>
    <Cell ss:StyleID="s109"><Data ss:Type="Number">0.73392023208173895</Data><NamedCell
      ss:Name="_FilterDatabase"/></Cell>
    <Cell><Data ss:Type="Number">0.40043882306118866</Data><NamedCell
      ss:Name="_FilterDatabase"/></Cell>
   </Row>
   <Row>
    <Cell ss:StyleID="s101"><Data ss:Type="String">F1S3G5</Data><NamedCell
      ss:Name="_FilterDatabase"/></Cell>
    <Cell ss:StyleID="s102"><Data ss:Type="String">Peptidyl-prolyl cis-trans isomerase NIMA interacting 1 OS=Sus scrofa GN=PIN1 PE=1 SV=1 - [F1S3G5_PIG]</Data><NamedCell
      ss:Name="_FilterDatabase"/></Cell>
    <Cell ss:StyleID="s103"><Data ss:Type="Number">0.80150964379168499</Data><NamedCell
      ss:Name="_FilterDatabase"/></Cell>
    <Cell ss:StyleID="s104"><Data ss:Type="Number">0.89497439369004295</Data><NamedCell
      ss:Name="_FilterDatabase"/></Cell>
    <Cell ss:StyleID="s104"><Data ss:Type="Number">0.94754237399866703</Data><NamedCell
      ss:Name="_FilterDatabase"/></Cell>
    <Cell ss:StyleID="s105"><Data ss:Type="Number">1.05514680291798</Data><NamedCell
      ss:Name="_FilterDatabase"/></Cell>
    <Cell ss:StyleID="s103"><Data ss:Type="Number">1.1763231546830799</Data><NamedCell
      ss:Name="_FilterDatabase"/></Cell>
    <Cell ss:StyleID="s104"><Data ss:Type="Number">1.33254680646436</Data><NamedCell
      ss:Name="_FilterDatabase"/></Cell>
    <Cell ss:StyleID="s104"><Data ss:Type="Number">1.0524127453626699</Data><NamedCell
      ss:Name="_FilterDatabase"/></Cell>
    <Cell ss:StyleID="s105"><Data ss:Type="Number">1.48579253096018</Data><NamedCell
      ss:Name="_FilterDatabase"/></Cell>
    <Cell ss:StyleID="s106"><Data ss:Type="Number">0.92479330359959366</Data><NamedCell
      ss:Name="_FilterDatabase"/></Cell>
    <Cell ss:StyleID="s107"><Data ss:Type="Number">1.2617688093675723</Data><NamedCell
      ss:Name="_FilterDatabase"/></Cell>
    <Cell ss:StyleID="s109"><Data ss:Type="Number">0.73293403413825187</Data><NamedCell
      ss:Name="_FilterDatabase"/></Cell>
    <Cell><Data ss:Type="Number">2.0568489646817699E-2</Data><NamedCell
      ss:Name="_FilterDatabase"/></Cell>
   </Row>
   <Row>
    <Cell ss:StyleID="s101"><Data ss:Type="String">I3LDM7</Data><NamedCell
      ss:Name="_FilterDatabase"/></Cell>
    <Cell ss:StyleID="s102"><Data ss:Type="String">Lactoylglutathione lyase OS=Sus scrofa GN=GLO1 PE=1 SV=1 - [I3LDM7_PIG]</Data><NamedCell
      ss:Name="_FilterDatabase"/></Cell>
    <Cell ss:StyleID="s103"><Data ss:Type="Number">0.71799550295904502</Data><NamedCell
      ss:Name="_FilterDatabase"/></Cell>
    <Cell ss:StyleID="s104"><Data ss:Type="Number">0.87616989101296505</Data><NamedCell
      ss:Name="_FilterDatabase"/></Cell>
    <Cell ss:StyleID="s104"><Data ss:Type="Number">0.97999301851728304</Data><NamedCell
      ss:Name="_FilterDatabase"/></Cell>
    <Cell ss:StyleID="s105"><Data ss:Type="Number">1.1551009205259799</Data><NamedCell
      ss:Name="_FilterDatabase"/></Cell>
    <Cell ss:StyleID="s103"><Data ss:Type="Number">1.27791849533557</Data><NamedCell
      ss:Name="_FilterDatabase"/></Cell>
    <Cell ss:StyleID="s104"><Data ss:Type="Number">1.48811832140552</Data><NamedCell
      ss:Name="_FilterDatabase"/></Cell>
    <Cell ss:StyleID="s104"><Data ss:Type="Number">1.00499968229781</Data><NamedCell
      ss:Name="_FilterDatabase"/></Cell>
    <Cell ss:StyleID="s105"><Data ss:Type="Number">1.3395558198851201</Data><NamedCell
      ss:Name="_FilterDatabase"/></Cell>
    <Cell ss:StyleID="s106"><Data ss:Type="Number">0.93231483325381825</Data><NamedCell
      ss:Name="_FilterDatabase"/></Cell>
    <Cell ss:StyleID="s107"><Data ss:Type="Number">1.277648079731005</Data><NamedCell
      ss:Name="_FilterDatabase"/></Cell>
    <Cell ss:StyleID="s109"><Data ss:Type="Number">0.72971176339114219</Data><NamedCell
      ss:Name="_FilterDatabase"/></Cell>
    <Cell><Data ss:Type="Number">4.4641350028363808E-2</Data><NamedCell
      ss:Name="_FilterDatabase"/></Cell>
   </Row>
   <Row>
    <Cell ss:StyleID="s101"><Data ss:Type="String">F1RRD3</Data><NamedCell
      ss:Name="_FilterDatabase"/></Cell>
    <Cell ss:StyleID="s102"><Data ss:Type="String">Uncharacterized protein OS=Sus scrofa GN=NAA15 PE=1 SV=2 - [F1RRD3_PIG]</Data><NamedCell
      ss:Name="_FilterDatabase"/></Cell>
    <Cell ss:StyleID="s103"><Data ss:Type="Number">0.58307932831682496</Data><NamedCell
      ss:Name="_FilterDatabase"/></Cell>
    <Cell ss:StyleID="s104"><Data ss:Type="Number">0.66730673962576503</Data><NamedCell
      ss:Name="_FilterDatabase"/></Cell>
    <Cell ss:StyleID="s104"><Data ss:Type="Number">1.5178969665148101</Data><NamedCell
      ss:Name="_FilterDatabase"/></Cell>
    <Cell ss:StyleID="s105"><Data ss:Type="Number">1.22352971849507</Data><NamedCell
      ss:Name="_FilterDatabase"/></Cell>
    <Cell ss:StyleID="s103"><Data ss:Type="Number">2.42965650357326</Data><NamedCell
      ss:Name="_FilterDatabase"/></Cell>
    <Cell ss:StyleID="s104"><Data ss:Type="Number">1.4271468870091</Data><NamedCell
      ss:Name="_FilterDatabase"/></Cell>
    <Cell ss:StyleID="s104"><Data ss:Type="Number">0.93939169937278</Data><NamedCell
      ss:Name="_FilterDatabase"/></Cell>
    <Cell ss:StyleID="s105"><Data ss:Type="Number">0.71788745242692598</Data><NamedCell
      ss:Name="_FilterDatabase"/></Cell>
    <Cell ss:StyleID="s106"><Data ss:Type="Number">0.99795318823811741</Data><NamedCell
      ss:Name="_FilterDatabase"/></Cell>
    <Cell ss:StyleID="s107"><Data ss:Type="Number">1.3785206355955166</Data><NamedCell
      ss:Name="_FilterDatabase"/></Cell>
    <Cell ss:StyleID="s109"><Data ss:Type="Number">0.72393054008002189</Data><NamedCell
      ss:Name="_FilterDatabase"/></Cell>
    <Cell><Data ss:Type="Number">0.42181552701641795</Data><NamedCell
      ss:Name="_FilterDatabase"/></Cell>
   </Row>
   <Row>
    <Cell ss:StyleID="s101"><Data ss:Type="String">F1S571</Data><NamedCell
      ss:Name="_FilterDatabase"/></Cell>
    <Cell ss:StyleID="s102"><Data ss:Type="String">Uncharacterized protein (Fragment) OS=Sus scrofa GN=COL11A1 PE=4 SV=2 - [F1S571_PIG]</Data><NamedCell
      ss:Name="_FilterDatabase"/></Cell>
    <Cell ss:StyleID="s103"><Data ss:Type="Number">0.84410539449376099</Data><NamedCell
      ss:Name="_FilterDatabase"/></Cell>
    <Cell ss:StyleID="s104"><Data ss:Type="Number">0.97101809324056299</Data><NamedCell
      ss:Name="_FilterDatabase"/></Cell>
    <Cell ss:StyleID="s104"><Data ss:Type="Number">0.98544289208069402</Data><NamedCell
      ss:Name="_FilterDatabase"/></Cell>
    <Cell ss:StyleID="s105"><Data ss:Type="Number">0.97541509488423594</Data><NamedCell
      ss:Name="_FilterDatabase"/></Cell>
    <Cell ss:StyleID="s103"><Data ss:Type="Number">1.27293033220642</Data><NamedCell
      ss:Name="_FilterDatabase"/></Cell>
    <Cell ss:StyleID="s104"><Data ss:Type="Number">1.72781622597733</Data><NamedCell
      ss:Name="_FilterDatabase"/></Cell>
    <Cell ss:StyleID="s104"><Data ss:Type="Number">1.0068535967385599</Data><NamedCell
      ss:Name="_FilterDatabase"/></Cell>
    <Cell ss:StyleID="s105"><Data ss:Type="Number">1.2183044489699599</Data><NamedCell
      ss:Name="_FilterDatabase"/></Cell>
    <Cell ss:StyleID="s106"><Data ss:Type="Number">0.94399536867481348</Data><NamedCell
      ss:Name="_FilterDatabase"/></Cell>
    <Cell ss:StyleID="s107"><Data ss:Type="Number">1.3064761509730674</Data><NamedCell
      ss:Name="_FilterDatabase"/></Cell>
    <Cell ss:StyleID="s109"><Data ss:Type="Number">0.72255078515725135</Data><NamedCell
      ss:Name="_FilterDatabase"/></Cell>
    <Cell><Data ss:Type="Number">5.8378580472968573E-2</Data><NamedCell
      ss:Name="_FilterDatabase"/></Cell>
   </Row>
   <Row>
    <Cell ss:StyleID="s101"><Data ss:Type="String">F1SNG6</Data><NamedCell
      ss:Name="_FilterDatabase"/></Cell>
    <Cell ss:StyleID="s102"><Data ss:Type="String">Uncharacterized protein OS=Sus scrofa GN=LOC102163641 PE=1 SV=2 - [F1SNG6_PIG]</Data><NamedCell
      ss:Name="_FilterDatabase"/></Cell>
    <Cell ss:StyleID="s103"><Data ss:Type="Number">1.06749989378834</Data><NamedCell
      ss:Name="_FilterDatabase"/></Cell>
    <Cell ss:StyleID="s104"><Data ss:Type="Number">0.87338377425513203</Data><NamedCell
      ss:Name="_FilterDatabase"/></Cell>
    <Cell ss:StyleID="s104"><Data ss:Type="Number">0.60555217328727895</Data><NamedCell
      ss:Name="_FilterDatabase"/></Cell>
    <Cell ss:StyleID="s105"><Data ss:Type="Number">0.87753917225998701</Data><NamedCell
      ss:Name="_FilterDatabase"/></Cell>
    <Cell ss:StyleID="s103"><Data ss:Type="Number">1.27249023785065</Data><NamedCell
      ss:Name="_FilterDatabase"/></Cell>
    <Cell ss:StyleID="s104"><Data ss:Type="Number">1.12507357453525</Data><NamedCell
      ss:Name="_FilterDatabase"/></Cell>
    <Cell ss:StyleID="s104"><Data ss:Type="Number">1.28385585915333</Data><NamedCell
      ss:Name="_FilterDatabase"/></Cell>
    <Cell ss:StyleID="s105"><Data ss:Type="Number">1.06916907604269</Data><NamedCell
      ss:Name="_FilterDatabase"/></Cell>
    <Cell ss:StyleID="s106"><Data ss:Type="Number">0.85599375339768446</Data><NamedCell
      ss:Name="_FilterDatabase"/></Cell>
    <Cell ss:StyleID="s107"><Data ss:Type="Number">1.1876471868954799</Data><NamedCell
      ss:Name="_FilterDatabase"/></Cell>
    <Cell ss:StyleID="s109"><Data ss:Type="Number">0.72074751057614983</Data><NamedCell
      ss:Name="_FilterDatabase"/></Cell>
    <Cell><Data ss:Type="Number">2.2742036995337566E-2</Data><NamedCell
      ss:Name="_FilterDatabase"/></Cell>
   </Row>
   <Row>
    <Cell ss:StyleID="s101"><Data ss:Type="String">F1RL38</Data><NamedCell
      ss:Name="_FilterDatabase"/></Cell>
    <Cell ss:StyleID="s102"><Data ss:Type="String">Uncharacterized protein OS=Sus scrofa GN=DDT PE=1 SV=2 - [F1RL38_PIG]</Data><NamedCell
      ss:Name="_FilterDatabase"/></Cell>
    <Cell ss:StyleID="s103"><Data ss:Type="Number">0.66184960107161805</Data><NamedCell
      ss:Name="_FilterDatabase"/></Cell>
    <Cell ss:StyleID="s104"><Data ss:Type="Number">0.70310470335910502</Data><NamedCell
      ss:Name="_FilterDatabase"/></Cell>
    <Cell ss:StyleID="s104"><Data ss:Type="Number">1.2379701976356701</Data><NamedCell
      ss:Name="_FilterDatabase"/></Cell>
    <Cell ss:StyleID="s105"><Data ss:Type="Number">1.1437873809936701</Data><NamedCell
      ss:Name="_FilterDatabase"/></Cell>
    <Cell ss:StyleID="s103"><Data ss:Type="Number">1.3829009150662299</Data><NamedCell
      ss:Name="_FilterDatabase"/></Cell>
    <Cell ss:StyleID="s104"><Data ss:Type="Number">1.5050705542104199</Data><NamedCell
      ss:Name="_FilterDatabase"/></Cell>
    <Cell ss:StyleID="s104"><Data ss:Type="Number">1.0771719601674401</Data><NamedCell
      ss:Name="_FilterDatabase"/></Cell>
    <Cell ss:StyleID="s105"><Data ss:Type="Number">1.2333940999097399</Data><NamedCell
      ss:Name="_FilterDatabase"/></Cell>
    <Cell ss:StyleID="s106"><Data ss:Type="Number">0.9366779707650158</Data><NamedCell
      ss:Name="_FilterDatabase"/></Cell>
    <Cell ss:StyleID="s107"><Data ss:Type="Number">1.2996343823384575</Data><NamedCell
      ss:Name="_FilterDatabase"/></Cell>
    <Cell ss:StyleID="s109"><Data ss:Type="Number">0.72072421559025923</Data><NamedCell
      ss:Name="_FilterDatabase"/></Cell>
    <Cell><Data ss:Type="Number">8.3183431974049635E-2</Data><NamedCell
      ss:Name="_FilterDatabase"/></Cell>
   </Row>
   <Row>
    <Cell ss:StyleID="s101"><Data ss:Type="String">F1RKG8</Data><NamedCell
      ss:Name="_FilterDatabase"/></Cell>
    <Cell ss:StyleID="s102"><Data ss:Type="String">Uncharacterized protein OS=Sus scrofa GN=PEBP1 PE=1 SV=1 - [F1RKG8_PIG]</Data><NamedCell
      ss:Name="_FilterDatabase"/></Cell>
    <Cell ss:StyleID="s103"><Data ss:Type="Number">0.66743017154877504</Data><NamedCell
      ss:Name="_FilterDatabase"/></Cell>
    <Cell ss:StyleID="s104"><Data ss:Type="Number">0.84304418380677404</Data><NamedCell
      ss:Name="_FilterDatabase"/></Cell>
    <Cell ss:StyleID="s104"><Data ss:Type="Number">1.01533234958104</Data><NamedCell
      ss:Name="_FilterDatabase"/></Cell>
    <Cell ss:StyleID="s105"><Data ss:Type="Number">1.1582788725787501</Data><NamedCell
      ss:Name="_FilterDatabase"/></Cell>
    <Cell ss:StyleID="s103"><Data ss:Type="Number">1.31967507495239</Data><NamedCell
      ss:Name="_FilterDatabase"/></Cell>
    <Cell ss:StyleID="s104"><Data ss:Type="Number">1.3625398074376001</Data><NamedCell
      ss:Name="_FilterDatabase"/></Cell>
    <Cell ss:StyleID="s104"><Data ss:Type="Number">1.0735118894348801</Data><NamedCell
      ss:Name="_FilterDatabase"/></Cell>
    <Cell ss:StyleID="s105"><Data ss:Type="Number">1.37149627573328</Data><NamedCell
      ss:Name="_FilterDatabase"/></Cell>
    <Cell ss:StyleID="s106"><Data ss:Type="Number">0.92102139437883479</Data><NamedCell
      ss:Name="_FilterDatabase"/></Cell>
    <Cell ss:StyleID="s107"><Data ss:Type="Number">1.2818057618895375</Data><NamedCell
      ss:Name="_FilterDatabase"/></Cell>
    <Cell ss:StyleID="s109"><Data ss:Type="Number">0.71853429104666944</Data><NamedCell
      ss:Name="_FilterDatabase"/></Cell>
    <Cell><Data ss:Type="Number">2.9936740653692426E-2</Data><NamedCell
      ss:Name="_FilterDatabase"/></Cell>
   </Row>
   <Row>
    <Cell ss:StyleID="s101"><Data ss:Type="String">F1SLA8</Data><NamedCell
      ss:Name="_FilterDatabase"/></Cell>
    <Cell ss:StyleID="s102"><Data ss:Type="String">Uncharacterized protein (Fragment) OS=Sus scrofa GN=CDV3 PE=1 SV=1 - [F1SLA8_PIG]</Data><NamedCell
      ss:Name="_FilterDatabase"/></Cell>
    <Cell ss:StyleID="s103"><Data ss:Type="Number">0.59037658052444397</Data><NamedCell
      ss:Name="_FilterDatabase"/></Cell>
    <Cell ss:StyleID="s104"><Data ss:Type="Number">0.79819738104151805</Data><NamedCell
      ss:Name="_FilterDatabase"/></Cell>
    <Cell ss:StyleID="s104"><Data ss:Type="Number">1.21261230417207</Data><NamedCell
      ss:Name="_FilterDatabase"/></Cell>
[truncated: 145,444 more chars]
