# Supplementary material for: iTRAQ-based proteomic analysis reveals key proteins affecting muscle growth and lipid deposition in pigs
Source: Sci Rep. 2017 Apr 24;7:46717. doi: 10.1038/srep46717 (PMC5402282; doi:10.1038/srep46717)
Supplement: Supplementary Table S4 [file srep46717-s5.xml]

<?xml version="1.0"?>
<?mso-application progid="Excel.Sheet"?>
<Workbook xmlns="urn:schemas-microsoft-com:office:spreadsheet"
 xmlns:o="urn:schemas-microsoft-com:office:office"
 xmlns:x="urn:schemas-microsoft-com:office:excel"
 xmlns:ss="urn:schemas-microsoft-com:office:spreadsheet"
 xmlns:html="http://www.w3.org/TR/REC-html40">
 <DocumentProperties xmlns="urn:schemas-microsoft-com:office:office">
  <Author>Zhixiu Wang</Author>
  <LastAuthor>ZH</LastAuthor>
  <Created>2016-07-15T06:32:51Z</Created>
  <LastSaved>2016-12-03T07:41:58Z</LastSaved>
  <Version>12.00</Version>
 </DocumentProperties>
 <ExcelWorkbook xmlns="urn:schemas-microsoft-com:office:excel">
  <WindowHeight>7440</WindowHeight>
  <WindowWidth>19200</WindowWidth>
  <WindowTopX>0</WindowTopX>
  <WindowTopY>0</WindowTopY>
  <ProtectStructure>False</ProtectStructure>
  <ProtectWindows>False</ProtectWindows>
 </ExcelWorkbook>
 <Styles>
  <Style ss:ID="Default" ss:Name="Normal">
   <Alignment ss:Vertical="Center"/>
   <Borders/>
   <Font ss:FontName="宋体" x:CharSet="134" ss:Size="11" ss:Color="#000000"/>
   <Interior/>
   <NumberFormat/>
   <Protection/>
  </Style>
  <Style ss:ID="s16">
   <Interior/>
  </Style>
  <Style ss:ID="s17">
   <Interior/>
   <NumberFormat ss:Format="Scientific"/>
  </Style>
  <Style ss:ID="s19">
   <Alignment ss:Horizontal="Left" ss:Vertical="Center"/>
   <Font ss:FontName="宋体" x:CharSet="134" ss:Size="14" ss:Color="#000000"
    ss:Bold="1"/>
   <Interior/>
  </Style>
 </Styles>
 <Worksheet ss:Name="Table S4">
  <Table ss:ExpandedColumnCount="13" ss:ExpandedRowCount="530" x:FullColumns="1"
   x:FullRows="1" ss:StyleID="s16" ss:DefaultColumnWidth="54.75"
   ss:DefaultRowHeight="13.5">
   <Column ss:StyleID="s16" ss:AutoFitWidth="0" ss:Width="157.5"/>
   <Column ss:StyleID="s16" ss:AutoFitWidth="0" ss:Width="460.5"/>
   <Column ss:Index="6" ss:StyleID="s16" ss:AutoFitWidth="0" ss:Width="363.75"/>
   <Row ss:AutoFitHeight="0" ss:Height="21.375">
    <Cell ss:MergeAcross="1" ss:StyleID="s19"><Data ss:Type="String">Supplentary table S4. Functional annotation of up-regulated DEPs in the TP-DSP group </Data></Cell>
   </Row>
   <Row>
    <Cell><Data ss:Type="String">Annotation Cluster 1</Data></Cell>
    <Cell><Data ss:Type="String">Enrichment Score: 21.40728330413622</Data></Cell>
   </Row>
   <Row>
    <Cell><Data ss:Type="String">Category</Data></Cell>
    <Cell><Data ss:Type="String">Term</Data></Cell>
    <Cell><Data ss:Type="String">Count</Data></Cell>
    <Cell><Data ss:Type="String">%</Data></Cell>
    <Cell><Data ss:Type="String">PValue</Data></Cell>
    <Cell><Data ss:Type="String">Genes</Data></Cell>
    <Cell><Data ss:Type="String">List Total</Data></Cell>
    <Cell><Data ss:Type="String">Pop Hits</Data></Cell>
    <Cell><Data ss:Type="String">Pop Total</Data></Cell>
    <Cell><Data ss:Type="String">Fold Enrichment</Data></Cell>
    <Cell><Data ss:Type="String">Bonferroni</Data></Cell>
    <Cell><Data ss:Type="String">Benjamini</Data></Cell>
    <Cell><Data ss:Type="String">FDR</Data></Cell>
   </Row>
   <Row>
    <Cell><Data ss:Type="String">GOTERM_BP_FAT</Data></Cell>
    <Cell><Data ss:Type="String">GO:0006091~generation of precursor metabolites and energy</Data></Cell>
    <Cell><Data ss:Type="Number">43</Data></Cell>
    <Cell><Data ss:Type="Number">33.59375</Data></Cell>
    <Cell ss:StyleID="s17"><Data ss:Type="Number">2.1520738755904198E-40</Data></Cell>
    <Cell><Data ss:Type="String">NDUFB3, ATP5D, NDUFB4, ATP5E, UQCRC1, NDUFAB1, OGDH, NDUFB1, PDHB, NDUFS6, NDUFS5, SLC25A3, ATP5L, IDH1, ATP5O, PDHA1, SUCLA2, ATP5I, ATP5H, ETFB, ATP5J, GLRX, NDUFA5, NDUFB11, SLC25A4, NDUFA6, CS, CYCS, NDUFC2, NDUFA13, COX4I1, NDUFA10, NDUFA12, SDHA, ACADVL, NNT, NDUFV1, NDUFV2, ATP5C1, COX6A2, ATP5A1, MDH2, MDH1</Data></Cell>
    <Cell><Data ss:Type="Number">112</Data></Cell>
    <Cell><Data ss:Type="Number">313</Data></Cell>
    <Cell><Data ss:Type="Number">13528</Data></Cell>
    <Cell><Data ss:Type="Number">16.593564582382399</Data></Cell>
    <Cell ss:StyleID="s17"><Data ss:Type="Number">2.1735946143463302E-37</Data></Cell>
    <Cell ss:StyleID="s17"><Data ss:Type="Number">2.1735946143463302E-37</Data></Cell>
    <Cell ss:StyleID="s17"><Data ss:Type="Number">3.40452666103219E-37</Data></Cell>
   </Row>
   <Row>
    <Cell><Data ss:Type="String">GOTERM_CC_FAT</Data></Cell>
    <Cell><Data ss:Type="String">GO:0019866~organelle inner membrane</Data></Cell>
    <Cell><Data ss:Type="Number">44</Data></Cell>
    <Cell><Data ss:Type="Number">34.375</Data></Cell>
    <Cell ss:StyleID="s17"><Data ss:Type="Number">2.3845400930109902E-38</Data></Cell>
    <Cell><Data ss:Type="String">NDUFB3, ATP5D, NDUFB4, ATP5E, UQCRC1, LMNB1, NDUFAB1, COX5A, ACAT1, COX5B, NDUFB1, HADHA, NDUFS6, NDUFS5, CKMT2, SLC25A3, ATP5L, ATP5O, HADH, ATP5I, ATP5H, ATP5J, GPD2, NDUFA5, ACAA2, ATP5J2, NDUFB11, SLC25A4, NDUFA6, NDUFC2, NDUFA13, COX4I1, NDUFA10, NDUFA12, SDHA, ACADVL, NNT, NDUFV1, PHB2, NDUFV2, ATP5C1, COX6A2, ATP5A1, MDH2</Data></Cell>
    <Cell><Data ss:Type="Number">120</Data></Cell>
    <Cell><Data ss:Type="Number">329</Data></Cell>
    <Cell><Data ss:Type="Number">12782</Data></Cell>
    <Cell><Data ss:Type="Number">14.2453900709219</Data></Cell>
    <Cell ss:StyleID="s17"><Data ss:Type="Number">5.5321330157855103E-36</Data></Cell>
    <Cell ss:StyleID="s17"><Data ss:Type="Number">5.5321330157855103E-36</Data></Cell>
    <Cell ss:StyleID="s17"><Data ss:Type="Number">3.0613054641968601E-35</Data></Cell>
   </Row>
   <Row>
    <Cell><Data ss:Type="String">GOTERM_CC_FAT</Data></Cell>
    <Cell><Data ss:Type="String">GO:0005743~mitochondrial inner membrane</Data></Cell>
    <Cell><Data ss:Type="Number">43</Data></Cell>
    <Cell><Data ss:Type="Number">33.59375</Data></Cell>
    <Cell ss:StyleID="s17"><Data ss:Type="Number">2.5432182472225602E-38</Data></Cell>
    <Cell><Data ss:Type="String">NDUFB3, ATP5D, NDUFB4, ATP5E, UQCRC1, NDUFAB1, COX5A, ACAT1, COX5B, NDUFB1, HADHA, NDUFS6, NDUFS5, CKMT2, SLC25A3, ATP5L, ATP5O, HADH, ATP5I, ATP5H, ATP5J, GPD2, NDUFA5, ACAA2, ATP5J2, NDUFB11, SLC25A4, NDUFA6, NDUFC2, NDUFA13, COX4I1, NDUFA10, NDUFA12, SDHA, ACADVL, NNT, NDUFV1, PHB2, NDUFV2, ATP5C1, COX6A2, ATP5A1, MDH2</Data></Cell>
    <Cell><Data ss:Type="Number">120</Data></Cell>
    <Cell><Data ss:Type="Number">306</Data></Cell>
    <Cell><Data ss:Type="Number">12782</Data></Cell>
    <Cell><Data ss:Type="Number">14.96802832244</Data></Cell>
    <Cell ss:StyleID="s17"><Data ss:Type="Number">5.9002663335563599E-36</Data></Cell>
    <Cell ss:StyleID="s17"><Data ss:Type="Number">2.95013316677818E-36</Data></Cell>
    <Cell ss:StyleID="s17"><Data ss:Type="Number">3.26501866740964E-35</Data></Cell>
   </Row>
   <Row>
    <Cell><Data ss:Type="String">GOTERM_CC_FAT</Data></Cell>
    <Cell><Data ss:Type="String">GO:0044429~mitochondrial part</Data></Cell>
    <Cell><Data ss:Type="Number">52</Data></Cell>
    <Cell><Data ss:Type="Number">40.625</Data></Cell>
    <Cell ss:StyleID="s17"><Data ss:Type="Number">1.03998371051658E-36</Data></Cell>
    <Cell><Data ss:Type="String">ATP5D, ATP5E, UQCRC1, NDUFAB1, OGDH, COX5A, COX5B, PDHB, NDUFS6, NDUFS5, SLC25A3, ATP5L, ATP5O, PDHA1, ATP5I, HADH, ATP5H, ATP5J, ACAA2, NDUFB11, ACADM, SLC25A4, CYCS, NDUFC2, COX4I1, NDUFA13, NDUFA10, NDUFA12, ACADVL, NNT, ATP5C1, MDH2, NDUFB3, NDUFB4, ACAT1, AK3L1, NDUFB1, HADHA, CKMT2, HSPE1, ETFB, GPD2, NDUFA5, ATP5J2, NDUFA6, CS, SDHA, NDUFV1, PHB2, NDUFV2, COX6A2, ATP5A1</Data></Cell>
    <Cell><Data ss:Type="Number">120</Data></Cell>
    <Cell><Data ss:Type="Number">595</Data></Cell>
    <Cell><Data ss:Type="Number">12782</Data></Cell>
    <Cell><Data ss:Type="Number">9.3090196078431298</Data></Cell>
    <Cell ss:StyleID="s17"><Data ss:Type="Number">2.4127622083984702E-34</Data></Cell>
    <Cell ss:StyleID="s17"><Data ss:Type="Number">8.0425406946615698E-35</Data></Cell>
    <Cell ss:StyleID="s17"><Data ss:Type="Number">1.3351454332898299E-33</Data></Cell>
   </Row>
   <Row>
    <Cell><Data ss:Type="String">GOTERM_CC_FAT</Data></Cell>
    <Cell><Data ss:Type="String">GO:0005740~mitochondrial envelope</Data></Cell>
    <Cell><Data ss:Type="Number">45</Data></Cell>
    <Cell><Data ss:Type="Number">35.15625</Data></Cell>
    <Cell ss:StyleID="s17"><Data ss:Type="Number">4.50528680979945E-35</Data></Cell>
    <Cell><Data ss:Type="String">NDUFB3, ATP5D, NDUFB4, ATP5E, UQCRC1, NDUFAB1, OGDH, COX5A, ACAT1, COX5B, NDUFB1, HADHA, NDUFS6, NDUFS5, CKMT2, SLC25A3, ATP5L, ATP5O, ATP5I, HADH, ATP5H, ATP5J, GPD2, NDUFA5, ACAA2, ATP5J2, NDUFB11, SLC25A4, NDUFA6, CYCS, NDUFC2, NDUFA13, COX4I1, NDUFA10, NDUFA12, SDHA, ACADVL, NNT, NDUFV1, PHB2, NDUFV2, ATP5C1, COX6A2, ATP5A1, MDH2</Data></Cell>
    <Cell><Data ss:Type="Number">120</Data></Cell>
    <Cell><Data ss:Type="Number">419</Data></Cell>
    <Cell><Data ss:Type="Number">12782</Data></Cell>
    <Cell><Data ss:Type="Number">11.439737470167</Data></Cell>
    <Cell ss:StyleID="s17"><Data ss:Type="Number">1.0452265398734699E-32</Data></Cell>
    <Cell ss:StyleID="s17"><Data ss:Type="Number">2.61306634968368E-33</Data></Cell>
    <Cell ss:StyleID="s17"><Data ss:Type="Number">5.7839493531843705E-32</Data></Cell>
   </Row>
   <Row>
    <Cell><Data ss:Type="String">GOTERM_CC_FAT</Data></Cell>
    <Cell><Data ss:Type="String">GO:0031966~mitochondrial membrane</Data></Cell>
    <Cell><Data ss:Type="Number">44</Data></Cell>
    <Cell><Data ss:Type="Number">34.375</Data></Cell>
    <Cell ss:StyleID="s17"><Data ss:Type="Number">6.0923145504663898E-35</Data></Cell>
    <Cell><Data ss:Type="String">NDUFB3, ATP5D, NDUFB4, ATP5E, UQCRC1, NDUFAB1, OGDH, COX5A, ACAT1, COX5B, NDUFB1, HADHA, NDUFS6, NDUFS5, CKMT2, SLC25A3, ATP5L, ATP5O, HADH, ATP5I, ATP5H, ATP5J, GPD2, NDUFA5, ACAA2, ATP5J2, NDUFB11, SLC25A4, NDUFA6, NDUFC2, NDUFA13, COX4I1, NDUFA10, NDUFA12, SDHA, ACADVL, NNT, NDUFV1, PHB2, NDUFV2, ATP5C1, COX6A2, ATP5A1, MDH2</Data></Cell>
    <Cell><Data ss:Type="Number">120</Data></Cell>
    <Cell><Data ss:Type="Number">394</Data></Cell>
    <Cell><Data ss:Type="Number">12782</Data></Cell>
    <Cell><Data ss:Type="Number">11.8952622673434</Data></Cell>
    <Cell ss:StyleID="s17"><Data ss:Type="Number">1.4134169757081999E-32</Data></Cell>
    <Cell ss:StyleID="s17"><Data ss:Type="Number">2.8268339514163999E-33</Data></Cell>
    <Cell ss:StyleID="s17"><Data ss:Type="Number">7.8213974584082801E-32</Data></Cell>
   </Row>
   <Row>
    <Cell><Data ss:Type="String">GOTERM_CC_FAT</Data></Cell>
    <Cell><Data ss:Type="String">GO:0005739~mitochondrion</Data></Cell>
    <Cell><Data ss:Type="Number">62</Data></Cell>
    <Cell><Data ss:Type="Number">48.4375</Data></Cell>
    <Cell ss:StyleID="s17"><Data ss:Type="Number">3.7238910322312702E-34</Data></Cell>
    <Cell><Data ss:Type="String">ATP5D, ATP5E, UQCRC1, HINT2, NDUFAB1, OGDH, COX5A, COX5B, PDHB, NDUFS6, NDUFS5, SLC25A3, ACOT13, ATP5L, ATP5O, PDHA1, ATP5I, HADH, SUCLA2, ATP5H, ATP5J, FUNDC2, ACAA2, NDUFB11, ACADM, SLC25A4, CYCS, NDUFC2, NDUFA13, COX4I1, NDUFA10, PECI, NDUFA12, COQ6, ACADVL, NNT, ATP5C1, MDH2, NDUFB3, NDUFB4, FAM136A, ACAT1, AK3L1, NDUFB1, HADHA, CKMT2, HSPE1, ETFB, GPD2, NDUFA5, ATP5J2, PSAP, NDUFA6, CS, SDHA, CHCHD10, HSDL2, NDUFV1, PHB2, NDUFV2, COX6A2, ATP5A1</Data></Cell>
    <Cell><Data ss:Type="Number">120</Data></Cell>
    <Cell><Data ss:Type="Number">1087</Data></Cell>
    <Cell><Data ss:Type="Number">12782</Data></Cell>
    <Cell><Data ss:Type="Number">6.0754676479607399</Data></Cell>
    <Cell ss:StyleID="s17"><Data ss:Type="Number">8.63942719477656E-32</Data></Cell>
    <Cell ss:StyleID="s17"><Data ss:Type="Number">1.43990453246276E-32</Data></Cell>
    <Cell ss:StyleID="s17"><Data ss:Type="Number">4.7807826752237099E-31</Data></Cell>
   </Row>
   <Row>
    <Cell><Data ss:Type="String">GOTERM_CC_FAT</Data></Cell>
    <Cell><Data ss:Type="String">GO:0031967~organelle envelope</Data></Cell>
    <Cell><Data ss:Type="Number">47</Data></Cell>
    <Cell><Data ss:Type="Number">36.71875</Data></Cell>
    <Cell ss:StyleID="s17"><Data ss:Type="Number">5.3370762225508803E-30</Data></Cell>
    <Cell><Data ss:Type="String">NDUFB3, ATP5D, NDUFB4, ATP5E, UQCRC1, LMNB1, NDUFAB1, OGDH, COX5A, ACAT1, COX5B, NDUFB1, HADHA, NDUFS6, NDUFS5, CKMT2, SLC25A3, ATP5L, ATP5O, ATP5I, HADH, ATP5H, ATP5J, GPD2, NDUFA5, ACAA2, ATP5J2, NDUFB11, SLC25A4, NDUFA6, CYCS, TMEM38A, NDUFC2, NDUFA13, COX4I1, NDUFA10, NDUFA12, SDHA, ACADVL, NNT, NDUFV1, PHB2, NDUFV2, ATP5C1, COX6A2, ATP5A1, MDH2</Data></Cell>
    <Cell><Data ss:Type="Number">120</Data></Cell>
    <Cell><Data ss:Type="Number">620</Data></Cell>
    <Cell><Data ss:Type="Number">12782</Data></Cell>
    <Cell><Data ss:Type="Number">8.0746505376343993</Data></Cell>
    <Cell ss:StyleID="s17"><Data ss:Type="Number">1.2382016836317999E-27</Data></Cell>
    <Cell ss:StyleID="s17"><Data ss:Type="Number">1.7688595480454299E-28</Data></Cell>
    <Cell ss:StyleID="s17"><Data ss:Type="Number">6.8518120751324499E-27</Data></Cell>
   </Row>
   <Row>
    <Cell><Data ss:Type="String">GOTERM_CC_FAT</Data></Cell>
    <Cell><Data ss:Type="String">GO:0031975~envelope</Data></Cell>
    <Cell><Data ss:Type="Number">47</Data></Cell>
    <Cell><Data ss:Type="Number">36.71875</Data></Cell>
    <Cell ss:StyleID="s17"><Data ss:Type="Number">6.14986529825153E-30</Data></Cell>
    <Cell><Data ss:Type="String">NDUFB3, ATP5D, NDUFB4, ATP5E, UQCRC1, LMNB1, NDUFAB1, OGDH, COX5A, ACAT1, COX5B, NDUFB1, HADHA, NDUFS6, NDUFS5, CKMT2, SLC25A3, ATP5L, ATP5O, ATP5I, HADH, ATP5H, ATP5J, GPD2, NDUFA5, ACAA2, ATP5J2, NDUFB11, SLC25A4, NDUFA6, CYCS, TMEM38A, NDUFC2, NDUFA13, COX4I1, NDUFA10, NDUFA12, SDHA, ACADVL, NNT, NDUFV1, PHB2, NDUFV2, ATP5C1, COX6A2, ATP5A1, MDH2</Data></Cell>
    <Cell><Data ss:Type="Number">120</Data></Cell>
    <Cell><Data ss:Type="Number">622</Data></Cell>
    <Cell><Data ss:Type="Number">12782</Data></Cell>
    <Cell><Data ss:Type="Number">8.0486870310825296</Data></Cell>
    <Cell ss:StyleID="s17"><Data ss:Type="Number">1.42676874919435E-27</Data></Cell>
    <Cell ss:StyleID="s17"><Data ss:Type="Number">1.78346093649294E-28</Data></Cell>
    <Cell ss:StyleID="s17"><Data ss:Type="Number">7.8952819022805502E-27</Data></Cell>
   </Row>
   <Row>
    <Cell><Data ss:Type="String">GOTERM_CC_FAT</Data></Cell>
    <Cell><Data ss:Type="String">GO:0044455~mitochondrial membrane part</Data></Cell>
    <Cell><Data ss:Type="Number">27</Data></Cell>
    <Cell><Data ss:Type="Number">21.09375</Data></Cell>
    <Cell ss:StyleID="s17"><Data ss:Type="Number">2.0219333275398901E-28</Data></Cell>
    <Cell><Data ss:Type="String">NDUFB3, ATP5D, NDUFA5, NDUFB4, ATP5E, ATP5J2, UQCRC1, NDUFA6, NDUFAB1, NDUFC2, NDUFA13, NDUFA10, NDUFB1, SDHA, NDUFS6, NDUFS5, NNT, NDUFV1, NDUFV2, ATP5C1, COX6A2, ATP5L, ATP5O, ATP5A1, ATP5I, ATP5H, ATP5J</Data></Cell>
    <Cell><Data ss:Type="Number">120</Data></Cell>
    <Cell><Data ss:Type="Number">125</Data></Cell>
    <Cell><Data ss:Type="Number">12782</Data></Cell>
    <Cell><Data ss:Type="Number">23.0076</Data></Cell>
    <Cell ss:StyleID="s17"><Data ss:Type="Number">4.6908853198925403E-26</Data></Cell>
    <Cell ss:StyleID="s17"><Data ss:Type="Number">5.2120947998805997E-27</Data></Cell>
    <Cell ss:StyleID="s17"><Data ss:Type="Number">2.5957858968199199E-25</Data></Cell>
   </Row>
   <Row>
    <Cell><Data ss:Type="String">GOTERM_BP_FAT</Data></Cell>
    <Cell><Data ss:Type="String">GO:0045333~cellular respiration</Data></Cell>
    <Cell><Data ss:Type="Number">22</Data></Cell>
    <Cell><Data ss:Type="Number">17.1875</Data></Cell>
    <Cell ss:StyleID="s17"><Data ss:Type="Number">1.26834130022696E-24</Data></Cell>
    <Cell><Data ss:Type="String">NDUFB3, NDUFB4, NDUFA5, UQCRC1, NDUFA6, CYCS, CS, NDUFC2, NDUFAB1, NDUFA10, NDUFB1, PDHB, SDHA, NDUFS6, NDUFS5, NNT, NDUFV1, NDUFV2, IDH1, SUCLA2, MDH2, MDH1</Data></Cell>
    <Cell><Data ss:Type="Number">112</Data></Cell>
    <Cell><Data ss:Type="Number">97</Data></Cell>
    <Cell><Data ss:Type="Number">13528</Data></Cell>
    <Cell><Data ss:Type="Number">27.394698085419702</Data></Cell>
    <Cell ss:StyleID="s17"><Data ss:Type="Number">1.28102471322923E-21</Data></Cell>
    <Cell ss:StyleID="s17"><Data ss:Type="Number">6.4051235661461603E-22</Data></Cell>
    <Cell ss:StyleID="s17"><Data ss:Type="Number">2.0064839877888702E-21</Data></Cell>
   </Row>
   <Row>
    <Cell><Data ss:Type="String">GOTERM_BP_FAT</Data></Cell>
    <Cell><Data ss:Type="String">GO:0006119~oxidative phosphorylation</Data></Cell>
    <Cell><Data ss:Type="Number">22</Data></Cell>
    <Cell><Data ss:Type="Number">17.1875</Data></Cell>
    <Cell ss:StyleID="s17"><Data ss:Type="Number">1.6034355934339801E-24</Data></Cell>
    <Cell><Data ss:Type="String">NDUFB3, ATP5D, ATP5E, NDUFB4, NDUFA5, UQCRC1, NDUFA6, NDUFC2, NDUFAB1, NDUFA10, NDUFB1, NDUFS6, NDUFS5, NDUFV1, NDUFV2, ATP5C1, ATP5L, ATP5O, ATP5A1, ATP5I, ATP5H, ATP5J</Data></Cell>
    <Cell><Data ss:Type="Number">112</Data></Cell>
    <Cell><Data ss:Type="Number">98</Data></Cell>
    <Cell><Data ss:Type="Number">13528</Data></Cell>
    <Cell><Data ss:Type="Number">27.1151603498542</Data></Cell>
    <Cell ss:StyleID="s17"><Data ss:Type="Number">1.6194699493683201E-21</Data></Cell>
    <Cell ss:StyleID="s17"><Data ss:Type="Number">5.3982331645610803E-22</Data></Cell>
    <Cell ss:StyleID="s17"><Data ss:Type="Number">2.5365947187088601E-21</Data></Cell>
   </Row>
   <Row>
    <Cell><Data ss:Type="String">KEGG_PATHWAY</Data></Cell>
    <Cell><Data ss:Type="String">hsa00190:Oxidative phosphorylation</Data></Cell>
    <Cell><Data ss:Type="Number">28</Data></Cell>
    <Cell><Data ss:Type="Number">21.875</Data></Cell>
    <Cell ss:StyleID="s17"><Data ss:Type="Number">2.0706171268244298E-24</Data></Cell>
    <Cell><Data ss:Type="String">NDUFB3, ATP5D, ATP5E, NDUFB4, UQCRC1, NDUFAB1, COX5A, COX5B, NDUFB1, NDUFS6, NDUFS5, ATP5L, ATP5O, ATP5I, ATP5H, ATP5J, NDUFA5, ATP5J2, NDUFA6, NDUFC2, COX4I1, NDUFA10, SDHA, NDUFV1, NDUFV2, COX6A2, ATP5C1, ATP5A1</Data></Cell>
    <Cell><Data ss:Type="Number">80</Data></Cell>
    <Cell><Data ss:Type="Number">130</Data></Cell>
    <Cell><Data ss:Type="Number">5085</Data></Cell>
    <Cell><Data ss:Type="Number">13.6903846153846</Data></Cell>
    <Cell ss:StyleID="s17"><Data ss:Type="Number">1.3044887898993899E-22</Data></Cell>
    <Cell ss:StyleID="s17"><Data ss:Type="Number">1.3044887898993899E-22</Data></Cell>
    <Cell ss:StyleID="s17"><Data ss:Type="Number">2.0966129986000101E-21</Data></Cell>
   </Row>
   <Row>
    <Cell><Data ss:Type="String">KEGG_PATHWAY</Data></Cell>
    <Cell><Data ss:Type="String">hsa05012:Parkinson's disease</Data></Cell>
    <Cell><Data ss:Type="Number">27</Data></Cell>
    <Cell><Data ss:Type="Number">21.09375</Data></Cell>
    <Cell ss:StyleID="s17"><Data ss:Type="Number">3.2455747326902799E-23</Data></Cell>
    <Cell><Data ss:Type="String">NDUFB3, ATP5D, ATP5E, NDUFB4, UQCRC1, NDUFAB1, COX5A, COX5B, NDUFB1, NDUFS6, NDUFS5, ATP5O, ATP5H, ATP5J, NDUFA5, SLC25A4, NDUFA6, CYCS, NDUFC2, COX4I1, NDUFA10, SDHA, NDUFV1, NDUFV2, COX6A2, ATP5C1, ATP5A1</Data></Cell>
    <Cell><Data ss:Type="Number">80</Data></Cell>
    <Cell><Data ss:Type="Number">128</Data></Cell>
    <Cell><Data ss:Type="Number">5085</Data></Cell>
    <Cell><Data ss:Type="Number">13.40771484375</Data></Cell>
    <Cell ss:StyleID="s17"><Data ss:Type="Number">2.0447120815948701E-21</Data></Cell>
    <Cell ss:StyleID="s17"><Data ss:Type="Number">1.02235604079743E-21</Data></Cell>
    <Cell ss:StyleID="s17"><Data ss:Type="Number">3.28632178510091E-20</Data></Cell>
   </Row>
   <Row>
    <Cell><Data ss:Type="String">GOTERM_CC_FAT</Data></Cell>
    <Cell><Data ss:Type="String">GO:0070469~respiratory chain</Data></Cell>
    <Cell><Data ss:Type="Number">20</Data></Cell>
    <Cell><Data ss:Type="Number">15.625</Data></Cell>
    <Cell ss:StyleID="s17"><Data ss:Type="Number">1.05334979200184E-22</Data></Cell>
    <Cell><Data ss:Type="String">NDUFB3, NDUFB4, NDUFA5, NDUFB11, UQCRC1, NDUFA6, CYCS, NDUFC2, NDUFAB1, NDUFA13, NDUFA10, NDUFB1, NDUFA12, SDHA, NDUFS6, NDUFS5, NNT, NDUFV1, NDUFV2, COX6A2</Data></Cell>
    <Cell><Data ss:Type="Number">120</Data></Cell>
    <Cell><Data ss:Type="Number">75</Data></Cell>
    <Cell><Data ss:Type="Number">12782</Data></Cell>
    <Cell><Data ss:Type="Number">28.404444444444401</Data></Cell>
    <Cell ss:StyleID="s17"><Data ss:Type="Number">2.44377151744427E-20</Data></Cell>
    <Cell ss:StyleID="s17"><Data ss:Type="Number">2.4437715174442699E-21</Data></Cell>
    <Cell ss:StyleID="s17"><Data ss:Type="Number">1.3523049930748201E-19</Data></Cell>
   </Row>
   <Row>
    <Cell><Data ss:Type="String">GOTERM_BP_FAT</Data></Cell>
    <Cell><Data ss:Type="String">GO:0015980~energy derivation by oxidation of organic compounds</Data></Cell>
    <Cell><Data ss:Type="Number">23</Data></Cell>
    <Cell><Data ss:Type="Number">17.96875</Data></Cell>
    <Cell ss:StyleID="s17"><Data ss:Type="Number">3.1329450261359502E-22</Data></Cell>
    <Cell><Data ss:Type="String">NDUFB3, NDUFA5, NDUFB4, UQCRC1, NDUFA6, CYCS, CS, NDUFC2, NDUFAB1, NDUFA10, NDUFB1, PDHB, SDHA, ACADVL, NDUFS6, NDUFS5, NNT, NDUFV1, NDUFV2, IDH1, SUCLA2, MDH2, MDH1</Data></Cell>
    <Cell><Data ss:Type="Number">112</Data></Cell>
    <Cell><Data ss:Type="Number">144</Data></Cell>
    <Cell><Data ss:Type="Number">13528</Data></Cell>
    <Cell><Data ss:Type="Number">19.2921626984126</Data></Cell>
    <Cell ss:StyleID="s17"><Data ss:Type="Number">3.1642744763973101E-19</Data></Cell>
    <Cell ss:StyleID="s17"><Data ss:Type="Number">7.9106861909932802E-20</Data></Cell>
    <Cell ss:StyleID="s17"><Data ss:Type="Number">4.9562401133194205E-19</Data></Cell>
   </Row>
   <Row>
    <Cell><Data ss:Type="String">KEGG_PATHWAY</Data></Cell>
    <Cell><Data ss:Type="String">hsa05010:Alzheimer's disease</Data></Cell>
    <Cell><Data ss:Type="Number">28</Data></Cell>
    <Cell><Data ss:Type="Number">21.875</Data></Cell>
    <Cell ss:StyleID="s17"><Data ss:Type="Number">1.2248842826811499E-21</Data></Cell>
    <Cell><Data ss:Type="String">NDUFB3, ATP5D, ATP5E, NDUFB4, UQCRC1, NDUFAB1, COX5A, COX5B, NDUFB1, NDUFS6, NDUFS5, ATP5O, ATP5H, ATP5J, LPL, NDUFA5, NDUFA6, CYCS, NDUFC2, COX4I1, NDUFA10, SDHA, ATP2A2, NDUFV1, NDUFV2, COX6A2, ATP5C1, ATP5A1</Data></Cell>
    <Cell><Data ss:Type="Number">80</Data></Cell>
    <Cell><Data ss:Type="Number">163</Data></Cell>
    <Cell><Data ss:Type="Number">5085</Data></Cell>
    <Cell><Data ss:Type="Number">10.918711656441699</Data></Cell>
    <Cell ss:StyleID="s17"><Data ss:Type="Number">7.7167709808912605E-20</Data></Cell>
    <Cell ss:StyleID="s17"><Data ss:Type="Number">2.5722569936304201E-20</Data></Cell>
    <Cell ss:StyleID="s17"><Data ss:Type="Number">1.2402622752322499E-18</Data></Cell>
   </Row>
   <Row>
    <Cell><Data ss:Type="String">KEGG_PATHWAY</Data></Cell>
    <Cell><Data ss:Type="String">hsa05016:Huntington's disease</Data></Cell>
    <Cell><Data ss:Type="Number">28</Data></Cell>
    <Cell><Data ss:Type="Number">21.875</Data></Cell>
    <Cell ss:StyleID="s17"><Data ss:Type="Number">1.8685315470335401E-20</Data></Cell>
    <Cell><Data ss:Type="String">NDUFB3, ATP5D, ATP5E, NDUFB4, UQCRC1, NDUFAB1, COX5A, COX5B, NDUFB1, NDUFS6, NDUFS5, ATP5O, ATP5H, ATP5J, NDUFA5, SLC25A4, NDUFA6, CYCS, NDUFC2, COX4I1, NDUFA10, DCTN1, SDHA, NDUFV1, NDUFV2, COX6A2, ATP5C1, ATP5A1</Data></Cell>
    <Cell><Data ss:Type="Number">80</Data></Cell>
    <Cell><Data ss:Type="Number">180</Data></Cell>
    <Cell><Data ss:Type="Number">5085</Data></Cell>
    <Cell><Data ss:Type="Number">9.8874999999999993</Data></Cell>
    <Cell ss:StyleID="s17"><Data ss:Type="Number">1.17717487463113E-18</Data></Cell>
    <Cell ss:StyleID="s17"><Data ss:Type="Number">2.9429371865778198E-19</Data></Cell>
    <Cell ss:StyleID="s17"><Data ss:Type="Number">1.8919903052346699E-17</Data></Cell>
   </Row>
   <Row>
    <Cell><Data ss:Type="String">GOTERM_CC_FAT</Data></Cell>
    <Cell><Data ss:Type="String">GO:0031090~organelle membrane</Data></Cell>
    <Cell><Data ss:Type="Number">48</Data></Cell>
    <Cell><Data ss:Type="Number">37.5</Data></Cell>
    <Cell ss:StyleID="s17"><Data ss:Type="Number">2.0601474796555099E-20</Data></Cell>
    <Cell><Data ss:Type="String">NDUFB3, ATP5D, NDUFB4, ATP5E, UQCRC1, LMNB1, NDUFAB1, OGDH, COX5A, ACAT1, COX5B, NDUFB1, HADHA, NDUFS6, NDUFS5, CKMT2, SLC25A3, ATP5L, ATP5O, ATP5I, HADH, ATP5H, ATP5J, GPD2, NDUFA5, ACAA2, ATP5J2, NDUFB11, SLC25A4, PGAP1, NDUFA6, TMEM38A, NDUFC2, NDUFA13, COX4I1, NDUFA10, NDUFA12, SDHA, ACADVL, NNT, ATP2A2, PHB2, NDUFV1, NDUFV2, ATP5C1, COX6A2, ATP5A1, MDH2</Data></Cell>
    <Cell><Data ss:Type="Number">120</Data></Cell>
    <Cell><Data ss:Type="Number">1096</Data></Cell>
    <Cell><Data ss:Type="Number">12782</Data></Cell>
    <Cell><Data ss:Type="Number">4.6649635036496298</Data></Cell>
    <Cell ss:StyleID="s17"><Data ss:Type="Number">4.7795421528007998E-18</Data></Cell>
    <Cell ss:StyleID="s17"><Data ss:Type="Number">4.3450383207279996E-19</Data></Cell>
    <Cell ss:StyleID="s17"><Data ss:Type="Number">2.64484575243908E-17</Data></Cell>
   </Row>
   <Row>
    <Cell><Data ss:Type="String">GOTERM_BP_FAT</Data></Cell>
    <Cell><Data ss:Type="String">GO:0055114~oxidation reduction</Data></Cell>
    <Cell><Data ss:Type="Number">36</Data></Cell>
    <Cell><Data ss:Type="Number">28.125</Data></Cell>
    <Cell ss:StyleID="s17"><Data ss:Type="Number">4.4389691025780801E-20</Data></Cell>
    <Cell><Data ss:Type="String">NDUFB3, NDUFB4, UQCRC1, NDUFAB1, OGDH, COX5A, NDUFB1, HADHA, PDHB, NDUFS6, NDUFS5, IDH1, PDHA1, HADH, ETFB, GLRX, GPD2, NDUFA5, NDUFB11, ACADM, NDUFA6, CYCS, NDUFC2, NDUFA13, NDUFA10, NDUFA12, COQ6, SDHA, ACADVL, NNT, HSDL2, NDUFV1, NDUFV2, PHGDH, MDH2, MDH1</Data></Cell>
    <Cell><Data ss:Type="Number">112</Data></Cell>
    <Cell><Data ss:Type="Number">639</Data></Cell>
    <Cell><Data ss:Type="Number">13528</Data></Cell>
    <Cell><Data ss:Type="Number">6.8048289738430503</Data></Cell>
    <Cell ss:StyleID="s17"><Data ss:Type="Number">4.4833587936038601E-17</Data></Cell>
    <Cell ss:StyleID="s17"><Data ss:Type="Number">8.9667175872077304E-18</Data></Cell>
    <Cell ss:StyleID="s17"><Data ss:Type="Number">7.0223373038618702E-17</Data></Cell>
   </Row>
   <Row>
    <Cell><Data ss:Type="String">GOTERM_BP_FAT</Data></Cell>
    <Cell><Data ss:Type="String">GO:0022900~electron transport chain</Data></Cell>
    <Cell><Data ss:Type="Number">20</Data></Cell>
    <Cell><Data ss:Type="Number">15.625</Data></Cell>
    <Cell ss:StyleID="s17"><Data ss:Type="Number">4.86238360055253E-20</Data></Cell>
    <Cell><Data ss:Type="String">NDUFB3, NDUFB4, NDUFA5, NDUFB11, UQCRC1, NDUFA6, CYCS, NDUFC2, NDUFAB1, NDUFA13, NDUFA10, NDUFB1, NDUFA12, SDHA, NDUFS6, NDUFS5, NDUFV1, NDUFV2, ETFB, GLRX</Data></Cell>
    <Cell><Data ss:Type="Number">112</Data></Cell>
    <Cell><Data ss:Type="Number">114</Data></Cell>
    <Cell><Data ss:Type="Number">13528</Data></Cell>
    <Cell><Data ss:Type="Number">21.190476190476101</Data></Cell>
    <Cell ss:StyleID="s17"><Data ss:Type="Number">4.9110074365580499E-17</Data></Cell>
    <Cell ss:StyleID="s17"><Data ss:Type="Number">8.1850123942634201E-18</Data></Cell>
    <Cell ss:StyleID="s17"><Data ss:Type="Number">7.6921683739621394E-17</Data></Cell>
   </Row>
   <Row>
    <Cell><Data ss:Type="String">GOTERM_CC_FAT</Data></Cell>
    <Cell><Data ss:Type="String">GO:0005746~mitochondrial respiratory chain</Data></Cell>
    <Cell><Data ss:Type="Number">17</Data></Cell>
    <Cell><Data ss:Type="Number">13.28125</Data></Cell>
    <Cell ss:StyleID="s17"><Data ss:Type="Number">3.7038080132667799E-19</Data></Cell>
    <Cell><Data ss:Type="String">NDUFB3, NDUFB4, NDUFA5, UQCRC1, NDUFA6, NDUFC2, NDUFAB1, NDUFA13, NDUFA10, NDUFB1, SDHA, NDUFS6, NDUFS5, NNT, NDUFV1, NDUFV2, COX6A2</Data></Cell>
    <Cell><Data ss:Type="Number">120</Data></Cell>
    <Cell><Data ss:Type="Number">64</Data></Cell>
    <Cell><Data ss:Type="Number">12782</Data></Cell>
    <Cell><Data ss:Type="Number">28.293489583333301</Data></Cell>
    <Cell ss:StyleID="s17"><Data ss:Type="Number">8.5928345907789403E-17</Data></Cell>
    <Cell ss:StyleID="s17"><Data ss:Type="Number">7.1606954923157897E-18</Data></Cell>
    <Cell ss:StyleID="s17"><Data ss:Type="Number">4.7549998184482E-16</Data></Cell>
   </Row>
   <Row>
    <Cell><Data ss:Type="String">GOTERM_MF_FAT</Data></Cell>
    <Cell><Data ss:Type="String">GO:0008137~NADH dehydrogenase (ubiquinone) activity</Data></Cell>
    <Cell><Data ss:Type="Number">14</Data></Cell>
    <Cell><Data ss:Type="Number">10.9375</Data></Cell>
    <Cell ss:StyleID="s17"><Data ss:Type="Number">2.3416272579947299E-17</Data></Cell>
    <Cell><Data ss:Type="String">NDUFB3, NDUFB4, NDUFA5, NDUFA6, NDUFAB1, NDUFC2, NDUFA13, NDUFA10, NDUFA12, NDUFB1, NDUFS6, NDUFS5, NDUFV1, NDUFV2</Data></Cell>
    <Cell><Data ss:Type="Number">114</Data></Cell>
    <Cell><Data ss:Type="Number">43</Data></Cell>
    <Cell><Data ss:Type="Number">12983</Data></Cell>
    <Cell><Data ss:Type="Number">37.079151366788999</Data></Cell>
    <Cell ss:StyleID="s17"><Data ss:Type="Number">8.0317814949219393E-15</Data></Cell>
    <Cell ss:StyleID="s17"><Data ss:Type="Number">8.0317814949219393E-15</Data></Cell>
    <Cell ss:StyleID="s17"><Data ss:Type="Number">3.1929742367913801E-14</Data></Cell>
   </Row>
   <Row>
    <Cell><Data ss:Type="String">GOTERM_MF_FAT</Data></Cell>
    <Cell><Data ss:Type="String">GO:0050136~NADH dehydrogenase (quinone) activity</Data></Cell>
    <Cell><Data ss:Type="Number">14</Data></Cell>
    <Cell><Data ss:Type="Number">10.9375</Data></Cell>
    <Cell ss:StyleID="s17"><Data ss:Type="Number">2.3416272579947299E-17</Data></Cell>
    <Cell><Data ss:Type="String">NDUFB3, NDUFB4, NDUFA5, NDUFA6, NDUFAB1, NDUFC2, NDUFA13, NDUFA10, NDUFA12, NDUFB1, NDUFS6, NDUFS5, NDUFV1, NDUFV2</Data></Cell>
    <Cell><Data ss:Type="Number">114</Data></Cell>
    <Cell><Data ss:Type="Number">43</Data></Cell>
    <Cell><Data ss:Type="Number">12983</Data></Cell>
    <Cell><Data ss:Type="Number">37.079151366788999</Data></Cell>
    <Cell ss:StyleID="s17"><Data ss:Type="Number">8.0317814949219393E-15</Data></Cell>
    <Cell ss:StyleID="s17"><Data ss:Type="Number">8.0317814949219393E-15</Data></Cell>
    <Cell ss:StyleID="s17"><Data ss:Type="Number">3.1929742367913801E-14</Data></Cell>
   </Row>
   <Row>
    <Cell><Data ss:Type="String">GOTERM_MF_FAT</Data></Cell>
    <Cell><Data ss:Type="String">GO:0003954~NADH dehydrogenase activity</Data></Cell>
    <Cell><Data ss:Type="Number">14</Data></Cell>
    <Cell><Data ss:Type="Number">10.9375</Data></Cell>
    <Cell ss:StyleID="s17"><Data ss:Type="Number">2.3416272579947299E-17</Data></Cell>
    <Cell><Data ss:Type="String">NDUFB3, NDUFB4, NDUFA5, NDUFA6, NDUFAB1, NDUFC2, NDUFA13, NDUFA10, NDUFA12, NDUFB1, NDUFS6, NDUFS5, NDUFV1, NDUFV2</Data></Cell>
    <Cell><Data ss:Type="Number">114</Data></Cell>
    <Cell><Data ss:Type="Number">43</Data></Cell>
    <Cell><Data ss:Type="Number">12983</Data></Cell>
    <Cell><Data ss:Type="Number">37.079151366788999</Data></Cell>
    <Cell ss:StyleID="s17"><Data ss:Type="Number">8.0317814949219393E-15</Data></Cell>
    <Cell ss:StyleID="s17"><Data ss:Type="Number">8.0317814949219393E-15</Data></Cell>
    <Cell ss:StyleID="s17"><Data ss:Type="Number">3.1929742367913801E-14</Data></Cell>
   </Row>
   <Row>
    <Cell><Data ss:Type="String">GOTERM_MF_FAT</Data></Cell>
    <Cell><Data ss:Type="String">GO:0016655~oxidoreductase activity, acting on NADH or NADPH, quinone or similar compound as acceptor</Data></Cell>
    <Cell><Data ss:Type="Number">14</Data></Cell>
    <Cell><Data ss:Type="Number">10.9375</Data></Cell>
    <Cell ss:StyleID="s17"><Data ss:Type="Number">1.6046541753068601E-16</Data></Cell>
    <Cell><Data ss:Type="String">NDUFB3, NDUFB4, NDUFA5, NDUFA6, NDUFAB1, NDUFC2, NDUFA13, NDUFA10, NDUFA12, NDUFB1, NDUFS6, NDUFS5, NDUFV1, NDUFV2</Data></Cell>
    <Cell><Data ss:Type="Number">114</Data></Cell>
    <Cell><Data ss:Type="Number">49</Data></Cell>
    <Cell><Data ss:Type="Number">12983</Data></Cell>
    <Cell><Data ss:Type="Number">32.538847117794397</Data></Cell>
    <Cell ss:StyleID="s17"><Data ss:Type="Number">3.80806497446428E-14</Data></Cell>
    <Cell ss:StyleID="s17"><Data ss:Type="Number">1.9095836023552601E-14</Data></Cell>
    <Cell ss:StyleID="s17"><Data ss:Type="Number">1.5543122344752101E-13</Data></Cell>
   </Row>
   <Row>
    <Cell><Data ss:Type="String">GOTERM_CC_FAT</Data></Cell>
    <Cell><Data ss:Type="String">GO:0005747~mitochondrial respiratory chain complex I</Data></Cell>
    <Cell><Data ss:Type="Number">13</Data></Cell>
    <Cell><Data ss:Type="Number">10.15625</Data></Cell>
    <Cell ss:StyleID="s17"><Data ss:Type="Number">2.0631108297989201E-15</Data></Cell>
    <Cell><Data ss:Type="String">NDUFB3, NDUFS6, NDUFA5, NDUFB4, NDUFS5, NDUFV1, NDUFA6, NDUFV2, NDUFAB1, NDUFC2, NDUFA13, NDUFA10, NDUFB1</Data></Cell>
    <Cell><Data ss:Type="Number">120</Data></Cell>
    <Cell><Data ss:Type="Number">42</Data></Cell>
    <Cell><Data ss:Type="Number">12782</Data></Cell>
    <Cell><Data ss:Type="Number">32.969444444444399</Data></Cell>
    <Cell ss:StyleID="s17"><Data ss:Type="Number">4.89386309254769E-13</Data></Cell>
    <Cell ss:StyleID="s17"><Data ss:Type="Number">3.76365605347928E-14</Data></Cell>
    <Cell ss:StyleID="s17"><Data ss:Type="Number">2.7089441800853799E-12</Data></Cell>
   </Row>
   <Row>
    <Cell><Data ss:Type="String">GOTERM_CC_FAT</Data></Cell>
    <Cell><Data ss:Type="String">GO:0030964~NADH dehydrogenase complex</Data></Cell>
    <Cell><Data ss:Type="Number">13</Data></Cell>
    <Cell><Data ss:Type="Number">10.15625</Data></Cell>
    <Cell ss:StyleID="s17"><Data ss:Type="Number">2.0631108297989201E-15</Data></Cell>
    <Cell><Data ss:Type="String">NDUFB3, NDUFS6, NDUFA5, NDUFB4, NDUFS5, NDUFV1, NDUFA6, NDUFV2, NDUFAB1, NDUFC2, NDUFA13, NDUFA10, NDUFB1</Data></Cell>
    <Cell><Data ss:Type="Number">120</Data></Cell>
    <Cell><Data ss:Type="Number">42</Data></Cell>
    <Cell><Data ss:Type="Number">12782</Data></Cell>
    <Cell><Data ss:Type="Number">32.969444444444399</Data></Cell>
    <Cell ss:StyleID="s17"><Data ss:Type="Number">4.89386309254769E-13</Data></Cell>
    <Cell ss:StyleID="s17"><Data ss:Type="Number">3.76365605347928E-14</Data></Cell>
    <Cell ss:StyleID="s17"><Data ss:Type="Number">2.7089441800853799E-12</Data></Cell>
   </Row>
   <Row>
    <Cell><Data ss:Type="String">GOTERM_CC_FAT</Data></Cell>
    <Cell><Data ss:Type="String">GO:0045271~respiratory chain complex I</Data></Cell>
    <Cell><Data ss:Type="Number">13</Data></Cell>
    <Cell><Data ss:Type="Number">10.15625</Data></Cell>
    <Cell ss:StyleID="s17"><Data ss:Type="Number">2.0631108297989201E-15</Data></Cell>
    <Cell><Data ss:Type="String">NDUFB3, NDUFS6, NDUFA5, NDUFB4, NDUFS5, NDUFV1, NDUFA6, NDUFV2, NDUFAB1, NDUFC2, NDUFA13, NDUFA10, NDUFB1</Data></Cell>
    <Cell><Data ss:Type="Number">120</Data></Cell>
    <Cell><Data ss:Type="Number">42</Data></Cell>
    <Cell><Data ss:Type="Number">12782</Data></Cell>
    <Cell><Data ss:Type="Number">32.969444444444399</Data></Cell>
    <Cell ss:StyleID="s17"><Data ss:Type="Number">4.89386309254769E-13</Data></Cell>
    <Cell ss:StyleID="s17"><Data ss:Type="Number">3.76365605347928E-14</Data></Cell>
    <Cell ss:StyleID="s17"><Data ss:Type="Number">2.7089441800853799E-12</Data></Cell>
   </Row>
   <Row>
    <Cell><Data ss:Type="String">GOTERM_BP_FAT</Data></Cell>
    <Cell><Data ss:Type="String">GO:0022904~respiratory electron transport chain</Data></Cell>
    <Cell><Data ss:Type="Number">14</Data></Cell>
    <Cell><Data ss:Type="Number">10.9375</Data></Cell>
    <Cell ss:StyleID="s17"><Data ss:Type="Number">3.4632973730827199E-15</Data></Cell>
    <Cell><Data ss:Type="String">NDUFB3, NDUFB4, NDUFA5, UQCRC1, NDUFA6, NDUFC2, NDUFAB1, NDUFA10, NDUFB1, SDHA, NDUFS6, NDUFS5, NDUFV1, NDUFV2</Data></Cell>
    <Cell><Data ss:Type="Number">112</Data></Cell>
    <Cell><Data ss:Type="Number">64</Data></Cell>
    <Cell><Data ss:Type="Number">13528</Data></Cell>
    <Cell><Data ss:Type="Number">26.421874999999901</Data></Cell>
    <Cell ss:StyleID="s17"><Data ss:Type="Number">3.4761082901013599E-12</Data></Cell>
    <Cell ss:StyleID="s17"><Data ss:Type="Number">4.9660275891483202E-13</Data></Cell>
    <Cell ss:StyleID="s17"><Data ss:Type="Number">5.4400928206632598E-12</Data></Cell>
   </Row>
   <Row>
    <Cell><Data ss:Type="String">GOTERM_MF_FAT</Data></Cell>
    <Cell><Data ss:Type="String">GO:0016651~oxidoreductase activity, acting on NADH or NADPH</Data></Cell>
    <Cell><Data ss:Type="Number">15</Data></Cell>
    <Cell><Data ss:Type="Number">11.71875</Data></Cell>
    <Cell ss:StyleID="s17"><Data ss:Type="Number">1.00266094885621E-14</Data></Cell>
    <Cell><Data ss:Type="String">NDUFB3, NDUFB4, NDUFA5, NDUFA6, NDUFC2, NDUFAB1, NDUFA13, NDUFA10, NDUFB1, NDUFA12, NDUFS6, NDUFS5, NNT, NDUFV1, NDUFV2</Data></Cell>
    <Cell><Data ss:Type="Number">114</Data></Cell>
    <Cell><Data ss:Type="Number">83</Data></Cell>
    <Cell><Data ss:Type="Number">12983</Data></Cell>
    <Cell><Data ss:Type="Number">20.581800887761499</Data></Cell>
    <Cell ss:StyleID="s17"><Data ss:Type="Number">3.4272584770178502E-12</Data></Cell>
    <Cell ss:StyleID="s17"><Data ss:Type="Number">1.14241949233928E-12</Data></Cell>
    <Cell ss:StyleID="s17"><Data ss:Type="Number">1.36224365121506E-11</Data></Cell>
   </Row>
   <Row>
    <Cell><Data ss:Type="String">GOTERM_BP_FAT</Data></Cell>
    <Cell><Data ss:Type="String">GO:0042775~mitochondrial ATP synthesis coupled electron transport</Data></Cell>
    <Cell><Data ss:Type="Number">13</Data></Cell>
    <Cell><Data ss:Type="Number">10.15625</Data></Cell>
    <Cell ss:StyleID="s17"><Data ss:Type="Number">2.0962119053164501E-14</Data></Cell>
    <Cell><Data ss:Type="String">NDUFB3, NDUFB4, NDUFA5, UQCRC1, NDUFA6, NDUFAB1, NDUFC2, NDUFA10, NDUFB1, NDUFS6, NDUFS5, NDUFV1, NDUFV2</Data></Cell>
    <Cell><Data ss:Type="Number">112</Data></Cell>
    <Cell><Data ss:Type="Number">56</Data></Cell>
    <Cell><Data ss:Type="Number">13528</Data></Cell>
    <Cell><Data ss:Type="Number">28.0395408163265</Data></Cell>
    <Cell ss:StyleID="s17"><Data ss:Type="Number">2.11930473170696E-11</Data></Cell>
    <Cell ss:StyleID="s17"><Data ss:Type="Number">2.64910315905808E-12</Data></Cell>
    <Cell ss:StyleID="s17"><Data ss:Type="Number">3.3195668436292103E-11</Data></Cell>
   </Row>
   <Row>
    <Cell><Data ss:Type="String">GOTERM_BP_FAT</Data></Cell>
    <Cell><Data ss:Type="String">GO:0042773~ATP synthesis coupled electron transport</Data></Cell>
    <Cell><Data ss:Type="Number">13</Data></Cell>
    <Cell><Data ss:Type="Number">10.15625</Data></Cell>
    <Cell ss:StyleID="s17"><Data ss:Type="Number">2.0962119053164501E-14</Data></Cell>
    <Cell><Data ss:Type="String">NDUFB3, NDUFB4, NDUFA5, UQCRC1, NDUFA6, NDUFAB1, NDUFC2, NDUFA10, NDUFB1, NDUFS6, NDUFS5, NDUFV1, NDUFV2</Data></Cell>
    <Cell><Data ss:Type="Number">112</Data></Cell>
    <Cell><Data ss:Type="Number">56</Data></Cell>
    <Cell><Data ss:Type="Number">13528</Data></Cell>
    <Cell><Data ss:Type="Number">28.0395408163265</Data></Cell>
    <Cell ss:StyleID="s17"><Data ss:Type="Number">2.11930473170696E-11</Data></Cell>
    <Cell ss:StyleID="s17"><Data ss:Type="Number">2.64910315905808E-12</Data></Cell>
    <Cell ss:StyleID="s17"><Data ss:Type="Number">3.3195668436292103E-11</Data></Cell>
   </Row>
   <Row>
    <Cell><Data ss:Type="String">GOTERM_BP_FAT</Data></Cell>
    <Cell><Data ss:Type="String">GO:0006120~mitochondrial electron transport, NADH to ubiquinone</Data></Cell>
    <Cell><Data ss:Type="Number">12</Data></Cell>
    <Cell><Data ss:Type="Number">9.375</Data></Cell>
    <Cell ss:StyleID="s17"><Data ss:Type="Number">2.3663492983589301E-14</Data></Cell>
    <Cell><Data ss:Type="String">NDUFB3, NDUFS6, NDUFA5, NDUFB4, NDUFS5, NDUFV1, NDUFA6, NDUFV2, NDUFAB1, NDUFC2, NDUFA10, NDUFB1</Data></Cell>
    <Cell><Data ss:Type="Number">112</Data></Cell>
    <Cell><Data ss:Type="Number">42</Data></Cell>
    <Cell><Data ss:Type="Number">13528</Data></Cell>
    <Cell><Data ss:Type="Number">34.510204081632601</Data></Cell>
    <Cell ss:StyleID="s17"><Data ss:Type="Number">2.3884227928760899E-11</Data></Cell>
    <Cell ss:StyleID="s17"><Data ss:Type="Number">2.6537660957615101E-12</Data></Cell>
    <Cell ss:StyleID="s17"><Data ss:Type="Number">3.7414515929867698E-11</Data></Cell>
   </Row>
   <Row>
    <Cell><Data ss:Type="String">GOTERM_BP_FAT</Data></Cell>
    <Cell><Data ss:Type="String">GO:0016310~phosphorylation</Data></Cell>
    <Cell><Data ss:Type="Number">24</Data></Cell>
    <Cell><Data ss:Type="Number">18.75</Data></Cell>
    <Cell ss:StyleID="s17"><Data ss:Type="Number">1.05812435781081E-7</Data></Cell>
    <Cell><Data ss:Type="String">NDUFB3, ATP5D, ATP5E, NDUFA5, NDUFB4, UQCRC1, NDUFA6, NDUFC2, NDUFAB1, TTN, NDUFA10, NDUFB1, NDUFS6, NDUFS5, SPEG, NDUFV1, NDUFV2, ATP5C1, ATP5L, ATP5O, ATP5A1, ATP5I, ATP5H, ATP5J</Data></Cell>
    <Cell><Data ss:Type="Number">112</Data></Cell>
    <Cell><Data ss:Type="Number">800</Data></Cell>
    <Cell><Data ss:Type="Number">13528</Data></Cell>
    <Cell><Data ss:Type="Number">3.6235714285714198</Data></Cell>
    <Cell ss:StyleID="s17"><Data ss:Type="Number">1.06864855370036E-4</Data></Cell>
    <Cell ss:StyleID="s17"><Data ss:Type="Number">3.2384967507681402E-6</Data></Cell>
    <Cell ss:StyleID="s17"><Data ss:Type="Number">1.67392476824179E-4</Data></Cell>
   </Row>
   <Row>
    <Cell><Data ss:Type="String">GOTERM_BP_FAT</Data></Cell>
    <Cell><Data ss:Type="String">GO:0006796~phosphate metabolic process</Data></Cell>
    <Cell><Data ss:Type="Number">25</Data></Cell>
    <Cell><Data ss:Type="Number">19.53125</Data></Cell>
    <Cell ss:StyleID="s17"><Data ss:Type="Number">8.8746033273037901E-7</Data></Cell>
    <Cell><Data ss:Type="String">NDUFB3, ATP5D, GPD2, ATP5E, NDUFA5, NDUFB4, UQCRC1, NDUFA6, NDUFC2, NDUFAB1, TTN, NDUFA10, NDUFB1, NDUFS6, NDUFS5, SPEG, NDUFV1, NDUFV2, ATP5C1, ATP5L, ATP5O, ATP5A1, ATP5I, ATP5H, ATP5J</Data></Cell>
    <Cell><Data ss:Type="Number">112</Data></Cell>
    <Cell><Data ss:Type="Number">973</Data></Cell>
    <Cell><Data ss:Type="Number">13528</Data></Cell>
    <Cell><Data ss:Type="Number">3.1034356188518499</Data></Cell>
    <Cell ss:StyleID="s17"><Data ss:Type="Number">8.9593374531537996E-4</Data></Cell>
    <Cell ss:StyleID="s17"><Data ss:Type="Number">2.4897893759923102E-5</Data></Cell>
    <Cell><Data ss:Type="Number">1.4039306593383E-3</Data></Cell>
   </Row>
   <Row>
    <Cell><Data ss:Type="String">GOTERM_BP_FAT</Data></Cell>
    <Cell><Data ss:Type="String">GO:0006793~phosphorus metabolic process</Data></Cell>
    <Cell><Data ss:Type="Number">25</Data></Cell>
    <Cell><Data ss:Type="Number">19.53125</Data></Cell>
    <Cell ss:StyleID="s17"><Data ss:Type="Number">8.8746033273037901E-7</Data></Cell>
    <Cell><Data ss:Type="String">NDUFB3, ATP5D, GPD2, ATP5E, NDUFA5, NDUFB4, UQCRC1, NDUFA6, NDUFC2, NDUFAB1, TTN, NDUFA10, NDUFB1, NDUFS6, NDUFS5, SPEG, NDUFV1, NDUFV2, ATP5C1, ATP5L, ATP5O, ATP5A1, ATP5I, ATP5H, ATP5J</Data></Cell>
    <Cell><Data ss:Type="Number">112</Data></Cell>
    <Cell><Data ss:Type="Number">973</Data></Cell>
    <Cell><Data ss:Type="Number">13528</Data></Cell>
    <Cell><Data ss:Type="Number">3.1034356188518499</Data></Cell>
    <Cell ss:StyleID="s17"><Data ss:Type="Number">8.9593374531537996E-4</Data></Cell>
    <Cell ss:StyleID="s17"><Data ss:Type="Number">2.4897893759923102E-5</Data></Cell>
    <Cell><Data ss:Type="Number">1.4039306593383E-3</Data></Cell>
   </Row>
   <Row ss:Index="42">
    <Cell><Data ss:Type="String">Annotation Cluster 2</Data></Cell>
    <Cell><Data ss:Type="String">Enrichment Score: 7.087829049853414</Data></Cell>
   </Row>
   <Row>
    <Cell><Data ss:Type="String">Category</Data></Cell>
    <Cell><Data ss:Type="String">Term</Data></Cell>
    <Cell><Data ss:Type="String">Count</Data></Cell>
    <Cell><Data ss:Type="String">%</Data></Cell>
    <Cell><Data ss:Type="String">PValue</Data></Cell>
    <Cell><Data ss:Type="String">Genes</Data></Cell>
    <Cell><Data ss:Type="String">List Total</Data></Cell>
    <Cell><Data ss:Type="String">Pop Hits</Data></Cell>
    <Cell><Data ss:Type="String">Pop Total</Data></Cell>
    <Cell><Data ss:Type="String">Fold Enrichment</Data></Cell>
    <Cell><Data ss:Type="String">Bonferroni</Data></Cell>
    <Cell><Data ss:Type="String">Benjamini</Data></Cell>
    <Cell><Data ss:Type="String">FDR</Data></Cell>
   </Row>
   <Row>
    <Cell><Data ss:Type="String">GOTERM_MF_FAT</Data></Cell>
    <Cell><Data ss:Type="String">GO:0050662~coenzyme binding</Data></Cell>
    <Cell><Data ss:Type="Number">14</Data></Cell>
    <Cell><Data ss:Type="Number">10.9375</Data></Cell>
    <Cell ss:StyleID="s17"><Data ss:Type="Number">5.5655799989727601E-9</Data></Cell>
    <Cell><Data ss:Type="String">ACADM, OGDH, PECI, HADHA, COQ6, SDHA, ACADVL, NNT, NDUFV1, NDUFV2, PHGDH, IDH1, HADH, MDH1</Data></Cell>
    <Cell><Data ss:Type="Number">114</Data></Cell>
    <Cell><Data ss:Type="Number">181</Data></Cell>
    <Cell><Data ss:Type="Number">12983</Data></Cell>
    <Cell><Data ss:Type="Number">8.8088591644857992</Data></Cell>
    <Cell ss:StyleID="s17"><Data ss:Type="Number">1.9089921221571101E-6</Data></Cell>
    <Cell ss:StyleID="s17"><Data ss:Type="Number">2.7271338343126598E-7</Data></Cell>
    <Cell ss:StyleID="s17"><Data ss:Type="Number">7.5890613460138897E-6</Data></Cell>
   </Row>
   <Row>
    <Cell><Data ss:Type="String">GOTERM_MF_FAT</Data></Cell>
    <Cell><Data ss:Type="String">GO:0048037~cofactor binding</Data></Cell>
    <Cell><Data ss:Type="Number">15</Data></Cell>
    <Cell><Data ss:Type="Number">11.71875</Data></Cell>
    <Cell ss:StyleID="s17"><Data ss:Type="Number">3.2067091444063697E-8</Data></Cell>
    <Cell><Data ss:Type="String">ACADM, NDUFAB1, OGDH, PECI, HADHA, COQ6, SDHA, ACADVL, NNT, NDUFV1, NDUFV2, PHGDH, IDH1, HADH, MDH1</Data></Cell>
    <Cell><Data ss:Type="Number">114</Data></Cell>
    <Cell><Data ss:Type="Number">249</Data></Cell>
    <Cell><Data ss:Type="Number">12983</Data></Cell>
    <Cell><Data ss:Type="Number">6.8606002959205199</Data></Cell>
    <Cell ss:StyleID="s17"><Data ss:Type="Number">1.0998952046814499E-5</Data></Cell>
    <Cell ss:StyleID="s17"><Data ss:Type="Number">1.37487562179572E-6</Data></Cell>
    <Cell ss:StyleID="s17"><Data ss:Type="Number">4.3725736309507803E-5</Data></Cell>
   </Row>
   <Row>
    <Cell><Data ss:Type="String">GOTERM_MF_FAT</Data></Cell>
    <Cell><Data ss:Type="String">GO:0051287~NAD or NADH binding</Data></Cell>
    <Cell><Data ss:Type="Number">7</Data></Cell>
    <Cell><Data ss:Type="Number">5.46875</Data></Cell>
    <Cell ss:StyleID="s17"><Data ss:Type="Number">3.0545191382008098E-6</Data></Cell>
    <Cell><Data ss:Type="String">NNT, NDUFV1, NDUFV2, PHGDH, IDH1, HADHA, MDH1</Data></Cell>
    <Cell><Data ss:Type="Number">114</Data></Cell>
    <Cell><Data ss:Type="Number">47</Data></Cell>
    <Cell><Data ss:Type="Number">12983</Data></Cell>
    <Cell><Data ss:Type="Number">16.961739455020499</Data></Cell>
    <Cell><Data ss:Type="Number">1.04715301674285E-3</Data></Cell>
    <Cell ss:StyleID="s17"><Data ss:Type="Number">8.05891882483811E-5</Data></Cell>
    <Cell><Data ss:Type="Number">4.1649723155012799E-3</Data></Cell>
   </Row>
   <Row ss:Index="48">
    <Cell><Data ss:Type="String">Annotation Cluster 3</Data></Cell>
    <Cell><Data ss:Type="String">Enrichment Score: 6.450890936066418</Data></Cell>
   </Row>
   <Row>
    <Cell><Data ss:Type="String">Category</Data></Cell>
    <Cell><Data ss:Type="String">Term</Data></Cell>
    <Cell><Data ss:Type="String">Count</Data></Cell>
    <Cell><Data ss:Type="String">%</Data></Cell>
    <Cell><Data ss:Type="String">PValue</Data></Cell>
    <Cell><Data ss:Type="String">Genes</Data></Cell>
    <Cell><Data ss:Type="String">List Total</Data></Cell>
    <Cell><Data ss:Type="String">Pop Hits</Data></Cell>
    <Cell><Data ss:Type="String">Pop Total</Data></Cell>
    <Cell><Data ss:Type="String">Fold Enrichment</Data></Cell>
    <Cell><Data ss:Type="String">Bonferroni</Data></Cell>
    <Cell><Data ss:Type="String">Benjamini</Data></Cell>
    <Cell><Data ss:Type="String">FDR</Data></Cell>
   </Row>
   <Row>
    <Cell><Data ss:Type="String">GOTERM_CC_FAT</Data></Cell>
    <Cell><Data ss:Type="String">GO:0031980~mitochondrial lumen</Data></Cell>
    <Cell><Data ss:Type="Number">20</Data></Cell>
    <Cell><Data ss:Type="Number">15.625</Data></Cell>
    <Cell ss:StyleID="s17"><Data ss:Type="Number">2.6353250425823302E-13</Data></Cell>
    <Cell><Data ss:Type="String">ATP5D, ATP5E, ACADM, CYCS, CS, NDUFAB1, OGDH, NDUFA10, AK3L1, ACAT1, PDHB, HADHA, ACADVL, ATP5C1, HSPE1, PDHA1, ATP5A1, HADH, ETFB, MDH2</Data></Cell>
    <Cell><Data ss:Type="Number">120</Data></Cell>
    <Cell><Data ss:Type="Number">227</Data></Cell>
    <Cell><Data ss:Type="Number">12782</Data></Cell>
    <Cell><Data ss:Type="Number">9.3847283406754691</Data></Cell>
    <Cell ss:StyleID="s17"><Data ss:Type="Number">6.1147531482674796E-11</Data></Cell>
    <Cell ss:StyleID="s17"><Data ss:Type="Number">3.8217207176671699E-12</Data></Cell>
    <Cell ss:StyleID="s17"><Data ss:Type="Number">3.38373773445255E-10</Data></Cell>
   </Row>
   <Row>
    <Cell><Data ss:Type="String">GOTERM_CC_FAT</Data></Cell>
    <Cell><Data ss:Type="String">GO:0005759~mitochondrial matrix</Data></Cell>
    <Cell><Data ss:Type="Number">20</Data></Cell>
    <Cell><Data ss:Type="Number">15.625</Data></Cell>
    <Cell ss:StyleID="s17"><Data ss:Type="Number">2.6353250425823302E-13</Data></Cell>
    <Cell><Data ss:Type="String">ATP5D, ATP5E, ACADM, CYCS, CS, NDUFAB1, OGDH, NDUFA10, AK3L1, ACAT1, PDHB, HADHA, ACADVL, ATP5C1, HSPE1, PDHA1, ATP5A1, HADH, ETFB, MDH2</Data></Cell>
    <Cell><Data ss:Type="Number">120</Data></Cell>
    <Cell><Data ss:Type="Number">227</Data></Cell>
    <Cell><Data ss:Type="Number">12782</Data></Cell>
    <Cell><Data ss:Type="Number">9.3847283406754691</Data></Cell>
    <Cell ss:StyleID="s17"><Data ss:Type="Number">6.1147531482674796E-11</Data></Cell>
    <Cell ss:StyleID="s17"><Data ss:Type="Number">3.8217207176671699E-12</Data></Cell>
    <Cell ss:StyleID="s17"><Data ss:Type="Number">3.38373773445255E-10</Data></Cell>
   </Row>
   <Row>
    <Cell><Data ss:Type="String">GOTERM_CC_FAT</Data></Cell>
    <Cell><Data ss:Type="String">GO:0070013~intracellular organelle lumen</Data></Cell>
    <Cell><Data ss:Type="Number">29</Data></Cell>
    <Cell><Data ss:Type="Number">22.65625</Data></Cell>
    <Cell><Data ss:Type="Number">3.1667358160248102E-3</Data></Cell>
    <Cell><Data ss:Type="String">ATP5D, ATP5E, LMNB1, NDUFAB1, OGDH, ACAT1, AK3L1, HADHA, PDHB, APOA4, APOA1, ERAP1, HSPE1, PDHA1, HADH, ETFB, ACADM, PSAP, CYCS, CS, NDUFA13, ACTN2, NDUFA10, PECI, ACADVL, TAF10, ATP5C1, ATP5A1, MDH2</Data></Cell>
    <Cell><Data ss:Type="Number">120</Data></Cell>
    <Cell><Data ss:Type="Number">1779</Data></Cell>
    <Cell><Data ss:Type="Number">12782</Data></Cell>
    <Cell><Data ss:Type="Number">1.73635937792767</Data></Cell>
    <Cell><Data ss:Type="Number">0.52090120203596701</Data></Cell>
    <Cell><Data ss:Type="Number">2.2732887779766599E-2</Data></Cell>
    <Cell><Data ss:Type="Number">3.9901599509909702</Data></Cell>
   </Row>
   <Row>
    <Cell><Data ss:Type="String">GOTERM_CC_FAT</Data></Cell>
    <Cell><Data ss:Type="String">GO:0043233~organelle lumen</Data></Cell>
    <Cell><Data ss:Type="Number">29</Data></Cell>
    <Cell><Data ss:Type="Number">22.65625</Data></Cell>
    <Cell><Data ss:Type="Number">4.3871436547426304E-3</Data></Cell>
    <Cell><Data ss:Type="String">ATP5D, ATP5E, LMNB1, NDUFAB1, OGDH, ACAT1, AK3L1, HADHA, PDHB, APOA4, APOA1, ERAP1, HSPE1, PDHA1, HADH, ETFB, ACADM, PSAP, CYCS, CS, NDUFA13, ACTN2, NDUFA10, PECI, ACADVL, TAF10, ATP5C1, ATP5A1, MDH2</Data></Cell>
    <Cell><Data ss:Type="Number">120</Data></Cell>
    <Cell><Data ss:Type="Number">1820</Data></Cell>
    <Cell><Data ss:Type="Number">12782</Data></Cell>
    <Cell><Data ss:Type="Number">1.69724358974358</Data></Cell>
    <Cell><Data ss:Type="Number">0.63942544543677404</Data></Cell>
    <Cell><Data ss:Type="Number">2.9556080097409398E-2</Data></Cell>
    <Cell><Data ss:Type="Number">5.4883109948503899</Data></Cell>
   </Row>
   <Row>
    <Cell><Data ss:Type="String">GOTERM_CC_FAT</Data></Cell>
    <Cell><Data ss:Type="String">GO:0031974~membrane-enclosed lumen</Data></Cell>
    <Cell><Data ss:Type="Number">29</Data></Cell>
    <Cell><Data ss:Type="Number">22.65625</Data></Cell>
    <Cell><Data ss:Type="Number">5.7687703751943698E-3</Data></Cell>
    <Cell><Data ss:Type="String">ATP5D, ATP5E, LMNB1, NDUFAB1, OGDH, ACAT1, AK3L1, HADHA, PDHB, APOA4, APOA1, ERAP1, HSPE1, PDHA1, HADH, ETFB, ACADM, PSAP, CYCS, CS, NDUFA13, ACTN2, NDUFA10, PECI, ACADVL, TAF10, ATP5C1, ATP5A1, MDH2</Data></Cell>
    <Cell><Data ss:Type="Number">120</Data></Cell>
    <Cell><Data ss:Type="Number">1856</Data></Cell>
    <Cell><Data ss:Type="Number">12782</Data></Cell>
    <Cell><Data ss:Type="Number">1.66432291666666</Data></Cell>
    <Cell><Data ss:Type="Number">0.73873758841366599</Data></Cell>
    <Cell><Data ss:Type="Number">3.6597669534469898E-2</Data></Cell>
    <Cell><Data ss:Type="Number">7.1583389577311403</Data></Cell>
   </Row>
   <Row ss:Index="56">
    <Cell><Data ss:Type="String">Annotation Cluster 4</Data></Cell>
    <Cell><Data ss:Type="String">Enrichment Score: 6.197613614804748</Data></Cell>
   </Row>
   <Row>
    <Cell><Data ss:Type="String">Category</Data></Cell>
    <Cell><Data ss:Type="String">Term</Data></Cell>
    <Cell><Data ss:Type="String">Count</Data></Cell>
    <Cell><Data ss:Type="String">%</Data></Cell>
    <Cell><Data ss:Type="String">PValue</Data></Cell>
    <Cell><Data ss:Type="String">Genes</Data></Cell>
    <Cell><Data ss:Type="String">List Total</Data></Cell>
    <Cell><Data ss:Type="String">Pop Hits</Data></Cell>
    <Cell><Data ss:Type="String">Pop Total</Data></Cell>
    <Cell><Data ss:Type="String">Fold Enrichment</Data></Cell>
    <Cell><Data ss:Type="String">Bonferroni</Data></Cell>
    <Cell><Data ss:Type="String">Benjamini</Data></Cell>
    <Cell><Data ss:Type="String">FDR</Data></Cell>
   </Row>
   <Row>
    <Cell><Data ss:Type="String">GOTERM_MF_FAT</Data></Cell>
    <Cell><Data ss:Type="String">GO:0015078~hydrogen ion transmembrane transporter activity</Data></Cell>
    <Cell><Data ss:Type="Number">15</Data></Cell>
    <Cell><Data ss:Type="Number">11.71875</Data></Cell>
    <Cell ss:StyleID="s17"><Data ss:Type="Number">3.2609643053708901E-14</Data></Cell>
    <Cell><Data ss:Type="String">ATP5D, ATP5E, UQCRC1, COX4I1, COX5A, COX5B, NNT, ATP5C1, COX6A2, ATP5L, ATP5O, ATP5A1, ATP5I, ATP5H, ATP5J</Data></Cell>
    <Cell><Data ss:Type="Number">114</Data></Cell>
    <Cell><Data ss:Type="Number">90</Data></Cell>
    <Cell><Data ss:Type="Number">12983</Data></Cell>
    <Cell><Data ss:Type="Number">18.980994152046701</Data></Cell>
    <Cell ss:StyleID="s17"><Data ss:Type="Number">1.1195711024925E-11</Data></Cell>
    <Cell ss:StyleID="s17"><Data ss:Type="Number">2.7988722450800099E-12</Data></Cell>
    <Cell ss:StyleID="s17"><Data ss:Type="Number">4.45088410572225E-11</Data></Cell>
   </Row>
   <Row>
    <Cell><Data ss:Type="String">GOTERM_CC_FAT</Data></Cell>
    <Cell><Data ss:Type="String">GO:0005753~mitochondrial proton-transporting ATP synthase complex</Data></Cell>
    <Cell><Data ss:Type="Number">10</Data></Cell>
    <Cell><Data ss:Type="Number">7.8125</Data></Cell>
    <Cell ss:StyleID="s17"><Data ss:Type="Number">3.3076279411615097E-14</Data></Cell>
    <Cell><Data ss:Type="String">ATP5D, ATP5E, ATP5J2, ATP5C1, ATP5L, ATP5O, ATP5A1, ATP5I, ATP5H, ATP5J</Data></Cell>
    <Cell><Data ss:Type="Number">120</Data></Cell>
    <Cell><Data ss:Type="Number">19</Data></Cell>
    <Cell><Data ss:Type="Number">12782</Data></Cell>
    <Cell><Data ss:Type="Number">56.061403508771903</Data></Cell>
    <Cell ss:StyleID="s17"><Data ss:Type="Number">7.6756379030484806E-12</Data></Cell>
    <Cell ss:StyleID="s17"><Data ss:Type="Number">5.48228129559902E-13</Data></Cell>
    <Cell ss:StyleID="s17"><Data ss:Type="Number">4.2477132922158399E-11</Data></Cell>
   </Row>
   <Row>
    <Cell><Data ss:Type="String">GOTERM_CC_FAT</Data></Cell>
    <Cell><Data ss:Type="String">GO:0045259~proton-transporting ATP synthase complex</Data></Cell>
    <Cell><Data ss:Type="Number">10</Data></Cell>
    <Cell><Data ss:Type="Number">7.8125</Data></Cell>
    <Cell ss:StyleID="s17"><Data ss:Type="Number">1.03505005478726E-13</Data></Cell>
    <Cell><Data ss:Type="String">ATP5D, ATP5E, ATP5J2, ATP5C1, ATP5L, ATP5O, ATP5A1, ATP5I, ATP5H, ATP5J</Data></Cell>
    <Cell><Data ss:Type="Number">120</Data></Cell>
    <Cell><Data ss:Type="Number">21</Data></Cell>
    <Cell><Data ss:Type="Number">12782</Data></Cell>
    <Cell><Data ss:Type="Number">50.7222222222222</Data></Cell>
    <Cell ss:StyleID="s17"><Data ss:Type="Number">2.4005686327654901E-11</Data></Cell>
    <Cell ss:StyleID="s17"><Data ss:Type="Number">1.6003864899971599E-12</Data></Cell>
    <Cell ss:StyleID="s17"><Data ss:Type="Number">1.32838184896399E-10</Data></Cell>
   </Row>
   <Row>
    <Cell><Data ss:Type="String">GOTERM_MF_FAT</Data></Cell>
    <Cell><Data ss:Type="String">GO:0015077~monovalent inorganic cation transmembrane transporter activity</Data></Cell>
    <Cell><Data ss:Type="Number">15</Data></Cell>
    <Cell><Data ss:Type="Number">11.71875</Data></Cell>
    <Cell ss:StyleID="s17"><Data ss:Type="Number">2.5986271275316898E-13</Data></Cell>
    <Cell><Data ss:Type="String">ATP5D, ATP5E, UQCRC1, COX4I1, COX5A, COX5B, NNT, ATP5C1, COX6A2, ATP5L, ATP5O, ATP5A1, ATP5I, ATP5H, ATP5J</Data></Cell>
    <Cell><Data ss:Type="Number">114</Data></Cell>
    <Cell><Data ss:Type="Number">104</Data></Cell>
    <Cell><Data ss:Type="Number">12983</Data></Cell>
    <Cell><Data ss:Type="Number">16.425860323886599</Data></Cell>
    <Cell ss:StyleID="s17"><Data ss:Type="Number">8.9146801052208905E-11</Data></Cell>
    <Cell ss:StyleID="s17"><Data ss:Type="Number">1.7829404619362699E-11</Data></Cell>
    <Cell ss:StyleID="s17"><Data ss:Type="Number">3.5439429169059601E-10</Data></Cell>
   </Row>
   <Row>
    <Cell><Data ss:Type="String">GOTERM_MF_FAT</Data></Cell>
    <Cell><Data ss:Type="String">GO:0022890~inorganic cation transmembrane transporter activity</Data></Cell>
    <Cell><Data ss:Type="Number">16</Data></Cell>
    <Cell><Data ss:Type="Number">12.5</Data></Cell>
    <Cell ss:StyleID="s17"><Data ss:Type="Number">3.24997701535518E-12</Data></Cell>
    <Cell><Data ss:Type="String">ATP5D, ATP5E, UQCRC1, COX4I1, COX5A, COX5B, NNT, ATP2A2, ATP5C1, COX6A2, ATP5L, ATP5O, ATP5A1, ATP5I, ATP5H, ATP5J</Data></Cell>
    <Cell><Data ss:Type="Number">114</Data></Cell>
    <Cell><Data ss:Type="Number">151</Data></Cell>
    <Cell><Data ss:Type="Number">12983</Data></Cell>
    <Cell><Data ss:Type="Number">12.0673870105727</Data></Cell>
    <Cell ss:StyleID="s17"><Data ss:Type="Number">1.1147348599749301E-9</Data></Cell>
    <Cell ss:StyleID="s17"><Data ss:Type="Number">1.8578916183287199E-10</Data></Cell>
    <Cell ss:StyleID="s17"><Data ss:Type="Number">4.4315440206332799E-9</Data></Cell>
   </Row>
   <Row>
    <Cell><Data ss:Type="String">GOTERM_BP_FAT</Data></Cell>
    <Cell><Data ss:Type="String">GO:0015992~proton transport</Data></Cell>
    <Cell><Data ss:Type="Number">11</Data></Cell>
    <Cell><Data ss:Type="Number">8.59375</Data></Cell>
    <Cell ss:StyleID="s17"><Data ss:Type="Number">5.8227634609654994E-11</Data></Cell>
    <Cell><Data ss:Type="String">ATP5D, ATP5E, ATP5J2, NNT, ATP5C1, ATP5L, ATP5O, ATP5A1, ATP5I, ATP5H, ATP5J</Data></Cell>
    <Cell><Data ss:Type="Number">112</Data></Cell>
    <Cell><Data ss:Type="Number">61</Data></Cell>
    <Cell><Data ss:Type="Number">13528</Data></Cell>
    <Cell><Data ss:Type="Number">21.781030444964799</Data></Cell>
    <Cell ss:StyleID="s17"><Data ss:Type="Number">5.8809919600832901E-8</Data></Cell>
    <Cell ss:StyleID="s17"><Data ss:Type="Number">5.88099213771897E-9</Data></Cell>
    <Cell ss:StyleID="s17"><Data ss:Type="Number">9.2114671446097405E-8</Data></Cell>
   </Row>
   <Row>
    <Cell><Data ss:Type="String">GOTERM_BP_FAT</Data></Cell>
    <Cell><Data ss:Type="String">GO:0006818~hydrogen transport</Data></Cell>
    <Cell><Data ss:Type="Number">11</Data></Cell>
    <Cell><Data ss:Type="Number">8.59375</Data></Cell>
    <Cell ss:StyleID="s17"><Data ss:Type="Number">8.1406488983527902E-11</Data></Cell>
    <Cell><Data ss:Type="String">ATP5D, ATP5E, ATP5J2, NNT, ATP5C1, ATP5L, ATP5O, ATP5A1, ATP5I, ATP5H, ATP5J</Data></Cell>
    <Cell><Data ss:Type="Number">112</Data></Cell>
    <Cell><Data ss:Type="Number">63</Data></Cell>
    <Cell><Data ss:Type="Number">13528</Data></Cell>
    <Cell><Data ss:Type="Number">21.089569160997701</Data></Cell>
    <Cell ss:StyleID="s17"><Data ss:Type="Number">8.2220498187624003E-8</Data></Cell>
    <Cell ss:StyleID="s17"><Data ss:Type="Number">7.4745910572104807E-9</Data></Cell>
    <Cell ss:StyleID="s17"><Data ss:Type="Number">1.28782928765502E-7</Data></Cell>
   </Row>
   <Row>
    <Cell><Data ss:Type="String">GOTERM_BP_FAT</Data></Cell>
    <Cell><Data ss:Type="String">GO:0006754~ATP biosynthetic process</Data></Cell>
    <Cell><Data ss:Type="Number">12</Data></Cell>
    <Cell><Data ss:Type="Number">9.375</Data></Cell>
    <Cell ss:StyleID="s17"><Data ss:Type="Number">1.46649715440285E-10</Data></Cell>
    <Cell><Data ss:Type="String">ATP5D, ATP5E, ATP5J2, ATP2A2, ATP8B1, ATP5C1, ATP5L, ATP5O, ATP5A1, ATP5I, ATP5H, ATP5J</Data></Cell>
    <Cell><Data ss:Type="Number">112</Data></Cell>
    <Cell><Data ss:Type="Number">89</Data></Cell>
    <Cell><Data ss:Type="Number">13528</Data></Cell>
    <Cell><Data ss:Type="Number">16.285714285714199</Data></Cell>
    <Cell ss:StyleID="s17"><Data ss:Type="Number">1.4811617832233199E-7</Data></Cell>
    <Cell ss:StyleID="s17"><Data ss:Type="Number">1.2343015720617201E-8</Data></Cell>
    <Cell ss:StyleID="s17"><Data ss:Type="Number">2.31996122312949E-7</Data></Cell>
   </Row>
   <Row>
    <Cell><Data ss:Type="String">GOTERM_BP_FAT</Data></Cell>
    <Cell><Data ss:Type="String">GO:0009205~purine ribonucleoside triphosphate metabolic process</Data></Cell>
    <Cell><Data ss:Type="Number">13</Data></Cell>
    <Cell><Data ss:Type="Number">10.15625</Data></Cell>
    <Cell ss:StyleID="s17"><Data ss:Type="Number">1.8976611611804099E-10</Data></Cell>
    <Cell><Data ss:Type="String">ATP5D, ATP5E, ATP5J2, ATP2A2, ATP8B1, ATP5C1, ATP5L, RAB11A, ATP5O, ATP5A1, ATP5I, ATP5H, ATP5J</Data></Cell>
    <Cell><Data ss:Type="Number">112</Data></Cell>
    <Cell><Data ss:Type="Number">117</Data></Cell>
    <Cell><Data ss:Type="Number">13528</Data></Cell>
    <Cell><Data ss:Type="Number">13.4206349206349</Data></Cell>
    <Cell ss:StyleID="s17"><Data ss:Type="Number">1.9166373432799501E-7</Data></Cell>
    <Cell ss:StyleID="s17"><Data ss:Type="Number">1.4743365528424501E-8</Data></Cell>
    <Cell ss:StyleID="s17"><Data ss:Type="Number">3.0020517183260101E-7</Data></Cell>
   </Row>
   <Row>
    <Cell><Data ss:Type="String">GOTERM_BP_FAT</Data></Cell>
    <Cell><Data ss:Type="String">GO:0009199~ribonucleoside triphosphate metabolic process</Data></Cell>
    <Cell><Data ss:Type="Number">13</Data></Cell>
    <Cell><Data ss:Type="Number">10.15625</Data></Cell>
    <Cell ss:StyleID="s17"><Data ss:Type="Number">2.09816975308801E-10</Data></Cell>
    <Cell><Data ss:Type="String">ATP5D, ATP5E, ATP5J2, ATP2A2, ATP8B1, ATP5C1, ATP5L, RAB11A, ATP5O, ATP5A1, ATP5I, ATP5H, ATP5J</Data></Cell>
    <Cell><Data ss:Type="Number">112</Data></Cell>
    <Cell><Data ss:Type="Number">118</Data></Cell>
    <Cell><Data ss:Type="Number">13528</Data></Cell>
    <Cell><Data ss:Type="Number">13.3069007263922</Data></Cell>
    <Cell ss:StyleID="s17"><Data ss:Type="Number">2.1191508858819901E-7</Data></Cell>
    <Cell ss:StyleID="s17"><Data ss:Type="Number">1.5136793485304101E-8</Data></Cell>
    <Cell ss:StyleID="s17"><Data ss:Type="Number">3.3192512072233102E-7</Data></Cell>
   </Row>
   <Row>
    <Cell><Data ss:Type="String">GOTERM_CC_FAT</Data></Cell>
    <Cell><Data ss:Type="String">GO:0016469~proton-transporting two-sector ATPase complex</Data></Cell>
    <Cell><Data ss:Type="Number">10</Data></Cell>
    <Cell><Data ss:Type="Number">7.8125</Data></Cell>
    <Cell ss:StyleID="s17"><Data ss:Type="Number">2.58827617320976E-10</Data></Cell>
    <Cell><Data ss:Type="String">ATP5D, ATP5E, ATP5J2, ATP5C1, ATP5L, ATP5O, ATP5A1, ATP5I, ATP5H, ATP5J</Data></Cell>
    <Cell><Data ss:Type="Number">120</Data></Cell>
    <Cell><Data ss:Type="Number">45</Data></Cell>
    <Cell><Data ss:Type="Number">12782</Data></Cell>
    <Cell><Data ss:Type="Number">23.6703703703703</Data></Cell>
    <Cell ss:StyleID="s17"><Data ss:Type="Number">6.0048007455293294E-8</Data></Cell>
    <Cell ss:StyleID="s17"><Data ss:Type="Number">3.5322358371558899E-9</Data></Cell>
    <Cell ss:StyleID="s17"><Data ss:Type="Number">3.3228647611238602E-7</Data></Cell>
   </Row>
   <Row>
    <Cell><Data ss:Type="String">GOTERM_BP_FAT</Data></Cell>
    <Cell><Data ss:Type="String">GO:0009144~purine nucleoside triphosphate metabolic process</Data></Cell>
    <Cell><Data ss:Type="Number">13</Data></Cell>
    <Cell><Data ss:Type="Number">10.15625</Data></Cell>
    <Cell ss:StyleID="s17"><Data ss:Type="Number">3.10648330638538E-10</Data></Cell>
    <Cell><Data ss:Type="String">ATP5D, ATP5E, ATP5J2, ATP2A2, ATP8B1, ATP5C1, ATP5L, RAB11A, ATP5O, ATP5A1, ATP5I, ATP5H, ATP5J</Data></Cell>
    <Cell><Data ss:Type="Number">112</Data></Cell>
    <Cell><Data ss:Type="Number">122</Data></Cell>
    <Cell><Data ss:Type="Number">13528</Data></Cell>
    <Cell><Data ss:Type="Number">12.8706088992974</Data></Cell>
    <Cell ss:StyleID="s17"><Data ss:Type="Number">3.13754718539449E-7</Data></Cell>
    <Cell ss:StyleID="s17"><Data ss:Type="Number">2.09169842557699E-8</Data></Cell>
    <Cell ss:StyleID="s17"><Data ss:Type="Number">4.9143775715521003E-7</Data></Cell>
   </Row>
   <Row>
    <Cell><Data ss:Type="String">GOTERM_BP_FAT</Data></Cell>
    <Cell><Data ss:Type="String">GO:0009206~purine ribonucleoside triphosphate biosynthetic process</Data></Cell>
    <Cell><Data ss:Type="Number">12</Data></Cell>
    <Cell><Data ss:Type="Number">9.375</Data></Cell>
    <Cell ss:StyleID="s17"><Data ss:Type="Number">4.2316453492061698E-10</Data></Cell>
    <Cell><Data ss:Type="String">ATP5D, ATP5E, ATP5J2, ATP2A2, ATP8B1, ATP5C1, ATP5L, ATP5O, ATP5A1, ATP5I, ATP5H, ATP5J</Data></Cell>
    <Cell><Data ss:Type="Number">112</Data></Cell>
    <Cell><Data ss:Type="Number">98</Data></Cell>
    <Cell><Data ss:Type="Number">13528</Data></Cell>
    <Cell><Data ss:Type="Number">14.7900874635568</Data></Cell>
    <Cell ss:StyleID="s17"><Data ss:Type="Number">4.2739605721209199E-7</Data></Cell>
    <Cell ss:StyleID="s17"><Data ss:Type="Number">2.5140949544422099E-8</Data></Cell>
    <Cell ss:StyleID="s17"><Data ss:Type="Number">6.6943558474363798E-7</Data></Cell>
   </Row>
   <Row>
    <Cell><Data ss:Type="String">GOTERM_BP_FAT</Data></Cell>
    <Cell><Data ss:Type="String">GO:0009145~purine nucleoside triphosphate biosynthetic process</Data></Cell>
    <Cell><Data ss:Type="Number">12</Data></Cell>
    <Cell><Data ss:Type="Number">9.375</Data></Cell>
    <Cell ss:StyleID="s17"><Data ss:Type="Number">4.7282659272888096E-10</Data></Cell>
    <Cell><Data ss:Type="String">ATP5D, ATP5E, ATP5J2, ATP2A2, ATP8B1, ATP5C1, ATP5L, ATP5O, ATP5A1, ATP5I, ATP5H, ATP5J</Data></Cell>
    <Cell><Data ss:Type="Number">112</Data></Cell>
    <Cell><Data ss:Type="Number">99</Data></Cell>
    <Cell><Data ss:Type="Number">13528</Data></Cell>
    <Cell><Data ss:Type="Number">14.640692640692601</Data></Cell>
    <Cell ss:StyleID="s17"><Data ss:Type="Number">4.7755470733434795E-7</Data></Cell>
    <Cell ss:StyleID="s17"><Data ss:Type="Number">2.51344639545791E-8</Data></Cell>
    <Cell ss:StyleID="s17"><Data ss:Type="Number">7.4799969551619896E-7</Data></Cell>
   </Row>
   <Row>
    <Cell><Data ss:Type="String">GOTERM_BP_FAT</Data></Cell>
    <Cell><Data ss:Type="String">GO:0009201~ribonucleoside triphosphate biosynthetic process</Data></Cell>
    <Cell><Data ss:Type="Number">12</Data></Cell>
    <Cell><Data ss:Type="Number">9.375</Data></Cell>
    <Cell ss:StyleID="s17"><Data ss:Type="Number">4.7282659272888096E-10</Data></Cell>
    <Cell><Data ss:Type="String">ATP5D, ATP5E, ATP5J2, ATP2A2, ATP8B1, ATP5C1, ATP5L, ATP5O, ATP5A1, ATP5I, ATP5H, ATP5J</Data></Cell>
    <Cell><Data ss:Type="Number">112</Data></Cell>
    <Cell><Data ss:Type="Number">99</Data></Cell>
    <Cell><Data ss:Type="Number">13528</Data></Cell>
    <Cell><Data ss:Type="Number">14.640692640692601</Data></Cell>
    <Cell ss:StyleID="s17"><Data ss:Type="Number">4.7755470733434795E-7</Data></Cell>
    <Cell ss:StyleID="s17"><Data ss:Type="Number">2.51344639545791E-8</Data></Cell>
    <Cell ss:StyleID="s17"><Data ss:Type="Number">7.4799969551619896E-7</Data></Cell>
   </Row>
   <Row>
    <Cell><Data ss:Type="String">GOTERM_BP_FAT</Data></Cell>
    <Cell><Data ss:Type="String">GO:0009142~nucleoside triphosphate biosynthetic process</Data></Cell>
    <Cell><Data ss:Type="Number">12</Data></Cell>
    <Cell><Data ss:Type="Number">9.375</Data></Cell>
    <Cell ss:StyleID="s17"><Data ss:Type="Number">6.5474090043091605E-10</Data></Cell>
    <Cell><Data ss:Type="String">ATP5D, ATP5E, ATP5J2, ATP2A2, ATP8B1, ATP5C1, ATP5L, ATP5O, ATP5A1, ATP5I, ATP5H, ATP5J</Data></Cell>
    <Cell><Data ss:Type="Number">112</Data></Cell>
    <Cell><Data ss:Type="Number">102</Data></Cell>
    <Cell><Data ss:Type="Number">13528</Data></Cell>
    <Cell><Data ss:Type="Number">14.2100840336134</Data></Cell>
    <Cell ss:StyleID="s17"><Data ss:Type="Number">6.6128811904153597E-7</Data></Cell>
    <Cell ss:StyleID="s17"><Data ss:Type="Number">3.3064416316008701E-8</Data></Cell>
    <Cell ss:StyleID="s17"><Data ss:Type="Number">1.0357836477403701E-6</Data></Cell>
   </Row>
   <Row>
    <Cell><Data ss:Type="String">GOTERM_BP_FAT</Data></Cell>
    <Cell><Data ss:Type="String">GO:0009141~nucleoside triphosphate metabolic process</Data></Cell>
    <Cell><Data ss:Type="Number">13</Data></Cell>
    <Cell><Data ss:Type="Number">10.15625</Data></Cell>
    <Cell ss:StyleID="s17"><Data ss:Type="Number">7.1417439674824205E-10</Data></Cell>
    <Cell><Data ss:Type="String">ATP5D, ATP5E, ATP5J2, ATP2A2, ATP8B1, ATP5C1, ATP5L, RAB11A, ATP5O, ATP5A1, ATP5I, ATP5H, ATP5J</Data></Cell>
    <Cell><Data ss:Type="Number">112</Data></Cell>
    <Cell><Data ss:Type="Number">131</Data></Cell>
    <Cell><Data ss:Type="Number">13528</Data></Cell>
    <Cell><Data ss:Type="Number">11.986368593238801</Data></Cell>
    <Cell ss:StyleID="s17"><Data ss:Type="Number">7.2131587025570099E-7</Data></Cell>
    <Cell ss:StyleID="s17"><Data ss:Type="Number">3.4348386579452402E-8</Data></Cell>
    <Cell ss:StyleID="s17"><Data ss:Type="Number">1.1298058821829201E-6</Data></Cell>
   </Row>
   <Row>
    <Cell><Data ss:Type="String">GOTERM_BP_FAT</Data></Cell>
    <Cell><Data ss:Type="String">GO:0046034~ATP metabolic process</Data></Cell>
    <Cell><Data ss:Type="Number">12</Data></Cell>
    <Cell><Data ss:Type="Number">9.375</Data></Cell>
    <Cell ss:StyleID="s17"><Data ss:Type="Number">8.9711930322533601E-10</Data></Cell>
    <Cell><Data ss:Type="String">ATP5D, ATP5E, ATP5J2, ATP2A2, ATP8B1, ATP5C1, ATP5L, ATP5O, ATP5A1, ATP5I, ATP5H, ATP5J</Data></Cell>
    <Cell><Data ss:Type="Number">112</Data></Cell>
    <Cell><Data ss:Type="Number">105</Data></Cell>
    <Cell><Data ss:Type="Number">13528</Data></Cell>
    <Cell><Data ss:Type="Number">13.804081632653</Data></Cell>
    <Cell ss:StyleID="s17"><Data ss:Type="Number">9.0609005032327098E-7</Data></Cell>
    <Cell ss:StyleID="s17"><Data ss:Type="Number">4.1185929222642401E-8</Data></Cell>
    <Cell ss:StyleID="s17"><Data ss:Type="Number">1.4192200747942201E-6</Data></Cell>
   </Row>
   <Row>
    <Cell><Data ss:Type="String">GOTERM_BP_FAT</Data></Cell>
    <Cell><Data ss:Type="String">GO:0015986~ATP synthesis coupled proton transport</Data></Cell>
    <Cell><Data ss:Type="Number">9</Data></Cell>
    <Cell><Data ss:Type="Number">7.03125</Data></Cell>
    <Cell ss:StyleID="s17"><Data ss:Type="Number">9.8414467353146998E-10</Data></Cell>
    <Cell><Data ss:Type="String">ATP5D, ATP5E, ATP5C1, ATP5L, ATP5O, ATP5A1, ATP5I, ATP5H, ATP5J</Data></Cell>
    <Cell><Data ss:Type="Number">112</Data></Cell>
    <Cell><Data ss:Type="Number">40</Data></Cell>
    <Cell><Data ss:Type="Number">13528</Data></Cell>
    <Cell><Data ss:Type="Number">27.1767857142857</Data></Cell>
    <Cell ss:StyleID="s17"><Data ss:Type="Number">9.9398560771124501E-7</Data></Cell>
    <Cell ss:StyleID="s17"><Data ss:Type="Number">4.3216786149713398E-8</Data></Cell>
    <Cell ss:StyleID="s17"><Data ss:Type="Number">1.5568920375130799E-6</Data></Cell>
   </Row>
   <Row>
    <Cell><Data ss:Type="String">GOTERM_BP_FAT</Data></Cell>
    <Cell><Data ss:Type="String">GO:0015985~energy coupled proton transport, down electrochemical gradient</Data></Cell>
    <Cell><Data ss:Type="Number">9</Data></Cell>
    <Cell><Data ss:Type="Number">7.03125</Data></Cell>
    <Cell ss:StyleID="s17"><Data ss:Type="Number">9.8414467353146998E-10</Data></Cell>
    <Cell><Data ss:Type="String">ATP5D, ATP5E, ATP5C1, ATP5L, ATP5O, ATP5A1, ATP5I, ATP5H, ATP5J</Data></Cell>
    <Cell><Data ss:Type="Number">112</Data></Cell>
    <Cell><Data ss:Type="Number">40</Data></Cell>
    <Cell><Data ss:Type="Number">13528</Data></Cell>
    <Cell><Data ss:Type="Number">27.1767857142857</Data></Cell>
    <Cell ss:StyleID="s17"><Data ss:Type="Number">9.9398560771124501E-7</Data></Cell>
    <Cell ss:StyleID="s17"><Data ss:Type="Number">4.3216786149713398E-8</Data></Cell>
    <Cell ss:StyleID="s17"><Data ss:Type="Number">1.5568920375130799E-6</Data></Cell>
   </Row>
   <Row>
    <Cell><Data ss:Type="String">GOTERM_BP_FAT</Data></Cell>
    <Cell><Data ss:Type="String">GO:0009150~purine ribonucleotide metabolic process</Data></Cell>
    <Cell><Data ss:Type="Number">13</Data></Cell>
    <Cell><Data ss:Type="Number">10.15625</Data></Cell>
    <Cell ss:StyleID="s17"><Data ss:Type="Number">1.3067253172967801E-9</Data></Cell>
    <Cell><Data ss:Type="String">ATP5D, ATP5E, ATP5J2, ATP2A2, ATP8B1, ATP5C1, ATP5L, RAB11A, ATP5O, ATP5A1, ATP5I, ATP5H, ATP5J</Data></Cell>
    <Cell><Data ss:Type="Number">112</Data></Cell>
    <Cell><Data ss:Type="Number">138</Data></Cell>
    <Cell><Data ss:Type="Number">13528</Data></Cell>
    <Cell><Data ss:Type="Number">11.3783643892339</Data></Cell>
    <Cell ss:StyleID="s17"><Data ss:Type="Number">1.3197916662876999E-6</Data></Cell>
    <Cell ss:StyleID="s17"><Data ss:Type="Number">5.2791700122511998E-8</Data></Cell>
    <Cell ss:StyleID="s17"><Data ss:Type="Number">2.0672064615645499E-6</Data></Cell>
   </Row>
   <Row>
    <Cell><Data ss:Type="String">GOTERM_BP_FAT</Data></Cell>
    <Cell><Data ss:Type="String">GO:0009259~ribonucleotide metabolic process</Data></Cell>
    <Cell><Data ss:Type="Number">13</Data></Cell>
    <Cell><Data ss:Type="Number">10.15625</Data></Cell>
    <Cell ss:StyleID="s17"><Data ss:Type="Number">2.7057291349350902E-9</Data></Cell>
    <Cell><Data ss:Type="String">ATP5D, ATP5E, ATP5J2, ATP2A2, ATP8B1, ATP5C1, ATP5L, RAB11A, ATP5O, ATP5A1, ATP5I, ATP5H, ATP5J</Data></Cell>
    <Cell><Data ss:Type="Number">112</Data></Cell>
    <Cell><Data ss:Type="Number">147</Data></Cell>
    <Cell><Data ss:Type="Number">13528</Data></Cell>
    <Cell><Data ss:Type="Number">10.681729834791</Data></Cell>
    <Cell ss:StyleID="s17"><Data ss:Type="Number">2.7327826457312901E-6</Data></Cell>
    <Cell ss:StyleID="s17"><Data ss:Type="Number">1.05107162973183E-7</Data></Cell>
    <Cell ss:StyleID="s17"><Data ss:Type="Number">4.2803951716408E-6</Data></Cell>
   </Row>
   <Row>
    <Cell><Data ss:Type="String">GOTERM_BP_FAT</Data></Cell>
    <Cell><Data ss:Type="String">GO:0009152~purine ribonucleotide biosynthetic process</Data></Cell>
    <Cell><Data ss:Type="Number">12</Data></Cell>
    <Cell><Data ss:Type="Number">9.375</Data></Cell>
    <Cell ss:StyleID="s17"><Data ss:Type="Number">2.8787745299543902E-9</Data></Cell>
    <Cell><Data ss:Type="String">ATP5D, ATP5E, ATP5J2, ATP2A2, ATP8B1, ATP5C1, ATP5L, ATP5O, ATP5A1, ATP5I, ATP5H, ATP5J</Data></Cell>
    <Cell><Data ss:Type="Number">112</Data></Cell>
    <Cell><Data ss:Type="Number">117</Data></Cell>
    <Cell><Data ss:Type="Number">13528</Data></Cell>
    <Cell><Data ss:Type="Number">12.3882783882783</Data></Cell>
    <Cell ss:StyleID="s17"><Data ss:Type="Number">2.9075580748605301E-6</Data></Cell>
    <Cell ss:StyleID="s17"><Data ss:Type="Number">1.07687486816665E-7</Data></Cell>
    <Cell ss:StyleID="s17"><Data ss:Type="Number">4.5541487248001999E-6</Data></Cell>
   </Row>
   <Row>
    <Cell><Data ss:Type="String">GOTERM_BP_FAT</Data></Cell>
    <Cell><Data ss:Type="String">GO:0009260~ribonucleotide biosynthetic process</Data></Cell>
    <Cell><Data ss:Type="Number">12</Data></Cell>
    <Cell><Data ss:Type="Number">9.375</Data></Cell>
    <Cell ss:StyleID="s17"><Data ss:Type="Number">5.3495502094414499E-9</Data></Cell>
    <Cell><Data ss:Type="String">ATP5D, ATP5E, ATP5J2, ATP2A2, ATP8B1, ATP5C1, ATP5L, ATP5O, ATP5A1, ATP5I, ATP5H, ATP5J</Data></Cell>
    <Cell><Data ss:Type="Number">112</Data></Cell>
    <Cell><Data ss:Type="Number">124</Data></Cell>
    <Cell><Data ss:Type="Number">13528</Data></Cell>
    <Cell><Data ss:Type="Number">11.688940092165801</Data></Cell>
    <Cell ss:StyleID="s17"><Data ss:Type="Number">5.4030311676944703E-6</Data></Cell>
    <Cell ss:StyleID="s17"><Data ss:Type="Number">1.8631190557005699E-7</Data></Cell>
    <Cell ss:StyleID="s17"><Data ss:Type="Number">8.4628534069430794E-6</Data></Cell>
   </Row>
   <Row>
    <Cell><Data ss:Type="String">GOTERM_BP_FAT</Data></Cell>
    <Cell><Data ss:Type="String">GO:0034220~ion transmembrane transport</Data></Cell>
    <Cell><Data ss:Type="Number">9</Data></Cell>
    <Cell><Data ss:Type="Number">7.03125</Data></Cell>
    <Cell ss:StyleID="s17"><Data ss:Type="Number">5.4290350200785601E-9</Data></Cell>
    <Cell><Data ss:Type="String">ATP5D, ATP5E, ATP5C1, ATP5L, ATP5O, ATP5A1, ATP5I, ATP5H, ATP5J</Data></Cell>
    <Cell><Data ss:Type="Number">112</Data></Cell>
    <Cell><Data ss:Type="Number">49</Data></Cell>
    <Cell><Data ss:Type="Number">13528</Data></Cell>
    <Cell><Data ss:Type="Number">22.185131195335199</Data></Cell>
    <Cell ss:StyleID="s17"><Data ss:Type="Number">5.4833103307894098E-6</Data></Cell>
    <Cell ss:StyleID="s17"><Data ss:Type="Number">1.8277749547212999E-7</Data></Cell>
    <Cell ss:StyleID="s17"><Data ss:Type="Number">8.5885962675114007E-6</Data></Cell>
   </Row>
   <Row>
    <Cell><Data ss:Type="String">GOTERM_BP_FAT</Data></Cell>
    <Cell><Data ss:Type="String">GO:0006164~purine nucleotide biosynthetic process</Data></Cell>
    <Cell><Data ss:Type="Number">12</Data></Cell>
    <Cell><Data ss:Type="Number">9.375</Data></Cell>
    <Cell ss:StyleID="s17"><Data ss:Type="Number">3.43114434522333E-8</Data></Cell>
    <Cell><Data ss:Type="String">ATP5D, ATP5E, ATP5J2, ATP2A2, ATP8B1, ATP5C1, ATP5L, ATP5O, ATP5A1, ATP5I, ATP5H, ATP5J</Data></Cell>
    <Cell><Data ss:Type="Number">112</Data></Cell>
    <Cell><Data ss:Type="Number">148</Data></Cell>
    <Cell><Data ss:Type="Number">13528</Data></Cell>
    <Cell><Data ss:Type="Number">9.7934362934362902</Data></Cell>
    <Cell ss:StyleID="s17"><Data ss:Type="Number">3.4653958031149998E-5</Data></Cell>
    <Cell ss:StyleID="s17"><Data ss:Type="Number">1.11788835877035E-6</Data></Cell>
    <Cell ss:StyleID="s17"><Data ss:Type="Number">5.4279825467684597E-5</Data></Cell>
   </Row>
   <Row>
    <Cell><Data ss:Type="String">GOTERM_BP_FAT</Data></Cell>
    <Cell><Data ss:Type="String">GO:0006163~purine nucleotide metabolic process</Data></Cell>
    <Cell><Data ss:Type="Number">13</Data></Cell>
    <Cell><Data ss:Type="Number">10.15625</Data></Cell>
    <Cell ss:StyleID="s17"><Data ss:Type="Number">3.8564194034384002E-8</Data></Cell>
    <Cell><Data ss:Type="String">ATP5D, ATP5E, ATP5J2, ATP2A2, ATP8B1, ATP5C1, ATP5L, RAB11A, ATP5O, ATP5A1, ATP5I, ATP5H, ATP5J</Data></Cell>
    <Cell><Data ss:Type="Number">112</Data></Cell>
    <Cell><Data ss:Type="Number">186</Data></Cell>
    <Cell><Data ss:Type="Number">13528</Data></Cell>
    <Cell><Data ss:Type="Number">8.4420122887864792</Data></Cell>
    <Cell ss:StyleID="s17"><Data ss:Type="Number">3.8949078216887702E-5</Data></Cell>
    <Cell ss:StyleID="s17"><Data ss:Type="Number">1.2171816576866901E-6</Data></Cell>
    <Cell ss:StyleID="s17"><Data ss:Type="Number">6.1007566143356202E-5</Data></Cell>
   </Row>
   <Row>
    <Cell><Data ss:Type="String">GOTERM_CC_FAT</Data></Cell>
    <Cell><Data ss:Type="String">GO:0045261~proton-transporting ATP synthase complex, catalytic core F(1)</Data></Cell>
    <Cell><Data ss:Type="Number">5</Data></Cell>
    <Cell><Data ss:Type="Number">3.90625</Data></Cell>
    <Cell ss:StyleID="s17"><Data ss:Type="Number">1.05608068516369E-7</Data></Cell>
    <Cell><Data ss:Type="String">ATP5D, ATP5E, ATP5C1, ATP5O, ATP5A1</Data></Cell>
    <Cell><Data ss:Type="Number">120</Data></Cell>
    <Cell><Data ss:Type="Number">6</Data></Cell>
    <Cell><Data ss:Type="Number">12782</Data></Cell>
    <Cell><Data ss:Type="Number">88.7638888888888</Data></Cell>
    <Cell ss:StyleID="s17"><Data ss:Type="Number">2.45007730398372E-5</Data></Cell>
    <Cell ss:StyleID="s17"><Data ss:Type="Number">1.36116980631317E-6</Data></Cell>
    <Cell ss:StyleID="s17"><Data ss:Type="Number">1.35581010385354E-4</Data></Cell>
   </Row>
   <Row>
    <Cell><Data ss:Type="String">GOTERM_CC_FAT</Data></Cell>
    <Cell><Data ss:Type="String">GO:0045263~proton-transporting ATP synthase complex, coupling factor F(o)</Data></Cell>
    <Cell><Data ss:Type="Number">6</Data></Cell>
    <Cell><Data ss:Type="Number">4.6875</Data></Cell>
    <Cell ss:StyleID="s17"><Data ss:Type="Number">1.79176873395632E-7</Data></Cell>
    <Cell><Data ss:Type="String">ATP5J2, ATP5L, ATP5O, ATP5I, ATP5H, ATP5J</Data></Cell>
    <Cell><Data ss:Type="Number">120</Data></Cell>
    <Cell><Data ss:Type="Number">15</Data></Cell>
    <Cell><Data ss:Type="Number">12782</Data></Cell>
    <Cell><Data ss:Type="Number">42.606666666666598</Data></Cell>
    <Cell ss:StyleID="s17"><Data ss:Type="Number">4.1568174383832501E-5</Data></Cell>
    <Cell ss:StyleID="s17"><Data ss:Type="Number">2.1878417311160798E-6</Data></Cell>
    <Cell ss:StyleID="s17"><Data ss:Type="Number">2.3002949777195501E-4</Data></Cell>
   </Row>
   <Row>
    <Cell><Data ss:Type="String">GOTERM_MF_FAT</Data></Cell>
    <Cell><Data ss:Type="String">GO:0046933~hydrogen ion transporting ATP synthase activity, rotational mechanism</Data></Cell>
    <Cell><Data ss:Type="Number">6</Data></Cell>
    <Cell><Data ss:Type="Number">4.6875</Data></Cell>
    <Cell ss:StyleID="s17"><Data ss:Type="Number">1.8490910778117399E-7</Data></Cell>
    <Cell><Data ss:Type="String">ATP5D, ATP5E, ATP5C1, ATP5O, ATP5A1, ATP5J</Data></Cell>
    <Cell><Data ss:Type="Number">114</Data></Cell>
    <Cell><Data ss:Type="Number">16</Data></Cell>
    <Cell><Data ss:Type="Number">12983</Data></Cell>
    <Cell><Data ss:Type="Number">42.707236842105203</Data></Cell>
    <Cell ss:StyleID="s17"><Data ss:Type="Number">6.3421818591757802E-5</Data></Cell>
    <Cell ss:StyleID="s17"><Data ss:Type="Number">7.0470673737554797E-6</Data></Cell>
    <Cell ss:StyleID="s17"><Data ss:Type="Number">2.52136340495034E-4</Data></Cell>
   </Row>
   <Row>
    <Cell><Data ss:Type="String">GOTERM_BP_FAT</Data></Cell>
    <Cell><Data ss:Type="String">GO:0009165~nucleotide biosynthetic process</Data></Cell>
    <Cell><Data ss:Type="Number">12</Data></Cell>
    <Cell><Data ss:Type="Number">9.375</Data></Cell>
    <Cell ss:StyleID="s17"><Data ss:Type="Number">3.5404918790295701E-7</Data></Cell>
    <Cell><Data ss:Type="String">ATP5D, ATP5E, ATP5J2, ATP2A2, ATP8B1, ATP5C1, ATP5L, ATP5O, ATP5A1, ATP5I, ATP5H, ATP5J</Data></Cell>
    <Cell><Data ss:Type="Number">112</Data></Cell>
    <Cell><Data ss:Type="Number">186</Data></Cell>
    <Cell><Data ss:Type="Number">13528</Data></Cell>
    <Cell><Data ss:Type="Number">7.7926267281105899</Data></Cell>
    <Cell ss:StyleID="s17"><Data ss:Type="Number">3.5752581544490298E-4</Data></Cell>
    <Cell ss:StyleID="s17"><Data ss:Type="Number">1.0517290076395E-5</Data></Cell>
    <Cell ss:StyleID="s17"><Data ss:Type="Number">5.6009542739321396E-4</Data></Cell>
   </Row>
   <Row>
    <Cell><Data ss:Type="String">GOTERM_BP_FAT</Data></Cell>
    <Cell><Data ss:Type="String">GO:0034404~nucleobase, nucleoside and nucleotide biosynthetic process</Data></Cell>
    <Cell><Data ss:Type="Number">12</Data></Cell>
    <Cell><Data ss:Type="Number">9.375</Data></Cell>
    <Cell ss:StyleID="s17"><Data ss:Type="Number">5.1244223999160397E-7</Data></Cell>
    <Cell><Data ss:Type="String">ATP5D, ATP5E, ATP5J2, ATP2A2, ATP8B1, ATP5C1, ATP5L, ATP5O, ATP5A1, ATP5I, ATP5H, ATP5J</Data></Cell>
    <Cell><Data ss:Type="Number">112</Data></Cell>
    <Cell><Data ss:Type="Number">193</Data></Cell>
    <Cell><Data ss:Type="Number">13528</Data></Cell>
    <Cell><Data ss:Type="Number">7.5099925980754998</Data></Cell>
    <Cell ss:StyleID="s17"><Data ss:Type="Number">5.1743288039685E-4</Data></Cell>
    <Cell ss:StyleID="s17"><Data ss:Type="Number">1.47875133775787E-5</Data></Cell>
    <Cell ss:StyleID="s17"><Data ss:Type="Number">8.1066763714110403E-4</Data></Cell>
   </Row>
   <Row>
    <Cell><Data ss:Type="String">GOTERM_BP_FAT</Data></Cell>
    <Cell><Data ss:Type="String">GO:0034654~nucleobase, nucleoside, nucleotide and nucleic acid biosynthetic process</Data></Cell>
    <Cell><Data ss:Type="Number">12</Data></Cell>
    <Cell><Data ss:Type="Number">9.375</Data></Cell>
    <Cell ss:StyleID="s17"><Data ss:Type="Number">5.1244223999160397E-7</Data></Cell>
    <Cell><Data ss:Type="String">ATP5D, ATP5E, ATP5J2, ATP2A2, ATP8B1, ATP5C1, ATP5L, ATP5O, ATP5A1, ATP5I, ATP5H, ATP5J</Data></Cell>
    <Cell><Data ss:Type="Number">112</Data></Cell>
    <Cell><Data ss:Type="Number">193</Data></Cell>
    <Cell><Data ss:Type="Number">13528</Data></Cell>
    <Cell><Data ss:Type="Number">7.5099925980754998</Data></Cell>
    <Cell ss:StyleID="s17"><Data ss:Type="Number">5.1743288039685E-4</Data></Cell>
    <Cell ss:StyleID="s17"><Data ss:Type="Number">1.47875133775787E-5</Data></Cell>
    <Cell ss:StyleID="s17"><Data ss:Type="Number">8.1066763714110403E-4</Data></Cell>
   </Row>
   <Row>
    <Cell><Data ss:Type="String">GOTERM_MF_FAT</Data></Cell>
    <Cell><Data ss:Type="String">GO:0019829~cation-transporting ATPase activity</Data></Cell>
    <Cell><Data ss:Type="Number">7</Data></Cell>
    <Cell><Data ss:Type="Number">5.46875</Data></Cell>
    <Cell ss:StyleID="s17"><Data ss:Type="Number">5.9890890634809201E-7</Data></Cell>
    <Cell><Data ss:Type="String">ATP5D, ATP5E, ATP2A2, ATP5C1, ATP5O, ATP5A1, ATP5J</Data></Cell>
    <Cell><Data ss:Type="Number">114</Data></Cell>
    <Cell><Data ss:Type="Number">36</Data></Cell>
    <Cell><Data ss:Type="Number">12983</Data></Cell>
    <Cell><Data ss:Type="Number">22.144493177387901</Data></Cell>
    <Cell ss:StyleID="s17"><Data ss:Type="Number">2.0540471795793501E-4</Data></Cell>
    <Cell ss:StyleID="s17"><Data ss:Type="Number">2.0542370642195799E-5</Data></Cell>
    <Cell ss:StyleID="s17"><Data ss:Type="Number">8.1665152550369703E-4</Data></Cell>
   </Row>
   <Row>
    <Cell><Data ss:Type="String">GOTERM_CC_FAT</Data></Cell>
    <Cell><Data ss:Type="String">GO:0000276~mitochondrial proton-transporting ATP synthase complex, coupling factor F(o)</Data></Cell>
    <Cell><Data ss:Type="Number">5</Data></Cell>
    <Cell><Data ss:Type="Number">3.90625</Data></Cell>
    <Cell ss:StyleID="s17"><Data ss:Type="Number">8.6809767549007297E-7</Data></Cell>
    <Cell><Data ss:Type="String">ATP5L, ATP5O, ATP5I, ATP5H, ATP5J</Data></Cell>
    <Cell><Data ss:Type="Number">120</Data></Cell>
    <Cell><Data ss:Type="Number">9</Data></Cell>
    <Cell><Data ss:Type="Number">12782</Data></Cell>
    <Cell><Data ss:Type="Number">59.175925925925903</Data></Cell>
    <Cell ss:StyleID="s17"><Data ss:Type="Number">2.0137846877144001E-4</Data></Cell>
    <Cell ss:StyleID="s17"><Data ss:Type="Number">1.00698867052662E-5</Data></Cell>
    <Cell><Data ss:Type="Number">1.1144700440057699E-3</Data></Cell>
   </Row>
   <Row>
    <Cell><Data ss:Type="String">GOTERM_MF_FAT</Data></Cell>
    <Cell><Data ss:Type="String">GO:0046961~proton-transporting ATPase activity, rotational mechanism</Data></Cell>
    <Cell><Data ss:Type="Number">6</Data></Cell>
    <Cell><Data ss:Type="Number">4.6875</Data></Cell>
    <Cell ss:StyleID="s17"><Data ss:Type="Number">1.35685208964762E-6</Data></Cell>
    <Cell><Data ss:Type="String">ATP5D, ATP5E, ATP5C1, ATP5O, ATP5A1, ATP5J</Data></Cell>
    <Cell><Data ss:Type="Number">114</Data></Cell>
    <Cell><Data ss:Type="Number">23</Data></Cell>
    <Cell><Data ss:Type="Number">12983</Data></Cell>
    <Cell><Data ss:Type="Number">29.7093821510297</Data></Cell>
    <Cell ss:StyleID="s17"><Data ss:Type="Number">4.6529230044944897E-4</Data></Cell>
    <Cell ss:StyleID="s17"><Data ss:Type="Number">4.2308248844546899E-5</Data></Cell>
    <Cell><Data ss:Type="Number">1.8501478456611699E-3</Data></Cell>
   </Row>
   <Row>
    <Cell><Data ss:Type="String">GOTERM_CC_FAT</Data></Cell>
    <Cell><Data ss:Type="String">GO:0033177~proton-transporting two-sector ATPase complex, proton-transporting domain</Data></Cell>
    <Cell><Data ss:Type="Number">6</Data></Cell>
    <Cell><Data ss:Type="Number">4.6875</Data></Cell>
    <Cell ss:StyleID="s17"><Data ss:Type="Number">2.3716328547743701E-6</Data></Cell>
    <Cell><Data ss:Type="String">ATP5J2, ATP5L, ATP5O, ATP5I, ATP5H, ATP5J</Data></Cell>
    <Cell><Data ss:Type="Number">120</Data></Cell>
    <Cell><Data ss:Type="Number">24</Data></Cell>
    <Cell><Data ss:Type="Number">12782</Data></Cell>
    <Cell><Data ss:Type="Number">26.629166666666599</Data></Cell>
    <Cell ss:StyleID="s17"><Data ss:Type="Number">5.5006813178948202E-4</Data></Cell>
    <Cell ss:StyleID="s17"><Data ss:Type="Number">2.62005841284995E-5</Data></Cell>
    <Cell><Data ss:Type="Number">3.0446922325011402E-3</Data></Cell>
   </Row>
   <Row>
    <Cell><Data ss:Type="String">GOTERM_BP_FAT</Data></Cell>
    <Cell><Data ss:Type="String">GO:0044271~nitrogen compound biosynthetic process</Data></Cell>
    <Cell><Data ss:Type="Number">14</Data></Cell>
    <Cell><Data ss:Type="Number">10.9375</Data></Cell>
    <Cell ss:StyleID="s17"><Data ss:Type="Number">2.5301011438642101E-6</Data></Cell>
    <Cell><Data ss:Type="String">ATP5D, ATP5E, ATP5J2, ATP2A2, PHGDH, ATP5C1, ATP8B1, ATP5L, ATP5O, ATP5A1, SUCLA2, ATP5I, ATP5H, ATP5J</Data></Cell>
    <Cell><Data ss:Type="Number">112</Data></Cell>
    <Cell><Data ss:Type="Number">325</Data></Cell>
    <Cell><Data ss:Type="Number">13528</Data></Cell>
    <Cell><Data ss:Type="Number">5.20307692307692</Data></Cell>
    <Cell><Data ss:Type="Number">2.5521431190224002E-3</Data></Cell>
    <Cell ss:StyleID="s17"><Data ss:Type="Number">6.9062625552840305E-5</Data></Cell>
    <Cell><Data ss:Type="Number">4.0024812389849399E-3</Data></Cell>
   </Row>
   <Row>
    <Cell><Data ss:Type="String">GOTERM_MF_FAT</Data></Cell>
    <Cell><Data ss:Type="String">GO:0042625~ATPase activity, coupled to transmembrane movement of ions</Data></Cell>
    <Cell><Data ss:Type="Number">8</Data></Cell>
    <Cell><Data ss:Type="Number">6.25</Data></Cell>
    <Cell ss:StyleID="s17"><Data ss:Type="Number">3.4922548259984599E-6</Data></Cell>
    <Cell><Data ss:Type="String">ATP5D, ATP5E, ATP2A2, ATP8B1, ATP5C1, ATP5O, ATP5A1, ATP5J</Data></Cell>
    <Cell><Data ss:Type="Number">114</Data></Cell>
    <Cell><Data ss:Type="Number">74</Data></Cell>
    <Cell><Data ss:Type="Number">12983</Data></Cell>
    <Cell><Data ss:Type="Number">12.311996206732999</Data></Cell>
    <Cell><Data ss:Type="Number">1.1971283663543199E-3</Data></Cell>
    <Cell ss:StyleID="s17"><Data ss:Type="Number">7.9853178025612802E-5</Data></Cell>
    <Cell><Data ss:Type="Number">4.76183117075201E-3</Data></Cell>
   </Row>
   <Row>
    <Cell><Data ss:Type="String">GOTERM_CC_FAT</Data></Cell>
    <Cell><Data ss:Type="String">GO:0000275~mitochondrial proton-transporting ATP synthase complex, catalytic core F(1)</Data></Cell>
    <Cell><Data ss:Type="Number">4</Data></Cell>
    <Cell><Data ss:Type="Number">3.125</Data></Cell>
    <Cell ss:StyleID="s17"><Data ss:Type="Number">7.7622547113531203E-6</Data></Cell>
    <Cell><Data ss:Type="String">ATP5D, ATP5E, ATP5C1, ATP5A1</Data></Cell>
    <Cell><Data ss:Type="Number">120</Data></Cell>
    <Cell><Data ss:Type="Number">5</Data></Cell>
    <Cell><Data ss:Type="Number">12782</Data></Cell>
    <Cell><Data ss:Type="Number">85.213333333333296</Data></Cell>
    <Cell><Data ss:Type="Number">1.7992295247962701E-3</Data></Cell>
    <Cell ss:StyleID="s17"><Data ss:Type="Number">8.1853471747494994E-5</Data></Cell>
    <Cell><Data ss:Type="Number">9.9648318267919703E-3</Data></Cell>
   </Row>
   <Row>
    <Cell><Data ss:Type="String">GOTERM_BP_FAT</Data></Cell>
    <Cell><Data ss:Type="String">GO:0009207~purine ribonucleoside triphosphate catabolic process</Data></Cell>
    <Cell><Data ss:Type="Number">5</Data></Cell>
    <Cell><Data ss:Type="Number">3.90625</Data></Cell>
    <Cell ss:StyleID="s17"><Data ss:Type="Number">1.5132258313691301E-5</Data></Cell>
    <Cell><Data ss:Type="String">ATP5D, ATP5E, RAB11A, ATP5O, ATP5A1</Data></Cell>
    <Cell><Data ss:Type="Number">112</Data></Cell>
    <Cell><Data ss:Type="Number">19</Data></Cell>
    <Cell><Data ss:Type="Number">13528</Data></Cell>
    <Cell><Data ss:Type="Number">31.785714285714199</Data></Cell>
    <Cell><Data ss:Type="Number">1.51674936023743E-2</Data></Cell>
    <Cell ss:StyleID="s17"><Data ss:Type="Number">4.0212166781106097E-4</Data></Cell>
    <Cell><Data ss:Type="Number">2.3936167443372399E-2</Data></Cell>
   </Row>
   <Row>
    <Cell><Data ss:Type="String">GOTERM_BP_FAT</Data></Cell>
    <Cell><Data ss:Type="String">GO:0009203~ribonucleoside triphosphate catabolic process</Data></Cell>
    <Cell><Data ss:Type="Number">5</Data></Cell>
    <Cell><Data ss:Type="Number">3.90625</Data></Cell>
    <Cell ss:StyleID="s17"><Data ss:Type="Number">1.5132258313691301E-5</Data></Cell>
    <Cell><Data ss:Type="String">ATP5D, ATP5E, RAB11A, ATP5O, ATP5A1</Data></Cell>
    <Cell><Data ss:Type="Number">112</Data></Cell>
    <Cell><Data ss:Type="Number">19</Data></Cell>
    <Cell><Data ss:Type="Number">13528</Data></Cell>
    <Cell><Data ss:Type="Number">31.785714285714199</Data></Cell>
    <Cell><Data ss:Type="Number">1.51674936023743E-2</Data></Cell>
    <Cell ss:StyleID="s17"><Data ss:Type="Number">4.0212166781106097E-4</Data></Cell>
    <Cell><Data ss:Type="Number">2.3936167443372399E-2</Data></Cell>
   </Row>
   <Row>
    <Cell><Data ss:Type="String">GOTERM_CC_FAT</Data></Cell>
    <Cell><Data ss:Type="String">GO:0033178~proton-transporting two-sector ATPase complex, catalytic domain</Data></Cell>
    <Cell><Data ss:Type="Number">5</Data></Cell>
    <Cell><Data ss:Type="Number">3.90625</Data></Cell>
    <Cell ss:StyleID="s17"><Data ss:Type="Number">1.97577274672842E-5</Data></Cell>
    <Cell><Data ss:Type="String">ATP5D, ATP5E, ATP5C1, ATP5O, ATP5A1</Data></Cell>
    <Cell><Data ss:Type="Number">120</Data></Cell>
    <Cell><Data ss:Type="Number">18</Data></Cell>
    <Cell><Data ss:Type="Number">12782</Data></Cell>
    <Cell><Data ss:Type="Number">29.587962962962902</Data></Cell>
    <Cell><Data ss:Type="Number">4.5733483039129804E-3</Data></Cell>
    <Cell ss:StyleID="s17"><Data ss:Type="Number">1.7628592349017101E-4</Data></Cell>
    <Cell><Data ss:Type="Number">2.53622768780381E-2</Data></Cell>
   </Row>
   <Row>
    <Cell><Data ss:Type="String">GOTERM_BP_FAT</Data></Cell>
    <Cell><Data ss:Type="String">GO:0009146~purine nucleoside triphosphate catabolic process</Data></Cell>
    <Cell><Data ss:Type="Number">5</Data></Cell>
    <Cell><Data ss:Type="Number">3.90625</Data></Cell>
    <Cell ss:StyleID="s17"><Data ss:Type="Number">2.3072077120595699E-5</Data></Cell>
    <Cell><Data ss:Type="String">ATP5D, ATP5E, RAB11A, ATP5O, ATP5A1</Data></Cell>
    <Cell><Data ss:Type="Number">112</Data></Cell>
    <Cell><Data ss:Type="Number">21</Data></Cell>
    <Cell><Data ss:Type="Number">13528</Data></Cell>
    <Cell><Data ss:Type="Number">28.7585034013605</Data></Cell>
    <Cell><Data ss:Type="Number">2.3033647084252901E-2</Data></Cell>
    <Cell ss:StyleID="s17"><Data ss:Type="Number">5.97336054970254E-4</Data></Cell>
    <Cell><Data ss:Type="Number">3.6493205500276397E-2</Data></Cell>
   </Row>
   <Row>
    <Cell><Data ss:Type="String">GOTERM_MF_FAT</Data></Cell>
    <Cell><Data ss:Type="String">GO:0016887~ATPase activity</Data></Cell>
    <Cell><Data ss:Type="Number">13</Data></Cell>
    <Cell><Data ss:Type="Number">10.15625</Data></Cell>
    <Cell ss:StyleID="s17"><Data ss:Type="Number">3.3206709263473399E-5</Data></Cell>
    <Cell><Data ss:Type="String">ATP5D, ATP5E, TNNT3, ATP5J2, ATP2A2, ATP5C1, ATP8B1, ATP5L, ATP5O, ATP5A1, ATP5I, ATP5H, ATP5J</Data></Cell>
    <Cell><Data ss:Type="Number">114</Data></Cell>
    <Cell><Data ss:Type="Number">334</Data></Cell>
    <Cell><Data ss:Type="Number">12983</Data></Cell>
    <Cell><Data ss:Type="Number">4.4326872570648099</Data></Cell>
    <Cell><Data ss:Type="Number">1.13254688934822E-2</Data></Cell>
    <Cell ss:StyleID="s17"><Data ss:Type="Number">7.1162732259399898E-4</Data></Cell>
    <Cell><Data ss:Type="Number">4.5270196389124398E-2</Data></Cell>
   </Row>
   <Row>
    <Cell><Data ss:Type="String">GOTERM_BP_FAT</Data></Cell>
    <Cell><Data ss:Type="String">GO:0009154~purine ribonucleotide catabolic process</Data></Cell>
    <Cell><Data ss:Type="Number">5</Data></Cell>
    <Cell><Data ss:Type="Number">3.90625</Data></Cell>
    <Cell ss:StyleID="s17"><Data ss:Type="Number">3.3706681847956601E-5</Data></Cell>
    <Cell><Data ss:Type="String">ATP5D, ATP5E, RAB11A, ATP5O, ATP5A1</Data></Cell>
    <Cell><Data ss:Type="Number">112</Data></Cell>
    <Cell><Data ss:Type="Number">23</Data></Cell>
    <Cell><Data ss:Type="Number">13528</Data></Cell>
    <Cell><Data ss:Type="Number">26.2577639751552</Data></Cell>
    <Cell><Data ss:Type="Number">3.3471335211213399E-2</Data></Cell>
    <Cell ss:StyleID="s17"><Data ss:Type="Number">8.3000468296290299E-4</Data></Cell>
    <Cell><Data ss:Type="Number">5.33098055853886E-2</Data></Cell>
   </Row>
   <Row>
    <Cell><Data ss:Type="String">GOTERM_BP_FAT</Data></Cell>
    <Cell><Data ss:Type="String">GO:0009143~nucleoside triphosphate catabolic process</Data></Cell>
    <Cell><Data ss:Type="Number">5</Data></Cell>
    <Cell><Data ss:Type="Number">3.90625</Data></Cell>
    <Cell ss:StyleID="s17"><Data ss:Type="Number">4.0193014009964798E-5</Data></Cell>
    <Cell><Data ss:Type="String">ATP5D, ATP5E, RAB11A, ATP5O, ATP5A1</Data></Cell>
    <Cell><Data ss:Type="Number">112</Data></Cell>
    <Cell><Data ss:Type="Number">24</Data></Cell>
    <Cell><Data ss:Type="Number">13528</Data></Cell>
    <Cell><Data ss:Type="Number">25.1636904761904</Data></Cell>
    <Cell><Data ss:Type="Number">3.9782790280238699E-2</Data></Cell>
    <Cell ss:StyleID="s17"><Data ss:Type="Number">9.4364193125484597E-4</Data></Cell>
    <Cell><Data ss:Type="Number">6.3565402202769794E-2</Data></Cell>
   </Row>
   <Row>
    <Cell><Data ss:Type="String">GOTERM_MF_FAT</Data></Cell>
    <Cell><Data ss:Type="String">GO:0042626~ATPase activity, coupled to transmembrane movement of substances</Data></Cell>
    <Cell><Data ss:Type="Number">8</Data></Cell>
    <Cell><Data ss:Type="Number">6.25</Data></Cell>
    <Cell ss:StyleID="s17"><Data ss:Type="Number">4.5035710033760498E-5</Data></Cell>
    <Cell><Data ss:Type="String">ATP5D, ATP5E, ATP2A2, ATP8B1, ATP5C1, ATP5O, ATP5A1, ATP5J</Data></Cell>
    <Cell><Data ss:Type="Number">114</Data></Cell>
    <Cell><Data ss:Type="Number">109</Data></Cell>
    <Cell><Data ss:Type="Number">12983</Data></Cell>
    <Cell><Data ss:Type="Number">8.3586029293416999</Data></Cell>
    <Cell><Data ss:Type="Number">1.53288942805818E-2</Data></Cell>
    <Cell ss:StyleID="s17"><Data ss:Type="Number">9.0826941404864505E-4</Data></Cell>
    <Cell><Data ss:Type="Number">6.1391903371987799E-2</Data></Cell>
   </Row>
   <Row>
    <Cell><Data ss:Type="String">GOTERM_BP_FAT</Data></Cell>
    <Cell><Data ss:Type="String">GO:0009261~ribonucleotide catabolic process</Data></Cell>
    <Cell><Data ss:Type="Number">5</Data></Cell>
    <Cell><Data ss:Type="Number">3.90625</Data></Cell>
    <Cell ss:StyleID="s17"><Data ss:Type="Number">4.7547227954912098E-5</Data></Cell>
    <Cell><Data ss:Type="String">ATP5D, ATP5E, RAB11A, ATP5O, ATP5A1</Data></Cell>
    <Cell><Data ss:Type="Number">112</Data></Cell>
    <Cell><Data ss:Type="Number">25</Data></Cell>
    <Cell><Data ss:Type="Number">13528</Data></Cell>
    <Cell><Data ss:Type="Number">24.157142857142802</Data></Cell>
    <Cell><Data ss:Type="Number">4.6888937213721602E-2</Data></Cell>
    <Cell><Data ss:Type="Number">1.09085553731713E-3</Data></Cell>
    <Cell><Data ss:Type="Number">7.5192021816083907E-2</Data></Cell>
   </Row>
   <Row>
    <Cell><Data ss:Type="String">GOTERM_MF_FAT</Data></Cell>
    <Cell><Data ss:Type="String">GO:0043492~ATPase activity, coupled to movement of substances</Data></Cell>
    <Cell><Data ss:Type="Number">8</Data></Cell>
    <Cell><Data ss:Type="Number">6.25</Data></Cell>
    <Cell ss:StyleID="s17"><Data ss:Type="Number">4.7754538369722999E-5</Data></Cell>
    <Cell><Data ss:Type="String">ATP5D, ATP5E, ATP2A2, ATP8B1, ATP5C1, ATP5O, ATP5A1, ATP5J</Data></Cell>
    <Cell><Data ss:Type="Number">114</Data></Cell>
    <Cell><Data ss:Type="Number">110</Data></Cell>
    <Cell><Data ss:Type="Number">12983</Data></Cell>
    <Cell><Data ss:Type="Number">8.2826156299840505</Data></Cell>
    <Cell><Data ss:Type="Number">1.6246771846412201E-2</Data></Cell>
    <Cell ss:StyleID="s17"><Data ss:Type="Number">9.0959705325610596E-4</Data></Cell>
    <Cell><Data ss:Type="Number">6.5097045161821507E-2</Data></Cell>
   </Row>
   <Row>
    <Cell><Data ss:Type="String">GOTERM_MF_FAT</Data></Cell>
    <Cell><Data ss:Type="String">GO:0016820~hydrolase activity, acting on acid anhydrides, catalyzing transmembrane movement of substances</Data></Cell>
    <Cell><Data ss:Type="Number">8</Data></Cell>
    <Cell><Data ss:Type="Number">6.25</Data></Cell>
    <Cell ss:StyleID="s17"><Data ss:Type="Number">5.0606542973818403E-5</Data></Cell>
    <Cell><Data ss:Type="String">ATP5D, ATP5E, ATP2A2, ATP8B1, ATP5C1, ATP5O, ATP5A1, ATP5J</Data></Cell>
    <Cell><Data ss:Type="Number">114</Data></Cell>
    <Cell><Data ss:Type="Number">111</Data></Cell>
    <Cell><Data ss:Type="Number">12983</Data></Cell>
    <Cell><Data ss:Type="Number">8.2079974711553607</Data></Cell>
    <Cell><Data ss:Type="Number">1.72086929602711E-2</Data></Cell>
    <Cell ss:StyleID="s17"><Data ss:Type="Number">9.1318718373678499E-4</Data></Cell>
    <Cell><Data ss:Type="Number">6.8983538978673001E-2</Data></Cell>
   </Row>
   <Row>
    <Cell><Data ss:Type="String">GOTERM_BP_FAT</Data></Cell>
    <Cell><Data ss:Type="String">GO:0015672~monovalent inorganic cation transport</Data></Cell>
    <Cell><Data ss:Type="Number">12</Data></Cell>
    <Cell><Data ss:Type="Number">9.375</Data></Cell>
    <Cell ss:StyleID="s17"><Data ss:Type="Number">5.9529026985486198E-5</Data></Cell>
    <Cell><Data ss:Type="String">ATP5D, ATP5E, ATP5J2, NNT, TMEM38A, ATP5C1, ATP5L, ATP5O, ATP5A1, ATP5I, ATP5H, ATP5J</Data></Cell>
    <Cell><Data ss:Type="Number">112</Data></Cell>
    <Cell><Data ss:Type="Number">318</Data></Cell>
    <Cell><Data ss:Type="Number">13528</Data></Cell>
    <Cell><Data ss:Type="Number">4.5579514824797798</Data></Cell>
    <Cell><Data ss:Type="Number">5.8354221931063599E-2</Data></Cell>
    <Cell><Data ss:Type="Number">1.33524347694014E-3</Data></Cell>
    <Cell><Data ss:Type="Number">9.4131892420101698E-2</Data></Cell>
   </Row>
   <Row>
    <Cell><Data ss:Type="String">GOTERM_MF_FAT</Data></Cell>
    <Cell><Data ss:Type="String">GO:0015405~P-P-bond-hydrolysis-driven transmembrane transporter activity</Data></Cell>
    <Cell><Data ss:Type="Number">8</Data></Cell>
    <Cell><Data ss:Type="Number">6.25</Data></Cell>
    <Cell ss:StyleID="s17"><Data ss:Type="Number">9.2278576247098595E-5</Data></Cell>
    <Cell><Data ss:Type="String">ATP5D, ATP5E, ATP2A2, ATP8B1, ATP5C1, ATP5O, ATP5A1, ATP5J</Data></Cell>
    <Cell><Data ss:Type="Number">114</Data></Cell>
    <Cell><Data ss:Type="Number">122</Data></Cell>
    <Cell><Data ss:Type="Number">12983</Data></Cell>
    <Cell><Data ss:Type="Number">7.4679321253954498</Data></Cell>
    <Cell><Data ss:Type="Number">3.1157299566559798E-2</Data></Cell>
    <Cell><Data ss:Type="Number">1.58139887509989E-3</Data></Cell>
    <Cell><Data ss:Type="Number">0.12575502755551801</Data></Cell>
   </Row>
   <Row>
    <Cell><Data ss:Type="String">GOTERM_MF_FAT</Data></Cell>
    <Cell><Data ss:Type="String">GO:0015399~primary active transmembrane transporter activity</Data></Cell>
    <Cell><Data ss:Type="Number">8</Data></Cell>
    <Cell><Data ss:Type="Number">6.25</Data></Cell>
    <Cell ss:StyleID="s17"><Data ss:Type="Number">9.2278576247098595E-5</Data></Cell>
    <Cell><Data ss:Type="String">ATP5D, ATP5E, ATP2A2, ATP8B1, ATP5C1, ATP5O, ATP5A1, ATP5J</Data></Cell>
    <Cell><Data ss:Type="Number">114</Data></Cell>
    <Cell><Data ss:Type="Number">122</Data></Cell>
    <Cell><Data ss:Type="Number">12983</Data></Cell>
    <Cell><Data ss:Type="Number">7.4679321253954498</Data></Cell>
    <Cell><Data ss:Type="Number">3.1157299566559798E-2</Data></Cell>
    <Cell><Data ss:Type="Number">1.58139887509989E-3</Data></Cell>
    <Cell><Data ss:Type="Number">0.12575502755551801</Data></Cell>
   </Row>
   <Row>
    <Cell><Data ss:Type="String">GOTERM_BP_FAT</Data></Cell>
    <Cell><Data ss:Type="String">GO:0006195~purine nucleotide catabolic process</Data></Cell>
    <Cell><Data ss:Type="Number">5</Data></Cell>
    <Cell><Data ss:Type="Number">3.90625</Data></Cell>
    <Cell ss:StyleID="s17"><Data ss:Type="Number">1.4622542866751499E-4</Data></Cell>
    <Cell><Data ss:Type="String">ATP5D, ATP5E, RAB11A, ATP5O, ATP5A1</Data></Cell>
    <Cell><Data ss:Type="Number">112</Data></Cell>
    <Cell><Data ss:Type="Number">33</Data></Cell>
    <Cell><Data ss:Type="Number">13528</Data></Cell>
    <Cell><Data ss:Type="Number">18.3008658008658</Data></Cell>
    <Cell><Data ss:Type="Number">0.137308807220232</Data></Cell>
    <Cell><Data ss:Type="Number">3.2056873389141299E-3</Data></Cell>
    <Cell><Data ss:Type="Number">0.231074470171832</Data></Cell>
   </Row>
   <Row>
    <Cell><Data ss:Type="String">GOTERM_BP_FAT</Data></Cell>
    <Cell><Data ss:Type="String">GO:0006200~ATP catabolic process</Data></Cell>
    <Cell><Data ss:Type="Number">4</Data></Cell>
    <Cell><Data ss:Type="Number">3.125</Data></Cell>
    <Cell ss:StyleID="s17"><Data ss:Type="Number">2.7853650760651402E-4</Data></Cell>
    <Cell><Data ss:Type="String">ATP5D, ATP5E, ATP5O, ATP5A1</Data></Cell>
    <Cell><Data ss:Type="Number">112</Data></Cell>
    <Cell><Data ss:Type="Number">16</Data></Cell>
    <Cell><Data ss:Type="Number">13528</Data></Cell>
    <Cell><Data ss:Type="Number">30.196428571428498</Data></Cell>
    <Cell><Data ss:Type="Number">0.24524422521218001</Data></Cell>
    <Cell><Data ss:Type="Number">5.7256083000744003E-3</Data></Cell>
    <Cell><Data ss:Type="Number">0.439729463403848</Data></Cell>
   </Row>
   <Row>
    <Cell><Data ss:Type="String">GOTERM_BP_FAT</Data></Cell>
    <Cell><Data ss:Type="String">GO:0006172~ADP biosynthetic process</Data></Cell>
    <Cell><Data ss:Type="Number">3</Data></Cell>
    <Cell><Data ss:Type="Number">2.34375</Data></Cell>
    <Cell ss:StyleID="s17"><Data ss:Type="Number">6.5654803059667696E-4</Data></Cell>
    <Cell><Data ss:Type="String">ATP5D, ATP5E, ATP5A1</Data></Cell>
    <Cell><Data ss:Type="Number">112</Data></Cell>
    <Cell><Data ss:Type="Number">5</Data></Cell>
    <Cell><Data ss:Type="Number">13528</Data></Cell>
    <Cell><Data ss:Type="Number">72.471428571428504</Data></Cell>
    <Cell><Data ss:Type="Number">0.48486758206457198</Data></Cell>
    <Cell><Data ss:Type="Number">1.2675353308520401E-2</Data></Cell>
    <Cell><Data ss:Type="Number">1.0336047650050799</Data></Cell>
   </Row>
   <Row>
    <Cell><Data ss:Type="String">GOTERM_BP_FAT</Data></Cell>
    <Cell><Data ss:Type="String">GO:0009136~purine nucleoside diphosphate biosynthetic process</Data></Cell>
    <Cell><Data ss:Type="Number">3</Data></Cell>
    <Cell><Data ss:Type="Number">2.34375</Data></Cell>
    <Cell ss:StyleID="s17"><Data ss:Type="Number">6.5654803059667696E-4</Data></Cell>
    <Cell><Data ss:Type="String">ATP5D, ATP5E, ATP5A1</Data></Cell>
    <Cell><Data ss:Type="Number">112</Data></Cell>
    <Cell><Data ss:Type="Number">5</Data></Cell>
    <Cell><Data ss:Type="Number">13528</Data></Cell>
    <Cell><Data ss:Type="Number">72.471428571428504</Data></Cell>
    <Cell><Data ss:Type="Number">0.48486758206457198</Data></Cell>
    <Cell><Data ss:Type="Number">1.2675353308520401E-2</Data></Cell>
    <Cell><Data ss:Type="Number">1.0336047650050799</Data></Cell>
   </Row>
   <Row>
    <Cell><Data ss:Type="String">GOTERM_BP_FAT</Data></Cell>
    <Cell><Data ss:Type="String">GO:0009180~purine ribonucleoside diphosphate biosynthetic process</Data></Cell>
    <Cell><Data ss:Type="Number">3</Data></Cell>
    <Cell><Data ss:Type="Number">2.34375</Data></Cell>
    <Cell ss:StyleID="s17"><Data ss:Type="Number">6.5654803059667696E-4</Data></Cell>
    <Cell><Data ss:Type="String">ATP5D, ATP5E, ATP5A1</Data></Cell>
    <Cell><Data ss:Type="Number">112</Data></Cell>
    <Cell><Data ss:Type="Number">5</Data></Cell>
    <Cell><Data ss:Type="Number">13528</Data></Cell>
    <Cell><Data ss:Type="Number">72.471428571428504</Data></Cell>
    <Cell><Data ss:Type="Number">0.48486758206457198</Data></Cell>
    <Cell><Data ss:Type="Number">1.2675353308520401E-2</Data></Cell>
    <Cell><Data ss:Type="Number">1.0336047650050799</Data></Cell>
   </Row>
   <Row>
    <Cell><Data ss:Type="String">GOTERM_BP_FAT</Data></Cell>
    <Cell><Data ss:Type="String">GO:0009188~ribonucleoside diphosphate biosynthetic process</Data></Cell>
    <Cell><Data ss:Type="Number">3</Data></Cell>
    <Cell><Data ss:Type="Number">2.34375</Data></Cell>
    <Cell ss:StyleID="s17"><Data ss:Type="Number">6.5654803059667696E-4</Data></Cell>
    <Cell><Data ss:Type="String">ATP5D, ATP5E, ATP5A1</Data></Cell>
    <Cell><Data ss:Type="Number">112</Data></Cell>
    <Cell><Data ss:Type="Number">5</Data></Cell>
    <Cell><Data ss:Type="Number">13528</Data></Cell>
    <Cell><Data ss:Type="Number">72.471428571428504</Data></Cell>
    <Cell><Data ss:Type="Number">0.48486758206457198</Data></Cell>
    <Cell><Data ss:Type="Number">1.2675353308520401E-2</Data></Cell>
    <Cell><Data ss:Type="Number">1.0336047650050799</Data></Cell>
   </Row>
   <Row>
    <Cell><Data ss:Type="String">GOTERM_BP_FAT</Data></Cell>
    <Cell><Data ss:Type="String">GO:0009166~nucleotide catabolic process</Data></Cell>
    <Cell><Data ss:Type="Number">5</Data></Cell>
    <Cell><Data ss:Type="Number">3.90625</Data></Cell>
    <Cell ss:StyleID="s17"><Data ss:Type="Number">7.9728374213562496E-4</Data></Cell>
    <Cell><Data ss:Type="String">ATP5D, ATP5E, RAB11A, ATP5O, ATP5A1</Data></Cell>
    <Cell><Data ss:Type="Number">112</Data></Cell>
    <Cell><Data ss:Type="Number">51</Data></Cell>
    <Cell><Data ss:Type="Number">13528</Data></Cell>
    <Cell><Data ss:Type="Number">11.841736694677801</Data></Cell>
    <Cell><Data ss:Type="Number">0.55317030802976996</Data></Cell>
    <Cell><Data ss:Type="Number">1.5084649777711999E-2</Data></Cell>
    <Cell><Data ss:Type="Number">1.2538587226192901</Data></Cell>
   </Row>
   <Row>
    <Cell><Data ss:Type="String">GOTERM_BP_FAT</Data></Cell>
    <Cell><Data ss:Type="String">GO:0046031~ADP metabolic process</Data></Cell>
    <Cell><Data ss:Type="Number">3</Data></Cell>
    <Cell><Data ss:Type="Number">2.34375</Data></Cell>
    <Cell ss:StyleID="s17"><Data ss:Type="Number">9.7954107133113003E-4</Data></Cell>
    <Cell><Data ss:Type="String">ATP5D, ATP5E, ATP5A1</Data></Cell>
    <Cell><Data ss:Type="Number">112</Data></Cell>
    <Cell><Data ss:Type="Number">6</Data></Cell>
    <Cell><Data ss:Type="Number">13528</Data></Cell>
    <Cell><Data ss:Type="Number">60.392857142857103</Data></Cell>
    <Cell><Data ss:Type="Number">0.62835691959329198</Data></Cell>
    <Cell><Data ss:Type="Number">1.8163051792948401E-2</Data></Cell>
    <Cell><Data ss:Type="Number">1.5384124020421399</Data></Cell>
   </Row>
   <Row>
    <Cell><Data ss:Type="String">GOTERM_BP_FAT</Data></Cell>
    <Cell><Data ss:Type="String">GO:0034656~nucleobase, nucleoside and nucleotide catabolic process</Data></Cell>
    <Cell><Data ss:Type="Number">5</Data></Cell>
    <Cell><Data ss:Type="Number">3.90625</Data></Cell>
    <Cell><Data ss:Type="Number">1.2953698668053499E-3</Data></Cell>
    <Cell><Data ss:Type="String">ATP5D, ATP5E, RAB11A, ATP5O, ATP5A1</Data></Cell>
    <Cell><Data ss:Type="Number">112</Data></Cell>
    <Cell><Data ss:Type="Number">58</Data></Cell>
    <Cell><Data ss:Type="Number">13528</Data></Cell>
    <Cell><Data ss:Type="Number">10.4125615763546</Data></Cell>
    <Cell><Data ss:Type="Number">0.72995635352253396</Data></Cell>
    <Cell><Data ss:Type="Number">2.3106915822655099E-2</Data></Cell>
    <Cell><Data ss:Type="Number">2.0296896765200598</Data></Cell>
   </Row>
   <Row>
    <Cell><Data ss:Type="String">GOTERM_BP_FAT</Data></Cell>
    <Cell><Data ss:Type="String">GO:0034655~nucleobase, nucleoside, nucleotide and nucleic acid catabolic process</Data></Cell>
    <Cell><Data ss:Type="Number">5</Data></Cell>
    <Cell><Data ss:Type="Number">3.90625</Data></Cell>
    <Cell><Data ss:Type="Number">1.2953698668053499E-3</Data></Cell>
    <Cell><Data ss:Type="String">ATP5D, ATP5E, RAB11A, ATP5O, ATP5A1</Data></Cell>
    <Cell><Data ss:Type="Number">112</Data></Cell>
    <Cell><Data ss:Type="Number">58</Data></Cell>
    <Cell><Data ss:Type="Number">13528</Data></Cell>
    <Cell><Data ss:Type="Number">10.4125615763546</Data></Cell>
    <Cell><Data ss:Type="Number">0.72995635352253396</Data></Cell>
    <Cell><Data ss:Type="Number">2.3106915822655099E-2</Data></Cell>
    <Cell><Data ss:Type="Number">2.0296896765200598</Data></Cell>
   </Row>
   <Row>
    <Cell><Data ss:Type="String">GOTERM_BP_FAT</Data></Cell>
    <Cell><Data ss:Type="String">GO:0009133~nucleoside diphosphate biosynthetic process</Data></Cell>
    <Cell><Data ss:Type="Number">3</Data></Cell>
    <Cell><Data ss:Type="Number">2.34375</Data></Cell>
    <Cell><Data ss:Type="Number">1.3640083680632601E-3</Data></Cell>
    <Cell><Data ss:Type="String">ATP5D, ATP5E, ATP5A1</Data></Cell>
    <Cell><Data ss:Type="Number">112</Data></Cell>
    <Cell><Data ss:Type="Number">7</Data></Cell>
    <Cell><Data ss:Type="Number">13528</Data></Cell>
    <Cell><Data ss:Type="Number">51.765306122448898</Data></Cell>
    <Cell><Data ss:Type="Number">0.748066186046072</Data></Cell>
    <Cell><Data ss:Type="Number">2.38956376338944E-2</Data></Cell>
    <Cell><Data ss:Type="Number">2.1361538826883399</Data></Cell>
   </Row>
   <Row>
    <Cell><Data ss:Type="String">GOTERM_BP_FAT</Data></Cell>
    <Cell><Data ss:Type="String">GO:0009135~purine nucleoside diphosphate metabolic process</Data></Cell>
    <Cell><Data ss:Type="Number">3</Data></Cell>
    <Cell><Data ss:Type="Number">2.34375</Data></Cell>
    <Cell><Data ss:Type="Number">1.8089375854087001E-3</Data></Cell>
    <Cell><Data ss:Type="String">ATP5D, ATP5E, ATP5A1</Data></Cell>
    <Cell><Data ss:Type="Number">112</Data></Cell>
    <Cell><Data ss:Type="Number">8</Data></Cell>
    <Cell><Data ss:Type="Number">13528</Data></Cell>
    <Cell><Data ss:Type="Number">45.294642857142797</Data></Cell>
    <Cell><Data ss:Type="Number">0.83937477871327704</Data></Cell>
    <Cell><Data ss:Type="Number">3.0519192492238799E-2</Data></Cell>
    <Cell><Data ss:Type="Number">2.8236533460995599</Data></Cell>
   </Row>
   <Row>
    <Cell><Data ss:Type="String">GOTERM_BP_FAT</Data></Cell>
    <Cell><Data ss:Type="String">GO:0009179~purine ribonucleoside diphosphate metabolic process</Data></Cell>
    <Cell><Data ss:Type="Number">3</Data></Cell>
    <Cell><Data ss:Type="Number">2.34375</Data></Cell>
    <Cell><Data ss:Type="Number">1.8089375854087001E-3</Data></Cell>
    <Cell><Data ss:Type="String">ATP5D, ATP5E, ATP5A1</Data></Cell>
    <Cell><Data ss:Type="Number">112</Data></Cell>
    <Cell><Data ss:Type="Number">8</Data></Cell>
    <Cell><Data ss:Type="Number">13528</Data></Cell>
    <Cell><Data ss:Type="Number">45.294642857142797</Data></Cell>
    <Cell><Data ss:Type="Number">0.83937477871327704</Data></Cell>
    <Cell><Data ss:Type="Number">3.0519192492238799E-2</Data></Cell>
    <Cell><Data ss:Type="Number">2.8236533460995599</Data></Cell>
   </Row>
   <Row>
    <Cell><Data ss:Type="String">GOTERM_BP_FAT</Data></Cell>
    <Cell><Data ss:Type="String">GO:0006812~cation transport</Data></Cell>
    <Cell><Data ss:Type="Number">13</Data></Cell>
    <Cell><Data ss:Type="Number">10.15625</Data></Cell>
    <Cell><Data ss:Type="Number">1.91195138457865E-3</Data></Cell>
    <Cell><Data ss:Type="String">ATP5D, ATP5E, ATP5J2, NNT, ATP2A2, ATP5C1, TMEM38A, ATP5L, ATP5O, ATP5A1, ATP5I, ATP5H, ATP5J</Data></Cell>
    <Cell><Data ss:Type="Number">112</Data></Cell>
    <Cell><Data ss:Type="Number">553</Data></Cell>
    <Cell><Data ss:Type="Number">13528</Data></Cell>
    <Cell><Data ss:Type="Number">2.8394471712735698</Data></Cell>
    <Cell><Data ss:Type="Number">0.85527491644632603</Data></Cell>
    <Cell><Data ss:Type="Number">3.1701936110863901E-2</Data></Cell>
    <Cell><Data ss:Type="Number">2.98218273439586</Data></Cell>
   </Row>
   <Row>
    <Cell><Data ss:Type="String">GOTERM_BP_FAT</Data></Cell>
    <Cell><Data ss:Type="String">GO:0044270~nitrogen compound catabolic process</Data></Cell>
    <Cell><Data ss:Type="Number">5</Data></Cell>
    <Cell><Data ss:Type="Number">3.90625</Data></Cell>
    <Cell><Data ss:Type="Number">2.2118046710056E-3</Data></Cell>
    <Cell><Data ss:Type="String">ATP5D, ATP5E, RAB11A, ATP5O, ATP5A1</Data></Cell>
    <Cell><Data ss:Type="Number">112</Data></Cell>
    <Cell><Data ss:Type="Number">67</Data></Cell>
    <Cell><Data ss:Type="Number">13528</Data></Cell>
    <Cell><Data ss:Type="Number">9.0138592750532993</Data></Cell>
    <Cell><Data ss:Type="Number">0.89315721958343997</Data></Cell>
    <Cell><Data ss:Type="Number">3.5998322011084098E-2</Data></Cell>
    <Cell><Data ss:Type="Number">3.4422533401531501</Data></Cell>
   </Row>
   <Row>
    <Cell><Data ss:Type="String">GOTERM_BP_FAT</Data></Cell>
    <Cell><Data ss:Type="String">GO:0055085~transmembrane transport</Data></Cell>
    <Cell><Data ss:Type="Number">13</Data></Cell>
    <Cell><Data ss:Type="Number">10.15625</Data></Cell>
    <Cell><Data ss:Type="Number">2.4216601987823998E-3</Data></Cell>
    <Cell><Data ss:Type="String">GC, ATP5D, ATP5E, APOA1, SLC25A4, SLC25A3, ATP5C1, ATP5L, ATP5O, ATP5A1, ATP5I, ATP5H, ATP5J</Data></Cell>
    <Cell><Data ss:Type="Number">112</Data></Cell>
    <Cell><Data ss:Type="Number">569</Data></Cell>
    <Cell><Data ss:Type="Number">13528</Data></Cell>
    <Cell><Data ss:Type="Number">2.7596033140848601</Data></Cell>
    <Cell><Data ss:Type="Number">0.91360652544013299</Data></Cell>
    <Cell><Data ss:Type="Number">3.8124760988464498E-2</Data></Cell>
    <Cell><Data ss:Type="Number">3.7630220815742499</Data></Cell>
   </Row>
   <Row>
    <Cell><Data ss:Type="String">GOTERM_MF_FAT</Data></Cell>
    <Cell><Data ss:Type="String">GO:0042623~ATPase activity, coupled</Data></Cell>
    <Cell><Data ss:Type="Number">9</Data></Cell>
    <Cell><Data ss:Type="Number">7.03125</Data></Cell>
    <Cell><Data ss:Type="Number">2.57260487950794E-3</Data></Cell>
    <Cell><Data ss:Type="String">ATP5D, ATP5E, TNNT3, ATP2A2, ATP8B1, ATP5C1, ATP5O, ATP5A1, ATP5J</Data></Cell>
    <Cell><Data ss:Type="Number">114</Data></Cell>
    <Cell><Data ss:Type="Number">272</Data></Cell>
    <Cell><Data ss:Type="Number">12983</Data></Cell>
    <Cell><Data ss:Type="Number">3.76828560371517</Data></Cell>
    <Cell><Data ss:Type="Number">0.58668301483151497</Data></Cell>
    <Cell><Data ss:Type="Number">3.4724396052835602E-2</Data></Cell>
    <Cell><Data ss:Type="Number">3.4514780197182602</Data></Cell>
   </Row>
   <Row>
    <Cell><Data ss:Type="String">GOTERM_BP_FAT</Data></Cell>
    <Cell><Data ss:Type="String">GO:0009185~ribonucleoside diphosphate metabolic process</Data></Cell>
    <Cell><Data ss:Type="Number">3</Data></Cell>
    <Cell><Data ss:Type="Number">2.34375</Data></Cell>
    <Cell><Data ss:Type="Number">2.8761933843938301E-3</Data></Cell>
    <Cell><Data ss:Type="String">ATP5D, ATP5E, ATP5A1</Data></Cell>
    <Cell><Data ss:Type="Number">112</Data></Cell>
    <Cell><Data ss:Type="Number">10</Data></Cell>
    <Cell><Data ss:Type="Number">13528</Data></Cell>
    <Cell><Data ss:Type="Number">36.235714285714202</Data></Cell>
    <Cell><Data ss:Type="Number">0.94547745279011897</Data></Cell>
    <Cell><Data ss:Type="Number">4.1879268668195399E-2</Data></Cell>
    <Cell><Data ss:Type="Number">4.4543664983842399</Data></Cell>
   </Row>
   <Row>
    <Cell><Data ss:Type="String">GOTERM_BP_FAT</Data></Cell>
    <Cell><Data ss:Type="String">GO:0046700~heterocycle catabolic process</Data></Cell>
    <Cell><Data ss:Type="Number">5</Data></Cell>
    <Cell><Data ss:Type="Number">3.90625</Data></Cell>
    <Cell><Data ss:Type="Number">3.6682983454495699E-3</Data></Cell>
    <Cell><Data ss:Type="String">ATP5D, ATP5E, RAB11A, ATP5O, ATP5A1</Data></Cell>
    <Cell><Data ss:Type="Number">112</Data></Cell>
    <Cell><Data ss:Type="Number">77</Data></Cell>
    <Cell><Data ss:Type="Number">13528</Data></Cell>
    <Cell><Data ss:Type="Number">7.8432282003710503</Data></Cell>
    <Cell><Data ss:Type="Number">0.97556633737709397</Data></Cell>
    <Cell><Data ss:Type="Number">5.0935751532506103E-2</Data></Cell>
    <Cell><Data ss:Type="Number">5.6480508187194998</Data></Cell>
   </Row>
   <Row>
    <Cell><Data ss:Type="String">GOTERM_BP_FAT</Data></Cell>
    <Cell><Data ss:Type="String">GO:0009132~nucleoside diphosphate metabolic process</Data></Cell>
    <Cell><Data ss:Type="Number">3</Data></Cell>
    <Cell><Data ss:Type="Number">2.34375</Data></Cell>
    <Cell><Data ss:Type="Number">8.3729966060724203E-3</Data></Cell>
    <Cell><Data ss:Type="String">ATP5D, ATP5E, ATP5A1</Data></Cell>
    <Cell><Data ss:Type="Number">112</Data></Cell>
    <Cell><Data ss:Type="Number">17</Data></Cell>
    <Cell><Data ss:Type="Number">13528</Data></Cell>
    <Cell><Data ss:Type="Number">21.315126050420101</Data></Cell>
    <Cell><Data ss:Type="Number">0.99979496492961895</Data></Cell>
    <Cell><Data ss:Type="Number">0.100713959652474</Data></Cell>
    <Cell><Data ss:Type="Number">12.4549221877273</Data></Cell>
   </Row>
   <Row>
    <Cell><Data ss:Type="String">GOTERM_BP_FAT</Data></Cell>
    <Cell><Data ss:Type="String">GO:0006811~ion transport</Data></Cell>
    <Cell><Data ss:Type="Number">14</Data></Cell>
    <Cell><Data ss:Type="Number">10.9375</Data></Cell>
    <Cell><Data ss:Type="Number">1.01043056334283E-2</Data></Cell>
    <Cell><Data ss:Type="String">ATP5D, ATP5E, ATP5J2, SLC25A4, TMEM38A, NNT, ATP2A2, ATP5C1, ATP5L, ATP5O, ATP5A1, ATP5I, ATP5H, ATP5J</Data></Cell>
    <Cell><Data ss:Type="Number">112</Data></Cell>
    <Cell><Data ss:Type="Number">768</Data></Cell>
    <Cell><Data ss:Type="Number">13528</Data></Cell>
    <Cell><Data ss:Type="Number">2.2018229166666599</Data></Cell>
    <Cell><Data ss:Type="Number">0.99996489818207701</Data></Cell>
    <Cell><Data ss:Type="Number">0.116250314201135</Data></Cell>
    <Cell><Data ss:Type="Number">14.841897327345301</Data></Cell>
   </Row>
   <Row ss:Index="134">
    <Cell><Data ss:Type="String">Annotation Cluster 5</Data></Cell>
    <Cell><Data ss:Type="String">Enrichment Score: 4.568211300840412</Data></Cell>
   </Row>
   <Row>
    <Cell><Data ss:Type="String">Category</Data></Cell>
    <Cell><Data ss:Type="String">Term</Data></Cell>
    <Cell><Data ss:Type="String">Count</Data></Cell>
    <Cell><Data ss:Type="String">%</Data></Cell>
    <Cell><Data ss:Type="String">PValue</Data></Cell>
    <Cell><Data ss:Type="String">Genes</Data></Cell>
    <Cell><Data ss:Type="String">List Total</Data></Cell>
    <Cell><Data ss:Type="String">Pop Hits</Data></Cell>
    <Cell><Data ss:Type="String">Pop Total</Data></Cell>
    <Cell><Data ss:Type="String">Fold Enrichment</Data></Cell>
    <Cell><Data ss:Type="String">Bonferroni</Data></Cell>
    <Cell><Data ss:Type="String">Benjamini</Data></Cell>
    <Cell><Data ss:Type="String">FDR</Data></Cell>
   </Row>
   <Row>
    <Cell><Data ss:Type="String">GOTERM_BP_FAT</Data></Cell>
    <Cell><Data ss:Type="String">GO:0009060~aerobic respiration</Data></Cell>
    <Cell><Data ss:Type="Number">9</Data></Cell>
    <Cell><Data ss:Type="Number">7.03125</Data></Cell>
    <Cell ss:StyleID="s17"><Data ss:Type="Number">3.1158871225709201E-10</Data></Cell>
    <Cell><Data ss:Type="String">SDHA, NNT, UQCRC1, CS, IDH1, SUCLA2, MDH2, PDHB, MDH1</Data></Cell>
    <Cell><Data ss:Type="Number">112</Data></Cell>
    <Cell><Data ss:Type="Number">35</Data></Cell>
    <Cell><Data ss:Type="Number">13528</Data></Cell>
    <Cell><Data ss:Type="Number">31.059183673469299</Data></Cell>
    <Cell ss:StyleID="s17"><Data ss:Type="Number">3.1470459282978398E-7</Data></Cell>
    <Cell ss:StyleID="s17"><Data ss:Type="Number">1.9669039952319101E-8</Data></Cell>
    <Cell ss:StyleID="s17"><Data ss:Type="Number">4.9292555592827995E-7</Data></Cell>
   </Row>
   <Row>
    <Cell><Data ss:Type="String">GOTERM_BP_FAT</Data></Cell>
    <Cell><Data ss:Type="String">GO:0006099~tricarboxylic acid cycle</Data></Cell>
    <Cell><Data ss:Type="Number">8</Data></Cell>
    <Cell><Data ss:Type="Number">6.25</Data></Cell>
    <Cell ss:StyleID="s17"><Data ss:Type="Number">4.5500748076961298E-10</Data></Cell>
    <Cell><Data ss:Type="String">SDHA, NNT, CS, IDH1, SUCLA2, MDH2, PDHB, MDH1</Data></Cell>
    <Cell><Data ss:Type="Number">112</Data></Cell>
    <Cell><Data ss:Type="Number">23</Data></Cell>
    <Cell><Data ss:Type="Number">13528</Data></Cell>
    <Cell><Data ss:Type="Number">42.012422360248401</Data></Cell>
    <Cell ss:StyleID="s17"><Data ss:Type="Number">4.59557445431357E-7</Data></Cell>
    <Cell ss:StyleID="s17"><Data ss:Type="Number">2.5530974778753499E-8</Data></Cell>
    <Cell ss:StyleID="s17"><Data ss:Type="Number">7.1981036686707903E-7</Data></Cell>
   </Row>
   <Row>
    <Cell><Data ss:Type="String">GOTERM_BP_FAT</Data></Cell>
    <Cell><Data ss:Type="String">GO:0046356~acetyl-CoA catabolic process</Data></Cell>
    <Cell><Data ss:Type="Number">8</Data></Cell>
    <Cell><Data ss:Type="Number">6.25</Data></Cell>
    <Cell ss:StyleID="s17"><Data ss:Type="Number">4.5500748076961298E-10</Data></Cell>
    <Cell><Data ss:Type="String">SDHA, NNT, CS, IDH1, SUCLA2, MDH2, PDHB, MDH1</Data></Cell>
    <Cell><Data ss:Type="Number">112</Data></Cell>
    <Cell><Data ss:Type="Number">23</Data></Cell>
    <Cell><Data ss:Type="Number">13528</Data></Cell>
    <Cell><Data ss:Type="Number">42.012422360248401</Data></Cell>
    <Cell ss:StyleID="s17"><Data ss:Type="Number">4.59557445431357E-7</Data></Cell>
    <Cell ss:StyleID="s17"><Data ss:Type="Number">2.5530974778753499E-8</Data></Cell>
    <Cell ss:StyleID="s17"><Data ss:Type="Number">7.1981036686707903E-7</Data></Cell>
   </Row>
   <Row>
    <Cell><Data ss:Type="String">GOTERM_BP_FAT</Data></Cell>
    <Cell><Data ss:Type="String">GO:0009109~coenzyme catabolic process</Data></Cell>
    <Cell><Data ss:Type="Number">8</Data></Cell>
    <Cell><Data ss:Type="Number">6.25</Data></Cell>
    <Cell ss:StyleID="s17"><Data ss:Type="Number">1.19639929261523E-9</Data></Cell>
    <Cell><Data ss:Type="String">SDHA, NNT, CS, IDH1, SUCLA2, MDH2, PDHB, MDH1</Data></Cell>
    <Cell><Data ss:Type="Number">112</Data></Cell>
    <Cell><Data ss:Type="Number">26</Data></Cell>
    <Cell><Data ss:Type="Number">13528</Data></Cell>
    <Cell><Data ss:Type="Number">37.164835164835097</Data></Cell>
    <Cell ss:StyleID="s17"><Data ss:Type="Number">1.2083625767766999E-6</Data></Cell>
    <Cell ss:StyleID="s17"><Data ss:Type="Number">5.0348469837757602E-8</Data></Cell>
    <Cell ss:StyleID="s17"><Data ss:Type="Number">1.8926735623203601E-6</Data></Cell>
   </Row>
   <Row>
    <Cell><Data ss:Type="String">GOTERM_BP_FAT</Data></Cell>
    <Cell><Data ss:Type="String">GO:0006084~acetyl-CoA metabolic process</Data></Cell>
    <Cell><Data ss:Type="Number">8</Data></Cell>
    <Cell><Data ss:Type="Number">6.25</Data></Cell>
    <Cell ss:StyleID="s17"><Data ss:Type="Number">4.6239941296991402E-9</Data></Cell>
    <Cell><Data ss:Type="String">SDHA, NNT, CS, IDH1, SUCLA2, MDH2, PDHB, MDH1</Data></Cell>
    <Cell><Data ss:Type="Number">112</Data></Cell>
    <Cell><Data ss:Type="Number">31</Data></Cell>
    <Cell><Data ss:Type="Number">13528</Data></Cell>
    <Cell><Data ss:Type="Number">31.170506912442299</Data></Cell>
    <Cell ss:StyleID="s17"><Data ss:Type="Number">4.6702231225603796E-6</Data></Cell>
    <Cell ss:StyleID="s17"><Data ss:Type="Number">1.66794058564789E-7</Data></Cell>
    <Cell ss:StyleID="s17"><Data ss:Type="Number">7.3150419055423299E-6</Data></Cell>
   </Row>
   <Row>
    <Cell><Data ss:Type="String">GOTERM_BP_FAT</Data></Cell>
    <Cell><Data ss:Type="String">GO:0051187~cofactor catabolic process</Data></Cell>
    <Cell><Data ss:Type="Number">8</Data></Cell>
    <Cell><Data ss:Type="Number">6.25</Data></Cell>
    <Cell ss:StyleID="s17"><Data ss:Type="Number">4.6239941296991402E-9</Data></Cell>
    <Cell><Data ss:Type="String">SDHA, NNT, CS, IDH1, SUCLA2, MDH2, PDHB, MDH1</Data></Cell>
    <Cell><Data ss:Type="Number">112</Data></Cell>
    <Cell><Data ss:Type="Number">31</Data></Cell>
    <Cell><Data ss:Type="Number">13528</Data></Cell>
    <Cell><Data ss:Type="Number">31.170506912442299</Data></Cell>
    <Cell ss:StyleID="s17"><Data ss:Type="Number">4.6702231225603796E-6</Data></Cell>
    <Cell ss:StyleID="s17"><Data ss:Type="Number">1.66794058564789E-7</Data></Cell>
    <Cell ss:StyleID="s17"><Data ss:Type="Number">7.3150419055423299E-6</Data></Cell>
   </Row>
   <Row>
    <Cell><Data ss:Type="String">KEGG_PATHWAY</Data></Cell>
    <Cell><Data ss:Type="String">hsa00020:Citrate cycle (TCA cycle)</Data></Cell>
    <Cell><Data ss:Type="Number">9</Data></Cell>
    <Cell><Data ss:Type="Number">7.03125</Data></Cell>
    <Cell ss:StyleID="s17"><Data ss:Type="Number">1.39983325752911E-8</Data></Cell>
    <Cell><Data ss:Type="String">SDHA, CS, IDH1, PDHA1, SUCLA2, OGDH, MDH2, PDHB, MDH1</Data></Cell>
    <Cell><Data ss:Type="Number">80</Data></Cell>
    <Cell><Data ss:Type="Number">31</Data></Cell>
    <Cell><Data ss:Type="Number">5085</Data></Cell>
    <Cell><Data ss:Type="Number">18.453629032258</Data></Cell>
    <Cell ss:StyleID="s17"><Data ss:Type="Number">8.8189457136955696E-7</Data></Cell>
    <Cell ss:StyleID="s17"><Data ss:Type="Number">1.76378976535218E-7</Data></Cell>
    <Cell ss:StyleID="s17"><Data ss:Type="Number">1.41740758574648E-5</Data></Cell>
   </Row>
   <Row>
    <Cell><Data ss:Type="String">GOTERM_BP_FAT</Data></Cell>
    <Cell><Data ss:Type="String">GO:0051186~cofactor metabolic process</Data></Cell>
    <Cell><Data ss:Type="Number">10</Data></Cell>
    <Cell><Data ss:Type="Number">7.8125</Data></Cell>
    <Cell ss:StyleID="s17"><Data ss:Type="Number">3.1808360283778103E-5</Data></Cell>
    <Cell><Data ss:Type="String">SDHA, NNT, HPX, CS, IDH1, SUCLA2, MDH2, PDHB, MDH1, COQ6</Data></Cell>
    <Cell><Data ss:Type="Number">112</Data></Cell>
    <Cell><Data ss:Type="Number">195</Data></Cell>
    <Cell><Data ss:Type="Number">13528</Data></Cell>
    <Cell><Data ss:Type="Number">6.1941391941391899</Data></Cell>
    <Cell><Data ss:Type="Number">3.16163667165099E-2</Data></Cell>
    <Cell ss:StyleID="s17"><Data ss:Type="Number">8.0285141325830902E-4</Data></Cell>
    <Cell><Data ss:Type="Number">5.0308166237089599E-2</Data></Cell>
   </Row>
   <Row>
    <Cell><Data ss:Type="String">GOTERM_BP_FAT</Data></Cell>
    <Cell><Data ss:Type="String">GO:0006732~coenzyme metabolic process</Data></Cell>
    <Cell><Data ss:Type="Number">9</Data></Cell>
    <Cell><Data ss:Type="Number">7.03125</Data></Cell>
    <Cell ss:StyleID="s17"><Data ss:Type="Number">3.6776770267733699E-5</Data></Cell>
    <Cell><Data ss:Type="String">SDHA, NNT, CS, IDH1, SUCLA2, MDH2, PDHB, MDH1, COQ6</Data></Cell>
    <Cell><Data ss:Type="Number">112</Data></Cell>
    <Cell><Data ss:Type="Number">153</Data></Cell>
    <Cell><Data ss:Type="Number">13528</Data></Cell>
    <Cell><Data ss:Type="Number">7.1050420168067197</Data></Cell>
    <Cell><Data ss:Type="Number">3.6463800516578798E-2</Data></Cell>
    <Cell ss:StyleID="s17"><Data ss:Type="Number">8.8401904889512297E-4</Data></Cell>
    <Cell><Data ss:Type="Number">5.81640721694087E-2</Data></Cell>
   </Row>
   <Row>
    <Cell><Data ss:Type="String">GOTERM_BP_FAT</Data></Cell>
    <Cell><Data ss:Type="String">GO:0043648~dicarboxylic acid metabolic process</Data></Cell>
    <Cell><Data ss:Type="Number">4</Data></Cell>
    <Cell><Data ss:Type="Number">3.125</Data></Cell>
    <Cell><Data ss:Type="Number">2.6735107559480399E-3</Data></Cell>
    <Cell><Data ss:Type="String">SDHA, CS, MDH2, MDH1</Data></Cell>
    <Cell><Data ss:Type="Number">112</Data></Cell>
    <Cell><Data ss:Type="Number">34</Data></Cell>
    <Cell><Data ss:Type="Number">13528</Data></Cell>
    <Cell><Data ss:Type="Number">14.2100840336134</Data></Cell>
    <Cell><Data ss:Type="Number">0.93305352624729598</Data></Cell>
    <Cell><Data ss:Type="Number">4.0139775129013497E-2</Data></Cell>
    <Cell><Data ss:Type="Number">4.1466632377854902</Data></Cell>
   </Row>
   <Row>
    <Cell><Data ss:Type="String">GOTERM_BP_FAT</Data></Cell>
    <Cell><Data ss:Type="String">GO:0006107~oxaloacetate metabolic process</Data></Cell>
    <Cell><Data ss:Type="Number">3</Data></Cell>
    <Cell><Data ss:Type="Number">2.34375</Data></Cell>
    <Cell><Data ss:Type="Number">2.8761933843938301E-3</Data></Cell>
    <Cell><Data ss:Type="String">CS, MDH2, MDH1</Data></Cell>
    <Cell><Data ss:Type="Number">112</Data></Cell>
    <Cell><Data ss:Type="Number">10</Data></Cell>
    <Cell><Data ss:Type="Number">13528</Data></Cell>
    <Cell><Data ss:Type="Number">36.235714285714202</Data></Cell>
    <Cell><Data ss:Type="Number">0.94547745279011897</Data></Cell>
    <Cell><Data ss:Type="Number">4.1879268668195399E-2</Data></Cell>
    <Cell><Data ss:Type="Number">4.4543664983842399</Data></Cell>
   </Row>
   <Row>
    <Cell><Data ss:Type="String">GOTERM_BP_FAT</Data></Cell>
    <Cell><Data ss:Type="String">GO:0006733~oxidoreduction coenzyme metabolic process</Data></Cell>
    <Cell><Data ss:Type="Number">4</Data></Cell>
    <Cell><Data ss:Type="Number">3.125</Data></Cell>
    <Cell><Data ss:Type="Number">8.8753590713349095E-3</Data></Cell>
    <Cell><Data ss:Type="String">IDH1, MDH2, MDH1, COQ6</Data></Cell>
    <Cell><Data ss:Type="Number">112</Data></Cell>
    <Cell><Data ss:Type="Number">52</Data></Cell>
    <Cell><Data ss:Type="Number">13528</Data></Cell>
    <Cell><Data ss:Type="Number">9.2912087912087902</Data></Cell>
    <Cell><Data ss:Type="Number">0.99987709876259201</Data></Cell>
    <Cell><Data ss:Type="Number">0.103992465487276</Data></Cell>
    <Cell><Data ss:Type="Number">13.1539115941024</Data></Cell>
   </Row>
   <Row>
    <Cell><Data ss:Type="String">KEGG_PATHWAY</Data></Cell>
    <Cell><Data ss:Type="String">hsa00630:Glyoxylate and dicarboxylate metabolism</Data></Cell>
    <Cell><Data ss:Type="Number">3</Data></Cell>
    <Cell><Data ss:Type="Number">2.34375</Data></Cell>
    <Cell><Data ss:Type="Number">2.1953388512103902E-2</Data></Cell>
    <Cell><Data ss:Type="String">CS, MDH2, MDH1</Data></Cell>
    <Cell><Data ss:Type="Number">80</Data></Cell>
    <Cell><Data ss:Type="Number">15</Data></Cell>
    <Cell><Data ss:Type="Number">5085</Data></Cell>
    <Cell><Data ss:Type="Number">12.7125</Data></Cell>
    <Cell><Data ss:Type="Number">0.75302566502130996</Data></Cell>
    <Cell><Data ss:Type="Number">8.36935596795607E-2</Data></Cell>
    <Cell><Data ss:Type="Number">20.1297206514019</Data></Cell>
   </Row>
   <Row>
    <Cell><Data ss:Type="String">GOTERM_BP_FAT</Data></Cell>
    <Cell><Data ss:Type="String">GO:0046496~nicotinamide nucleotide metabolic process</Data></Cell>
    <Cell><Data ss:Type="Number">3</Data></Cell>
    <Cell><Data ss:Type="Number">2.34375</Data></Cell>
    <Cell><Data ss:Type="Number">4.2512305340241197E-2</Data></Cell>
    <Cell><Data ss:Type="String">IDH1, MDH2, MDH1</Data></Cell>
    <Cell><Data ss:Type="Number">112</Data></Cell>
    <Cell><Data ss:Type="Number">40</Data></Cell>
    <Cell><Data ss:Type="Number">13528</Data></Cell>
    <Cell><Data ss:Type="Number">9.0589285714285701</Data></Cell>
    <Cell><Data ss:Type="Number">1</Data></Cell>
    <Cell><Data ss:Type="Number">0.33386769905825903</Data></Cell>
    <Cell><Data ss:Type="Number">49.704168038379201</Data></Cell>
   </Row>
   <Row>
    <Cell><Data ss:Type="String">GOTERM_BP_FAT</Data></Cell>
    <Cell><Data ss:Type="String">GO:0006769~nicotinamide metabolic process</Data></Cell>
    <Cell><Data ss:Type="Number">3</Data></Cell>
    <Cell><Data ss:Type="Number">2.34375</Data></Cell>
    <Cell><Data ss:Type="Number">4.2512305340241197E-2</Data></Cell>
    <Cell><Data ss:Type="String">IDH1, MDH2, MDH1</Data></Cell>
    <Cell><Data ss:Type="Number">112</Data></Cell>
    <Cell><Data ss:Type="Number">40</Data></Cell>
    <Cell><Data ss:Type="Number">13528</Data></Cell>
    <Cell><Data ss:Type="Number">9.0589285714285701</Data></Cell>
    <Cell><Data ss:Type="Number">1</Data></Cell>
    <Cell><Data ss:Type="Number">0.33386769905825903</Data></Cell>
    <Cell><Data ss:Type="Number">49.704168038379201</Data></Cell>
   </Row>
   <Row>
    <Cell><Data ss:Type="String">GOTERM_BP_FAT</Data></Cell>
    <Cell><Data ss:Type="String">GO:0009820~alkaloid metabolic process</Data></Cell>
    <Cell><Data ss:Type="Number">3</Data></Cell>
    <Cell><Data ss:Type="Number">2.34375</Data></Cell>
    <Cell><Data ss:Type="Number">4.44581239144086E-2</Data></Cell>
    <Cell><Data ss:Type="String">IDH1, MDH2, MDH1</Data></Cell>
    <Cell><Data ss:Type="Number">112</Data></Cell>
    <Cell><Data ss:Type="Number">41</Data></Cell>
    <Cell><Data ss:Type="Number">13528</Data></Cell>
    <Cell><Data ss:Type="Number">8.8379790940766494</Data></Cell>
    <Cell><Data ss:Type="Number">1</Data></Cell>
    <Cell><Data ss:Type="Number">0.34134717102602402</Data></Cell>
    <Cell><Data ss:Type="Number">51.297010844562003</Data></Cell>
   </Row>
   <Row>
    <Cell><Data ss:Type="String">GOTERM_BP_FAT</Data></Cell>
    <Cell><Data ss:Type="String">GO:0019362~pyridine nucleotide metabolic process</Data></Cell>
    <Cell><Data ss:Type="Number">3</Data></Cell>
    <Cell><Data ss:Type="Number">2.34375</Data></Cell>
    <Cell><Data ss:Type="Number">4.6436468980839002E-2</Data></Cell>
    <Cell><Data ss:Type="String">IDH1, MDH2, MDH1</Data></Cell>
    <Cell><Data ss:Type="Number">112</Data></Cell>
    <Cell><Data ss:Type="Number">42</Data></Cell>
    <Cell><Data ss:Type="Number">13528</Data></Cell>
    <Cell><Data ss:Type="Number">8.6275510204081591</Data></Cell>
    <Cell><Data ss:Type="Number">1</Data></Cell>
    <Cell><Data ss:Type="Number">0.35121579892525001</Data></Cell>
    <Cell><Data ss:Type="Number">52.867942574038999</Data></Cell>
   </Row>
   <Row>
    <Cell><Data ss:Type="String">GOTERM_BP_FAT</Data></Cell>
    <Cell><Data ss:Type="String">GO:0043603~cellular amide metabolic process</Data></Cell>
    <Cell><Data ss:Type="Number">3</Data></Cell>
    <Cell><Data ss:Type="Number">2.34375</Data></Cell>
    <Cell><Data ss:Type="Number">7.7197153310056901E-2</Data></Cell>
    <Cell><Data ss:Type="String">IDH1, MDH2, MDH1</Data></Cell>
    <Cell><Data ss:Type="Number">112</Data></Cell>
    <Cell><Data ss:Type="Number">56</Data></Cell>
    <Cell><Data ss:Type="Number">13528</Data></Cell>
    <Cell><Data ss:Type="Number">6.4706632653061202</Data></Cell>
    <Cell><Data ss:Type="Number">1</Data></Cell>
    <Cell><Data ss:Type="Number">0.48578154098399001</Data></Cell>
    <Cell><Data ss:Type="Number">71.943596968698103</Data></Cell>
   </Row>
   <Row>
    <Cell><Data ss:Type="String">GOTERM_BP_FAT</Data></Cell>
    <Cell><Data ss:Type="String">GO:0019748~secondary metabolic process</Data></Cell>
    <Cell><Data ss:Type="Number">3</Data></Cell>
    <Cell><Data ss:Type="Number">2.34375</Data></Cell>
    <Cell><Data ss:Type="Number">0.13716275151013499</Data></Cell>
    <Cell><Data ss:Type="String">IDH1, MDH2, MDH1</Data></Cell>
    <Cell><Data ss:Type="Number">112</Data></Cell>
    <Cell><Data ss:Type="Number">79</Data></Cell>
    <Cell><Data ss:Type="Number">13528</Data></Cell>
    <Cell><Data ss:Type="Number">4.5867992766726902</Data></Cell>
    <Cell><Data ss:Type="Number">1</Data></Cell>
    <Cell><Data ss:Type="Number">0.65766815907567699</Data></Cell>
    <Cell><Data ss:Type="Number">90.308051367989407</Data></Cell>
   </Row>
   <Row ss:Index="156">
    <Cell><Data ss:Type="String">Annotation Cluster 6</Data></Cell>
    <Cell><Data ss:Type="String">Enrichment Score: 3.3156239702540042</Data></Cell>
   </Row>
   <Row>
    <Cell><Data ss:Type="String">Category</Data></Cell>
    <Cell><Data ss:Type="String">Term</Data></Cell>
    <Cell><Data ss:Type="String">Count</Data></Cell>
    <Cell><Data ss:Type="String">%</Data></Cell>
    <Cell><Data ss:Type="String">PValue</Data></Cell>
    <Cell><Data ss:Type="String">Genes</Data></Cell>
    <Cell><Data ss:Type="String">List Total</Data></Cell>
    <Cell><Data ss:Type="String">Pop Hits</Data></Cell>
    <Cell><Data ss:Type="String">Pop Total</Data></Cell>
    <Cell><Data ss:Type="String">Fold Enrichment</Data></Cell>
    <Cell><Data ss:Type="String">Bonferroni</Data></Cell>
    <Cell><Data ss:Type="String">Benjamini</Data></Cell>
    <Cell><Data ss:Type="String">FDR</Data></Cell>
   </Row>
   <Row>
    <Cell><Data ss:Type="String">KEGG_PATHWAY</Data></Cell>
    <Cell><Data ss:Type="String">hsa04260:Cardiac muscle contraction</Data></Cell>
    <Cell><Data ss:Type="Number">10</Data></Cell>
    <Cell><Data ss:Type="Number">7.8125</Data></Cell>
    <Cell ss:StyleID="s17"><Data ss:Type="Number">2.54569554037976E-6</Data></Cell>
    <Cell><Data ss:Type="String">UQCRC1, ATP2A2, MYL3, COX6A2, COX4I1, TPM2, COX5A, TPM1, COX5B, TPM3</Data></Cell>
    <Cell><Data ss:Type="Number">80</Data></Cell>
    <Cell><Data ss:Type="Number">78</Data></Cell>
    <Cell><Data ss:Type="Number">5085</Data></Cell>
    <Cell><Data ss:Type="Number">8.1490384615384599</Data></Cell>
    <Cell ss:StyleID="s17"><Data ss:Type="Number">1.6036616315329101E-4</Data></Cell>
    <Cell ss:StyleID="s17"><Data ss:Type="Number">2.67294799579653E-5</Data></Cell>
    <Cell><Data ss:Type="Number">2.57762591461263E-3</Data></Cell>
   </Row>
   <Row>
    <Cell><Data ss:Type="String">GOTERM_MF_FAT</Data></Cell>
    <Cell><Data ss:Type="String">GO:0016675~oxidoreductase activity, acting on heme group of donors</Data></Cell>
    <Cell><Data ss:Type="Number">4</Data></Cell>
    <Cell><Data ss:Type="Number">3.125</Data></Cell>
    <Cell><Data ss:Type="Number">1.7948097568007101E-3</Data></Cell>
    <Cell><Data ss:Type="String">COX6A2, COX4I1, COX5A, COX5B</Data></Cell>
    <Cell><Data ss:Type="Number">114</Data></Cell>
    <Cell><Data ss:Type="Number">28</Data></Cell>
    <Cell><Data ss:Type="Number">12983</Data></Cell>
    <Cell><Data ss:Type="Number">16.269423558897198</Data></Cell>
    <Cell><Data ss:Type="Number">0.45999283374979599</Data></Cell>
    <Cell><Data ss:Type="Number">2.76192738728991E-2</Data></Cell>
    <Cell><Data ss:Type="Number">2.41979085497869</Data></Cell>
   </Row>
   <Row>
    <Cell><Data ss:Type="String">GOTERM_MF_FAT</Data></Cell>
    <Cell><Data ss:Type="String">GO:0016676~oxidoreductase activity, acting on heme group of donors, oxygen as acceptor</Data></Cell>
    <Cell><Data ss:Type="Number">4</Data></Cell>
    <Cell><Data ss:Type="Number">3.125</Data></Cell>
    <Cell><Data ss:Type="Number">1.7948097568007101E-3</Data></Cell>
    <Cell><Data ss:Type="String">COX6A2, COX4I1, COX5A, COX5B</Data></Cell>
    <Cell><Data ss:Type="Number">114</Data></Cell>
    <Cell><Data ss:Type="Number">28</Data></Cell>
    <Cell><Data ss:Type="Number">12983</Data></Cell>
    <Cell><Data ss:Type="Number">16.269423558897198</Data></Cell>
    <Cell><Data ss:Type="Number">0.45999283374979599</Data></Cell>
    <Cell><Data ss:Type="Number">2.76192738728991E-2</Data></Cell>
    <Cell><Data ss:Type="Number">2.41979085497869</Data></Cell>
   </Row>
   <Row>
    <Cell><Data ss:Type="String">GOTERM_MF_FAT</Data></Cell>
    <Cell><Data ss:Type="String">GO:0004129~cytochrome-c oxidase activity</Data></Cell>
    <Cell><Data ss:Type="Number">4</Data></Cell>
    <Cell><Data ss:Type="Number">3.125</Data></Cell>
    <Cell><Data ss:Type="Number">1.7948097568007101E-3</Data></Cell>
    <Cell><Data ss:Type="String">COX6A2, COX4I1, COX5A, COX5B</Data></Cell>
    <Cell><Data ss:Type="Number">114</Data></Cell>
    <Cell><Data ss:Type="Number">28</Data></Cell>
    <Cell><Data ss:Type="Number">12983</Data></Cell>
    <Cell><Data ss:Type="Number">16.269423558897198</Data></Cell>
    <Cell><Data ss:Type="Number">0.45999283374979599</Data></Cell>
    <Cell><Data ss:Type="Number">2.76192738728991E-2</Data></Cell>
    <Cell><Data ss:Type="Number">2.41979085497869</Data></Cell>
   </Row>
   <Row>
    <Cell><Data ss:Type="String">GOTERM_MF_FAT</Data></Cell>
    <Cell><Data ss:Type="String">GO:0015002~heme-copper terminal oxidase activity</Data></Cell>
    <Cell><Data ss:Type="Number">4</Data></Cell>
    <Cell><Data ss:Type="Number">3.125</Data></Cell>
    <Cell><Data ss:Type="Number">1.7948097568007101E-3</Data></Cell>
    <Cell><Data ss:Type="String">COX6A2, COX4I1, COX5A, COX5B</Data></Cell>
    <Cell><Data ss:Type="Number">114</Data></Cell>
    <Cell><Data ss:Type="Number">28</Data></Cell>
    <Cell><Data ss:Type="Number">12983</Data></Cell>
    <Cell><Data ss:Type="Number">16.269423558897198</Data></Cell>
    <Cell><Data ss:Type="Number">0.45999283374979599</Data></Cell>
    <Cell><Data ss:Type="Number">2.76192738728991E-2</Data></Cell>
    <Cell><Data ss:Type="Number">2.41979085497869</Data></Cell>
   </Row>
   <Row ss:Index="164">
    <Cell><Data ss:Type="String">Annotation Cluster 7</Data></Cell>
    <Cell><Data ss:Type="String">Enrichment Score: 2.671707551985485</Data></Cell>
   </Row>
   <Row>
    <Cell><Data ss:Type="String">Category</Data></Cell>
    <Cell><Data ss:Type="String">Term</Data></Cell>
    <Cell><Data ss:Type="String">Count</Data></Cell>
    <Cell><Data ss:Type="String">%</Data></Cell>
    <Cell><Data ss:Type="String">PValue</Data></Cell>
    <Cell><Data ss:Type="String">Genes</Data></Cell>
    <Cell><Data ss:Type="String">List Total</Data></Cell>
    <Cell><Data ss:Type="String">Pop Hits</Data></Cell>
    <Cell><Data ss:Type="String">Pop Total</Data></Cell>
    <Cell><Data ss:Type="String">Fold Enrichment</Data></Cell>
    <Cell><Data ss:Type="String">Bonferroni</Data></Cell>
    <Cell><Data ss:Type="String">Benjamini</Data></Cell>
    <Cell><Data ss:Type="String">FDR</Data></Cell>
   </Row>
   <Row>
    <Cell><Data ss:Type="String">KEGG_PATHWAY</Data></Cell>
    <Cell><Data ss:Type="String">hsa00020:Citrate cycle (TCA cycle)</Data></Cell>
    <Cell><Data ss:Type="Number">9</Data></Cell>
    <Cell><Data ss:Type="Number">7.03125</Data></Cell>
    <Cell ss:StyleID="s17"><Data ss:Type="Number">1.39983325752911E-8</Data></Cell>
    <Cell><Data ss:Type="String">SDHA, CS, IDH1, PDHA1, SUCLA2, OGDH, MDH2, PDHB, MDH1</Data></Cell>
    <Cell><Data ss:Type="Number">80</Data></Cell>
    <Cell><Data ss:Type="Number">31</Data></Cell>
    <Cell><Data ss:Type="Number">5085</Data></Cell>
    <Cell><Data ss:Type="Number">18.453629032258</Data></Cell>
    <Cell ss:StyleID="s17"><Data ss:Type="Number">8.8189457136955696E-7</Data></Cell>
    <Cell ss:StyleID="s17"><Data ss:Type="Number">1.76378976535218E-7</Data></Cell>
    <Cell ss:StyleID="s17"><Data ss:Type="Number">1.41740758574648E-5</Data></Cell>
   </Row>
   <Row>
    <Cell><Data ss:Type="String">GOTERM_BP_FAT</Data></Cell>
    <Cell><Data ss:Type="String">GO:0006096~glycolysis</Data></Cell>
    <Cell><Data ss:Type="Number">5</Data></Cell>
    <Cell><Data ss:Type="Number">3.90625</Data></Cell>
    <Cell ss:StyleID="s17"><Data ss:Type="Number">5.8355462987624699E-4</Data></Cell>
    <Cell><Data ss:Type="String">PDHA1, OGDH, MDH2, PDHB, MDH1</Data></Cell>
    <Cell><Data ss:Type="Number">112</Data></Cell>
    <Cell><Data ss:Type="Number">47</Data></Cell>
    <Cell><Data ss:Type="Number">13528</Data></Cell>
    <Cell><Data ss:Type="Number">12.8495440729483</Data></Cell>
    <Cell><Data ss:Type="Number">0.44542998529649103</Data></Cell>
    <Cell><Data ss:Type="Number">1.1493482833786E-2</Data></Cell>
    <Cell><Data ss:Type="Number">0.919187592902315</Data></Cell>
   </Row>
   <Row>
    <Cell><Data ss:Type="String">GOTERM_BP_FAT</Data></Cell>
    <Cell><Data ss:Type="String">GO:0006007~glucose catabolic process</Data></Cell>
    <Cell><Data ss:Type="Number">5</Data></Cell>
    <Cell><Data ss:Type="Number">3.90625</Data></Cell>
    <Cell><Data ss:Type="Number">1.2953698668053499E-3</Data></Cell>
    <Cell><Data ss:Type="String">PDHA1, OGDH, MDH2, PDHB, MDH1</Data></Cell>
    <Cell><Data ss:Type="Number">112</Data></Cell>
    <Cell><Data ss:Type="Number">58</Data></Cell>
    <Cell><Data ss:Type="Number">13528</Data></Cell>
    <Cell><Data ss:Type="Number">10.4125615763546</Data></Cell>
    <Cell><Data ss:Type="Number">0.72995635352253396</Data></Cell>
    <Cell><Data ss:Type="Number">2.3106915822655099E-2</Data></Cell>
    <Cell><Data ss:Type="Number">2.0296896765200598</Data></Cell>
   </Row>
   <Row>
    <Cell><Data ss:Type="String">GOTERM_MF_FAT</Data></Cell>
    <Cell><Data ss:Type="String">GO:0016624~oxidoreductase activity, acting on the aldehyde or oxo group of donors, disulfide as acceptor</Data></Cell>
    <Cell><Data ss:Type="Number">3</Data></Cell>
    <Cell><Data ss:Type="Number">2.34375</Data></Cell>
    <Cell><Data ss:Type="Number">2.0317275116105002E-3</Data></Cell>
    <Cell><Data ss:Type="String">PDHA1, OGDH, PDHB</Data></Cell>
    <Cell><Data ss:Type="Number">114</Data></Cell>
    <Cell><Data ss:Type="Number">8</Data></Cell>
    <Cell><Data ss:Type="Number">12983</Data></Cell>
    <Cell><Data ss:Type="Number">42.707236842105203</Data></Cell>
    <Cell><Data ss:Type="Number">0.50221719645245799</Data></Cell>
    <Cell><Data ss:Type="Number">2.8647947802868098E-2</Data></Cell>
    <Cell><Data ss:Type="Number">2.7351214164459399</Data></Cell>
   </Row>
   <Row>
    <Cell><Data ss:Type="String">GOTERM_BP_FAT</Data></Cell>
    <Cell><Data ss:Type="String">GO:0019320~hexose catabolic process</Data></Cell>
    <Cell><Data ss:Type="Number">5</Data></Cell>
    <Cell><Data ss:Type="Number">3.90625</Data></Cell>
    <Cell><Data ss:Type="Number">2.4636147627681102E-3</Data></Cell>
    <Cell><Data ss:Type="String">PDHA1, OGDH, MDH2, PDHB, MDH1</Data></Cell>
    <Cell><Data ss:Type="Number">112</Data></Cell>
    <Cell><Data ss:Type="Number">69</Data></Cell>
    <Cell><Data ss:Type="Number">13528</Data></Cell>
    <Cell><Data ss:Type="Number">8.7525879917184195</Data></Cell>
    <Cell><Data ss:Type="Number">0.91719948515001604</Data></Cell>
    <Cell><Data ss:Type="Number">3.7602791973234503E-2</Data></Cell>
    <Cell><Data ss:Type="Number">3.82703069309354</Data></Cell>
   </Row>
   <Row>
    <Cell><Data ss:Type="String">GOTERM_BP_FAT</Data></Cell>
    <Cell><Data ss:Type="String">GO:0046365~monosaccharide catabolic process</Data></Cell>
    <Cell><Data ss:Type="Number">5</Data></Cell>
    <Cell><Data ss:Type="Number">3.90625</Data></Cell>
    <Cell><Data ss:Type="Number">2.7344776607215598E-3</Data></Cell>
    <Cell><Data ss:Type="String">PDHA1, OGDH, MDH2, PDHB, MDH1</Data></Cell>
    <Cell><Data ss:Type="Number">112</Data></Cell>
    <Cell><Data ss:Type="Number">71</Data></Cell>
    <Cell><Data ss:Type="Number">13528</Data></Cell>
    <Cell><Data ss:Type="Number">8.5060362173038193</Data></Cell>
    <Cell><Data ss:Type="Number">0.93706201522667998</Data></Cell>
    <Cell><Data ss:Type="Number">4.0437370521422697E-2</Data></Cell>
    <Cell><Data ss:Type="Number">4.2393178156509599</Data></Cell>
   </Row>
   <Row>
    <Cell><Data ss:Type="String">KEGG_PATHWAY</Data></Cell>
    <Cell><Data ss:Type="String">hsa00620:Pyruvate metabolism</Data></Cell>
    <Cell><Data ss:Type="Number">5</Data></Cell>
    <Cell><Data ss:Type="Number">3.90625</Data></Cell>
    <Cell><Data ss:Type="Number">3.2263048276416299E-3</Data></Cell>
    <Cell><Data ss:Type="String">PDHA1, ACAT1, MDH2, PDHB, MDH1</Data></Cell>
    <Cell><Data ss:Type="Number">80</Data></Cell>
    <Cell><Data ss:Type="Number">40</Data></Cell>
    <Cell><Data ss:Type="Number">5085</Data></Cell>
    <Cell><Data ss:Type="Number">7.9453124999999902</Data></Cell>
    <Cell><Data ss:Type="Number">0.184199791025281</Data></Cell>
    <Cell><Data ss:Type="Number">2.2366715505060999E-2</Data></Cell>
    <Cell><Data ss:Type="Number">3.2191374110255699</Data></Cell>
   </Row>
   <Row>
    <Cell><Data ss:Type="String">GOTERM_BP_FAT</Data></Cell>
    <Cell><Data ss:Type="String">GO:0046164~alcohol catabolic process</Data></Cell>
    <Cell><Data ss:Type="Number">5</Data></Cell>
    <Cell><Data ss:Type="Number">3.90625</Data></Cell>
    <Cell><Data ss:Type="Number">4.39860909236932E-3</Data></Cell>
    <Cell><Data ss:Type="String">PDHA1, OGDH, MDH2, PDHB, MDH1</Data></Cell>
    <Cell><Data ss:Type="Number">112</Data></Cell>
    <Cell><Data ss:Type="Number">81</Data></Cell>
    <Cell><Data ss:Type="Number">13528</Data></Cell>
    <Cell><Data ss:Type="Number">7.45590828924162</Data></Cell>
    <Cell><Data ss:Type="Number">0.98834936447964405</Data></Cell>
    <Cell><Data ss:Type="Number">5.7637501659644097E-2</Data></Cell>
    <Cell><Data ss:Type="Number">6.7362212009886999</Data></Cell>
   </Row>
   <Row>
    <Cell><Data ss:Type="String">GOTERM_BP_FAT</Data></Cell>
    <Cell><Data ss:Type="String">GO:0044275~cellular carbohydrate catabolic process</Data></Cell>
    <Cell><Data ss:Type="Number">5</Data></Cell>
    <Cell><Data ss:Type="Number">3.90625</Data></Cell>
    <Cell><Data ss:Type="Number">5.22120448293699E-3</Data></Cell>
    <Cell><Data ss:Type="String">PDHA1, OGDH, MDH2, PDHB, MDH1</Data></Cell>
    <Cell><Data ss:Type="Number">112</Data></Cell>
    <Cell><Data ss:Type="Number">85</Data></Cell>
    <Cell><Data ss:Type="Number">13528</Data></Cell>
    <Cell><Data ss:Type="Number">7.1050420168067197</Data></Cell>
    <Cell><Data ss:Type="Number">0.99494426192721197</Data></Cell>
    <Cell><Data ss:Type="Number">6.7204077448588695E-2</Data></Cell>
    <Cell><Data ss:Type="Number">7.9478134010926</Data></Cell>
   </Row>
   <Row>
    <Cell><Data ss:Type="String">GOTERM_BP_FAT</Data></Cell>
    <Cell><Data ss:Type="String">GO:0006006~glucose metabolic process</Data></Cell>
    <Cell><Data ss:Type="Number">6</Data></Cell>
    <Cell><Data ss:Type="Number">4.6875</Data></Cell>
    <Cell><Data ss:Type="Number">8.5080162883609898E-3</Data></Cell>
    <Cell><Data ss:Type="String">GPD2, PDHA1, OGDH, MDH2, PDHB, MDH1</Data></Cell>
    <Cell><Data ss:Type="Number">112</Data></Cell>
    <Cell><Data ss:Type="Number">153</Data></Cell>
    <Cell><Data ss:Type="Number">13528</Data></Cell>
    <Cell><Data ss:Type="Number">4.7366946778711396</Data></Cell>
    <Cell><Data ss:Type="Number">0.99982131038052102</Data></Cell>
    <Cell><Data ss:Type="Number">0.101062244396776</Data></Cell>
    <Cell><Data ss:Type="Number">12.6433052778863</Data></Cell>
   </Row>
   <Row>
    <Cell><Data ss:Type="String">GOTERM_BP_FAT</Data></Cell>
    <Cell><Data ss:Type="String">GO:0016052~carbohydrate catabolic process</Data></Cell>
    <Cell><Data ss:Type="Number">5</Data></Cell>
    <Cell><Data ss:Type="Number">3.90625</Data></Cell>
    <Cell><Data ss:Type="Number">1.23571463607319E-2</Data></Cell>
    <Cell><Data ss:Type="String">PDHA1, OGDH, MDH2, PDHB, MDH1</Data></Cell>
    <Cell><Data ss:Type="Number">112</Data></Cell>
    <Cell><Data ss:Type="Number">109</Data></Cell>
    <Cell><Data ss:Type="Number">13528</Data></Cell>
    <Cell><Data ss:Type="Number">5.5406290956749604</Data></Cell>
    <Cell><Data ss:Type="Number">0.99999648500362404</Data></Cell>
    <Cell><Data ss:Type="Number">0.13441547914106</Data></Cell>
    <Cell><Data ss:Type="Number">17.856692893239501</Data></Cell>
   </Row>
   <Row>
    <Cell><Data ss:Type="String">GOTERM_BP_FAT</Data></Cell>
    <Cell><Data ss:Type="String">GO:0019318~hexose metabolic process</Data></Cell>
    <Cell><Data ss:Type="Number">6</Data></Cell>
    <Cell><Data ss:Type="Number">4.6875</Data></Cell>
    <Cell><Data ss:Type="Number">2.0920274351714899E-2</Data></Cell>
    <Cell><Data ss:Type="String">GPD2, PDHA1, OGDH, MDH2, PDHB, MDH1</Data></Cell>
    <Cell><Data ss:Type="Number">112</Data></Cell>
    <Cell><Data ss:Type="Number">192</Data></Cell>
    <Cell><Data ss:Type="Number">13528</Data></Cell>
    <Cell><Data ss:Type="Number">3.7745535714285698</Data></Cell>
    <Cell><Data ss:Type="Number">0.99999999946759999</Data></Cell>
    <Cell><Data ss:Type="Number">0.207136838710406</Data></Cell>
    <Cell><Data ss:Type="Number">28.427863378954701</Data></Cell>
   </Row>
   <Row>
    <Cell><Data ss:Type="String">GOTERM_BP_FAT</Data></Cell>
    <Cell><Data ss:Type="String">GO:0005996~monosaccharide metabolic process</Data></Cell>
    <Cell><Data ss:Type="Number">6</Data></Cell>
    <Cell><Data ss:Type="Number">4.6875</Data></Cell>
    <Cell><Data ss:Type="Number">3.59969314624927E-2</Data></Cell>
    <Cell><Data ss:Type="String">GPD2, PDHA1, OGDH, MDH2, PDHB, MDH1</Data></Cell>
    <Cell><Data ss:Type="Number">112</Data></Cell>
    <Cell><Data ss:Type="Number">222</Data></Cell>
    <Cell><Data ss:Type="Number">13528</Data></Cell>
    <Cell><Data ss:Type="Number">3.2644787644787598</Data></Cell>
    <Cell><Data ss:Type="Number">0.999999999999999</Data></Cell>
    <Cell><Data ss:Type="Number">0.304423176840315</Data></Cell>
    <Cell><Data ss:Type="Number">44.008183561784101</Data></Cell>
   </Row>
   <Row>
    <Cell><Data ss:Type="String">GOTERM_BP_FAT</Data></Cell>
    <Cell><Data ss:Type="String">GO:0006090~pyruvate metabolic process</Data></Cell>
    <Cell><Data ss:Type="Number">3</Data></Cell>
    <Cell><Data ss:Type="Number">2.34375</Data></Cell>
    <Cell><Data ss:Type="Number">4.6436468980839002E-2</Data></Cell>
    <Cell><Data ss:Type="String">GPD2, PDHA1, PDHB</Data></Cell>
    <Cell><Data ss:Type="Number">112</Data></Cell>
    <Cell><Data ss:Type="Number">42</Data></Cell>
    <Cell><Data ss:Type="Number">13528</Data></Cell>
    <Cell><Data ss:Type="Number">8.6275510204081591</Data></Cell>
    <Cell><Data ss:Type="Number">1</Data></Cell>
    <Cell><Data ss:Type="Number">0.35121579892525001</Data></Cell>
    <Cell><Data ss:Type="Number">52.867942574038999</Data></Cell>
   </Row>
   <Row ss:Index="181">
    <Cell><Data ss:Type="String">Annotation Cluster 8</Data></Cell>
    <Cell><Data ss:Type="String">Enrichment Score: 2.3679936005023956</Data></Cell>
   </Row>
   <Row>
    <Cell><Data ss:Type="String">Category</Data></Cell>
    <Cell><Data ss:Type="String">Term</Data></Cell>
    <Cell><Data ss:Type="String">Count</Data></Cell>
    <Cell><Data ss:Type="String">%</Data></Cell>
    <Cell><Data ss:Type="String">PValue</Data></Cell>
    <Cell><Data ss:Type="String">Genes</Data></Cell>
    <Cell><Data ss:Type="String">List Total</Data></Cell>
    <Cell><Data ss:Type="String">Pop Hits</Data></Cell>
    <Cell><Data ss:Type="String">Pop Total</Data></Cell>
    <Cell><Data ss:Type="String">Fold Enrichment</Data></Cell>
    <Cell><Data ss:Type="String">Bonferroni</Data></Cell>
    <Cell><Data ss:Type="String">Benjamini</Data></Cell>
    <Cell><Data ss:Type="String">FDR</Data></Cell>
   </Row>
   <Row>
    <Cell><Data ss:Type="String">KEGG_PATHWAY</Data></Cell>
    <Cell><Data ss:Type="String">hsa00071:Fatty acid metabolism</Data></Cell>
    <Cell><Data ss:Type="Number">7</Data></Cell>
    <Cell><Data ss:Type="Number">5.46875</Data></Cell>
    <Cell ss:StyleID="s17"><Data ss:Type="Number">2.9258637775608401E-5</Data></Cell>
    <Cell><Data ss:Type="String">ACADVL, ACAA2, ACADM, HADH, PECI, ACAT1, HADHA</Data></Cell>
    <Cell><Data ss:Type="Number">80</Data></Cell>
    <Cell><Data ss:Type="Number">40</Data></Cell>
    <Cell><Data ss:Type="Number">5085</Data></Cell>
    <Cell><Data ss:Type="Number">11.1234374999999</Data></Cell>
    <Cell><Data ss:Type="Number">1.8416232735036699E-3</Data></Cell>
    <Cell ss:StyleID="s17"><Data ss:Type="Number">2.6329692364035397E-4</Data></Cell>
    <Cell><Data ss:Type="Number">2.9622014941399401E-2</Data></Cell>
   </Row>
   <Row>
    <Cell><Data ss:Type="String">KEGG_PATHWAY</Data></Cell>
    <Cell><Data ss:Type="String">hsa00650:Butanoate metabolism</Data></Cell>
    <Cell><Data ss:Type="Number">5</Data></Cell>
    <Cell><Data ss:Type="Number">3.90625</Data></Cell>
    <Cell><Data ss:Type="Number">1.7566639173430801E-3</Data></Cell>
    <Cell><Data ss:Type="String">PDHA1, HADH, ACAT1, HADHA, PDHB</Data></Cell>
    <Cell><Data ss:Type="Number">80</Data></Cell>
    <Cell><Data ss:Type="Number">34</Data></Cell>
    <Cell><Data ss:Type="Number">5085</Data></Cell>
    <Cell><Data ss:Type="Number">9.3474264705882302</Data></Cell>
    <Cell><Data ss:Type="Number">0.10485283640465801</Data></Cell>
    <Cell><Data ss:Type="Number">1.3750479693343099E-2</Data></Cell>
    <Cell><Data ss:Type="Number">1.76452895103612</Data></Cell>
   </Row>
   <Row>
    <Cell><Data ss:Type="String">KEGG_PATHWAY</Data></Cell>
    <Cell><Data ss:Type="String">hsa00280:Valine, leucine and isoleucine degradation</Data></Cell>
    <Cell><Data ss:Type="Number">5</Data></Cell>
    <Cell><Data ss:Type="Number">3.90625</Data></Cell>
    <Cell><Data ss:Type="Number">4.5729671308812701E-3</Data></Cell>
    <Cell><Data ss:Type="String">ACAA2, ACADM, HADH, ACAT1, HADHA</Data></Cell>
    <Cell><Data ss:Type="Number">80</Data></Cell>
    <Cell><Data ss:Type="Number">44</Data></Cell>
    <Cell><Data ss:Type="Number">5085</Data></Cell>
    <Cell><Data ss:Type="Number">7.2230113636363598</Data></Cell>
    <Cell><Data ss:Type="Number">0.25080626693488001</Data></Cell>
    <Cell><Data ss:Type="Number">2.8462846374053798E-2</Data></Cell>
    <Cell><Data ss:Type="Number">4.5349513326699498</Data></Cell>
   </Row>
   <Row>
    <Cell><Data ss:Type="String">KEGG_PATHWAY</Data></Cell>
    <Cell><Data ss:Type="String">hsa00062:Fatty acid elongation in mitochondria</Data></Cell>
    <Cell><Data ss:Type="Number">3</Data></Cell>
    <Cell><Data ss:Type="Number">2.34375</Data></Cell>
    <Cell><Data ss:Type="Number">6.2807143445809399E-3</Data></Cell>
    <Cell><Data ss:Type="String">ACAA2, HADH, HADHA</Data></Cell>
    <Cell><Data ss:Type="Number">80</Data></Cell>
    <Cell><Data ss:Type="Number">8</Data></Cell>
    <Cell><Data ss:Type="Number">5085</Data></Cell>
    <Cell><Data ss:Type="Number">23.8359375</Data></Cell>
    <Cell><Data ss:Type="Number">0.32762080779792402</Data></Cell>
    <Cell><Data ss:Type="Number">3.5441506605383699E-2</Data></Cell>
    <Cell><Data ss:Type="Number">6.1803832824588101</Data></Cell>
   </Row>
   <Row>
    <Cell><Data ss:Type="String">GOTERM_MF_FAT</Data></Cell>
    <Cell><Data ss:Type="String">GO:0016408~C-acyltransferase activity</Data></Cell>
    <Cell><Data ss:Type="Number">3</Data></Cell>
    <Cell><Data ss:Type="Number">2.34375</Data></Cell>
    <Cell><Data ss:Type="Number">8.3205403420924806E-3</Data></Cell>
    <Cell><Data ss:Type="String">ACAA2, ACAT1, HADHA</Data></Cell>
    <Cell><Data ss:Type="Number">114</Data></Cell>
    <Cell><Data ss:Type="Number">16</Data></Cell>
    <Cell><Data ss:Type="Number">12983</Data></Cell>
    <Cell><Data ss:Type="Number">21.353618421052602</Data></Cell>
    <Cell><Data ss:Type="Number">0.94306726499420601</Data></Cell>
    <Cell><Data ss:Type="Number">9.7289187157106202E-2</Data></Cell>
    <Cell><Data ss:Type="Number">10.768055777466699</Data></Cell>
   </Row>
   <Row>
    <Cell><Data ss:Type="String">KEGG_PATHWAY</Data></Cell>
    <Cell><Data ss:Type="String">hsa00640:Propanoate metabolism</Data></Cell>
    <Cell><Data ss:Type="Number">4</Data></Cell>
    <Cell><Data ss:Type="Number">3.125</Data></Cell>
    <Cell><Data ss:Type="Number">1.2949745196062099E-2</Data></Cell>
    <Cell><Data ss:Type="String">ACADM, SUCLA2, ACAT1, HADHA</Data></Cell>
    <Cell><Data ss:Type="Number">80</Data></Cell>
    <Cell><Data ss:Type="Number">32</Data></Cell>
    <Cell><Data ss:Type="Number">5085</Data></Cell>
    <Cell><Data ss:Type="Number">7.9453125</Data></Cell>
    <Cell><Data ss:Type="Number">0.56008001451790901</Data></Cell>
    <Cell><Data ss:Type="Number">6.1212697163578203E-2</Data></Cell>
    <Cell><Data ss:Type="Number">12.364117550497401</Data></Cell>
   </Row>
   <Row>
    <Cell><Data ss:Type="String">KEGG_PATHWAY</Data></Cell>
    <Cell><Data ss:Type="String">hsa00380:Tryptophan metabolism</Data></Cell>
    <Cell><Data ss:Type="Number">4</Data></Cell>
    <Cell><Data ss:Type="Number">3.125</Data></Cell>
    <Cell><Data ss:Type="Number">2.3613774437898801E-2</Data></Cell>
    <Cell><Data ss:Type="String">OGDH, HADH, ACAT1, HADHA</Data></Cell>
    <Cell><Data ss:Type="Number">80</Data></Cell>
    <Cell><Data ss:Type="Number">40</Data></Cell>
    <Cell><Data ss:Type="Number">5085</Data></Cell>
    <Cell><Data ss:Type="Number">6.3562500000000002</Data></Cell>
    <Cell><Data ss:Type="Number">0.77809679814709198</Data></Cell>
    <Cell><Data ss:Type="Number">8.4751483844991399E-2</Data></Cell>
    <Cell><Data ss:Type="Number">21.492079633309899</Data></Cell>
   </Row>
   <Row>
    <Cell><Data ss:Type="String">KEGG_PATHWAY</Data></Cell>
    <Cell><Data ss:Type="String">hsa00310:Lysine degradation</Data></Cell>
    <Cell><Data ss:Type="Number">4</Data></Cell>
    <Cell><Data ss:Type="Number">3.125</Data></Cell>
    <Cell><Data ss:Type="Number">3.0291663741201302E-2</Data></Cell>
    <Cell><Data ss:Type="String">OGDH, HADH, ACAT1, HADHA</Data></Cell>
    <Cell><Data ss:Type="Number">80</Data></Cell>
    <Cell><Data ss:Type="Number">44</Data></Cell>
    <Cell><Data ss:Type="Number">5085</Data></Cell>
    <Cell><Data ss:Type="Number">5.7784090909090899</Data></Cell>
    <Cell><Data ss:Type="Number">0.85599050283118705</Data></Cell>
    <Cell><Data ss:Type="Number">0.102066960205022</Data></Cell>
    <Cell><Data ss:Type="Number">26.762395326471299</Data></Cell>
   </Row>
   <Row ss:Index="192">
    <Cell><Data ss:Type="String">Annotation Cluster 9</Data></Cell>
    <Cell><Data ss:Type="String">Enrichment Score: 2.229094393839789</Data></Cell>
   </Row>
   <Row>
    <Cell><Data ss:Type="String">Category</Data></Cell>
    <Cell><Data ss:Type="String">Term</Data></Cell>
    <Cell><Data ss:Type="String">Count</Data></Cell>
    <Cell><Data ss:Type="String">%</Data></Cell>
    <Cell><Data ss:Type="String">PValue</Data></Cell>
    <Cell><Data ss:Type="String">Genes</Data></Cell>
    <Cell><Data ss:Type="String">List Total</Data></Cell>
    <Cell><Data ss:Type="String">Pop Hits</Data></Cell>
    <Cell><Data ss:Type="String">Pop Total</Data></Cell>
    <Cell><Data ss:Type="String">Fold Enrichment</Data></Cell>
    <Cell><Data ss:Type="String">Bonferroni</Data></Cell>
    <Cell><Data ss:Type="String">Benjamini</Data></Cell>
    <Cell><Data ss:Type="String">FDR</Data></Cell>
   </Row>
   <Row>
    <Cell><Data ss:Type="String">GOTERM_MF_FAT</Data></Cell>
    <Cell><Data ss:Type="String">GO:0008307~structural constituent of muscle</Data></Cell>
    <Cell><Data ss:Type="Number">7</Data></Cell>
    <Cell><Data ss:Type="Number">5.46875</Data></Cell>
    <Cell ss:StyleID="s17"><Data ss:Type="Number">1.5459603717123101E-6</Data></Cell>
    <Cell><Data ss:Type="String">MYBPC1, MYL3, ANKRD2, ACTN2, TPM2, TTN, TPM1</Data></Cell>
    <Cell><Data ss:Type="Number">114</Data></Cell>
    <Cell><Data ss:Type="Number">42</Data></Cell>
    <Cell><Data ss:Type="Number">12983</Data></Cell>
    <Cell><Data ss:Type="Number">18.980994152046701</Data></Cell>
    <Cell ss:StyleID="s17"><Data ss:Type="Number">5.3012425184217795E-4</Data></Cell>
    <Cell ss:StyleID="s17"><Data ss:Type="Number">4.4187758474256697E-5</Data></Cell>
    <Cell><Data ss:Type="Number">2.10800562245871E-3</Data></Cell>
   </Row>
   <Row>
    <Cell><Data ss:Type="String">GOTERM_CC_FAT</Data></Cell>
    <Cell><Data ss:Type="String">GO:0030016~myofibril</Data></Cell>
    <Cell><Data ss:Type="Number">9</Data></Cell>
    <Cell><Data ss:Type="Number">7.03125</Data></Cell>
    <Cell ss:StyleID="s17"><Data ss:Type="Number">8.8472076044041201E-6</Data></Cell>
    <Cell><Data ss:Type="String">TNNT3, MYBPC1, MYL3, ANKRD2, ACTN2, TPM2, TTN, TPM1, TPM3</Data></Cell>
    <Cell><Data ss:Type="Number">120</Data></Cell>
    <Cell><Data ss:Type="Number">111</Data></Cell>
    <Cell><Data ss:Type="Number">12782</Data></Cell>
    <Cell><Data ss:Type="Number">8.6364864864864792</Data></Cell>
    <Cell><Data ss:Type="Number">2.0504561806280398E-3</Data></Cell>
    <Cell ss:StyleID="s17"><Data ss:Type="Number">8.9237811285003396E-5</Data></Cell>
    <Cell><Data ss:Type="Number">1.13575723858061E-2</Data></Cell>
   </Row>
   <Row>
    <Cell><Data ss:Type="String">GOTERM_CC_FAT</Data></Cell>
    <Cell><Data ss:Type="String">GO:0005865~striated muscle thin filament</Data></Cell>
    <Cell><Data ss:Type="Number">5</Data></Cell>
    <Cell><Data ss:Type="Number">3.90625</Data></Cell>
    <Cell ss:StyleID="s17"><Data ss:Type="Number">9.0060740415877106E-6</Data></Cell>
    <Cell><Data ss:Type="String">TNNT3, TPM2, TTN, TPM1, TPM3</Data></Cell>
    <Cell><Data ss:Type="Number">120</Data></Cell>
    <Cell><Data ss:Type="Number">15</Data></Cell>
    <Cell><Data ss:Type="Number">12782</Data></Cell>
    <Cell><Data ss:Type="Number">35.505555555555503</Data></Cell>
    <Cell><Data ss:Type="Number">2.0872372708807801E-3</Data></Cell>
    <Cell ss:StyleID="s17"><Data ss:Type="Number">8.7055318232720502E-5</Data></Cell>
    <Cell><Data ss:Type="Number">1.15615057574958E-2</Data></Cell>
   </Row>
   <Row>
    <Cell><Data ss:Type="String">GOTERM_CC_FAT</Data></Cell>
    <Cell><Data ss:Type="String">GO:0043292~contractile fiber</Data></Cell>
    <Cell><Data ss:Type="Number">9</Data></Cell>
    <Cell><Data ss:Type="Number">7.03125</Data></Cell>
    <Cell ss:StyleID="s17"><Data ss:Type="Number">1.6688727799435E-5</Data></Cell>
    <Cell><Data ss:Type="String">TNNT3, MYBPC1, MYL3, ANKRD2, ACTN2, TPM2, TTN, TPM1, TPM3</Data></Cell>
    <Cell><Data ss:Type="Number">120</Data></Cell>
    <Cell><Data ss:Type="Number">121</Data></Cell>
    <Cell><Data ss:Type="Number">12782</Data></Cell>
    <Cell><Data ss:Type="Number">7.9227272727272702</Data></Cell>
    <Cell><Data ss:Type="Number">3.8643313377271201E-3</Data></Cell>
    <Cell ss:StyleID="s17"><Data ss:Type="Number">1.54860694141389E-4</Data></Cell>
    <Cell><Data ss:Type="Number">2.1423102663764501E-2</Data></Cell>
   </Row>
   <Row>
    <Cell><Data ss:Type="String">GOTERM_CC_FAT</Data></Cell>
    <Cell><Data ss:Type="String">GO:0030017~sarcomere</Data></Cell>
    <Cell><Data ss:Type="Number">8</Data></Cell>
    <Cell><Data ss:Type="Number">6.25</Data></Cell>
    <Cell ss:StyleID="s17"><Data ss:Type="Number">3.4890750929559297E-5</Data></Cell>
    <Cell><Data ss:Type="String">TNNT3, MYL3, ANKRD2, ACTN2, TPM2, TTN, TPM1, TPM3</Data></Cell>
    <Cell><Data ss:Type="Number">120</Data></Cell>
    <Cell><Data ss:Type="Number">98</Data></Cell>
    <Cell><Data ss:Type="Number">12782</Data></Cell>
    <Cell><Data ss:Type="Number">8.6952380952380892</Data></Cell>
    <Cell><Data ss:Type="Number">8.0621208009320402E-3</Data></Cell>
    <Cell ss:StyleID="s17"><Data ss:Type="Number">2.99762300568384E-4</Data></Cell>
    <Cell><Data ss:Type="Number">4.4783977767415203E-2</Data></Cell>
   </Row>
   <Row>
    <Cell><Data ss:Type="String">GOTERM_CC_FAT</Data></Cell>
    <Cell><Data ss:Type="String">GO:0044449~contractile fiber part</Data></Cell>
    <Cell><Data ss:Type="Number">8</Data></Cell>
    <Cell><Data ss:Type="Number">6.25</Data></Cell>
    <Cell ss:StyleID="s17"><Data ss:Type="Number">8.6838434584320093E-5</Data></Cell>
    <Cell><Data ss:Type="String">TNNT3, MYL3, ANKRD2, ACTN2, TPM2, TTN, TPM1, TPM3</Data></Cell>
    <Cell><Data ss:Type="Number">120</Data></Cell>
    <Cell><Data ss:Type="Number">113</Data></Cell>
    <Cell><Data ss:Type="Number">12782</Data></Cell>
    <Cell><Data ss:Type="Number">7.5410029498525004</Data></Cell>
    <Cell><Data ss:Type="Number">1.9945789117288601E-2</Data></Cell>
    <Cell ss:StyleID="s17"><Data ss:Type="Number">7.1929088691591303E-4</Data></Cell>
    <Cell><Data ss:Type="Number">0.111427094887772</Data></Cell>
   </Row>
   <Row>
    <Cell><Data ss:Type="String">GOTERM_BP_FAT</Data></Cell>
    <Cell><Data ss:Type="String">GO:0006936~muscle contraction</Data></Cell>
    <Cell><Data ss:Type="Number">8</Data></Cell>
    <Cell><Data ss:Type="Number">6.25</Data></Cell>
    <Cell ss:StyleID="s17"><Data ss:Type="Number">2.6229002975493803E-4</Data></Cell>
    <Cell><Data ss:Type="String">TNNT3, MYBPC1, MYL3, CKMT2, ANKRD2, ACTN2, TTN, TPM1</Data></Cell>
    <Cell><Data ss:Type="Number">112</Data></Cell>
    <Cell><Data ss:Type="Number">153</Data></Cell>
    <Cell><Data ss:Type="Number">13528</Data></Cell>
    <Cell><Data ss:Type="Number">6.3155929038281897</Data></Cell>
    <Cell><Data ss:Type="Number">0.23275390733080301</Data></Cell>
    <Cell><Data ss:Type="Number">5.5045375017624904E-3</Data></Cell>
    <Cell><Data ss:Type="Number">0.41413075011691403</Data></Cell>
   </Row>
   <Row>
    <Cell><Data ss:Type="String">GOTERM_BP_FAT</Data></Cell>
    <Cell><Data ss:Type="String">GO:0043462~regulation of ATPase activity</Data></Cell>
    <Cell><Data ss:Type="Number">4</Data></Cell>
    <Cell><Data ss:Type="Number">3.125</Data></Cell>
    <Cell ss:StyleID="s17"><Data ss:Type="Number">2.7853650760651402E-4</Data></Cell>
    <Cell><Data ss:Type="String">TNNT3, MYL3, TPM2, TPM1</Data></Cell>
    <Cell><Data ss:Type="Number">112</Data></Cell>
    <Cell><Data ss:Type="Number">16</Data></Cell>
    <Cell><Data ss:Type="Number">13528</Data></Cell>
    <Cell><Data ss:Type="Number">30.196428571428498</Data></Cell>
    <Cell><Data ss:Type="Number">0.24524422521218001</Data></Cell>
    <Cell><Data ss:Type="Number">5.7256083000744003E-3</Data></Cell>
    <Cell><Data ss:Type="Number">0.439729463403848</Data></Cell>
   </Row>
   <Row>
    <Cell><Data ss:Type="String">GOTERM_BP_FAT</Data></Cell>
    <Cell><Data ss:Type="String">GO:0003012~muscle system process</Data></Cell>
    <Cell><Data ss:Type="Number">8</Data></Cell>
    <Cell><Data ss:Type="Number">6.25</Data></Cell>
    <Cell ss:StyleID="s17"><Data ss:Type="Number">4.6233227464419099E-4</Data></Cell>
    <Cell><Data ss:Type="String">TNNT3, MYBPC1, MYL3, CKMT2, ANKRD2, ACTN2, TTN, TPM1</Data></Cell>
    <Cell><Data ss:Type="Number">112</Data></Cell>
    <Cell><Data ss:Type="Number">168</Data></Cell>
    <Cell><Data ss:Type="Number">13528</Data></Cell>
    <Cell><Data ss:Type="Number">5.7517006802720996</Data></Cell>
    <Cell><Data ss:Type="Number">0.37315976221921998</Data></Cell>
    <Cell><Data ss:Type="Number">9.2977773588286405E-3</Data></Cell>
    <Cell><Data ss:Type="Number">0.72889770019856004</Data></Cell>
   </Row>
   <Row>
    <Cell><Data ss:Type="String">GOTERM_CC_FAT</Data></Cell>
    <Cell><Data ss:Type="String">GO:0005862~muscle thin filament tropomyosin</Data></Cell>
    <Cell><Data ss:Type="Number">3</Data></Cell>
    <Cell><Data ss:Type="Number">2.34375</Data></Cell>
    <Cell ss:StyleID="s17"><Data ss:Type="Number">5.0944930166215601E-4</Data></Cell>
    <Cell><Data ss:Type="String">TPM2, TPM1, TPM3</Data></Cell>
    <Cell><Data ss:Type="Number">120</Data></Cell>
    <Cell><Data ss:Type="Number">4</Data></Cell>
    <Cell><Data ss:Type="Number">12782</Data></Cell>
    <Cell><Data ss:Type="Number">79.887500000000003</Data></Cell>
    <Cell><Data ss:Type="Number">0.111501531154112</Data></Cell>
    <Cell><Data ss:Type="Number">4.0683347324554902E-3</Data></Cell>
    <Cell><Data ss:Type="Number">0.65206943706077602</Data></Cell>
   </Row>
   <Row>
    <Cell><Data ss:Type="String">GOTERM_BP_FAT</Data></Cell>
    <Cell><Data ss:Type="String">GO:0048738~cardiac muscle tissue development</Data></Cell>
    <Cell><Data ss:Type="Number">5</Data></Cell>
    <Cell><Data ss:Type="Number">3.90625</Data></Cell>
    <Cell><Data ss:Type="Number">1.2136279227924799E-3</Data></Cell>
    <Cell><Data ss:Type="String">ACADM, MYL3, NDUFV2, TTN, TPM1</Data></Cell>
    <Cell><Data ss:Type="Number">112</Data></Cell>
    <Cell><Data ss:Type="Number">57</Data></Cell>
    <Cell><Data ss:Type="Number">13528</Data></Cell>
    <Cell><Data ss:Type="Number">10.595238095238001</Data></Cell>
    <Cell><Data ss:Type="Number">0.70668513289367596</Data></Cell>
    <Cell><Data ss:Type="Number">2.20533461885833E-2</Data></Cell>
    <Cell><Data ss:Type="Number">1.90275936145257</Data></Cell>
   </Row>
   <Row>
    <Cell><Data ss:Type="String">GOTERM_BP_FAT</Data></Cell>
    <Cell><Data ss:Type="String">GO:0044057~regulation of system process</Data></Cell>
    <Cell><Data ss:Type="Number">9</Data></Cell>
    <Cell><Data ss:Type="Number">7.03125</Data></Cell>
    <Cell><Data ss:Type="Number">3.9080213128046201E-3</Data></Cell>
    <Cell><Data ss:Type="String">APOA4, TNNT3, YWHAG, APOA1, ATP2A2, MYL3, RAB11A, TPM1, TPM3</Data></Cell>
    <Cell><Data ss:Type="Number">112</Data></Cell>
    <Cell><Data ss:Type="Number">309</Data></Cell>
    <Cell><Data ss:Type="Number">13528</Data></Cell>
    <Cell><Data ss:Type="Number">3.5180305131761398</Data></Cell>
    <Cell><Data ss:Type="Number">0.98083815770092098</Data></Cell>
    <Cell><Data ss:Type="Number">5.2734449849779798E-2</Data></Cell>
    <Cell><Data ss:Type="Number">6.00654492429502</Data></Cell>
   </Row>
   <Row>
    <Cell><Data ss:Type="String">GOTERM_BP_FAT</Data></Cell>
    <Cell><Data ss:Type="String">GO:0006941~striated muscle contraction</Data></Cell>
    <Cell><Data ss:Type="Number">4</Data></Cell>
    <Cell><Data ss:Type="Number">3.125</Data></Cell>
    <Cell><Data ss:Type="Number">6.3163025620387404E-3</Data></Cell>
    <Cell><Data ss:Type="String">TNNT3, MYL3, TTN, TPM1</Data></Cell>
    <Cell><Data ss:Type="Number">112</Data></Cell>
    <Cell><Data ss:Type="Number">46</Data></Cell>
    <Cell><Data ss:Type="Number">13528</Data></Cell>
    <Cell><Data ss:Type="Number">10.5031055900621</Data></Cell>
    <Cell><Data ss:Type="Number">0.99833794110460095</Data></Cell>
    <Cell><Data ss:Type="Number">7.9752812483403102E-2</Data></Cell>
    <Cell><Data ss:Type="Number">9.5379011654380097</Data></Cell>
   </Row>
   <Row>
    <Cell><Data ss:Type="String">GOTERM_MF_FAT</Data></Cell>
    <Cell><Data ss:Type="String">GO:0003779~actin binding</Data></Cell>
    <Cell><Data ss:Type="Number">9</Data></Cell>
    <Cell><Data ss:Type="Number">7.03125</Data></Cell>
    <Cell><Data ss:Type="Number">7.58454251134101E-3</Data></Cell>
    <Cell><Data ss:Type="String">GC, TNNT3, MYBPC1, MYL3, ACTN2, TPM2, TTN, TPM1, TPM3</Data></Cell>
    <Cell><Data ss:Type="Number">114</Data></Cell>
    <Cell><Data ss:Type="Number">326</Data></Cell>
    <Cell><Data ss:Type="Number">12983</Data></Cell>
    <Cell><Data ss:Type="Number">3.14409105586051</Data></Cell>
    <Cell><Data ss:Type="Number">0.92656934865341001</Data></Cell>
    <Cell><Data ss:Type="Number">9.2188962945487604E-2</Data></Cell>
    <Cell><Data ss:Type="Number">9.8607771314933306</Data></Cell>
   </Row>
   <Row>
    <Cell><Data ss:Type="String">GOTERM_BP_FAT</Data></Cell>
    <Cell><Data ss:Type="String">GO:0007517~muscle organ development</Data></Cell>
    <Cell><Data ss:Type="Number">7</Data></Cell>
    <Cell><Data ss:Type="Number">5.46875</Data></Cell>
    <Cell><Data ss:Type="Number">7.8254376152325396E-3</Data></Cell>
    <Cell><Data ss:Type="String">ACADM, MYL3, SPEG, NDUFV2, ANKRD2, TTN, TPM1</Data></Cell>
    <Cell><Data ss:Type="Number">112</Data></Cell>
    <Cell><Data ss:Type="Number">211</Data></Cell>
    <Cell><Data ss:Type="Number">13528</Data></Cell>
    <Cell><Data ss:Type="Number">4.0071090047393296</Data></Cell>
    <Cell><Data ss:Type="Number">0.99964192897685999</Data></Cell>
    <Cell><Data ss:Type="Number">9.5560842695206899E-2</Data></Cell>
    <Cell><Data ss:Type="Number">11.6870450964984</Data></Cell>
   </Row>
   <Row>
    <Cell><Data ss:Type="String">KEGG_PATHWAY</Data></Cell>
    <Cell><Data ss:Type="String">hsa05410:Hypertrophic cardiomyopathy (HCM)</Data></Cell>
    <Cell><Data ss:Type="Number">6</Data></Cell>
    <Cell><Data ss:Type="Number">4.6875</Data></Cell>
    <Cell><Data ss:Type="Number">9.9230079746124907E-3</Data></Cell>
    <Cell><Data ss:Type="String">ATP2A2, MYL3, TPM2, TTN, TPM1, TPM3</Data></Cell>
    <Cell><Data ss:Type="Number">80</Data></Cell>
    <Cell><Data ss:Type="Number">85</Data></Cell>
    <Cell><Data ss:Type="Number">5085</Data></Cell>
    <Cell><Data ss:Type="Number">4.4867647058823499</Data></Cell>
    <Cell><Data ss:Type="Number">0.46648700832286999</Data></Cell>
    <Cell><Data ss:Type="Number">5.1009022755362697E-2</Data></Cell>
    <Cell><Data ss:Type="Number">9.6046820597310703</Data></Cell>
   </Row>
   <Row>
    <Cell><Data ss:Type="String">GOTERM_CC_FAT</Data></Cell>
    <Cell><Data ss:Type="String">GO:0015629~actin cytoskeleton</Data></Cell>
    <Cell><Data ss:Type="Number">8</Data></Cell>
    <Cell><Data ss:Type="Number">6.25</Data></Cell>
    <Cell><Data ss:Type="Number">1.2853501355021099E-2</Data></Cell>
    <Cell><Data ss:Type="String">TNNT3, MYBPC1, MYL3, ACTN2, TPM2, TTN, TPM1, TPM3</Data></Cell>
    <Cell><Data ss:Type="Number">120</Data></Cell>
    <Cell><Data ss:Type="Number">269</Data></Cell>
    <Cell><Data ss:Type="Number">12782</Data></Cell>
    <Cell><Data ss:Type="Number">3.16778190830235</Data></Cell>
    <Cell><Data ss:Type="Number">0.95027974012094796</Data></Cell>
    <Cell><Data ss:Type="Number">7.7914542457290195E-2</Data></Cell>
    <Cell><Data ss:Type="Number">15.3025515952482</Data></Cell>
   </Row>
   <Row>
    <Cell><Data ss:Type="String">KEGG_PATHWAY</Data></Cell>
    <Cell><Data ss:Type="String">hsa05414:Dilated cardiomyopathy</Data></Cell>
    <Cell><Data ss:Type="Number">6</Data></Cell>
    <Cell><Data ss:Type="Number">4.6875</Data></Cell>
    <Cell><Data ss:Type="Number">1.3680538134659101E-2</Data></Cell>
    <Cell><Data ss:Type="String">ATP2A2, MYL3, TPM2, TTN, TPM1, TPM3</Data></Cell>
    <Cell><Data ss:Type="Number">80</Data></Cell>
    <Cell><Data ss:Type="Number">92</Data></Cell>
    <Cell><Data ss:Type="Number">5085</Data></Cell>
    <Cell><Data ss:Type="Number">4.1453804347826004</Data></Cell>
    <Cell><Data ss:Type="Number">0.58013568452298003</Data></Cell>
    <Cell><Data ss:Type="Number">6.0105275865778601E-2</Data></Cell>
    <Cell><Data ss:Type="Number">13.0188876654376</Data></Cell>
   </Row>
   <Row>
    <Cell><Data ss:Type="String">GOTERM_CC_FAT</Data></Cell>
    <Cell><Data ss:Type="String">GO:0031674~I band</Data></Cell>
    <Cell><Data ss:Type="Number">4</Data></Cell>
    <Cell><Data ss:Type="Number">3.125</Data></Cell>
    <Cell><Data ss:Type="Number">1.45257835512094E-2</Data></Cell>
    <Cell><Data ss:Type="String">MYL3, ANKRD2, ACTN2, TTN</Data></Cell>
    <Cell><Data ss:Type="Number">120</Data></Cell>
    <Cell><Data ss:Type="Number">55</Data></Cell>
    <Cell><Data ss:Type="Number">12782</Data></Cell>
    <Cell><Data ss:Type="Number">7.7466666666666599</Data></Cell>
    <Cell><Data ss:Type="Number">0.96644928920526196</Data></Cell>
    <Cell><Data ss:Type="Number">8.5460059685866493E-2</Data></Cell>
    <Cell><Data ss:Type="Number">17.126238903881902</Data></Cell>
   </Row>
   <Row>
    <Cell><Data ss:Type="String">GOTERM_BP_FAT</Data></Cell>
    <Cell><Data ss:Type="String">GO:0014706~striated muscle tissue development</Data></Cell>
    <Cell><Data ss:Type="Number">5</Data></Cell>
    <Cell><Data ss:Type="Number">3.90625</Data></Cell>
    <Cell><Data ss:Type="Number">1.6579355068096099E-2</Data></Cell>
    <Cell><Data ss:Type="String">ACADM, MYL3, NDUFV2, TTN, TPM1</Data></Cell>
    <Cell><Data ss:Type="Number">112</Data></Cell>
    <Cell><Data ss:Type="Number">119</Data></Cell>
    <Cell><Data ss:Type="Number">13528</Data></Cell>
    <Cell><Data ss:Type="Number">5.0750300120047998</Data></Cell>
    <Cell><Data ss:Type="Number">0.99999995357900995</Data></Cell>
    <Cell><Data ss:Type="Number">0.17281331980794301</Data></Cell>
    <Cell><Data ss:Type="Number">23.239483183639901</Data></Cell>
   </Row>
   <Row>
    <Cell><Data ss:Type="String">GOTERM_BP_FAT</Data></Cell>
    <Cell><Data ss:Type="String">GO:0060537~muscle tissue development</Data></Cell>
    <Cell><Data ss:Type="Number">5</Data></Cell>
    <Cell><Data ss:Type="Number">3.90625</Data></Cell>
    <Cell><Data ss:Type="Number">1.94982389794238E-2</Data></Cell>
    <Cell><Data ss:Type="String">ACADM, MYL3, NDUFV2, TTN, TPM1</Data></Cell>
    <Cell><Data ss:Type="Number">112</Data></Cell>
    <Cell><Data ss:Type="Number">125</Data></Cell>
    <Cell><Data ss:Type="Number">13528</Data></Cell>
    <Cell><Data ss:Type="Number">4.8314285714285701</Data></Cell>
    <Cell><Data ss:Type="Number">0.99999999769398595</Data></Cell>
    <Cell><Data ss:Type="Number">0.19826323803186099</Data></Cell>
    <Cell><Data ss:Type="Number">26.7655381919508</Data></Cell>
   </Row>
   <Row>
    <Cell><Data ss:Type="String">GOTERM_BP_FAT</Data></Cell>
    <Cell><Data ss:Type="String">GO:0055008~cardiac muscle tissue morphogenesis</Data></Cell>
    <Cell><Data ss:Type="Number">3</Data></Cell>
    <Cell><Data ss:Type="Number">2.34375</Data></Cell>
    <Cell><Data ss:Type="Number">2.0489988323716801E-2</Data></Cell>
    <Cell><Data ss:Type="String">MYL3, TTN, TPM1</Data></Cell>
    <Cell><Data ss:Type="Number">112</Data></Cell>
    <Cell><Data ss:Type="Number">27</Data></Cell>
    <Cell><Data ss:Type="Number">13528</Data></Cell>
    <Cell><Data ss:Type="Number">13.4206349206349</Data></Cell>
    <Cell><Data ss:Type="Number">0.99999999917020999</Data></Cell>
    <Cell><Data ss:Type="Number">0.20529043372612801</Data></Cell>
    <Cell><Data ss:Type="Number">27.928636949121898</Data></Cell>
   </Row>
   <Row>
    <Cell><Data ss:Type="String">GOTERM_BP_FAT</Data></Cell>
    <Cell><Data ss:Type="String">GO:0060415~muscle tissue morphogenesis</Data></Cell>
    <Cell><Data ss:Type="Number">3</Data></Cell>
    <Cell><Data ss:Type="Number">2.34375</Data></Cell>
    <Cell><Data ss:Type="Number">2.0489988323716801E-2</Data></Cell>
    <Cell><Data ss:Type="String">MYL3, TTN, TPM1</Data></Cell>
    <Cell><Data ss:Type="Number">112</Data></Cell>
    <Cell><Data ss:Type="Number">27</Data></Cell>
    <Cell><Data ss:Type="Number">13528</Data></Cell>
    <Cell><Data ss:Type="Number">13.4206349206349</Data></Cell>
    <Cell><Data ss:Type="Number">0.99999999917020999</Data></Cell>
    <Cell><Data ss:Type="Number">0.20529043372612801</Data></Cell>
    <Cell><Data ss:Type="Number">27.928636949121898</Data></Cell>
   </Row>
   <Row>
    <Cell><Data ss:Type="String">GOTERM_BP_FAT</Data></Cell>
    <Cell><Data ss:Type="String">GO:0006937~regulation of muscle contraction</Data></Cell>
    <Cell><Data ss:Type="Number">4</Data></Cell>
    <Cell><Data ss:Type="Number">3.125</Data></Cell>
    <Cell><Data ss:Type="Number">2.1294274967498798E-2</Data></Cell>
    <Cell><Data ss:Type="String">TNNT3, MYL3, TPM1, TPM3</Data></Cell>
    <Cell><Data ss:Type="Number">112</Data></Cell>
    <Cell><Data ss:Type="Number">72</Data></Cell>
    <Cell><Data ss:Type="Number">13528</Data></Cell>
    <Cell><Data ss:Type="Number">6.7103174603174596</Data></Cell>
    <Cell><Data ss:Type="Number">0.99999999963804798</Data></Cell>
    <Cell><Data ss:Type="Number">0.20844680140161201</Data></Cell>
    <Cell><Data ss:Type="Number">28.8591529469652</Data></Cell>
   </Row>
   <Row>
    <Cell><Data ss:Type="String">GOTERM_MF_FAT</Data></Cell>
    <Cell><Data ss:Type="String">GO:0008092~cytoskeletal protein binding</Data></Cell>
    <Cell><Data ss:Type="Number">10</Data></Cell>
    <Cell><Data ss:Type="Number">7.8125</Data></Cell>
    <Cell><Data ss:Type="Number">3.1615874024102798E-2</Data></Cell>
    <Cell><Data ss:Type="String">GC, TNNT3, MYBPC1, MYL3, SDCBP, ACTN2, TPM2, TTN, TPM1, TPM3</Data></Cell>
    <Cell><Data ss:Type="Number">114</Data></Cell>
    <Cell><Data ss:Type="Number">504</Data></Cell>
    <Cell><Data ss:Type="Number">12983</Data></Cell>
    <Cell><Data ss:Type="Number">2.25964216095795</Data></Cell>
    <Cell><Data ss:Type="Number">0.99998361871445496</Data></Cell>
    <Cell><Data ss:Type="Number">0.263682331741243</Data></Cell>
    <Cell><Data ss:Type="Number">35.471731969704102</Data></Cell>
   </Row>
   <Row>
    <Cell><Data ss:Type="String">GOTERM_BP_FAT</Data></Cell>
    <Cell><Data ss:Type="String">GO:0048729~tissue morphogenesis</Data></Cell>
    <Cell><Data ss:Type="Number">5</Data></Cell>
    <Cell><Data ss:Type="Number">3.90625</Data></Cell>
    <Cell><Data ss:Type="Number">6.0759428202250797E-2</Data></Cell>
    <Cell><Data ss:Type="String">MYL3, PRKAR1A, CA2, TTN, TPM1</Data></Cell>
    <Cell><Data ss:Type="Number">112</Data></Cell>
    <Cell><Data ss:Type="Number">180</Data></Cell>
    <Cell><Data ss:Type="Number">13528</Data></Cell>
    <Cell><Data ss:Type="Number">3.3551587301587298</Data></Cell>
    <Cell><Data ss:Type="Number">1</Data></Cell>
    <Cell><Data ss:Type="Number">0.42061026154637998</Data></Cell>
    <Cell><Data ss:Type="Number">62.903192739135903</Data></Cell>
   </Row>
   <Row>
    <Cell><Data ss:Type="String">GOTERM_BP_FAT</Data></Cell>
    <Cell><Data ss:Type="String">GO:0042692~muscle cell differentiation</Data></Cell>
    <Cell><Data ss:Type="Number">4</Data></Cell>
    <Cell><Data ss:Type="Number">3.125</Data></Cell>
    <Cell><Data ss:Type="Number">7.7394662563538205E-2</Data></Cell>
    <Cell><Data ss:Type="String">ACADM, SPEG, TTN, TPM1</Data></Cell>
    <Cell><Data ss:Type="Number">112</Data></Cell>
    <Cell><Data ss:Type="Number">121</Data></Cell>
    <Cell><Data ss:Type="Number">13528</Data></Cell>
    <Cell><Data ss:Type="Number">3.9929161747343498</Data></Cell>
    <Cell><Data ss:Type="Number">1</Data></Cell>
    <Cell><Data ss:Type="Number">0.48390137470876199</Data></Cell>
    <Cell><Data ss:Type="Number">72.038443497530395</Data></Cell>
   </Row>
   <Row>
    <Cell><Data ss:Type="String">GOTERM_BP_FAT</Data></Cell>
    <Cell><Data ss:Type="String">GO:0007507~heart development</Data></Cell>
    <Cell><Data ss:Type="Number">5</Data></Cell>
    <Cell><Data ss:Type="Number">3.90625</Data></Cell>
    <Cell><Data ss:Type="Number">0.100646237159793</Data></Cell>
    <Cell><Data ss:Type="String">ACADM, MYL3, NDUFV2, TTN, TPM1</Data></Cell>
    <Cell><Data ss:Type="Number">112</Data></Cell>
    <Cell><Data ss:Type="Number">215</Data></Cell>
    <Cell><Data ss:Type="Number">13528</Data></Cell>
    <Cell><Data ss:Type="Number">2.80897009966777</Data></Cell>
    <Cell><Data ss:Type="Number">1</Data></Cell>
    <Cell><Data ss:Type="Number">0.56984897943587498</Data></Cell>
    <Cell><Data ss:Type="Number">81.327907007673005</Data></Cell>
   </Row>
   <Row>
    <Cell><Data ss:Type="String">GOTERM_MF_FAT</Data></Cell>
    <Cell><Data ss:Type="String">GO:0005198~structural molecule activity</Data></Cell>
    <Cell><Data ss:Type="Number">10</Data></Cell>
    <Cell><Data ss:Type="Number">7.8125</Data></Cell>
    <Cell><Data ss:Type="Number">0.10091392007880599</Data></Cell>
    <Cell><Data ss:Type="String">RPSA, LMNB1, MYBPC1, MYL3, ANKRD2, MAP4, ACTN2, TPM2, TTN, TPM1</Data></Cell>
    <Cell><Data ss:Type="Number">114</Data></Cell>
    <Cell><Data ss:Type="Number">634</Data></Cell>
    <Cell><Data ss:Type="Number">12983</Data></Cell>
    <Cell><Data ss:Type="Number">1.7963085948309201</Data></Cell>
    <Cell><Data ss:Type="Number">0.999999999999999</Data></Cell>
    <Cell><Data ss:Type="Number">0.58931558982066501</Data></Cell>
    <Cell><Data ss:Type="Number">76.555135798115998</Data></Cell>
   </Row>
   <Row>
    <Cell><Data ss:Type="String">GOTERM_BP_FAT</Data></Cell>
    <Cell><Data ss:Type="String">GO:0003007~heart morphogenesis</Data></Cell>
    <Cell><Data ss:Type="Number">3</Data></Cell>
    <Cell><Data ss:Type="Number">2.34375</Data></Cell>
    <Cell><Data ss:Type="Number">0.12065162351240501</Data></Cell>
    <Cell><Data ss:Type="String">MYL3, TTN, TPM1</Data></Cell>
    <Cell><Data ss:Type="Number">112</Data></Cell>
    <Cell><Data ss:Type="Number">73</Data></Cell>
    <Cell><Data ss:Type="Number">13528</Data></Cell>
    <Cell><Data ss:Type="Number">4.9637964774950998</Data></Cell>
    <Cell><Data ss:Type="Number">1</Data></Cell>
    <Cell><Data ss:Type="Number">0.62610747206877804</Data></Cell>
    <Cell><Data ss:Type="Number">86.919011935437197</Data></Cell>
   </Row>
   <Row>
    <Cell><Data ss:Type="String">GOTERM_BP_FAT</Data></Cell>
    <Cell><Data ss:Type="String">GO:0008016~regulation of heart contraction</Data></Cell>
    <Cell><Data ss:Type="Number">3</Data></Cell>
    <Cell><Data ss:Type="Number">2.34375</Data></Cell>
    <Cell><Data ss:Type="Number">0.131603323556682</Data></Cell>
    <Cell><Data ss:Type="String">ATP2A2, MYL3, TPM1</Data></Cell>
    <Cell><Data ss:Type="Number">112</Data></Cell>
    <Cell><Data ss:Type="Number">77</Data></Cell>
    <Cell><Data ss:Type="Number">13528</Data></Cell>
    <Cell><Data ss:Type="Number">4.70593692022263</Data></Cell>
    <Cell><Data ss:Type="Number">1</Data></Cell>
    <Cell><Data ss:Type="Number">0.65204667267406702</Data></Cell>
    <Cell><Data ss:Type="Number">89.271559140890801</Data></Cell>
   </Row>
   <Row>
    <Cell><Data ss:Type="String">GOTERM_BP_FAT</Data></Cell>
    <Cell><Data ss:Type="String">GO:0051146~striated muscle cell differentiation</Data></Cell>
    <Cell><Data ss:Type="Number">3</Data></Cell>
    <Cell><Data ss:Type="Number">2.34375</Data></Cell>
    <Cell><Data ss:Type="Number">0.162772034671609</Data></Cell>
    <Cell><Data ss:Type="String">ACADM, TTN, TPM1</Data></Cell>
    <Cell><Data ss:Type="Number">112</Data></Cell>
    <Cell><Data ss:Type="Number">88</Data></Cell>
    <Cell><Data ss:Type="Number">13528</Data></Cell>
    <Cell><Data ss:Type="Number">4.1176948051947999</Data></Cell>
    <Cell><Data ss:Type="Number">1</Data></Cell>
    <Cell><Data ss:Type="Number">0.71486528535370397</Data></Cell>
    <Cell><Data ss:Type="Number">93.982623493191994</Data></Cell>
   </Row>
   <Row>
    <Cell><Data ss:Type="String">GOTERM_CC_FAT</Data></Cell>
    <Cell><Data ss:Type="String">GO:0044430~cytoskeletal part</Data></Cell>
    <Cell><Data ss:Type="Number">12</Data></Cell>
    <Cell><Data ss:Type="Number">9.375</Data></Cell>
    <Cell><Data ss:Type="Number">0.27193615343783101</Data></Cell>
    <Cell><Data ss:Type="String">TNNT3, LMNB1, MYBPC1, MYL3, MAP4, PDE4DIP, ACTN2, TPM2, TTN, TPM1, DCTN1, TPM3</Data></Cell>
    <Cell><Data ss:Type="Number">120</Data></Cell>
    <Cell><Data ss:Type="Number">952</Data></Cell>
    <Cell><Data ss:Type="Number">12782</Data></Cell>
    <Cell><Data ss:Type="Number">1.34264705882352</Data></Cell>
    <Cell><Data ss:Type="Number">1</Data></Cell>
    <Cell><Data ss:Type="Number">0.81238948157739199</Data></Cell>
    <Cell><Data ss:Type="Number">98.299750758039707</Data></Cell>
   </Row>
   <Row>
    <Cell><Data ss:Type="String">GOTERM_CC_FAT</Data></Cell>
    <Cell><Data ss:Type="String">GO:0005856~cytoskeleton</Data></Cell>
    <Cell><Data ss:Type="Number">15</Data></Cell>
    <Cell><Data ss:Type="Number">11.71875</Data></Cell>
    <Cell><Data ss:Type="Number">0.41006291459851402</Data></Cell>
    <Cell><Data ss:Type="String">LMNB1, MYL3, MYBPC1, HINT1, ACTN2, TTN, TPM2, TPM1, DCTN1, TPM3, TNNT3, MAP4, SDCBP, PDE4DIP, ARHGDIA</Data></Cell>
    <Cell><Data ss:Type="Number">120</Data></Cell>
    <Cell><Data ss:Type="Number">1381</Data></Cell>
    <Cell><Data ss:Type="Number">12782</Data></Cell>
    <Cell><Data ss:Type="Number">1.15695148443157</Data></Cell>
    <Cell><Data ss:Type="Number">1</Data></Cell>
    <Cell><Data ss:Type="Number">0.93016654625073703</Data></Cell>
    <Cell><Data ss:Type="Number">99.885824758669301</Data></Cell>
   </Row>
   <Row>
    <Cell><Data ss:Type="String">GOTERM_CC_FAT</Data></Cell>
    <Cell><Data ss:Type="String">GO:0043232~intracellular non-membrane-bounded organelle</Data></Cell>
    <Cell><Data ss:Type="Number">18</Data></Cell>
    <Cell><Data ss:Type="Number">14.0625</Data></Cell>
    <Cell><Data ss:Type="Number">0.96500716028340106</Data></Cell>
    <Cell><Data ss:Type="String">RPSA, LMNB1, MYL3, MYBPC1, HINT1, ACTN2, TTN, TPM2, TPM1, DCTN1, HADHA, TPM3, ACADVL, TNNT3, MAP4, SDCBP, PDE4DIP, ARHGDIA</Data></Cell>
    <Cell><Data ss:Type="Number">120</Data></Cell>
    <Cell><Data ss:Type="Number">2596</Data></Cell>
    <Cell><Data ss:Type="Number">12782</Data></Cell>
    <Cell><Data ss:Type="Number">0.73855932203389796</Data></Cell>
    <Cell><Data ss:Type="Number">1</Data></Cell>
    <Cell><Data ss:Type="Number">0.99999472861720595</Data></Cell>
    <Cell><Data ss:Type="Number">100</Data></Cell>
   </Row>
   <Row>
    <Cell><Data ss:Type="String">GOTERM_CC_FAT</Data></Cell>
    <Cell><Data ss:Type="String">GO:0043228~non-membrane-bounded organelle</Data></Cell>
    <Cell><Data ss:Type="Number">18</Data></Cell>
    <Cell><Data ss:Type="Number">14.0625</Data></Cell>
    <Cell><Data ss:Type="Number">0.96500716028340106</Data></Cell>
    <Cell><Data ss:Type="String">RPSA, LMNB1, MYL3, MYBPC1, HINT1, ACTN2, TTN, TPM2, TPM1, DCTN1, HADHA, TPM3, ACADVL, TNNT3, MAP4, SDCBP, PDE4DIP, ARHGDIA</Data></Cell>
    <Cell><Data ss:Type="Number">120</Data></Cell>
    <Cell><Data ss:Type="Number">2596</Data></Cell>
    <Cell><Data ss:Type="Number">12782</Data></Cell>
    <Cell><Data ss:Type="Number">0.73855932203389796</Data></Cell>
    <Cell><Data ss:Type="Number">1</Data></Cell>
    <Cell><Data ss:Type="Number">0.99999472861720595</Data></Cell>
    <Cell><Data ss:Type="Number">100</Data></Cell>
   </Row>
   <Row ss:Index="231">
    <Cell><Data ss:Type="String">Annotation Cluster 10</Data></Cell>
    <Cell><Data ss:Type="String">Enrichment Score: 2.209151350129788</Data></Cell>
   </Row>
   <Row>
    <Cell><Data ss:Type="String">Category</Data></Cell>
    <Cell><Data ss:Type="String">Term</Data></Cell>
    <Cell><Data ss:Type="String">Count</Data></Cell>
    <Cell><Data ss:Type="String">%</Data></Cell>
    <Cell><Data ss:Type="String">PValue</Data></Cell>
    <Cell><Data ss:Type="String">Genes</Data></Cell>
    <Cell><Data ss:Type="String">List Total</Data></Cell>
    <Cell><Data ss:Type="String">Pop Hits</Data></Cell>
    <Cell><Data ss:Type="String">Pop Total</Data></Cell>
    <Cell><Data ss:Type="String">Fold Enrichment</Data></Cell>
    <Cell><Data ss:Type="String">Bonferroni</Data></Cell>
    <Cell><Data ss:Type="String">Benjamini</Data></Cell>
    <Cell><Data ss:Type="String">FDR</Data></Cell>
   </Row>
   <Row>
    <Cell><Data ss:Type="String">GOTERM_BP_FAT</Data></Cell>
    <Cell><Data ss:Type="String">GO:0006631~fatty acid metabolic process</Data></Cell>
    <Cell><Data ss:Type="Number">9</Data></Cell>
    <Cell><Data ss:Type="Number">7.03125</Data></Cell>
    <Cell ss:StyleID="s17"><Data ss:Type="Number">2.22752554717459E-4</Data></Cell>
    <Cell><Data ss:Type="String">ACADVL, LPL, ACAA2, ACADM, NDUFAB1, FABP4, HADH, PECI, HADHA</Data></Cell>
    <Cell><Data ss:Type="Number">112</Data></Cell>
    <Cell><Data ss:Type="Number">198</Data></Cell>
    <Cell><Data ss:Type="Number">13528</Data></Cell>
    <Cell><Data ss:Type="Number">5.4902597402597397</Data></Cell>
    <Cell><Data ss:Type="Number">0.20148788674545201</Data></Cell>
    <Cell><Data ss:Type="Number">4.77590237081915E-3</Data></Cell>
    <Cell><Data ss:Type="Number">0.35180788487613102</Data></Cell>
   </Row>
   <Row>
    <Cell><Data ss:Type="String">GOTERM_MF_FAT</Data></Cell>
    <Cell><Data ss:Type="String">GO:0005504~fatty acid binding</Data></Cell>
    <Cell><Data ss:Type="Number">4</Data></Cell>
    <Cell><Data ss:Type="Number">3.125</Data></Cell>
    <Cell><Data ss:Type="Number">4.3393753861471103E-3</Data></Cell>
    <Cell><Data ss:Type="String">NDUFAB1, FABP4, PECI, HADHA</Data></Cell>
    <Cell><Data ss:Type="Number">114</Data></Cell>
    <Cell><Data ss:Type="Number">38</Data></Cell>
    <Cell><Data ss:Type="Number">12983</Data></Cell>
    <Cell><Data ss:Type="Number">11.9879963065558</Data></Cell>
    <Cell><Data ss:Type="Number">0.77499766654693503</Data></Cell>
    <Cell><Data ss:Type="Number">5.5756255773538203E-2</Data></Cell>
    <Cell><Data ss:Type="Number">5.7575250102939197</Data></Cell>
   </Row>
   <Row>
    <Cell><Data ss:Type="String">GOTERM_MF_FAT</Data></Cell>
    <Cell><Data ss:Type="String">GO:0033293~monocarboxylic acid binding</Data></Cell>
    <Cell><Data ss:Type="Number">4</Data></Cell>
    <Cell><Data ss:Type="Number">3.125</Data></Cell>
    <Cell><Data ss:Type="Number">1.15404910458781E-2</Data></Cell>
    <Cell><Data ss:Type="String">NDUFAB1, FABP4, PECI, HADHA</Data></Cell>
    <Cell><Data ss:Type="Number">114</Data></Cell>
    <Cell><Data ss:Type="Number">54</Data></Cell>
    <Cell><Data ss:Type="Number">12983</Data></Cell>
    <Cell><Data ss:Type="Number">8.4359974009096792</Data></Cell>
    <Cell><Data ss:Type="Number">0.98134062478971196</Data></Cell>
    <Cell><Data ss:Type="Number">0.124284096949203</Data></Cell>
    <Cell><Data ss:Type="Number">14.638740096145501</Data></Cell>
   </Row>
   <Row>
    <Cell><Data ss:Type="String">GOTERM_MF_FAT</Data></Cell>
    <Cell><Data ss:Type="String">GO:0031406~carboxylic acid binding</Data></Cell>
    <Cell><Data ss:Type="Number">4</Data></Cell>
    <Cell><Data ss:Type="Number">3.125</Data></Cell>
    <Cell><Data ss:Type="Number">0.13059314963041099</Data></Cell>
    <Cell><Data ss:Type="String">NDUFAB1, FABP4, PECI, HADHA</Data></Cell>
    <Cell><Data ss:Type="Number">114</Data></Cell>
    <Cell><Data ss:Type="Number">144</Data></Cell>
    <Cell><Data ss:Type="Number">12983</Data></Cell>
    <Cell><Data ss:Type="Number">3.1634990253411299</Data></Cell>
    <Cell><Data ss:Type="Number">1</Data></Cell>
    <Cell><Data ss:Type="Number">0.65585248276008301</Data></Cell>
    <Cell><Data ss:Type="Number">85.165823376423802</Data></Cell>
   </Row>
   <Row ss:Index="238">
    <Cell><Data ss:Type="String">Annotation Cluster 11</Data></Cell>
    <Cell><Data ss:Type="String">Enrichment Score: 1.9008053385830015</Data></Cell>
   </Row>
   <Row>
    <Cell><Data ss:Type="String">Category</Data></Cell>
    <Cell><Data ss:Type="String">Term</Data></Cell>
    <Cell><Data ss:Type="String">Count</Data></Cell>
    <Cell><Data ss:Type="String">%</Data></Cell>
    <Cell><Data ss:Type="String">PValue</Data></Cell>
    <Cell><Data ss:Type="String">Genes</Data></Cell>
    <Cell><Data ss:Type="String">List Total</Data></Cell>
    <Cell><Data ss:Type="String">Pop Hits</Data></Cell>
    <Cell><Data ss:Type="String">Pop Total</Data></Cell>
    <Cell><Data ss:Type="String">Fold Enrichment</Data></Cell>
    <Cell><Data ss:Type="String">Bonferroni</Data></Cell>
    <Cell><Data ss:Type="String">Benjamini</Data></Cell>
    <Cell><Data ss:Type="String">FDR</Data></Cell>
   </Row>
   <Row>
    <Cell><Data ss:Type="String">GOTERM_BP_FAT</Data></Cell>
    <Cell><Data ss:Type="String">GO:0055088~lipid homeostasis</Data></Cell>
    <Cell><Data ss:Type="Number">5</Data></Cell>
    <Cell><Data ss:Type="Number">3.90625</Data></Cell>
    <Cell ss:StyleID="s17"><Data ss:Type="Number">7.9728374213562496E-4</Data></Cell>
    <Cell><Data ss:Type="String">APOA4, LPL, APOA1, APOC3, FABP4</Data></Cell>
    <Cell><Data ss:Type="Number">112</Data></Cell>
    <Cell><Data ss:Type="Number">51</Data></Cell>
    <Cell><Data ss:Type="Number">13528</Data></Cell>
    <Cell><Data ss:Type="Number">11.841736694677801</Data></Cell>
    <Cell><Data ss:Type="Number">0.55317030802976996</Data></Cell>
    <Cell><Data ss:Type="Number">1.5084649777711999E-2</Data></Cell>
    <Cell><Data ss:Type="Number">1.2538587226192901</Data></Cell>
   </Row>
   <Row>
    <Cell><Data ss:Type="String">GOTERM_CC_FAT</Data></Cell>
    <Cell><Data ss:Type="String">GO:0034385~triglyceride-rich lipoprotein particle</Data></Cell>
    <Cell><Data ss:Type="Number">4</Data></Cell>
    <Cell><Data ss:Type="Number">3.125</Data></Cell>
    <Cell ss:StyleID="s17"><Data ss:Type="Number">7.99007527488126E-4</Data></Cell>
    <Cell><Data ss:Type="String">APOA4, LPL, APOA1, APOC3</Data></Cell>
    <Cell><Data ss:Type="Number">120</Data></Cell>
    <Cell><Data ss:Type="Number">20</Data></Cell>
    <Cell><Data ss:Type="Number">12782</Data></Cell>
    <Cell><Data ss:Type="Number">21.303333333333299</Data></Cell>
    <Cell><Data ss:Type="Number">0.169264513085948</Data></Cell>
    <Cell><Data ss:Type="Number">6.1623954648466397E-3</Data></Cell>
    <Cell><Data ss:Type="Number">1.0209395722566701</Data></Cell>
   </Row>
   <Row>
    <Cell><Data ss:Type="String">GOTERM_CC_FAT</Data></Cell>
    <Cell><Data ss:Type="String">GO:0034361~very-low-density lipoprotein particle</Data></Cell>
    <Cell><Data ss:Type="Number">4</Data></Cell>
    <Cell><Data ss:Type="Number">3.125</Data></Cell>
    <Cell ss:StyleID="s17"><Data ss:Type="Number">7.99007527488126E-4</Data></Cell>
    <Cell><Data ss:Type="String">APOA4, LPL, APOA1, APOC3</Data></Cell>
    <Cell><Data ss:Type="Number">120</Data></Cell>
    <Cell><Data ss:Type="Number">20</Data></Cell>
    <Cell><Data ss:Type="Number">12782</Data></Cell>
    <Cell><Data ss:Type="Number">21.303333333333299</Data></Cell>
    <Cell><Data ss:Type="Number">0.169264513085948</Data></Cell>
    <Cell><Data ss:Type="Number">6.1623954648466397E-3</Data></Cell>
    <Cell><Data ss:Type="Number">1.0209395722566701</Data></Cell>
   </Row>
   <Row>
    <Cell><Data ss:Type="String">GOTERM_CC_FAT</Data></Cell>
    <Cell><Data ss:Type="String">GO:0032994~protein-lipid complex</Data></Cell>
    <Cell><Data ss:Type="Number">4</Data></Cell>
    <Cell><Data ss:Type="Number">3.125</Data></Cell>
    <Cell><Data ss:Type="Number">4.1446414339165903E-3</Data></Cell>
    <Cell><Data ss:Type="String">APOA4, LPL, APOA1, APOC3</Data></Cell>
    <Cell><Data ss:Type="Number">120</Data></Cell>
    <Cell><Data ss:Type="Number">35</Data></Cell>
    <Cell><Data ss:Type="Number">12782</Data></Cell>
    <Cell><Data ss:Type="Number">12.1733333333333</Data></Cell>
    <Cell><Data ss:Type="Number">0.61846587771592598</Data></Cell>
    <Cell><Data ss:Type="Number">2.8776474705279501E-2</Data></Cell>
    <Cell><Data ss:Type="Number">5.1923469093644501</Data></Cell>
   </Row>
   <Row>
    <Cell><Data ss:Type="String">GOTERM_CC_FAT</Data></Cell>
    <Cell><Data ss:Type="String">GO:0034358~plasma lipoprotein particle</Data></Cell>
    <Cell><Data ss:Type="Number">4</Data></Cell>
    <Cell><Data ss:Type="Number">3.125</Data></Cell>
    <Cell><Data ss:Type="Number">4.1446414339165903E-3</Data></Cell>
    <Cell><Data ss:Type="String">APOA4, LPL, APOA1, APOC3</Data></Cell>
    <Cell><Data ss:Type="Number">120</Data></Cell>
    <Cell><Data ss:Type="Number">35</Data></Cell>
    <Cell><Data ss:Type="Number">12782</Data></Cell>
    <Cell><Data ss:Type="Number">12.1733333333333</Data></Cell>
    <Cell><Data ss:Type="Number">0.61846587771592598</Data></Cell>
    <Cell><Data ss:Type="Number">2.8776474705279501E-2</Data></Cell>
    <Cell><Data ss:Type="Number">5.1923469093644501</Data></Cell>
   </Row>
   <Row>
    <Cell><Data ss:Type="String">GOTERM_CC_FAT</Data></Cell>
    <Cell><Data ss:Type="String">GO:0042627~chylomicron</Data></Cell>
    <Cell><Data ss:Type="Number">3</Data></Cell>
    <Cell><Data ss:Type="Number">2.34375</Data></Cell>
    <Cell><Data ss:Type="Number">5.3371236415099997E-3</Data></Cell>
    <Cell><Data ss:Type="String">APOA4, LPL, APOC3</Data></Cell>
    <Cell><Data ss:Type="Number">120</Data></Cell>
    <Cell><Data ss:Type="Number">12</Data></Cell>
    <Cell><Data ss:Type="Number">12782</Data></Cell>
    <Cell><Data ss:Type="Number">26.629166666666599</Data></Cell>
    <Cell><Data ss:Type="Number">0.71105783614683105</Data></Cell>
    <Cell><Data ss:Type="Number">3.4850482855712697E-2</Data></Cell>
    <Cell><Data ss:Type="Number">6.6395361094787404</Data></Cell>
   </Row>
   <Row>
    <Cell><Data ss:Type="String">GOTERM_BP_FAT</Data></Cell>
    <Cell><Data ss:Type="String">GO:0034369~plasma lipoprotein particle remodeling</Data></Cell>
    <Cell><Data ss:Type="Number">3</Data></Cell>
    <Cell><Data ss:Type="Number">2.34375</Data></Cell>
    <Cell><Data ss:Type="Number">1.1511918776830899E-2</Data></Cell>
    <Cell><Data ss:Type="String">APOA4, LPL, APOC3</Data></Cell>
    <Cell><Data ss:Type="Number">112</Data></Cell>
    <Cell><Data ss:Type="Number">20</Data></Cell>
    <Cell><Data ss:Type="Number">13528</Data></Cell>
    <Cell><Data ss:Type="Number">18.117857142857101</Data></Cell>
    <Cell><Data ss:Type="Number">0.99999166027920805</Data></Cell>
    <Cell><Data ss:Type="Number">0.128537223825026</Data></Cell>
    <Cell><Data ss:Type="Number">16.737508519045299</Data></Cell>
   </Row>
   <Row>
    <Cell><Data ss:Type="String">GOTERM_BP_FAT</Data></Cell>
    <Cell><Data ss:Type="String">GO:0034368~protein-lipid complex remodeling</Data></Cell>
    <Cell><Data ss:Type="Number">3</Data></Cell>
    <Cell><Data ss:Type="Number">2.34375</Data></Cell>
    <Cell><Data ss:Type="Number">1.1511918776830899E-2</Data></Cell>
    <Cell><Data ss:Type="String">APOA4, LPL, APOC3</Data></Cell>
    <Cell><Data ss:Type="Number">112</Data></Cell>
    <Cell><Data ss:Type="Number">20</Data></Cell>
    <Cell><Data ss:Type="Number">13528</Data></Cell>
    <Cell><Data ss:Type="Number">18.117857142857101</Data></Cell>
    <Cell><Data ss:Type="Number">0.99999166027920805</Data></Cell>
    <Cell><Data ss:Type="Number">0.128537223825026</Data></Cell>
    <Cell><Data ss:Type="Number">16.737508519045299</Data></Cell>
   </Row>
   <Row>
    <Cell><Data ss:Type="String">GOTERM_BP_FAT</Data></Cell>
    <Cell><Data ss:Type="String">GO:0034367~macromolecular complex remodeling</Data></Cell>
    <Cell><Data ss:Type="Number">3</Data></Cell>
    <Cell><Data ss:Type="Number">2.34375</Data></Cell>
    <Cell><Data ss:Type="Number">1.1511918776830899E-2</Data></Cell>
    <Cell><Data ss:Type="String">APOA4, LPL, APOC3</Data></Cell>
    <Cell><Data ss:Type="Number">112</Data></Cell>
    <Cell><Data ss:Type="Number">20</Data></Cell>
    <Cell><Data ss:Type="Number">13528</Data></Cell>
    <Cell><Data ss:Type="Number">18.117857142857101</Data></Cell>
    <Cell><Data ss:Type="Number">0.99999166027920805</Data></Cell>
    <Cell><Data ss:Type="Number">0.128537223825026</Data></Cell>
    <Cell><Data ss:Type="Number">16.737508519045299</Data></Cell>
   </Row>
   <Row>
    <Cell><Data ss:Type="String">GOTERM_BP_FAT</Data></Cell>
    <Cell><Data ss:Type="String">GO:0016042~lipid catabolic process</Data></Cell>
    <Cell><Data ss:Type="Number">6</Data></Cell>
    <Cell><Data ss:Type="Number">4.6875</Data></Cell>
    <Cell><Data ss:Type="Number">1.39434582416786E-2</Data></Cell>
    <Cell><Data ss:Type="String">APOA4, ACADVL, LPL, ACADM, APOC3, HADHA</Data></Cell>
    <Cell><Data ss:Type="Number">112</Data></Cell>
    <Cell><Data ss:Type="Number">173</Data></Cell>
    <Cell><Data ss:Type="Number">13528</Data></Cell>
    <Cell><Data ss:Type="Number">4.1890999174236097</Data></Cell>
    <Cell><Data ss:Type="Number">0.999999306834642</Data></Cell>
    <Cell><Data ss:Type="Number">0.14884332440512499</Data></Cell>
    <Cell><Data ss:Type="Number">19.919217645180701</Data></Cell>
   </Row>
   <Row>
    <Cell><Data ss:Type="String">GOTERM_BP_FAT</Data></Cell>
    <Cell><Data ss:Type="String">GO:0046486~glycerolipid metabolic process</Data></Cell>
    <Cell><Data ss:Type="Number">5</Data></Cell>
    <Cell><Data ss:Type="Number">3.90625</Data></Cell>
    <Cell><Data ss:Type="Number">4.4318059065143099E-2</Data></Cell>
    <Cell><Data ss:Type="String">APOA4, LPL, APOA1, PGAP1, APOC3</Data></Cell>
    <Cell><Data ss:Type="Number">112</Data></Cell>
    <Cell><Data ss:Type="Number">162</Data></Cell>
    <Cell><Data ss:Type="Number">13528</Data></Cell>
    <Cell><Data ss:Type="Number">3.72795414462081</Data></Cell>
    <Cell><Data ss:Type="Number">1</Data></Cell>
    <Cell><Data ss:Type="Number">0.34297379693181801</Data></Cell>
    <Cell><Data ss:Type="Number">51.183951520047799</Data></Cell>
   </Row>
   <Row>
    <Cell><Data ss:Type="String">GOTERM_BP_FAT</Data></Cell>
    <Cell><Data ss:Type="String">GO:0006641~triglyceride metabolic process</Data></Cell>
    <Cell><Data ss:Type="Number">3</Data></Cell>
    <Cell><Data ss:Type="Number">2.34375</Data></Cell>
    <Cell><Data ss:Type="Number">4.8446686481793698E-2</Data></Cell>
    <Cell><Data ss:Type="String">APOA4, LPL, APOC3</Data></Cell>
    <Cell><Data ss:Type="Number">112</Data></Cell>
    <Cell><Data ss:Type="Number">43</Data></Cell>
    <Cell><Data ss:Type="Number">13528</Data></Cell>
    <Cell><Data ss:Type="Number">8.4269102990033193</Data></Cell>
    <Cell><Data ss:Type="Number">1</Data></Cell>
    <Cell><Data ss:Type="Number">0.36098211953146903</Data></Cell>
    <Cell><Data ss:Type="Number">54.415469674555702</Data></Cell>
   </Row>
   <Row>
    <Cell><Data ss:Type="String">GOTERM_BP_FAT</Data></Cell>
    <Cell><Data ss:Type="String">GO:0006639~acylglycerol metabolic process</Data></Cell>
    <Cell><Data ss:Type="Number">3</Data></Cell>
    <Cell><Data ss:Type="Number">2.34375</Data></Cell>
    <Cell><Data ss:Type="Number">6.1141728735443199E-2</Data></Cell>
    <Cell><Data ss:Type="String">APOA4, LPL, APOC3</Data></Cell>
    <Cell><Data ss:Type="Number">112</Data></Cell>
    <Cell><Data ss:Type="Number">49</Data></Cell>
    <Cell><Data ss:Type="Number">13528</Data></Cell>
    <Cell><Data ss:Type="Number">7.3950437317784203</Data></Cell>
    <Cell><Data ss:Type="Number">1</Data></Cell>
    <Cell><Data ss:Type="Number">0.41994336013303502</Data></Cell>
    <Cell><Data ss:Type="Number">63.141345040750501</Data></Cell>
   </Row>
   <Row>
    <Cell><Data ss:Type="String">GOTERM_BP_FAT</Data></Cell>
    <Cell><Data ss:Type="String">GO:0006638~neutral lipid metabolic process</Data></Cell>
    <Cell><Data ss:Type="Number">3</Data></Cell>
    <Cell><Data ss:Type="Number">2.34375</Data></Cell>
    <Cell><Data ss:Type="Number">6.3357431458331101E-2</Data></Cell>
    <Cell><Data ss:Type="String">APOA4, LPL, APOC3</Data></Cell>
    <Cell><Data ss:Type="Number">112</Data></Cell>
    <Cell><Data ss:Type="Number">50</Data></Cell>
    <Cell><Data ss:Type="Number">13528</Data></Cell>
    <Cell><Data ss:Type="Number">7.2471428571428502</Data></Cell>
    <Cell><Data ss:Type="Number">1</Data></Cell>
    <Cell><Data ss:Type="Number">0.42892679281912599</Data></Cell>
    <Cell><Data ss:Type="Number">64.493642018914301</Data></Cell>
   </Row>
   <Row>
    <Cell><Data ss:Type="String">GOTERM_BP_FAT</Data></Cell>
    <Cell><Data ss:Type="String">GO:0006662~glycerol ether metabolic process</Data></Cell>
    <Cell><Data ss:Type="Number">3</Data></Cell>
    <Cell><Data ss:Type="Number">2.34375</Data></Cell>
    <Cell><Data ss:Type="Number">6.5600067961406203E-2</Data></Cell>
    <Cell><Data ss:Type="String">APOA4, LPL, APOC3</Data></Cell>
    <Cell><Data ss:Type="Number">112</Data></Cell>
    <Cell><Data ss:Type="Number">51</Data></Cell>
    <Cell><Data ss:Type="Number">13528</Data></Cell>
    <Cell><Data ss:Type="Number">7.1050420168067197</Data></Cell>
    <Cell><Data ss:Type="Number">1</Data></Cell>
    <Cell><Data ss:Type="Number">0.43778785916746799</Data></Cell>
    <Cell><Data ss:Type="Number">65.814944452073604</Data></Cell>
   </Row>
   <Row>
    <Cell><Data ss:Type="String">GOTERM_BP_FAT</Data></Cell>
    <Cell><Data ss:Type="String">GO:0018904~organic ether metabolic process</Data></Cell>
    <Cell><Data ss:Type="Number">3</Data></Cell>
    <Cell><Data ss:Type="Number">2.34375</Data></Cell>
    <Cell><Data ss:Type="Number">7.0163822178489099E-2</Data></Cell>
    <Cell><Data ss:Type="String">APOA4, LPL, APOC3</Data></Cell>
    <Cell><Data ss:Type="Number">112</Data></Cell>
    <Cell><Data ss:Type="Number">53</Data></Cell>
    <Cell><Data ss:Type="Number">13528</Data></Cell>
    <Cell><Data ss:Type="Number">6.8369272237196697</Data></Cell>
    <Cell><Data ss:Type="Number">1</Data></Cell>
    <Cell><Data ss:Type="Number">0.45788985684406702</Data></Cell>
    <Cell><Data ss:Type="Number">68.362815102646806</Data></Cell>
   </Row>
   <Row>
    <Cell><Data ss:Type="String">GOTERM_BP_FAT</Data></Cell>
    <Cell><Data ss:Type="String">GO:0048878~chemical homeostasis</Data></Cell>
    <Cell><Data ss:Type="Number">8</Data></Cell>
    <Cell><Data ss:Type="Number">6.25</Data></Cell>
    <Cell><Data ss:Type="Number">0.12779154930262199</Data></Cell>
    <Cell><Data ss:Type="String">APOA4, LPL, APOA1, ATP2A2, HPX, APOC3, FABP4, SYPL2</Data></Cell>
    <Cell><Data ss:Type="Number">112</Data></Cell>
    <Cell><Data ss:Type="Number">512</Data></Cell>
    <Cell><Data ss:Type="Number">13528</Data></Cell>
    <Cell><Data ss:Type="Number">1.88727678571428</Data></Cell>
    <Cell><Data ss:Type="Number">1</Data></Cell>
    <Cell><Data ss:Type="Number">0.64594447451167303</Data></Cell>
    <Cell><Data ss:Type="Number">88.501850578733396</Data></Cell>
   </Row>
   <Row ss:Index="258">
    <Cell><Data ss:Type="String">Annotation Cluster 12</Data></Cell>
    <Cell><Data ss:Type="String">Enrichment Score: 1.697292574233796</Data></Cell>
   </Row>
   <Row>
    <Cell><Data ss:Type="String">Category</Data></Cell>
    <Cell><Data ss:Type="String">Term</Data></Cell>
    <Cell><Data ss:Type="String">Count</Data></Cell>
    <Cell><Data ss:Type="String">%</Data></Cell>
    <Cell><Data ss:Type="String">PValue</Data></Cell>
    <Cell><Data ss:Type="String">Genes</Data></Cell>
    <Cell><Data ss:Type="String">List Total</Data></Cell>
    <Cell><Data ss:Type="String">Pop Hits</Data></Cell>
    <Cell><Data ss:Type="String">Pop Total</Data></Cell>
    <Cell><Data ss:Type="String">Fold Enrichment</Data></Cell>
    <Cell><Data ss:Type="String">Bonferroni</Data></Cell>
    <Cell><Data ss:Type="String">Benjamini</Data></Cell>
    <Cell><Data ss:Type="String">FDR</Data></Cell>
   </Row>
   <Row>
    <Cell><Data ss:Type="String">KEGG_PATHWAY</Data></Cell>
    <Cell><Data ss:Type="String">hsa00071:Fatty acid metabolism</Data></Cell>
    <Cell><Data ss:Type="Number">7</Data></Cell>
    <Cell><Data ss:Type="Number">5.46875</Data></Cell>
    <Cell ss:StyleID="s17"><Data ss:Type="Number">2.9258637775608401E-5</Data></Cell>
    <Cell><Data ss:Type="String">ACADVL, ACAA2, ACADM, HADH, PECI, ACAT1, HADHA</Data></Cell>
    <Cell><Data ss:Type="Number">80</Data></Cell>
    <Cell><Data ss:Type="Number">40</Data></Cell>
    <Cell><Data ss:Type="Number">5085</Data></Cell>
    <Cell><Data ss:Type="Number">11.1234374999999</Data></Cell>
    <Cell><Data ss:Type="Number">1.8416232735036699E-3</Data></Cell>
    <Cell ss:StyleID="s17"><Data ss:Type="Number">2.6329692364035397E-4</Data></Cell>
    <Cell><Data ss:Type="Number">2.9622014941399401E-2</Data></Cell>
   </Row>
   <Row>
    <Cell><Data ss:Type="String">GOTERM_BP_FAT</Data></Cell>
    <Cell><Data ss:Type="String">GO:0044242~cellular lipid catabolic process</Data></Cell>
    <Cell><Data ss:Type="Number">5</Data></Cell>
    <Cell><Data ss:Type="Number">3.90625</Data></Cell>
    <Cell><Data ss:Type="Number">3.4995370464707899E-3</Data></Cell>
    <Cell><Data ss:Type="String">ACADVL, LPL, ACADM, APOC3, HADHA</Data></Cell>
    <Cell><Data ss:Type="Number">112</Data></Cell>
    <Cell><Data ss:Type="Number">76</Data></Cell>
    <Cell><Data ss:Type="Number">13528</Data></Cell>
    <Cell><Data ss:Type="Number">7.9464285714285703</Data></Cell>
    <Cell><Data ss:Type="Number">0.97100788832882501</Data></Cell>
    <Cell><Data ss:Type="Number">5.0020571884005098E-2</Data></Cell>
    <Cell><Data ss:Type="Number">5.3949086368984096</Data></Cell>
   </Row>
   <Row>
    <Cell><Data ss:Type="String">GOTERM_BP_FAT</Data></Cell>
    <Cell><Data ss:Type="String">GO:0016042~lipid catabolic process</Data></Cell>
    <Cell><Data ss:Type="Number">6</Data></Cell>
    <Cell><Data ss:Type="Number">4.6875</Data></Cell>
    <Cell><Data ss:Type="Number">1.39434582416786E-2</Data></Cell>
    <Cell><Data ss:Type="String">APOA4, ACADVL, LPL, ACADM, APOC3, HADHA</Data></Cell>
    <Cell><Data ss:Type="Number">112</Data></Cell>
    <Cell><Data ss:Type="Number">173</Data></Cell>
    <Cell><Data ss:Type="Number">13528</Data></Cell>
    <Cell><Data ss:Type="Number">4.1890999174236097</Data></Cell>
    <Cell><Data ss:Type="Number">0.999999306834642</Data></Cell>
    <Cell><Data ss:Type="Number">0.14884332440512499</Data></Cell>
    <Cell><Data ss:Type="Number">19.919217645180701</Data></Cell>
   </Row>
   <Row>
    <Cell><Data ss:Type="String">GOTERM_BP_FAT</Data></Cell>
    <Cell><Data ss:Type="String">GO:0006635~fatty acid beta-oxidation</Data></Cell>
    <Cell><Data ss:Type="Number">3</Data></Cell>
    <Cell><Data ss:Type="Number">2.34375</Data></Cell>
    <Cell><Data ss:Type="Number">2.19494625000312E-2</Data></Cell>
    <Cell><Data ss:Type="String">ACADVL, ACADM, HADHA</Data></Cell>
    <Cell><Data ss:Type="Number">112</Data></Cell>
    <Cell><Data ss:Type="Number">28</Data></Cell>
    <Cell><Data ss:Type="Number">13528</Data></Cell>
    <Cell><Data ss:Type="Number">12.9413265306122</Data></Cell>
    <Cell><Data ss:Type="Number">0.99999999981596099</Data></Cell>
    <Cell><Data ss:Type="Number">0.212165123428075</Data></Cell>
    <Cell><Data ss:Type="Number">29.608838395102101</Data></Cell>
   </Row>
   <Row>
    <Cell><Data ss:Type="String">GOTERM_BP_FAT</Data></Cell>
    <Cell><Data ss:Type="String">GO:0009062~fatty acid catabolic process</Data></Cell>
    <Cell><Data ss:Type="Number">3</Data></Cell>
    <Cell><Data ss:Type="Number">2.34375</Data></Cell>
    <Cell><Data ss:Type="Number">3.5067675287221399E-2</Data></Cell>
    <Cell><Data ss:Type="String">ACADVL, ACADM, HADHA</Data></Cell>
    <Cell><Data ss:Type="Number">112</Data></Cell>
    <Cell><Data ss:Type="Number">36</Data></Cell>
    <Cell><Data ss:Type="Number">13528</Data></Cell>
    <Cell><Data ss:Type="Number">10.065476190476099</Data></Cell>
    <Cell><Data ss:Type="Number">0.999999999999999</Data></Cell>
    <Cell><Data ss:Type="Number">0.30020867766791698</Data></Cell>
    <Cell><Data ss:Type="Number">43.148208361336003</Data></Cell>
   </Row>
   <Row>
    <Cell><Data ss:Type="String">GOTERM_BP_FAT</Data></Cell>
    <Cell><Data ss:Type="String">GO:0034440~lipid oxidation</Data></Cell>
    <Cell><Data ss:Type="Number">3</Data></Cell>
    <Cell><Data ss:Type="Number">2.34375</Data></Cell>
    <Cell><Data ss:Type="Number">4.0599675779284597E-2</Data></Cell>
    <Cell><Data ss:Type="String">ACADVL, ACADM, HADHA</Data></Cell>
    <Cell><Data ss:Type="Number">112</Data></Cell>
    <Cell><Data ss:Type="Number">39</Data></Cell>
    <Cell><Data ss:Type="Number">13528</Data></Cell>
    <Cell><Data ss:Type="Number">9.2912087912087902</Data></Cell>
    <Cell><Data ss:Type="Number">1</Data></Cell>
    <Cell><Data ss:Type="Number">0.32377356386161699</Data></Cell>
    <Cell><Data ss:Type="Number">48.091039316925603</Data></Cell>
   </Row>
   <Row>
    <Cell><Data ss:Type="String">GOTERM_BP_FAT</Data></Cell>
    <Cell><Data ss:Type="String">GO:0019395~fatty acid oxidation</Data></Cell>
    <Cell><Data ss:Type="Number">3</Data></Cell>
    <Cell><Data ss:Type="Number">2.34375</Data></Cell>
    <Cell><Data ss:Type="Number">4.0599675779284597E-2</Data></Cell>
    <Cell><Data ss:Type="String">ACADVL, ACADM, HADHA</Data></Cell>
    <Cell><Data ss:Type="Number">112</Data></Cell>
    <Cell><Data ss:Type="Number">39</Data></Cell>
    <Cell><Data ss:Type="Number">13528</Data></Cell>
    <Cell><Data ss:Type="Number">9.2912087912087902</Data></Cell>
    <Cell><Data ss:Type="Number">1</Data></Cell>
    <Cell><Data ss:Type="Number">0.32377356386161699</Data></Cell>
    <Cell><Data ss:Type="Number">48.091039316925603</Data></Cell>
   </Row>
   <Row>
    <Cell><Data ss:Type="String">GOTERM_BP_FAT</Data></Cell>
    <Cell><Data ss:Type="String">GO:0030258~lipid modification</Data></Cell>
    <Cell><Data ss:Type="Number">3</Data></Cell>
    <Cell><Data ss:Type="Number">2.34375</Data></Cell>
    <Cell><Data ss:Type="Number">0.109945275522709</Data></Cell>
    <Cell><Data ss:Type="String">ACADVL, ACADM, HADHA</Data></Cell>
    <Cell><Data ss:Type="Number">112</Data></Cell>
    <Cell><Data ss:Type="Number">69</Data></Cell>
    <Cell><Data ss:Type="Number">13528</Data></Cell>
    <Cell><Data ss:Type="Number">5.2515527950310501</Data></Cell>
    <Cell><Data ss:Type="Number">1</Data></Cell>
    <Cell><Data ss:Type="Number">0.59824592915006503</Data></Cell>
    <Cell><Data ss:Type="Number">84.158908926275203</Data></Cell>
   </Row>
   <Row>
    <Cell><Data ss:Type="String">GOTERM_BP_FAT</Data></Cell>
    <Cell><Data ss:Type="String">GO:0046395~carboxylic acid catabolic process</Data></Cell>
    <Cell><Data ss:Type="Number">3</Data></Cell>
    <Cell><Data ss:Type="Number">2.34375</Data></Cell>
    <Cell><Data ss:Type="Number">0.23117626634847099</Data></Cell>
    <Cell><Data ss:Type="String">ACADVL, ACADM, HADHA</Data></Cell>
    <Cell><Data ss:Type="Number">112</Data></Cell>
    <Cell><Data ss:Type="Number">111</Data></Cell>
    <Cell><Data ss:Type="Number">13528</Data></Cell>
    <Cell><Data ss:Type="Number">3.2644787644787598</Data></Cell>
    <Cell><Data ss:Type="Number">1</Data></Cell>
    <Cell><Data ss:Type="Number">0.81372329790296705</Data></Cell>
    <Cell><Data ss:Type="Number">98.437541667602005</Data></Cell>
   </Row>
   <Row>
    <Cell><Data ss:Type="String">GOTERM_BP_FAT</Data></Cell>
    <Cell><Data ss:Type="String">GO:0016054~organic acid catabolic process</Data></Cell>
    <Cell><Data ss:Type="Number">3</Data></Cell>
    <Cell><Data ss:Type="Number">2.34375</Data></Cell>
    <Cell><Data ss:Type="Number">0.23117626634847099</Data></Cell>
    <Cell><Data ss:Type="String">ACADVL, ACADM, HADHA</Data></Cell>
    <Cell><Data ss:Type="Number">112</Data></Cell>
    <Cell><Data ss:Type="Number">111</Data></Cell>
    <Cell><Data ss:Type="Number">13528</Data></Cell>
    <Cell><Data ss:Type="Number">3.2644787644787598</Data></Cell>
    <Cell><Data ss:Type="Number">1</Data></Cell>
    <Cell><Data ss:Type="Number">0.81372329790296705</Data></Cell>
    <Cell><Data ss:Type="Number">98.437541667602005</Data></Cell>
   </Row>
   <Row ss:Index="271">
    <Cell><Data ss:Type="String">Annotation Cluster 13</Data></Cell>
    <Cell><Data ss:Type="String">Enrichment Score: 1.620179161871822</Data></Cell>
   </Row>
   <Row>
    <Cell><Data ss:Type="String">Category</Data></Cell>
    <Cell><Data ss:Type="String">Term</Data></Cell>
    <Cell><Data ss:Type="String">Count</Data></Cell>
    <Cell><Data ss:Type="String">%</Data></Cell>
    <Cell><Data ss:Type="String">PValue</Data></Cell>
    <Cell><Data ss:Type="String">Genes</Data></Cell>
    <Cell><Data ss:Type="String">List Total</Data></Cell>
    <Cell><Data ss:Type="String">Pop Hits</Data></Cell>
    <Cell><Data ss:Type="String">Pop Total</Data></Cell>
    <Cell><Data ss:Type="String">Fold Enrichment</Data></Cell>
    <Cell><Data ss:Type="String">Bonferroni</Data></Cell>
    <Cell><Data ss:Type="String">Benjamini</Data></Cell>
    <Cell><Data ss:Type="String">FDR</Data></Cell>
   </Row>
   <Row>
    <Cell><Data ss:Type="String">GOTERM_BP_FAT</Data></Cell>
    <Cell><Data ss:Type="String">GO:0051336~regulation of hydrolase activity</Data></Cell>
    <Cell><Data ss:Type="Number">10</Data></Cell>
    <Cell><Data ss:Type="Number">7.8125</Data></Cell>
    <Cell><Data ss:Type="Number">1.8067705713277801E-3</Data></Cell>
    <Cell><Data ss:Type="String">APOA4, TNNT3, APOA1, GSPT1, MYL3, CYCS, APOC3, HSPE1, TPM2, TPM1</Data></Cell>
    <Cell><Data ss:Type="Number">112</Data></Cell>
    <Cell><Data ss:Type="Number">337</Data></Cell>
    <Cell><Data ss:Type="Number">13528</Data></Cell>
    <Cell><Data ss:Type="Number">3.5841458245019</Data></Cell>
    <Cell><Data ss:Type="Number">0.8390221977076</Data></Cell>
    <Cell><Data ss:Type="Number">3.1000502980435302E-2</Data></Cell>
    <Cell><Data ss:Type="Number">2.8203158929778498</Data></Cell>
   </Row>
   <Row>
    <Cell><Data ss:Type="String">GOTERM_BP_FAT</Data></Cell>
    <Cell><Data ss:Type="String">GO:0051345~positive regulation of hydrolase activity</Data></Cell>
    <Cell><Data ss:Type="Number">7</Data></Cell>
    <Cell><Data ss:Type="Number">5.46875</Data></Cell>
    <Cell><Data ss:Type="Number">3.5515018186796999E-3</Data></Cell>
    <Cell><Data ss:Type="String">APOA4, APOA1, GSPT1, MYL3, CYCS, HSPE1, TPM1</Data></Cell>
    <Cell><Data ss:Type="Number">112</Data></Cell>
    <Cell><Data ss:Type="Number">179</Data></Cell>
    <Cell><Data ss:Type="Number">13528</Data></Cell>
    <Cell><Data ss:Type="Number">4.7234636871508302</Data></Cell>
    <Cell><Data ss:Type="Number">0.97249538875618902</Data></Cell>
    <Cell><Data ss:Type="Number">5.0038962767589699E-2</Data></Cell>
    <Cell><Data ss:Type="Number">5.4729235790807902</Data></Cell>
   </Row>
   <Row>
    <Cell><Data ss:Type="String">GOTERM_BP_FAT</Data></Cell>
    <Cell><Data ss:Type="String">GO:0043085~positive regulation of catalytic activity</Data></Cell>
    <Cell><Data ss:Type="Number">10</Data></Cell>
    <Cell><Data ss:Type="Number">7.8125</Data></Cell>
    <Cell><Data ss:Type="Number">2.7103140158010301E-2</Data></Cell>
    <Cell><Data ss:Type="String">APOA4, PSMB5, PRKAR2A, APOA1, GSPT1, MYL3, PRKAR1A, CYCS, HSPE1, TPM1</Data></Cell>
    <Cell><Data ss:Type="Number">112</Data></Cell>
    <Cell><Data ss:Type="Number">520</Data></Cell>
    <Cell><Data ss:Type="Number">13528</Data></Cell>
    <Cell><Data ss:Type="Number">2.32280219780219</Data></Cell>
    <Cell><Data ss:Type="Number">0.99999999999911304</Data></Cell>
    <Cell><Data ss:Type="Number">0.246618421742545</Data></Cell>
    <Cell><Data ss:Type="Number">35.2529765180632</Data></Cell>
   </Row>
   <Row>
    <Cell><Data ss:Type="String">GOTERM_BP_FAT</Data></Cell>
    <Cell><Data ss:Type="String">GO:0044093~positive regulation of molecular function</Data></Cell>
    <Cell><Data ss:Type="Number">10</Data></Cell>
    <Cell><Data ss:Type="Number">7.8125</Data></Cell>
    <Cell><Data ss:Type="Number">5.1494109649683199E-2</Data></Cell>
    <Cell><Data ss:Type="String">APOA4, PSMB5, PRKAR2A, APOA1, GSPT1, MYL3, PRKAR1A, CYCS, HSPE1, TPM1</Data></Cell>
    <Cell><Data ss:Type="Number">112</Data></Cell>
    <Cell><Data ss:Type="Number">586</Data></Cell>
    <Cell><Data ss:Type="Number">13528</Data></Cell>
    <Cell><Data ss:Type="Number">2.0611896635787401</Data></Cell>
    <Cell><Data ss:Type="Number">1</Data></Cell>
    <Cell><Data ss:Type="Number">0.37398787935866601</Data></Cell>
    <Cell><Data ss:Type="Number">56.6709573039128</Data></Cell>
   </Row>
   <Row>
    <Cell><Data ss:Type="String">GOTERM_BP_FAT</Data></Cell>
    <Cell><Data ss:Type="String">GO:0032268~regulation of cellular protein metabolic process</Data></Cell>
    <Cell><Data ss:Type="Number">8</Data></Cell>
    <Cell><Data ss:Type="Number">6.25</Data></Cell>
    <Cell><Data ss:Type="Number">9.4880665010952797E-2</Data></Cell>
    <Cell><Data ss:Type="String">APOA4, PSMB5, PRKAR2A, APOA1, HPX, PRKAR1A, EIF5, NDUFA13</Data></Cell>
    <Cell><Data ss:Type="Number">112</Data></Cell>
    <Cell><Data ss:Type="Number">474</Data></Cell>
    <Cell><Data ss:Type="Number">13528</Data></Cell>
    <Cell><Data ss:Type="Number">2.0385774562989698</Data></Cell>
    <Cell><Data ss:Type="Number">1</Data></Cell>
    <Cell><Data ss:Type="Number">0.55026205654675997</Data></Cell>
    <Cell><Data ss:Type="Number">79.341569137858798</Data></Cell>
   </Row>
   <Row>
    <Cell><Data ss:Type="String">GOTERM_BP_FAT</Data></Cell>
    <Cell><Data ss:Type="String">GO:0031399~regulation of protein modification process</Data></Cell>
    <Cell><Data ss:Type="Number">5</Data></Cell>
    <Cell><Data ss:Type="Number">3.90625</Data></Cell>
    <Cell><Data ss:Type="Number">0.22369439113619199</Data></Cell>
    <Cell><Data ss:Type="String">PSMB5, PRKAR2A, APOA1, HPX, PRKAR1A</Data></Cell>
    <Cell><Data ss:Type="Number">112</Data></Cell>
    <Cell><Data ss:Type="Number">295</Data></Cell>
    <Cell><Data ss:Type="Number">13528</Data></Cell>
    <Cell><Data ss:Type="Number">2.0472154963680298</Data></Cell>
    <Cell><Data ss:Type="Number">1</Data></Cell>
    <Cell><Data ss:Type="Number">0.80385953288822198</Data></Cell>
    <Cell><Data ss:Type="Number">98.178851359864595</Data></Cell>
   </Row>
   <Row ss:Index="280">
    <Cell><Data ss:Type="String">Annotation Cluster 14</Data></Cell>
    <Cell><Data ss:Type="String">Enrichment Score: 1.503797363428051</Data></Cell>
   </Row>
   <Row>
    <Cell><Data ss:Type="String">Category</Data></Cell>
    <Cell><Data ss:Type="String">Term</Data></Cell>
    <Cell><Data ss:Type="String">Count</Data></Cell>
    <Cell><Data ss:Type="String">%</Data></Cell>
    <Cell><Data ss:Type="String">PValue</Data></Cell>
    <Cell><Data ss:Type="String">Genes</Data></Cell>
    <Cell><Data ss:Type="String">List Total</Data></Cell>
    <Cell><Data ss:Type="String">Pop Hits</Data></Cell>
    <Cell><Data ss:Type="String">Pop Total</Data></Cell>
    <Cell><Data ss:Type="String">Fold Enrichment</Data></Cell>
    <Cell><Data ss:Type="String">Bonferroni</Data></Cell>
    <Cell><Data ss:Type="String">Benjamini</Data></Cell>
    <Cell><Data ss:Type="String">FDR</Data></Cell>
   </Row>
   <Row>
    <Cell><Data ss:Type="String">GOTERM_MF_FAT</Data></Cell>
    <Cell><Data ss:Type="String">GO:0000166~nucleotide binding</Data></Cell>
    <Cell><Data ss:Type="Number">36</Data></Cell>
    <Cell><Data ss:Type="Number">28.125</Data></Cell>
    <Cell ss:StyleID="s17"><Data ss:Type="Number">2.4964153995271599E-4</Data></Cell>
    <Cell><Data ss:Type="String">ATP5D, NT5C1A, EIF5, TTN, AK3L1, HADHA, PRKAR2A, SPEG, CKMT2, ATP8B1, RAB11A, IDH1, PALM3, HSPE1, SUCLA2, EHD2, ACADM, EEF1A2, NDUFA13, EEF2, NDUFA10, COQ6, SDHA, ACADVL, CCT7, PPIE, NNT, CCT4, GSPT1, ATP2A2, NDUFV1, NDUFV2, PRKAR1A, PHGDH, ATP5A1, MDH1</Data></Cell>
    <Cell><Data ss:Type="Number">114</Data></Cell>
    <Cell><Data ss:Type="Number">2245</Data></Cell>
    <Cell><Data ss:Type="Number">12983</Data></Cell>
    <Cell><Data ss:Type="Number">1.8262337357871199</Data></Cell>
    <Cell><Data ss:Type="Number">8.2073299057128998E-2</Data></Cell>
    <Cell><Data ss:Type="Number">4.0696838247901096E-3</Data></Cell>
    <Cell><Data ss:Type="Number">0.33986751554324601</Data></Cell>
   </Row>
   <Row>
    <Cell><Data ss:Type="String">GOTERM_MF_FAT</Data></Cell>
    <Cell><Data ss:Type="String">GO:0017076~purine nucleotide binding</Data></Cell>
    <Cell><Data ss:Type="Number">27</Data></Cell>
    <Cell><Data ss:Type="Number">21.09375</Data></Cell>
    <Cell><Data ss:Type="Number">1.2713215821792301E-2</Data></Cell>
    <Cell><Data ss:Type="String">ATP5D, EIF5, TTN, AK3L1, PRKAR2A, SPEG, CKMT2, ATP8B1, RAB11A, PALM3, HSPE1, SUCLA2, EHD2, ACADM, EEF1A2, NDUFA13, EEF2, NDUFA10, COQ6, SDHA, ACADVL, CCT7, CCT4, ATP2A2, GSPT1, PRKAR1A, ATP5A1</Data></Cell>
    <Cell><Data ss:Type="Number">114</Data></Cell>
    <Cell><Data ss:Type="Number">1918</Data></Cell>
    <Cell><Data ss:Type="Number">12983</Data></Cell>
    <Cell><Data ss:Type="Number">1.6031913725920599</Data></Cell>
    <Cell><Data ss:Type="Number">0.98758176167948497</Data></Cell>
    <Cell><Data ss:Type="Number">0.13200331969354701</Data></Cell>
    <Cell><Data ss:Type="Number">16.0093793511748</Data></Cell>
   </Row>
   <Row>
    <Cell><Data ss:Type="String">GOTERM_MF_FAT</Data></Cell>
    <Cell><Data ss:Type="String">GO:0030554~adenyl nucleotide binding</Data></Cell>
    <Cell><Data ss:Type="Number">22</Data></Cell>
    <Cell><Data ss:Type="Number">17.1875</Data></Cell>
    <Cell><Data ss:Type="Number">3.0188174894186199E-2</Data></Cell>
    <Cell><Data ss:Type="String">ATP5D, ACADM, NDUFA13, TTN, NDUFA10, AK3L1, COQ6, SDHA, ACADVL, CCT7, PRKAR2A, CCT4, ATP2A2, SPEG, CKMT2, PRKAR1A, ATP8B1, PALM3, HSPE1, ATP5A1, SUCLA2, EHD2</Data></Cell>
    <Cell><Data ss:Type="Number">114</Data></Cell>
    <Cell><Data ss:Type="Number">1577</Data></Cell>
    <Cell><Data ss:Type="Number">12983</Data></Cell>
    <Cell><Data ss:Type="Number">1.5887705948447499</Data></Cell>
    <Cell><Data ss:Type="Number">0.99997284786335405</Data></Cell>
    <Cell><Data ss:Type="Number">0.25947920715051997</Data></Cell>
    <Cell><Data ss:Type="Number">34.162350465133599</Data></Cell>
   </Row>
   <Row>
    <Cell><Data ss:Type="String">GOTERM_MF_FAT</Data></Cell>
    <Cell><Data ss:Type="String">GO:0001883~purine nucleoside binding</Data></Cell>
    <Cell><Data ss:Type="Number">22</Data></Cell>
    <Cell><Data ss:Type="Number">17.1875</Data></Cell>
    <Cell><Data ss:Type="Number">3.4854210376204502E-2</Data></Cell>
    <Cell><Data ss:Type="String">ATP5D, ACADM, NDUFA13, TTN, NDUFA10, AK3L1, COQ6, SDHA, ACADVL, CCT7, PRKAR2A, CCT4, ATP2A2, SPEG, CKMT2, PRKAR1A, ATP8B1, PALM3, HSPE1, ATP5A1, SUCLA2, EHD2</Data></Cell>
    <Cell><Data ss:Type="Number">114</Data></Cell>
    <Cell><Data ss:Type="Number">1601</Data></Cell>
    <Cell><Data ss:Type="Number">12983</Data></Cell>
    <Cell><Data ss:Type="Number">1.5649539213430199</Data></Cell>
    <Cell><Data ss:Type="Number">0.99999480755732495</Data></Cell>
    <Cell><Data ss:Type="Number">0.280265686296856</Data></Cell>
    <Cell><Data ss:Type="Number">38.3527677814401</Data></Cell>
   </Row>
   <Row>
    <Cell><Data ss:Type="String">GOTERM_MF_FAT</Data></Cell>
    <Cell><Data ss:Type="String">GO:0001882~nucleoside binding</Data></Cell>
    <Cell><Data ss:Type="Number">22</Data></Cell>
    <Cell><Data ss:Type="Number">17.1875</Data></Cell>
    <Cell><Data ss:Type="Number">3.7166814677731502E-2</Data></Cell>
    <Cell><Data ss:Type="String">ATP5D, ACADM, NDUFA13, TTN, NDUFA10, AK3L1, COQ6, SDHA, ACADVL, CCT7, PRKAR2A, CCT4, ATP2A2, SPEG, CKMT2, PRKAR1A, ATP8B1, PALM3, HSPE1, ATP5A1, SUCLA2, EHD2</Data></Cell>
    <Cell><Data ss:Type="Number">114</Data></Cell>
    <Cell><Data ss:Type="Number">1612</Data></Cell>
    <Cell><Data ss:Type="Number">12983</Data></Cell>
    <Cell><Data ss:Type="Number">1.55427495537852</Data></Cell>
    <Cell><Data ss:Type="Number">0.99999771960391903</Data></Cell>
    <Cell><Data ss:Type="Number">0.28330628317694501</Data></Cell>
    <Cell><Data ss:Type="Number">40.336744256099102</Data></Cell>
   </Row>
   <Row>
    <Cell><Data ss:Type="String">GOTERM_MF_FAT</Data></Cell>
    <Cell><Data ss:Type="String">GO:0032555~purine ribonucleotide binding</Data></Cell>
    <Cell><Data ss:Type="Number">23</Data></Cell>
    <Cell><Data ss:Type="Number">17.96875</Data></Cell>
    <Cell><Data ss:Type="Number">7.1539346488061303E-2</Data></Cell>
    <Cell><Data ss:Type="String">ATP5D, EEF1A2, EIF5, NDUFA13, EEF2, TTN, NDUFA10, AK3L1, CCT7, PRKAR2A, CCT4, GSPT1, ATP2A2, SPEG, CKMT2, PRKAR1A, ATP8B1, RAB11A, PALM3, HSPE1, ATP5A1, SUCLA2, EHD2</Data></Cell>
    <Cell><Data ss:Type="Number">114</Data></Cell>
    <Cell><Data ss:Type="Number">1836</Data></Cell>
    <Cell><Data ss:Type="Number">12983</Data></Cell>
    <Cell><Data ss:Type="Number">1.4266760310361899</Data></Cell>
    <Cell><Data ss:Type="Number">0.99999999999123201</Data></Cell>
    <Cell><Data ss:Type="Number">0.47085823026479201</Data></Cell>
    <Cell><Data ss:Type="Number">63.656010767630903</Data></Cell>
   </Row>
   <Row>
    <Cell><Data ss:Type="String">GOTERM_MF_FAT</Data></Cell>
    <Cell><Data ss:Type="String">GO:0032553~ribonucleotide binding</Data></Cell>
    <Cell><Data ss:Type="Number">23</Data></Cell>
    <Cell><Data ss:Type="Number">17.96875</Data></Cell>
    <Cell><Data ss:Type="Number">7.1539346488061303E-2</Data></Cell>
    <Cell><Data ss:Type="String">ATP5D, EEF1A2, EIF5, NDUFA13, EEF2, TTN, NDUFA10, AK3L1, CCT7, PRKAR2A, CCT4, GSPT1, ATP2A2, SPEG, CKMT2, PRKAR1A, ATP8B1, RAB11A, PALM3, HSPE1, ATP5A1, SUCLA2, EHD2</Data></Cell>
    <Cell><Data ss:Type="Number">114</Data></Cell>
    <Cell><Data ss:Type="Number">1836</Data></Cell>
    <Cell><Data ss:Type="Number">12983</Data></Cell>
    <Cell><Data ss:Type="Number">1.4266760310361899</Data></Cell>
    <Cell><Data ss:Type="Number">0.99999999999123201</Data></Cell>
    <Cell><Data ss:Type="Number">0.47085823026479201</Data></Cell>
    <Cell><Data ss:Type="Number">63.656010767630903</Data></Cell>
   </Row>
   <Row>
    <Cell><Data ss:Type="String">GOTERM_MF_FAT</Data></Cell>
    <Cell><Data ss:Type="String">GO:0032559~adenyl ribonucleotide binding</Data></Cell>
    <Cell><Data ss:Type="Number">18</Data></Cell>
    <Cell><Data ss:Type="Number">14.0625</Data></Cell>
    <Cell><Data ss:Type="Number">0.15222165593766099</Data></Cell>
    <Cell><Data ss:Type="String">ATP5D, NDUFA13, TTN, NDUFA10, AK3L1, CCT7, PRKAR2A, CCT4, ATP2A2, SPEG, CKMT2, PRKAR1A, ATP8B1, PALM3, HSPE1, ATP5A1, SUCLA2, EHD2</Data></Cell>
    <Cell><Data ss:Type="Number">114</Data></Cell>
    <Cell><Data ss:Type="Number">1497</Data></Cell>
    <Cell><Data ss:Type="Number">12983</Data></Cell>
    <Cell><Data ss:Type="Number">1.3693703195865401</Data></Cell>
    <Cell><Data ss:Type="Number">1</Data></Cell>
    <Cell><Data ss:Type="Number">0.70035052808881604</Data></Cell>
    <Cell><Data ss:Type="Number">89.478473942292794</Data></Cell>
   </Row>
   <Row>
    <Cell><Data ss:Type="String">GOTERM_MF_FAT</Data></Cell>
    <Cell><Data ss:Type="String">GO:0005524~ATP binding</Data></Cell>
    <Cell><Data ss:Type="Number">16</Data></Cell>
    <Cell><Data ss:Type="Number">12.5</Data></Cell>
    <Cell><Data ss:Type="Number">0.30229963967187501</Data></Cell>
    <Cell><Data ss:Type="String">ATP5D, NDUFA13, NDUFA10, TTN, AK3L1, CCT7, CCT4, ATP2A2, SPEG, CKMT2, ATP8B1, PALM3, HSPE1, ATP5A1, SUCLA2, EHD2</Data></Cell>
    <Cell><Data ss:Type="Number">114</Data></Cell>
    <Cell><Data ss:Type="Number">1477</Data></Cell>
    <Cell><Data ss:Type="Number">12983</Data></Cell>
    <Cell><Data ss:Type="Number">1.2337003646557101</Data></Cell>
    <Cell><Data ss:Type="Number">1</Data></Cell>
    <Cell><Data ss:Type="Number">0.89837318540116895</Data></Cell>
    <Cell><Data ss:Type="Number">99.261559300384505</Data></Cell>
   </Row>
   <Row ss:Index="292">
    <Cell><Data ss:Type="String">Annotation Cluster 15</Data></Cell>
    <Cell><Data ss:Type="String">Enrichment Score: 1.3848624309158148</Data></Cell>
   </Row>
   <Row>
    <Cell><Data ss:Type="String">Category</Data></Cell>
    <Cell><Data ss:Type="String">Term</Data></Cell>
    <Cell><Data ss:Type="String">Count</Data></Cell>
    <Cell><Data ss:Type="String">%</Data></Cell>
    <Cell><Data ss:Type="String">PValue</Data></Cell>
    <Cell><Data ss:Type="String">Genes</Data></Cell>
    <Cell><Data ss:Type="String">List Total</Data></Cell>
    <Cell><Data ss:Type="String">Pop Hits</Data></Cell>
    <Cell><Data ss:Type="String">Pop Total</Data></Cell>
    <Cell><Data ss:Type="String">Fold Enrichment</Data></Cell>
    <Cell><Data ss:Type="String">Bonferroni</Data></Cell>
    <Cell><Data ss:Type="String">Benjamini</Data></Cell>
    <Cell><Data ss:Type="String">FDR</Data></Cell>
   </Row>
   <Row>
    <Cell><Data ss:Type="String">GOTERM_BP_FAT</Data></Cell>
    <Cell><Data ss:Type="String">GO:0055088~lipid homeostasis</Data></Cell>
    <Cell><Data ss:Type="Number">5</Data></Cell>
    <Cell><Data ss:Type="Number">3.90625</Data></Cell>
    <Cell ss:StyleID="s17"><Data ss:Type="Number">7.9728374213562496E-4</Data></Cell>
    <Cell><Data ss:Type="String">APOA4, LPL, APOA1, APOC3, FABP4</Data></Cell>
    <Cell><Data ss:Type="Number">112</Data></Cell>
    <Cell><Data ss:Type="Number">51</Data></Cell>
    <Cell><Data ss:Type="Number">13528</Data></Cell>
    <Cell><Data ss:Type="Number">11.841736694677801</Data></Cell>
    <Cell><Data ss:Type="Number">0.55317030802976996</Data></Cell>
    <Cell><Data ss:Type="Number">1.5084649777711999E-2</Data></Cell>
    <Cell><Data ss:Type="Number">1.2538587226192901</Data></Cell>
   </Row>
   <Row>
    <Cell><Data ss:Type="String">GOTERM_CC_FAT</Data></Cell>
    <Cell><Data ss:Type="String">GO:0034385~triglyceride-rich lipoprotein particle</Data></Cell>
    <Cell><Data ss:Type="Number">4</Data></Cell>
    <Cell><Data ss:Type="Number">3.125</Data></Cell>
    <Cell ss:StyleID="s17"><Data ss:Type="Number">7.99007527488126E-4</Data></Cell>
    <Cell><Data ss:Type="String">APOA4, LPL, APOA1, APOC3</Data></Cell>
    <Cell><Data ss:Type="Number">120</Data></Cell>
    <Cell><Data ss:Type="Number">20</Data></Cell>
    <Cell><Data ss:Type="Number">12782</Data></Cell>
    <Cell><Data ss:Type="Number">21.303333333333299</Data></Cell>
    <Cell><Data ss:Type="Number">0.169264513085948</Data></Cell>
    <Cell><Data ss:Type="Number">6.1623954648466397E-3</Data></Cell>
    <Cell><Data ss:Type="Number">1.0209395722566701</Data></Cell>
   </Row>
   <Row>
    <Cell><Data ss:Type="String">GOTERM_CC_FAT</Data></Cell>
    <Cell><Data ss:Type="String">GO:0034361~very-low-density lipoprotein particle</Data></Cell>
    <Cell><Data ss:Type="Number">4</Data></Cell>
    <Cell><Data ss:Type="Number">3.125</Data></Cell>
    <Cell ss:StyleID="s17"><Data ss:Type="Number">7.99007527488126E-4</Data></Cell>
    <Cell><Data ss:Type="String">APOA4, LPL, APOA1, APOC3</Data></Cell>
    <Cell><Data ss:Type="Number">120</Data></Cell>
    <Cell><Data ss:Type="Number">20</Data></Cell>
    <Cell><Data ss:Type="Number">12782</Data></Cell>
    <Cell><Data ss:Type="Number">21.303333333333299</Data></Cell>
    <Cell><Data ss:Type="Number">0.169264513085948</Data></Cell>
    <Cell><Data ss:Type="Number">6.1623954648466397E-3</Data></Cell>
    <Cell><Data ss:Type="Number">1.0209395722566701</Data></Cell>
   </Row>
   <Row>
    <Cell><Data ss:Type="String">GOTERM_MF_FAT</Data></Cell>
    <Cell><Data ss:Type="String">GO:0008289~lipid binding</Data></Cell>
    <Cell><Data ss:Type="Number">12</Data></Cell>
    <Cell><Data ss:Type="Number">9.375</Data></Cell>
    <Cell><Data ss:Type="Number">1.8567191374918399E-3</Data></Cell>
    <Cell><Data ss:Type="String">GC, APOA4, LPL, APOA1, PSAP, PREX1, APOC3, NDUFAB1, FABP4, ATP5O, PECI, HADHA</Data></Cell>
    <Cell><Data ss:Type="Number">114</Data></Cell>
    <Cell><Data ss:Type="Number">450</Data></Cell>
    <Cell><Data ss:Type="Number">12983</Data></Cell>
    <Cell><Data ss:Type="Number">3.0369590643274802</Data></Cell>
    <Cell><Data ss:Type="Number">0.47135948142732997</Data></Cell>
    <Cell><Data ss:Type="Number">2.7334531830514201E-2</Data></Cell>
    <Cell><Data ss:Type="Number">2.50228172130161</Data></Cell>
   </Row>
   <Row>
    <Cell><Data ss:Type="String">GOTERM_BP_FAT</Data></Cell>
    <Cell><Data ss:Type="String">GO:0015914~phospholipid transport</Data></Cell>
    <Cell><Data ss:Type="Number">4</Data></Cell>
    <Cell><Data ss:Type="Number">3.125</Data></Cell>
    <Cell><Data ss:Type="Number">2.4521433016297702E-3</Data></Cell>
    <Cell><Data ss:Type="String">APOA4, APOA1, APOC3, ATP8B1</Data></Cell>
    <Cell><Data ss:Type="Number">112</Data></Cell>
    <Cell><Data ss:Type="Number">33</Data></Cell>
    <Cell><Data ss:Type="Number">13528</Data></Cell>
    <Cell><Data ss:Type="Number">14.640692640692601</Data></Cell>
    <Cell><Data ss:Type="Number">0.91623217342332897</Data></Cell>
    <Cell><Data ss:Type="Number">3.8004408114835297E-2</Data></Cell>
    <Cell><Data ss:Type="Number">3.8095330485811898</Data></Cell>
   </Row>
   <Row>
    <Cell><Data ss:Type="String">GOTERM_BP_FAT</Data></Cell>
    <Cell><Data ss:Type="String">GO:0033700~phospholipid efflux</Data></Cell>
    <Cell><Data ss:Type="Number">3</Data></Cell>
    <Cell><Data ss:Type="Number">2.34375</Data></Cell>
    <Cell><Data ss:Type="Number">2.8761933843938301E-3</Data></Cell>
    <Cell><Data ss:Type="String">APOA4, APOA1, APOC3</Data></Cell>
    <Cell><Data ss:Type="Number">112</Data></Cell>
    <Cell><Data ss:Type="Number">10</Data></Cell>
    <Cell><Data ss:Type="Number">13528</Data></Cell>
    <Cell><Data ss:Type="Number">36.235714285714202</Data></Cell>
    <Cell><Data ss:Type="Number">0.94547745279011897</Data></Cell>
    <Cell><Data ss:Type="Number">4.1879268668195399E-2</Data></Cell>
    <Cell><Data ss:Type="Number">4.4543664983842399</Data></Cell>
   </Row>
   <Row>
    <Cell><Data ss:Type="String">GOTERM_BP_FAT</Data></Cell>
    <Cell><Data ss:Type="String">GO:0055092~sterol homeostasis</Data></Cell>
    <Cell><Data ss:Type="Number">4</Data></Cell>
    <Cell><Data ss:Type="Number">3.125</Data></Cell>
    <Cell><Data ss:Type="Number">3.6805428639915599E-3</Data></Cell>
    <Cell><Data ss:Type="String">APOA4, APOA1, APOC3, FABP4</Data></Cell>
    <Cell><Data ss:Type="Number">112</Data></Cell>
    <Cell><Data ss:Type="Number">38</Data></Cell>
    <Cell><Data ss:Type="Number">13528</Data></Cell>
    <Cell><Data ss:Type="Number">12.714285714285699</Data></Cell>
    <Cell><Data ss:Type="Number">0.97586774748438498</Data></Cell>
    <Cell><Data ss:Type="Number">5.0410111670564701E-2</Data></Cell>
    <Cell><Data ss:Type="Number">5.6663929018014496</Data></Cell>
   </Row>
   <Row>
    <Cell><Data ss:Type="String">GOTERM_BP_FAT</Data></Cell>
    <Cell><Data ss:Type="String">GO:0042632~cholesterol homeostasis</Data></Cell>
    <Cell><Data ss:Type="Number">4</Data></Cell>
    <Cell><Data ss:Type="Number">3.125</Data></Cell>
    <Cell><Data ss:Type="Number">3.6805428639915599E-3</Data></Cell>
    <Cell><Data ss:Type="String">APOA4, APOA1, APOC3, FABP4</Data></Cell>
    <Cell><Data ss:Type="Number">112</Data></Cell>
    <Cell><Data ss:Type="Number">38</Data></Cell>
    <Cell><Data ss:Type="Number">13528</Data></Cell>
    <Cell><Data ss:Type="Number">12.714285714285699</Data></Cell>
    <Cell><Data ss:Type="Number">0.97586774748438498</Data></Cell>
    <Cell><Data ss:Type="Number">5.0410111670564701E-2</Data></Cell>
    <Cell><Data ss:Type="Number">5.6663929018014496</Data></Cell>
   </Row>
   <Row>
    <Cell><Data ss:Type="String">GOTERM_CC_FAT</Data></Cell>
    <Cell><Data ss:Type="String">GO:0032994~protein-lipid complex</Data></Cell>
    <Cell><Data ss:Type="Number">4</Data></Cell>
    <Cell><Data ss:Type="Number">3.125</Data></Cell>
    <Cell><Data ss:Type="Number">4.1446414339165903E-3</Data></Cell>
    <Cell><Data ss:Type="String">APOA4, LPL, APOA1, APOC3</Data></Cell>
    <Cell><Data ss:Type="Number">120</Data></Cell>
    <Cell><Data ss:Type="Number">35</Data></Cell>
    <Cell><Data ss:Type="Number">12782</Data></Cell>
    <Cell><Data ss:Type="Number">12.1733333333333</Data></Cell>
    <Cell><Data ss:Type="Number">0.61846587771592598</Data></Cell>
    <Cell><Data ss:Type="Number">2.8776474705279501E-2</Data></Cell>
    <Cell><Data ss:Type="Number">5.1923469093644501</Data></Cell>
   </Row>
   <Row>
    <Cell><Data ss:Type="String">GOTERM_CC_FAT</Data></Cell>
    <Cell><Data ss:Type="String">GO:0034358~plasma lipoprotein particle</Data></Cell>
    <Cell><Data ss:Type="Number">4</Data></Cell>
    <Cell><Data ss:Type="Number">3.125</Data></Cell>
    <Cell><Data ss:Type="Number">4.1446414339165903E-3</Data></Cell>
    <Cell><Data ss:Type="String">APOA4, LPL, APOA1, APOC3</Data></Cell>
    <Cell><Data ss:Type="Number">120</Data></Cell>
    <Cell><Data ss:Type="Number">35</Data></Cell>
    <Cell><Data ss:Type="Number">12782</Data></Cell>
    <Cell><Data ss:Type="Number">12.1733333333333</Data></Cell>
    <Cell><Data ss:Type="Number">0.61846587771592598</Data></Cell>
    <Cell><Data ss:Type="Number">2.8776474705279501E-2</Data></Cell>
    <Cell><Data ss:Type="Number">5.1923469093644501</Data></Cell>
   </Row>
   <Row>
    <Cell><Data ss:Type="String">GOTERM_BP_FAT</Data></Cell>
    <Cell><Data ss:Type="String">GO:0065005~protein-lipid complex assembly</Data></Cell>
    <Cell><Data ss:Type="Number">3</Data></Cell>
    <Cell><Data ss:Type="Number">2.34375</Data></Cell>
    <Cell><Data ss:Type="Number">4.1734517587933102E-3</Data></Cell>
    <Cell><Data ss:Type="String">APOA4, APOA1, APOC3</Data></Cell>
    <Cell><Data ss:Type="Number">112</Data></Cell>
    <Cell><Data ss:Type="Number">12</Data></Cell>
    <Cell><Data ss:Type="Number">13528</Data></Cell>
    <Cell><Data ss:Type="Number">30.196428571428498</Data></Cell>
    <Cell><Data ss:Type="Number">0.98536013167201097</Data></Cell>
    <Cell><Data ss:Type="Number">5.54826025770567E-2</Data></Cell>
    <Cell><Data ss:Type="Number">6.4019945362468604</Data></Cell>
   </Row>
   <Row>
    <Cell><Data ss:Type="String">GOTERM_BP_FAT</Data></Cell>
    <Cell><Data ss:Type="String">GO:0034377~plasma lipoprotein particle assembly</Data></Cell>
    <Cell><Data ss:Type="Number">3</Data></Cell>
    <Cell><Data ss:Type="Number">2.34375</Data></Cell>
    <Cell><Data ss:Type="Number">4.1734517587933102E-3</Data></Cell>
    <Cell><Data ss:Type="String">APOA4, APOA1, APOC3</Data></Cell>
    <Cell><Data ss:Type="Number">112</Data></Cell>
    <Cell><Data ss:Type="Number">12</Data></Cell>
    <Cell><Data ss:Type="Number">13528</Data></Cell>
    <Cell><Data ss:Type="Number">30.196428571428498</Data></Cell>
    <Cell><Data ss:Type="Number">0.98536013167201097</Data></Cell>
    <Cell><Data ss:Type="Number">5.54826025770567E-2</Data></Cell>
    <Cell><Data ss:Type="Number">6.4019945362468604</Data></Cell>
   </Row>
   <Row>
    <Cell><Data ss:Type="String">GOTERM_BP_FAT</Data></Cell>
    <Cell><Data ss:Type="String">GO:0043691~reverse cholesterol transport</Data></Cell>
    <Cell><Data ss:Type="Number">3</Data></Cell>
    <Cell><Data ss:Type="Number">2.34375</Data></Cell>
    <Cell><Data ss:Type="Number">7.4274918807709601E-3</Data></Cell>
    <Cell><Data ss:Type="String">APOA4, APOA1, APOC3</Data></Cell>
    <Cell><Data ss:Type="Number">112</Data></Cell>
    <Cell><Data ss:Type="Number">16</Data></Cell>
    <Cell><Data ss:Type="Number">13528</Data></Cell>
    <Cell><Data ss:Type="Number">22.647321428571399</Data></Cell>
    <Cell><Data ss:Type="Number">0.99946313569175904</Data></Cell>
    <Cell><Data ss:Type="Number">9.2022291714466103E-2</Data></Cell>
    <Cell><Data ss:Type="Number">11.1250261856159</Data></Cell>
   </Row>
   <Row>
    <Cell><Data ss:Type="String">GOTERM_BP_FAT</Data></Cell>
    <Cell><Data ss:Type="String">GO:0033344~cholesterol efflux</Data></Cell>
    <Cell><Data ss:Type="Number">3</Data></Cell>
    <Cell><Data ss:Type="Number">2.34375</Data></Cell>
    <Cell><Data ss:Type="Number">1.0416089506599901E-2</Data></Cell>
    <Cell><Data ss:Type="String">APOA4, APOA1, APOC3</Data></Cell>
    <Cell><Data ss:Type="Number">112</Data></Cell>
    <Cell><Data ss:Type="Number">19</Data></Cell>
    <Cell><Data ss:Type="Number">13528</Data></Cell>
    <Cell><Data ss:Type="Number">19.071428571428498</Data></Cell>
    <Cell><Data ss:Type="Number">0.99997446406285995</Data></Cell>
    <Cell><Data ss:Type="Number">0.118295137827391</Data></Cell>
    <Cell><Data ss:Type="Number">15.265224804291501</Data></Cell>
   </Row>
   <Row>
    <Cell><Data ss:Type="String">GOTERM_BP_FAT</Data></Cell>
    <Cell><Data ss:Type="String">GO:0032374~regulation of cholesterol transport</Data></Cell>
    <Cell><Data ss:Type="Number">3</Data></Cell>
    <Cell><Data ss:Type="Number">2.34375</Data></Cell>
    <Cell><Data ss:Type="Number">1.1511918776830899E-2</Data></Cell>
    <Cell><Data ss:Type="String">APOA4, APOA1, APOC3</Data></Cell>
    <Cell><Data ss:Type="Number">112</Data></Cell>
    <Cell><Data ss:Type="Number">20</Data></Cell>
    <Cell><Data ss:Type="Number">13528</Data></Cell>
    <Cell><Data ss:Type="Number">18.117857142857101</Data></Cell>
    <Cell><Data ss:Type="Number">0.99999166027920805</Data></Cell>
    <Cell><Data ss:Type="Number">0.128537223825026</Data></Cell>
    <Cell><Data ss:Type="Number">16.737508519045299</Data></Cell>
   </Row>
   <Row>
    <Cell><Data ss:Type="String">GOTERM_BP_FAT</Data></Cell>
    <Cell><Data ss:Type="String">GO:0032371~regulation of sterol transport</Data></Cell>
    <Cell><Data ss:Type="Number">3</Data></Cell>
    <Cell><Data ss:Type="Number">2.34375</Data></Cell>
    <Cell><Data ss:Type="Number">1.1511918776830899E-2</Data></Cell>
    <Cell><Data ss:Type="String">APOA4, APOA1, APOC3</Data></Cell>
    <Cell><Data ss:Type="Number">112</Data></Cell>
    <Cell><Data ss:Type="Number">20</Data></Cell>
    <Cell><Data ss:Type="Number">13528</Data></Cell>
    <Cell><Data ss:Type="Number">18.117857142857101</Data></Cell>
    <Cell><Data ss:Type="Number">0.99999166027920805</Data></Cell>
    <Cell><Data ss:Type="Number">0.128537223825026</Data></Cell>
    <Cell><Data ss:Type="Number">16.737508519045299</Data></Cell>
   </Row>
   <Row>
    <Cell><Data ss:Type="String">GOTERM_BP_FAT</Data></Cell>
    <Cell><Data ss:Type="String">GO:0016042~lipid catabolic process</Data></Cell>
    <Cell><Data ss:Type="Number">6</Data></Cell>
    <Cell><Data ss:Type="Number">4.6875</Data></Cell>
    <Cell><Data ss:Type="Number">1.39434582416786E-2</Data></Cell>
    <Cell><Data ss:Type="String">APOA4, ACADVL, LPL, ACADM, APOC3, HADHA</Data></Cell>
    <Cell><Data ss:Type="Number">112</Data></Cell>
    <Cell><Data ss:Type="Number">173</Data></Cell>
    <Cell><Data ss:Type="Number">13528</Data></Cell>
    <Cell><Data ss:Type="Number">4.1890999174236097</Data></Cell>
    <Cell><Data ss:Type="Number">0.999999306834642</Data></Cell>
    <Cell><Data ss:Type="Number">0.14884332440512499</Data></Cell>
    <Cell><Data ss:Type="Number">19.919217645180701</Data></Cell>
   </Row>
   <Row>
    <Cell><Data ss:Type="String">KEGG_PATHWAY</Data></Cell>
    <Cell><Data ss:Type="String">hsa03320:PPAR signaling pathway</Data></Cell>
    <Cell><Data ss:Type="Number">5</Data></Cell>
    <Cell><Data ss:Type="Number">3.90625</Data></Cell>
    <Cell><Data ss:Type="Number">2.1767116274017E-2</Data></Cell>
    <Cell><Data ss:Type="String">LPL, APOA1, ACADM, APOC3, FABP4</Data></Cell>
    <Cell><Data ss:Type="Number">80</Data></Cell>
    <Cell><Data ss:Type="Number">69</Data></Cell>
    <Cell><Data ss:Type="Number">5085</Data></Cell>
    <Cell><Data ss:Type="Number">4.6059782608695601</Data></Cell>
    <Cell><Data ss:Type="Number">0.75004476498917305</Data></Cell>
    <Cell><Data ss:Type="Number">8.8288395883951501E-2</Data></Cell>
    <Cell><Data ss:Type="Number">19.975561366876999</Data></Cell>
   </Row>
   <Row>
    <Cell><Data ss:Type="String">GOTERM_CC_FAT</Data></Cell>
    <Cell><Data ss:Type="String">GO:0034364~high-density lipoprotein particle</Data></Cell>
    <Cell><Data ss:Type="Number">3</Data></Cell>
    <Cell><Data ss:Type="Number">2.34375</Data></Cell>
    <Cell><Data ss:Type="Number">2.2424316558512899E-2</Data></Cell>
    <Cell><Data ss:Type="String">APOA4, APOA1, APOC3</Data></Cell>
    <Cell><Data ss:Type="Number">120</Data></Cell>
    <Cell><Data ss:Type="Number">25</Data></Cell>
    <Cell><Data ss:Type="Number">12782</Data></Cell>
    <Cell><Data ss:Type="Number">12.782</Data></Cell>
    <Cell><Data ss:Type="Number">0.99481330708500504</Data></Cell>
    <Cell><Data ss:Type="Number">0.126209236511301</Data></Cell>
    <Cell><Data ss:Type="Number">25.260644025799301</Data></Cell>
   </Row>
   <Row>
    <Cell><Data ss:Type="String">GOTERM_BP_FAT</Data></Cell>
    <Cell><Data ss:Type="String">GO:0032368~regulation of lipid transport</Data></Cell>
    <Cell><Data ss:Type="Number">3</Data></Cell>
    <Cell><Data ss:Type="Number">2.34375</Data></Cell>
    <Cell><Data ss:Type="Number">2.4993141998207302E-2</Data></Cell>
    <Cell><Data ss:Type="String">APOA4, APOA1, APOC3</Data></Cell>
    <Cell><Data ss:Type="Number">112</Data></Cell>
    <Cell><Data ss:Type="Number">30</Data></Cell>
    <Cell><Data ss:Type="Number">13528</Data></Cell>
    <Cell><Data ss:Type="Number">12.078571428571401</Data></Cell>
    <Cell><Data ss:Type="Number">0.99999999999209699</Data></Cell>
    <Cell><Data ss:Type="Number">0.23592818360170001</Data></Cell>
    <Cell><Data ss:Type="Number">32.995477676737302</Data></Cell>
   </Row>
   <Row>
    <Cell><Data ss:Type="String">GOTERM_BP_FAT</Data></Cell>
    <Cell><Data ss:Type="String">GO:0008202~steroid metabolic process</Data></Cell>
    <Cell><Data ss:Type="Number">6</Data></Cell>
    <Cell><Data ss:Type="Number">4.6875</Data></Cell>
    <Cell><Data ss:Type="Number">2.5371485336605801E-2</Data></Cell>
    <Cell><Data ss:Type="String">GC, APOA4, ACAA2, APOA1, APOC3, ATP8B1</Data></Cell>
    <Cell><Data ss:Type="Number">112</Data></Cell>
    <Cell><Data ss:Type="Number">202</Data></Cell>
    <Cell><Data ss:Type="Number">13528</Data></Cell>
    <Cell><Data ss:Type="Number">3.5876944837340798</Data></Cell>
    <Cell><Data ss:Type="Number">0.99999999999466005</Data></Cell>
    <Cell><Data ss:Type="Number">0.23690576623922399</Data></Cell>
    <Cell><Data ss:Type="Number">33.405619250256997</Data></Cell>
   </Row>
   <Row>
    <Cell><Data ss:Type="String">GOTERM_BP_FAT</Data></Cell>
    <Cell><Data ss:Type="String">GO:0042157~lipoprotein metabolic process</Data></Cell>
    <Cell><Data ss:Type="Number">4</Data></Cell>
    <Cell><Data ss:Type="Number">3.125</Data></Cell>
    <Cell><Data ss:Type="Number">2.7994388520925902E-2</Data></Cell>
    <Cell><Data ss:Type="String">APOA4, APOA1, PGAP1, APOC3</Data></Cell>
    <Cell><Data ss:Type="Number">112</Data></Cell>
    <Cell><Data ss:Type="Number">80</Data></Cell>
    <Cell><Data ss:Type="Number">13528</Data></Cell>
    <Cell><Data ss:Type="Number">6.0392857142857101</Data></Cell>
    <Cell><Data ss:Type="Number">0.99999999999964795</Data></Cell>
    <Cell><Data ss:Type="Number">0.25149179661231902</Data></Cell>
    <Cell><Data ss:Type="Number">36.1849547222632</Data></Cell>
   </Row>
   <Row>
    <Cell><Data ss:Type="String">GOTERM_BP_FAT</Data></Cell>
    <Cell><Data ss:Type="String">GO:0006869~lipid transport</Data></Cell>
    <Cell><Data ss:Type="Number">5</Data></Cell>
    <Cell><Data ss:Type="Number">3.90625</Data></Cell>
    <Cell><Data ss:Type="Number">3.1425964725464099E-2</Data></Cell>
    <Cell><Data ss:Type="String">APOA4, APOA1, PSAP, APOC3, ATP8B1</Data></Cell>
    <Cell><Data ss:Type="Number">112</Data></Cell>
    <Cell><Data ss:Type="Number">145</Data></Cell>
    <Cell><Data ss:Type="Number">13528</Data></Cell>
    <Cell><Data ss:Type="Number">4.1650246305418701</Data></Cell>
    <Cell><Data ss:Type="Number">0.99999999999999001</Data></Cell>
    <Cell><Data ss:Type="Number">0.27566160094452402</Data></Cell>
    <Cell><Data ss:Type="Number">39.657298737962599</Data></Cell>
   </Row>
   <Row>
    <Cell><Data ss:Type="String">GOTERM_BP_FAT</Data></Cell>
    <Cell><Data ss:Type="String">GO:0030301~cholesterol transport</Data></Cell>
    <Cell><Data ss:Type="Number">3</Data></Cell>
    <Cell><Data ss:Type="Number">2.34375</Data></Cell>
    <Cell><Data ss:Type="Number">3.6876676652630003E-2</Data></Cell>
    <Cell><Data ss:Type="String">APOA4, APOA1, APOC3</Data></Cell>
    <Cell><Data ss:Type="Number">112</Data></Cell>
    <Cell><Data ss:Type="Number">37</Data></Cell>
    <Cell><Data ss:Type="Number">13528</Data></Cell>
    <Cell><Data ss:Type="Number">9.7934362934362902</Data></Cell>
    <Cell><Data ss:Type="Number">1</Data></Cell>
    <Cell><Data ss:Type="Number">0.30818884042255401</Data></Cell>
    <Cell><Data ss:Type="Number">44.811096081073003</Data></Cell>
   </Row>
   <Row>
    <Cell><Data ss:Type="String">GOTERM_BP_FAT</Data></Cell>
    <Cell><Data ss:Type="String">GO:0015918~sterol transport</Data></Cell>
    <Cell><Data ss:Type="Number">3</Data></Cell>
    <Cell><Data ss:Type="Number">2.34375</Data></Cell>
    <Cell><Data ss:Type="Number">3.6876676652630003E-2</Data></Cell>
    <Cell><Data ss:Type="String">APOA4, APOA1, APOC3</Data></Cell>
    <Cell><Data ss:Type="Number">112</Data></Cell>
    <Cell><Data ss:Type="Number">37</Data></Cell>
    <Cell><Data ss:Type="Number">13528</Data></Cell>
    <Cell><Data ss:Type="Number">9.7934362934362902</Data></Cell>
    <Cell><Data ss:Type="Number">1</Data></Cell>
    <Cell><Data ss:Type="Number">0.30818884042255401</Data></Cell>
    <Cell><Data ss:Type="Number">44.811096081073003</Data></Cell>
   </Row>
   <Row>
    <Cell><Data ss:Type="String">GOTERM_BP_FAT</Data></Cell>
    <Cell><Data ss:Type="String">GO:0008203~cholesterol metabolic process</Data></Cell>
    <Cell><Data ss:Type="Number">4</Data></Cell>
    <Cell><Data ss:Type="Number">3.125</Data></Cell>
    <Cell><Data ss:Type="Number">3.9900887646959697E-2</Data></Cell>
    <Cell><Data ss:Type="String">APOA4, ACAA2, APOA1, APOC3</Data></Cell>
    <Cell><Data ss:Type="Number">112</Data></Cell>
    <Cell><Data ss:Type="Number">92</Data></Cell>
    <Cell><Data ss:Type="Number">13528</Data></Cell>
    <Cell><Data ss:Type="Number">5.2515527950310501</Data></Cell>
    <Cell><Data ss:Type="Number">1</Data></Cell>
    <Cell><Data ss:Type="Number">0.32407669965892799</Data></Cell>
    <Cell><Data ss:Type="Number">47.489681439254497</Data></Cell>
   </Row>
   <Row>
    <Cell><Data ss:Type="String">GOTERM_BP_FAT</Data></Cell>
    <Cell><Data ss:Type="String">GO:0010876~lipid localization</Data></Cell>
    <Cell><Data ss:Type="Number">5</Data></Cell>
    <Cell><Data ss:Type="Number">3.90625</Data></Cell>
    <Cell><Data ss:Type="Number">4.0260018771883899E-2</Data></Cell>
    <Cell><Data ss:Type="String">APOA4, APOA1, PSAP, APOC3, ATP8B1</Data></Cell>
    <Cell><Data ss:Type="Number">112</Data></Cell>
    <Cell><Data ss:Type="Number">157</Data></Cell>
    <Cell><Data ss:Type="Number">13528</Data></Cell>
    <Cell><Data ss:Type="Number">3.8466787989080902</Data></Cell>
    <Cell><Data ss:Type="Number">1</Data></Cell>
    <Cell><Data ss:Type="Number">0.32398864453506099</Data></Cell>
    <Cell><Data ss:Type="Number">47.799550247917097</Data></Cell>
   </Row>
   <Row>
    <Cell><Data ss:Type="String">GOTERM_BP_FAT</Data></Cell>
    <Cell><Data ss:Type="String">GO:0046486~glycerolipid metabolic process</Data></Cell>
    <Cell><Data ss:Type="Number">5</Data></Cell>
    <Cell><Data ss:Type="Number">3.90625</Data></Cell>
    <Cell><Data ss:Type="Number">4.4318059065143099E-2</Data></Cell>
    <Cell><Data ss:Type="String">APOA4, LPL, APOA1, PGAP1, APOC3</Data></Cell>
    <Cell><Data ss:Type="Number">112</Data></Cell>
    <Cell><Data ss:Type="Number">162</Data></Cell>
    <Cell><Data ss:Type="Number">13528</Data></Cell>
    <Cell><Data ss:Type="Number">3.72795414462081</Data></Cell>
    <Cell><Data ss:Type="Number">1</Data></Cell>
    <Cell><Data ss:Type="Number">0.34297379693181801</Data></Cell>
    <Cell><Data ss:Type="Number">51.183951520047799</Data></Cell>
   </Row>
   <Row>
    <Cell><Data ss:Type="String">GOTERM_BP_FAT</Data></Cell>
    <Cell><Data ss:Type="String">GO:0016125~sterol metabolic process</Data></Cell>
    <Cell><Data ss:Type="Number">4</Data></Cell>
    <Cell><Data ss:Type="Number">3.125</Data></Cell>
    <Cell><Data ss:Type="Number">5.02579645667557E-2</Data></Cell>
    <Cell><Data ss:Type="String">APOA4, ACAA2, APOA1, APOC3</Data></Cell>
    <Cell><Data ss:Type="Number">112</Data></Cell>
    <Cell><Data ss:Type="Number">101</Data></Cell>
    <Cell><Data ss:Type="Number">13528</Data></Cell>
    <Cell><Data ss:Type="Number">4.7835926449787802</Data></Cell>
    <Cell><Data ss:Type="Number">1</Data></Cell>
    <Cell><Data ss:Type="Number">0.36927767706498899</Data></Cell>
    <Cell><Data ss:Type="Number">55.768956437978296</Data></Cell>
   </Row>
   <Row>
    <Cell><Data ss:Type="String">GOTERM_BP_FAT</Data></Cell>
    <Cell><Data ss:Type="String">GO:0019637~organophosphate metabolic process</Data></Cell>
    <Cell><Data ss:Type="Number">5</Data></Cell>
    <Cell><Data ss:Type="Number">3.90625</Data></Cell>
    <Cell><Data ss:Type="Number">8.2317456843296694E-2</Data></Cell>
    <Cell><Data ss:Type="String">GPD2, APOA4, LPL, APOA1, PGAP1</Data></Cell>
    <Cell><Data ss:Type="Number">112</Data></Cell>
    <Cell><Data ss:Type="Number">200</Data></Cell>
    <Cell><Data ss:Type="Number">13528</Data></Cell>
    <Cell><Data ss:Type="Number">3.0196428571428502</Data></Cell>
    <Cell><Data ss:Type="Number">1</Data></Cell>
    <Cell><Data ss:Type="Number">0.50326569562885304</Data></Cell>
    <Cell><Data ss:Type="Number">74.3076234798108</Data></Cell>
   </Row>
   <Row>
    <Cell><Data ss:Type="String">GOTERM_MF_FAT</Data></Cell>
    <Cell><Data ss:Type="String">GO:0005319~lipid transporter activity</Data></Cell>
    <Cell><Data ss:Type="Number">3</Data></Cell>
    <Cell><Data ss:Type="Number">2.34375</Data></Cell>
    <Cell><Data ss:Type="Number">0.104212493181616</Data></Cell>
    <Cell><Data ss:Type="String">APOA4, APOA1, ATP8B1</Data></Cell>
    <Cell><Data ss:Type="Number">114</Data></Cell>
    <Cell><Data ss:Type="Number">63</Data></Cell>
    <Cell><Data ss:Type="Number">12983</Data></Cell>
    <Cell><Data ss:Type="Number">5.4231411862990804</Data></Cell>
    <Cell><Data ss:Type="Number">1</Data></Cell>
    <Cell><Data ss:Type="Number">0.59292523891364002</Data></Cell>
    <Cell><Data ss:Type="Number">77.701203843057996</Data></Cell>
   </Row>
   <Row>
    <Cell><Data ss:Type="String">GOTERM_BP_FAT</Data></Cell>
    <Cell><Data ss:Type="String">GO:0048878~chemical homeostasis</Data></Cell>
    <Cell><Data ss:Type="Number">8</Data></Cell>
    <Cell><Data ss:Type="Number">6.25</Data></Cell>
    <Cell><Data ss:Type="Number">0.12779154930262199</Data></Cell>
    <Cell><Data ss:Type="String">APOA4, LPL, APOA1, ATP2A2, HPX, APOC3, FABP4, SYPL2</Data></Cell>
    <Cell><Data ss:Type="Number">112</Data></Cell>
    <Cell><Data ss:Type="Number">512</Data></Cell>
    <Cell><Data ss:Type="Number">13528</Data></Cell>
    <Cell><Data ss:Type="Number">1.88727678571428</Data></Cell>
    <Cell><Data ss:Type="Number">1</Data></Cell>
    <Cell><Data ss:Type="Number">0.64594447451167303</Data></Cell>
    <Cell><Data ss:Type="Number">88.501850578733396</Data></Cell>
   </Row>
   <Row>
    <Cell><Data ss:Type="String">GOTERM_BP_FAT</Data></Cell>
    <Cell><Data ss:Type="String">GO:0043933~macromolecular complex subunit organization</Data></Cell>
    <Cell><Data ss:Type="Number">10</Data></Cell>
    <Cell><Data ss:Type="Number">7.8125</Data></Cell>
    <Cell><Data ss:Type="Number">0.12866481282342099</Data></Cell>
    <Cell><Data ss:Type="String">APOA4, LPL, TAF10, NDUFS5, APOA1, PREX1, APOC3, ACOT13, ACTN2, TTN</Data></Cell>
    <Cell><Data ss:Type="Number">112</Data></Cell>
    <Cell><Data ss:Type="Number">710</Data></Cell>
    <Cell><Data ss:Type="Number">13528</Data></Cell>
    <Cell><Data ss:Type="Number">1.7012072434607599</Data></Cell>
    <Cell><Data ss:Type="Number">1</Data></Cell>
    <Cell><Data ss:Type="Number">0.64587425565502798</Data></Cell>
    <Cell><Data ss:Type="Number">88.682623548333297</Data></Cell>
   </Row>
   <Row>
    <Cell><Data ss:Type="String">GOTERM_BP_FAT</Data></Cell>
    <Cell><Data ss:Type="String">GO:0045017~glycerolipid biosynthetic process</Data></Cell>
    <Cell><Data ss:Type="Number">3</Data></Cell>
    <Cell><Data ss:Type="Number">2.34375</Data></Cell>
    <Cell><Data ss:Type="Number">0.139961940305596</Data></Cell>
    <Cell><Data ss:Type="String">LPL, APOA1, PGAP1</Data></Cell>
    <Cell><Data ss:Type="Number">112</Data></Cell>
    <Cell><Data ss:Type="Number">80</Data></Cell>
    <Cell><Data ss:Type="Number">13528</Data></Cell>
    <Cell><Data ss:Type="Number">4.5294642857142797</Data></Cell>
    <Cell><Data ss:Type="Number">1</Data></Cell>
    <Cell><Data ss:Type="Number">0.663029589225687</Data></Cell>
    <Cell><Data ss:Type="Number">90.793680439639203</Data></Cell>
   </Row>
   <Row>
    <Cell><Data ss:Type="String">GOTERM_CC_FAT</Data></Cell>
    <Cell><Data ss:Type="String">GO:0005788~endoplasmic reticulum lumen</Data></Cell>
    <Cell><Data ss:Type="Number">3</Data></Cell>
    <Cell><Data ss:Type="Number">2.34375</Data></Cell>
    <Cell><Data ss:Type="Number">0.170793970845733</Data></Cell>
    <Cell><Data ss:Type="String">APOA4, APOA1, ERAP1</Data></Cell>
    <Cell><Data ss:Type="Number">120</Data></Cell>
    <Cell><Data ss:Type="Number">80</Data></Cell>
    <Cell><Data ss:Type="Number">12782</Data></Cell>
    <Cell><Data ss:Type="Number">3.9943749999999998</Data></Cell>
    <Cell><Data ss:Type="Number">1</Data></Cell>
    <Cell><Data ss:Type="Number">0.65346388336739103</Data></Cell>
    <Cell><Data ss:Type="Number">90.968137267770899</Data></Cell>
   </Row>
   <Row>
    <Cell><Data ss:Type="String">GOTERM_BP_FAT</Data></Cell>
    <Cell><Data ss:Type="String">GO:0043086~negative regulation of catalytic activity</Data></Cell>
    <Cell><Data ss:Type="Number">5</Data></Cell>
    <Cell><Data ss:Type="Number">3.90625</Data></Cell>
    <Cell><Data ss:Type="Number">0.19299557240408899</Data></Cell>
    <Cell><Data ss:Type="String">PSMB5, YWHAG, APOA1, APOC3, FABP4</Data></Cell>
    <Cell><Data ss:Type="Number">112</Data></Cell>
    <Cell><Data ss:Type="Number">277</Data></Cell>
    <Cell><Data ss:Type="Number">13528</Data></Cell>
    <Cell><Data ss:Type="Number">2.1802475502836498</Data></Cell>
    <Cell><Data ss:Type="Number">1</Data></Cell>
    <Cell><Data ss:Type="Number">0.75944467339543498</Data></Cell>
    <Cell><Data ss:Type="Number">96.636429986688796</Data></Cell>
   </Row>
   <Row>
    <Cell><Data ss:Type="String">GOTERM_MF_FAT</Data></Cell>
    <Cell><Data ss:Type="String">GO:0005543~phospholipid binding</Data></Cell>
    <Cell><Data ss:Type="Number">4</Data></Cell>
    <Cell><Data ss:Type="Number">3.125</Data></Cell>
    <Cell><Data ss:Type="Number">0.20005897246087101</Data></Cell>
    <Cell><Data ss:Type="String">APOA4, APOA1, PREX1, APOC3</Data></Cell>
    <Cell><Data ss:Type="Number">114</Data></Cell>
    <Cell><Data ss:Type="Number">177</Data></Cell>
    <Cell><Data ss:Type="Number">12983</Data></Cell>
    <Cell><Data ss:Type="Number">2.5736941223114198</Data></Cell>
    <Cell><Data ss:Type="Number">1</Data></Cell>
    <Cell><Data ss:Type="Number">0.77714758847151499</Data></Cell>
    <Cell><Data ss:Type="Number">95.234297387794101</Data></Cell>
   </Row>
   <Row>
    <Cell><Data ss:Type="String">GOTERM_BP_FAT</Data></Cell>
    <Cell><Data ss:Type="String">GO:0006644~phospholipid metabolic process</Data></Cell>
    <Cell><Data ss:Type="Number">4</Data></Cell>
    <Cell><Data ss:Type="Number">3.125</Data></Cell>
    <Cell><Data ss:Type="Number">0.20481014278145701</Data></Cell>
    <Cell><Data ss:Type="String">APOA4, LPL, APOA1, PGAP1</Data></Cell>
    <Cell><Data ss:Type="Number">112</Data></Cell>
    <Cell><Data ss:Type="Number">190</Data></Cell>
    <Cell><Data ss:Type="Number">13528</Data></Cell>
    <Cell><Data ss:Type="Number">2.54285714285714</Data></Cell>
    <Cell><Data ss:Type="Number">1</Data></Cell>
    <Cell><Data ss:Type="Number">0.77537654739152395</Data></Cell>
    <Cell><Data ss:Type="Number">97.336371628098405</Data></Cell>
   </Row>
   <Row>
    <Cell><Data ss:Type="String">GOTERM_CC_FAT</Data></Cell>
    <Cell><Data ss:Type="String">GO:0044432~endoplasmic reticulum part</Data></Cell>
    <Cell><Data ss:Type="Number">6</Data></Cell>
    <Cell><Data ss:Type="Number">4.6875</Data></Cell>
    <Cell><Data ss:Type="Number">0.222247982043421</Data></Cell>
    <Cell><Data ss:Type="String">APOA4, APOA1, ATP2A2, PGAP1, TMEM38A, ERAP1</Data></Cell>
    <Cell><Data ss:Type="Number">120</Data></Cell>
    <Cell><Data ss:Type="Number">347</Data></Cell>
    <Cell><Data ss:Type="Number">12782</Data></Cell>
    <Cell><Data ss:Type="Number">1.8417867435158499</Data></Cell>
    <Cell><Data ss:Type="Number">1</Data></Cell>
    <Cell><Data ss:Type="Number">0.75052485368992605</Data></Cell>
    <Cell><Data ss:Type="Number">96.031708355975994</Data></Cell>
   </Row>
   <Row>
    <Cell><Data ss:Type="String">GOTERM_BP_FAT</Data></Cell>
    <Cell><Data ss:Type="String">GO:0019216~regulation of lipid metabolic process</Data></Cell>
    <Cell><Data ss:Type="Number">3</Data></Cell>
    <Cell><Data ss:Type="Number">2.34375</Data></Cell>
    <Cell><Data ss:Type="Number">0.23420663377426701</Data></Cell>
    <Cell><Data ss:Type="String">APOA4, APOA1, APOC3</Data></Cell>
    <Cell><Data ss:Type="Number">112</Data></Cell>
    <Cell><Data ss:Type="Number">112</Data></Cell>
    <Cell><Data ss:Type="Number">13528</Data></Cell>
    <Cell><Data ss:Type="Number">3.2353316326530601</Data></Cell>
    <Cell><Data ss:Type="Number">1</Data></Cell>
    <Cell><Data ss:Type="Number">0.81640808193637804</Data></Cell>
    <Cell><Data ss:Type="Number">98.532173573458394</Data></Cell>
   </Row>
   <Row>
    <Cell><Data ss:Type="String">GOTERM_BP_FAT</Data></Cell>
    <Cell><Data ss:Type="String">GO:0006650~glycerophospholipid metabolic process</Data></Cell>
    <Cell><Data ss:Type="Number">3</Data></Cell>
    <Cell><Data ss:Type="Number">2.34375</Data></Cell>
    <Cell><Data ss:Type="Number">0.25243212609987298</Data></Cell>
    <Cell><Data ss:Type="String">APOA4, APOA1, PGAP1</Data></Cell>
    <Cell><Data ss:Type="Number">112</Data></Cell>
    <Cell><Data ss:Type="Number">118</Data></Cell>
    <Cell><Data ss:Type="Number">13528</Data></Cell>
    <Cell><Data ss:Type="Number">3.07082324455205</Data></Cell>
    <Cell><Data ss:Type="Number">1</Data></Cell>
    <Cell><Data ss:Type="Number">0.83697047192557095</Data></Cell>
    <Cell><Data ss:Type="Number">98.997268199281095</Data></Cell>
   </Row>
   <Row>
    <Cell><Data ss:Type="String">GOTERM_BP_FAT</Data></Cell>
    <Cell><Data ss:Type="String">GO:0008610~lipid biosynthetic process</Data></Cell>
    <Cell><Data ss:Type="Number">5</Data></Cell>
    <Cell><Data ss:Type="Number">3.90625</Data></Cell>
    <Cell><Data ss:Type="Number">0.27369210319374299</Data></Cell>
    <Cell><Data ss:Type="String">LPL, ACAA2, APOA1, PGAP1, NDUFAB1</Data></Cell>
    <Cell><Data ss:Type="Number">112</Data></Cell>
    <Cell><Data ss:Type="Number">323</Data></Cell>
    <Cell><Data ss:Type="Number">13528</Data></Cell>
    <Cell><Data ss:Type="Number">1.8697478991596601</Data></Cell>
    <Cell><Data ss:Type="Number">1</Data></Cell>
    <Cell><Data ss:Type="Number">0.86213311551211602</Data></Cell>
    <Cell><Data ss:Type="Number">99.364719532667294</Data></Cell>
   </Row>
   <Row>
    <Cell><Data ss:Type="String">GOTERM_BP_FAT</Data></Cell>
    <Cell><Data ss:Type="String">GO:0042592~homeostatic process</Data></Cell>
    <Cell><Data ss:Type="Number">9</Data></Cell>
    <Cell><Data ss:Type="Number">7.03125</Data></Cell>
    <Cell><Data ss:Type="Number">0.27462679152237002</Data></Cell>
    <Cell><Data ss:Type="String">APOA4, LPL, APOA1, ATP2A2, HPX, APOC3, FABP4, SYPL2, GLRX</Data></Cell>
    <Cell><Data ss:Type="Number">112</Data></Cell>
    <Cell><Data ss:Type="Number">751</Data></Cell>
    <Cell><Data ss:Type="Number">13528</Data></Cell>
    <Cell><Data ss:Type="Number">1.4474985733307899</Data></Cell>
    <Cell><Data ss:Type="Number">1</Data></Cell>
    <Cell><Data ss:Type="Number">0.86155956226691899</Data></Cell>
    <Cell><Data ss:Type="Number">99.377530283663603</Data></Cell>
   </Row>
   <Row>
    <Cell><Data ss:Type="String">GOTERM_BP_FAT</Data></Cell>
    <Cell><Data ss:Type="String">GO:0044092~negative regulation of molecular function</Data></Cell>
    <Cell><Data ss:Type="Number">5</Data></Cell>
    <Cell><Data ss:Type="Number">3.90625</Data></Cell>
    <Cell><Data ss:Type="Number">0.29386528833008502</Data></Cell>
    <Cell><Data ss:Type="String">PSMB5, YWHAG, APOA1, APOC3, FABP4</Data></Cell>
    <Cell><Data ss:Type="Number">112</Data></Cell>
    <Cell><Data ss:Type="Number">334</Data></Cell>
    <Cell><Data ss:Type="Number">13528</Data></Cell>
    <Cell><Data ss:Type="Number">1.80816937553464</Data></Cell>
    <Cell><Data ss:Type="Number">1</Data></Cell>
    <Cell><Data ss:Type="Number">0.879612625820684</Data></Cell>
    <Cell><Data ss:Type="Number">99.593145357438999</Data></Cell>
   </Row>
   <Row>
    <Cell><Data ss:Type="String">GOTERM_CC_FAT</Data></Cell>
    <Cell><Data ss:Type="String">GO:0005615~extracellular space</Data></Cell>
    <Cell><Data ss:Type="Number">9</Data></Cell>
    <Cell><Data ss:Type="Number">7.03125</Data></Cell>
    <Cell><Data ss:Type="Number">0.30637012562180299</Data></Cell>
    <Cell><Data ss:Type="String">GC, APOA4, LPL, APOA1, ISG15, HPX, PSAP, APOC3, CA2</Data></Cell>
    <Cell><Data ss:Type="Number">120</Data></Cell>
    <Cell><Data ss:Type="Number">685</Data></Cell>
    <Cell><Data ss:Type="Number">12782</Data></Cell>
    <Cell><Data ss:Type="Number">1.3994890510948901</Data></Cell>
    <Cell><Data ss:Type="Number">1</Data></Cell>
    <Cell><Data ss:Type="Number">0.84832098701635095</Data></Cell>
    <Cell><Data ss:Type="Number">99.087197859220794</Data></Cell>
   </Row>
   <Row>
    <Cell><Data ss:Type="String">GOTERM_MF_FAT</Data></Cell>
    <Cell><Data ss:Type="String">GO:0008047~enzyme activator activity</Data></Cell>
    <Cell><Data ss:Type="Number">5</Data></Cell>
    <Cell><Data ss:Type="Number">3.90625</Data></Cell>
    <Cell><Data ss:Type="Number">0.33352511648614602</Data></Cell>
    <Cell><Data ss:Type="String">APOA4, APOA1, PSAP, PREX1, ARHGDIA</Data></Cell>
    <Cell><Data ss:Type="Number">114</Data></Cell>
    <Cell><Data ss:Type="Number">335</Data></Cell>
    <Cell><Data ss:Type="Number">12983</Data></Cell>
    <Cell><Data ss:Type="Number">1.69979052107881</Data></Cell>
    <Cell><Data ss:Type="Number">1</Data></Cell>
    <Cell><Data ss:Type="Number">0.91669411202803097</Data></Cell>
    <Cell><Data ss:Type="Number">99.604480938325196</Data></Cell>
   </Row>
   <Row>
    <Cell><Data ss:Type="String">GOTERM_CC_FAT</Data></Cell>
    <Cell><Data ss:Type="String">GO:0044421~extracellular region part</Data></Cell>
    <Cell><Data ss:Type="Number">10</Data></Cell>
    <Cell><Data ss:Type="Number">7.8125</Data></Cell>
    <Cell><Data ss:Type="Number">0.54152824895074902</Data></Cell>
    <Cell><Data ss:Type="String">GC, APOA4, LPL, APOA1, ISG15, HPX, PSAP, APOC3, POSTN, CA2</Data></Cell>
    <Cell><Data ss:Type="Number">120</Data></Cell>
    <Cell><Data ss:Type="Number">960</Data></Cell>
    <Cell><Data ss:Type="Number">12782</Data></Cell>
    <Cell><Data ss:Type="Number">1.1095486111111099</Data></Cell>
    <Cell><Data ss:Type="Number">1</Data></Cell>
    <Cell><Data ss:Type="Number">0.97508741729004</Data></Cell>
    <Cell><Data ss:Type="Number">99.995513742441204</Data></Cell>
   </Row>
   <Row>
    <Cell><Data ss:Type="String">GOTERM_CC_FAT</Data></Cell>
    <Cell><Data ss:Type="String">GO:0005789~endoplasmic reticulum membrane</Data></Cell>
    <Cell><Data ss:Type="Number">3</Data></Cell>
    <Cell><Data ss:Type="Number">2.34375</Data></Cell>
    <Cell><Data ss:Type="Number">0.71829946697007796</Data></Cell>
    <Cell><Data ss:Type="String">ATP2A2, PGAP1, TMEM38A</Data></Cell>
    <Cell><Data ss:Type="Number">120</Data></Cell>
    <Cell><Data ss:Type="Number">269</Data></Cell>
    <Cell><Data ss:Type="Number">12782</Data></Cell>
    <Cell><Data ss:Type="Number">1.1879182156133801</Data></Cell>
    <Cell><Data ss:Type="Number">1</Data></Cell>
    <Cell><Data ss:Type="Number">0.99609587800256005</Data></Cell>
    <Cell><Data ss:Type="Number">99.999991364287098</Data></Cell>
   </Row>
   <Row>
    <Cell><Data ss:Type="String">GOTERM_CC_FAT</Data></Cell>
    <Cell><Data ss:Type="String">GO:0042175~nuclear envelope-endoplasmic reticulum network</Data></Cell>
    <Cell><Data ss:Type="Number">3</Data></Cell>
    <Cell><Data ss:Type="Number">2.34375</Data></Cell>
    <Cell><Data ss:Type="Number">0.74590044689627699</Data></Cell>
    <Cell><Data ss:Type="String">ATP2A2, PGAP1, TMEM38A</Data></Cell>
    <Cell><Data ss:Type="Number">120</Data></Cell>
    <Cell><Data ss:Type="Number">284</Data></Cell>
    <Cell><Data ss:Type="Number">12782</Data></Cell>
    <Cell><Data ss:Type="Number">1.12517605633802</Data></Cell>
    <Cell><Data ss:Type="Number">1</Data></Cell>
    <Cell><Data ss:Type="Number">0.99690829339116005</Data></Cell>
    <Cell><Data ss:Type="Number">99.999997701957696</Data></Cell>
   </Row>
   <Row>
    <Cell><Data ss:Type="String">GOTERM_CC_FAT</Data></Cell>
    <Cell><Data ss:Type="String">GO:0005783~endoplasmic reticulum</Data></Cell>
    <Cell><Data ss:Type="Number">7</Data></Cell>
    <Cell><Data ss:Type="Number">5.46875</Data></Cell>
    <Cell><Data ss:Type="Number">0.89098536766661995</Data></Cell>
    <Cell><Data ss:Type="String">APOA4, APOA1, ATP2A2, PGAP1, TMEM38A, SDCBP, ERAP1</Data></Cell>
    <Cell><Data ss:Type="Number">120</Data></Cell>
    <Cell><Data ss:Type="Number">960</Data></Cell>
    <Cell><Data ss:Type="Number">12782</Data></Cell>
    <Cell><Data ss:Type="Number">0.77668402777777701</Data></Cell>
    <Cell><Data ss:Type="Number">1</Data></Cell>
    <Cell><Data ss:Type="Number">0.99985876602655099</Data></Cell>
    <Cell><Data ss:Type="Number">99.999999999956003</Data></Cell>
   </Row>
   <Row>
    <Cell><Data ss:Type="String">GOTERM_CC_FAT</Data></Cell>
    <Cell><Data ss:Type="String">GO:0005576~extracellular region</Data></Cell>
    <Cell><Data ss:Type="Number">14</Data></Cell>
    <Cell><Data ss:Type="Number">10.9375</Data></Cell>
    <Cell><Data ss:Type="Number">0.947757520969433</Data></Cell>
    <Cell><Data ss:Type="String">GC, APOA4, LPL, APOA1, ISG15, HPX, PSAP, HINT2, APOC3, ERAP1, ACTN2, POSTN, CA2, TTN</Data></Cell>
    <Cell><Data ss:Type="Number">120</Data></Cell>
    <Cell><Data ss:Type="Number">2010</Data></Cell>
    <Cell><Data ss:Type="Number">12782</Data></Cell>
    <Cell><Data ss:Type="Number">0.74190713101160799</Data></Cell>
    <Cell><Data ss:Type="Number">1</Data></Cell>
    <Cell><Data ss:Type="Number">0.99998668665604995</Data></Cell>
    <Cell><Data ss:Type="Number">100</Data></Cell>
   </Row>
   <Row>
    <Cell><Data ss:Type="String">GOTERM_CC_FAT</Data></Cell>
    <Cell><Data ss:Type="String">GO:0012505~endomembrane system</Data></Cell>
    <Cell><Data ss:Type="Number">4</Data></Cell>
    <Cell><Data ss:Type="Number">3.125</Data></Cell>
    <Cell><Data ss:Type="Number">0.97934774097555399</Data></Cell>
    <Cell><Data ss:Type="String">ATP2A2, LMNB1, PGAP1, TMEM38A</Data></Cell>
    <Cell><Data ss:Type="Number">120</Data></Cell>
    <Cell><Data ss:Type="Number">782</Data></Cell>
    <Cell><Data ss:Type="Number">12782</Data></Cell>
    <Cell><Data ss:Type="Number">0.54484228473998297</Data></Cell>
    <Cell><Data ss:Type="Number">1</Data></Cell>
    <Cell><Data ss:Type="Number">0.99999880640860905</Data></Cell>
    <Cell><Data ss:Type="Number">100</Data></Cell>
   </Row>
   <Row ss:Index="347">
    <Cell><Data ss:Type="String">Annotation Cluster 16</Data></Cell>
    <Cell><Data ss:Type="String">Enrichment Score: 1.2696447657838976</Data></Cell>
   </Row>
   <Row>
    <Cell><Data ss:Type="String">Category</Data></Cell>
    <Cell><Data ss:Type="String">Term</Data></Cell>
    <Cell><Data ss:Type="String">Count</Data></Cell>
    <Cell><Data ss:Type="String">%</Data></Cell>
    <Cell><Data ss:Type="String">PValue</Data></Cell>
    <Cell><Data ss:Type="String">Genes</Data></Cell>
    <Cell><Data ss:Type="String">List Total</Data></Cell>
    <Cell><Data ss:Type="String">Pop Hits</Data></Cell>
    <Cell><Data ss:Type="String">Pop Total</Data></Cell>
    <Cell><Data ss:Type="String">Fold Enrichment</Data></Cell>
    <Cell><Data ss:Type="String">Bonferroni</Data></Cell>
    <Cell><Data ss:Type="String">Benjamini</Data></Cell>
    <Cell><Data ss:Type="String">FDR</Data></Cell>
   </Row>
   <Row>
    <Cell><Data ss:Type="String">GOTERM_MF_FAT</Data></Cell>
    <Cell><Data ss:Type="String">GO:0008135~translation factor activity, nucleic acid binding</Data></Cell>
    <Cell><Data ss:Type="Number">5</Data></Cell>
    <Cell><Data ss:Type="Number">3.90625</Data></Cell>
    <Cell><Data ss:Type="Number">1.0502375355035501E-2</Data></Cell>
    <Cell><Data ss:Type="String">GSPT1, EEF1A2, EIF5, EEF1G, EEF2</Data></Cell>
    <Cell><Data ss:Type="Number">114</Data></Cell>
    <Cell><Data ss:Type="Number">98</Data></Cell>
    <Cell><Data ss:Type="Number">12983</Data></Cell>
    <Cell><Data ss:Type="Number">5.8105084138918697</Data></Cell>
    <Cell><Data ss:Type="Number">0.97325384821891603</Data></Cell>
    <Cell><Data ss:Type="Number">0.117392464158164</Data></Cell>
    <Cell><Data ss:Type="Number">13.4081620600164</Data></Cell>
   </Row>
   <Row>
    <Cell><Data ss:Type="String">GOTERM_MF_FAT</Data></Cell>
    <Cell><Data ss:Type="String">GO:0003746~translation elongation factor activity</Data></Cell>
    <Cell><Data ss:Type="Number">3</Data></Cell>
    <Cell><Data ss:Type="Number">2.34375</Data></Cell>
    <Cell><Data ss:Type="Number">1.82914994175239E-2</Data></Cell>
    <Cell><Data ss:Type="String">EEF1A2, EEF1G, EEF2</Data></Cell>
    <Cell><Data ss:Type="Number">114</Data></Cell>
    <Cell><Data ss:Type="Number">24</Data></Cell>
    <Cell><Data ss:Type="Number">12983</Data></Cell>
    <Cell><Data ss:Type="Number">14.235745614035</Data></Cell>
    <Cell><Data ss:Type="Number">0.99822165842144395</Data></Cell>
    <Cell><Data ss:Type="Number">0.17459494032046</Data></Cell>
    <Cell><Data ss:Type="Number">22.254291633256202</Data></Cell>
   </Row>
   <Row>
    <Cell><Data ss:Type="String">GOTERM_MF_FAT</Data></Cell>
    <Cell><Data ss:Type="String">GO:0003924~GTPase activity</Data></Cell>
    <Cell><Data ss:Type="Number">6</Data></Cell>
    <Cell><Data ss:Type="Number">4.6875</Data></Cell>
    <Cell><Data ss:Type="Number">3.7064457439853801E-2</Data></Cell>
    <Cell><Data ss:Type="String">GSPT1, EEF1A2, EIF5, RAB11A, EEF2, EHD2</Data></Cell>
    <Cell><Data ss:Type="Number">114</Data></Cell>
    <Cell><Data ss:Type="Number">211</Data></Cell>
    <Cell><Data ss:Type="Number">12983</Data></Cell>
    <Cell><Data ss:Type="Number">3.2384634572212501</Data></Cell>
    <Cell><Data ss:Type="Number">0.99999763492204197</Data></Cell>
    <Cell><Data ss:Type="Number">0.288879331282685</Data></Cell>
    <Cell><Data ss:Type="Number">40.250198890345203</Data></Cell>
   </Row>
   <Row>
    <Cell><Data ss:Type="String">GOTERM_BP_FAT</Data></Cell>
    <Cell><Data ss:Type="String">GO:0006414~translational elongation</Data></Cell>
    <Cell><Data ss:Type="Number">4</Data></Cell>
    <Cell><Data ss:Type="Number">3.125</Data></Cell>
    <Cell><Data ss:Type="Number">5.02579645667557E-2</Data></Cell>
    <Cell><Data ss:Type="String">RPSA, EEF1A2, EEF1G, EEF2</Data></Cell>
    <Cell><Data ss:Type="Number">112</Data></Cell>
    <Cell><Data ss:Type="Number">101</Data></Cell>
    <Cell><Data ss:Type="Number">13528</Data></Cell>
    <Cell><Data ss:Type="Number">4.7835926449787802</Data></Cell>
    <Cell><Data ss:Type="Number">1</Data></Cell>
    <Cell><Data ss:Type="Number">0.36927767706498899</Data></Cell>
    <Cell><Data ss:Type="Number">55.768956437978296</Data></Cell>
   </Row>
   <Row>
    <Cell><Data ss:Type="String">GOTERM_MF_FAT</Data></Cell>
    <Cell><Data ss:Type="String">GO:0005525~GTP binding</Data></Cell>
    <Cell><Data ss:Type="Number">7</Data></Cell>
    <Cell><Data ss:Type="Number">5.46875</Data></Cell>
    <Cell><Data ss:Type="Number">0.105855144470812</Data></Cell>
    <Cell><Data ss:Type="String">GSPT1, EEF1A2, EIF5, RAB11A, EEF2, AK3L1, EHD2</Data></Cell>
    <Cell><Data ss:Type="Number">114</Data></Cell>
    <Cell><Data ss:Type="Number">372</Data></Cell>
    <Cell><Data ss:Type="Number">12983</Data></Cell>
    <Cell><Data ss:Type="Number">2.14301546877947</Data></Cell>
    <Cell><Data ss:Type="Number">1</Data></Cell>
    <Cell><Data ss:Type="Number">0.59036872556311104</Data></Cell>
    <Cell><Data ss:Type="Number">78.252359966535906</Data></Cell>
   </Row>
   <Row>
    <Cell><Data ss:Type="String">GOTERM_MF_FAT</Data></Cell>
    <Cell><Data ss:Type="String">GO:0032561~guanyl ribonucleotide binding</Data></Cell>
    <Cell><Data ss:Type="Number">7</Data></Cell>
    <Cell><Data ss:Type="Number">5.46875</Data></Cell>
    <Cell><Data ss:Type="Number">0.116154403496532</Data></Cell>
    <Cell><Data ss:Type="String">GSPT1, EEF1A2, EIF5, RAB11A, EEF2, AK3L1, EHD2</Data></Cell>
    <Cell><Data ss:Type="Number">114</Data></Cell>
    <Cell><Data ss:Type="Number">382</Data></Cell>
    <Cell><Data ss:Type="Number">12983</Data></Cell>
    <Cell><Data ss:Type="Number">2.0869155873978098</Data></Cell>
    <Cell><Data ss:Type="Number">1</Data></Cell>
    <Cell><Data ss:Type="Number">0.61807359646366999</Data></Cell>
    <Cell><Data ss:Type="Number">81.430322757391593</Data></Cell>
   </Row>
   <Row>
    <Cell><Data ss:Type="String">GOTERM_MF_FAT</Data></Cell>
    <Cell><Data ss:Type="String">GO:0019001~guanyl nucleotide binding</Data></Cell>
    <Cell><Data ss:Type="Number">7</Data></Cell>
    <Cell><Data ss:Type="Number">5.46875</Data></Cell>
    <Cell><Data ss:Type="Number">0.116154403496532</Data></Cell>
    <Cell><Data ss:Type="String">GSPT1, EEF1A2, EIF5, RAB11A, EEF2, AK3L1, EHD2</Data></Cell>
    <Cell><Data ss:Type="Number">114</Data></Cell>
    <Cell><Data ss:Type="Number">382</Data></Cell>
    <Cell><Data ss:Type="Number">12983</Data></Cell>
    <Cell><Data ss:Type="Number">2.0869155873978098</Data></Cell>
    <Cell><Data ss:Type="Number">1</Data></Cell>
    <Cell><Data ss:Type="Number">0.61807359646366999</Data></Cell>
    <Cell><Data ss:Type="Number">81.430322757391593</Data></Cell>
   </Row>
   <Row>
    <Cell><Data ss:Type="String">GOTERM_BP_FAT</Data></Cell>
    <Cell><Data ss:Type="String">GO:0006412~translation</Data></Cell>
    <Cell><Data ss:Type="Number">6</Data></Cell>
    <Cell><Data ss:Type="Number">4.6875</Data></Cell>
    <Cell><Data ss:Type="Number">0.13625710591116899</Data></Cell>
    <Cell><Data ss:Type="String">RPSA, GSPT1, EEF1A2, EIF5, EEF1G, EEF2</Data></Cell>
    <Cell><Data ss:Type="Number">112</Data></Cell>
    <Cell><Data ss:Type="Number">331</Data></Cell>
    <Cell><Data ss:Type="Number">13528</Data></Cell>
    <Cell><Data ss:Type="Number">2.1894691411307701</Data></Cell>
    <Cell><Data ss:Type="Number">1</Data></Cell>
    <Cell><Data ss:Type="Number">0.66036712189021296</Data></Cell>
    <Cell><Data ss:Type="Number">90.145862522291907</Data></Cell>
   </Row>
   <Row ss:Index="358">
    <Cell><Data ss:Type="String">Annotation Cluster 17</Data></Cell>
    <Cell><Data ss:Type="String">Enrichment Score: 0.7213959402323018</Data></Cell>
   </Row>
   <Row>
    <Cell><Data ss:Type="String">Category</Data></Cell>
    <Cell><Data ss:Type="String">Term</Data></Cell>
    <Cell><Data ss:Type="String">Count</Data></Cell>
    <Cell><Data ss:Type="String">%</Data></Cell>
    <Cell><Data ss:Type="String">PValue</Data></Cell>
    <Cell><Data ss:Type="String">Genes</Data></Cell>
    <Cell><Data ss:Type="String">List Total</Data></Cell>
    <Cell><Data ss:Type="String">Pop Hits</Data></Cell>
    <Cell><Data ss:Type="String">Pop Total</Data></Cell>
    <Cell><Data ss:Type="String">Fold Enrichment</Data></Cell>
    <Cell><Data ss:Type="String">Bonferroni</Data></Cell>
    <Cell><Data ss:Type="String">Benjamini</Data></Cell>
    <Cell><Data ss:Type="String">FDR</Data></Cell>
   </Row>
   <Row>
    <Cell><Data ss:Type="String">GOTERM_BP_FAT</Data></Cell>
    <Cell><Data ss:Type="String">GO:0007266~Rho protein signal transduction</Data></Cell>
    <Cell><Data ss:Type="Number">3</Data></Cell>
    <Cell><Data ss:Type="Number">2.34375</Data></Cell>
    <Cell><Data ss:Type="Number">3.8720906307793103E-2</Data></Cell>
    <Cell><Data ss:Type="String">APOA1, APOC3, ARHGDIA</Data></Cell>
    <Cell><Data ss:Type="Number">112</Data></Cell>
    <Cell><Data ss:Type="Number">38</Data></Cell>
    <Cell><Data ss:Type="Number">13528</Data></Cell>
    <Cell><Data ss:Type="Number">9.5357142857142794</Data></Cell>
    <Cell><Data ss:Type="Number">1</Data></Cell>
    <Cell><Data ss:Type="Number">0.31853707603511</Data></Cell>
    <Cell><Data ss:Type="Number">46.459383728910801</Data></Cell>
   </Row>
   <Row>
    <Cell><Data ss:Type="String">GOTERM_BP_FAT</Data></Cell>
    <Cell><Data ss:Type="String">GO:0007265~Ras protein signal transduction</Data></Cell>
    <Cell><Data ss:Type="Number">4</Data></Cell>
    <Cell><Data ss:Type="Number">3.125</Data></Cell>
    <Cell><Data ss:Type="Number">5.5241255602894897E-2</Data></Cell>
    <Cell><Data ss:Type="String">APOA1, APOC3, SDCBP, ARHGDIA</Data></Cell>
    <Cell><Data ss:Type="Number">112</Data></Cell>
    <Cell><Data ss:Type="Number">105</Data></Cell>
    <Cell><Data ss:Type="Number">13528</Data></Cell>
    <Cell><Data ss:Type="Number">4.6013605442176804</Data></Cell>
    <Cell><Data ss:Type="Number">1</Data></Cell>
    <Cell><Data ss:Type="Number">0.392909691294278</Data></Cell>
    <Cell><Data ss:Type="Number">59.301052728829902</Data></Cell>
   </Row>
   <Row>
    <Cell><Data ss:Type="String">GOTERM_BP_FAT</Data></Cell>
    <Cell><Data ss:Type="String">GO:0051129~negative regulation of cellular component organization</Data></Cell>
    <Cell><Data ss:Type="Number">4</Data></Cell>
    <Cell><Data ss:Type="Number">3.125</Data></Cell>
    <Cell><Data ss:Type="Number">0.111365931830815</Data></Cell>
    <Cell><Data ss:Type="String">APOA1, APOC3, MAP4, ARHGDIA</Data></Cell>
    <Cell><Data ss:Type="Number">112</Data></Cell>
    <Cell><Data ss:Type="Number">142</Data></Cell>
    <Cell><Data ss:Type="Number">13528</Data></Cell>
    <Cell><Data ss:Type="Number">3.4024144869215198</Data></Cell>
    <Cell><Data ss:Type="Number">1</Data></Cell>
    <Cell><Data ss:Type="Number">0.60040795312381301</Data></Cell>
    <Cell><Data ss:Type="Number">84.554209890184893</Data></Cell>
   </Row>
   <Row>
    <Cell><Data ss:Type="String">GOTERM_BP_FAT</Data></Cell>
    <Cell><Data ss:Type="String">GO:0007264~small GTPase mediated signal transduction</Data></Cell>
    <Cell><Data ss:Type="Number">5</Data></Cell>
    <Cell><Data ss:Type="Number">3.90625</Data></Cell>
    <Cell><Data ss:Type="Number">0.241282188214059</Data></Cell>
    <Cell><Data ss:Type="String">APOA1, APOC3, SDCBP, RAB11A, ARHGDIA</Data></Cell>
    <Cell><Data ss:Type="Number">112</Data></Cell>
    <Cell><Data ss:Type="Number">305</Data></Cell>
    <Cell><Data ss:Type="Number">13528</Data></Cell>
    <Cell><Data ss:Type="Number">1.9800936768149799</Data></Cell>
    <Cell><Data ss:Type="Number">1</Data></Cell>
    <Cell><Data ss:Type="Number">0.82310783909948904</Data></Cell>
    <Cell><Data ss:Type="Number">98.732639307791999</Data></Cell>
   </Row>
   <Row>
    <Cell><Data ss:Type="String">GOTERM_BP_FAT</Data></Cell>
    <Cell><Data ss:Type="String">GO:0032880~regulation of protein localization</Data></Cell>
    <Cell><Data ss:Type="Number">3</Data></Cell>
    <Cell><Data ss:Type="Number">2.34375</Data></Cell>
    <Cell><Data ss:Type="Number">0.313213756410123</Data></Cell>
    <Cell><Data ss:Type="String">APOA1, RAB11A, ARHGDIA</Data></Cell>
    <Cell><Data ss:Type="Number">112</Data></Cell>
    <Cell><Data ss:Type="Number">138</Data></Cell>
    <Cell><Data ss:Type="Number">13528</Data></Cell>
    <Cell><Data ss:Type="Number">2.6257763975155202</Data></Cell>
    <Cell><Data ss:Type="Number">1</Data></Cell>
    <Cell><Data ss:Type="Number">0.89693467058035603</Data></Cell>
    <Cell><Data ss:Type="Number">99.737844713376504</Data></Cell>
   </Row>
   <Row>
    <Cell><Data ss:Type="String">GOTERM_BP_FAT</Data></Cell>
    <Cell><Data ss:Type="String">GO:0006928~cell motion</Data></Cell>
    <Cell><Data ss:Type="Number">5</Data></Cell>
    <Cell><Data ss:Type="Number">3.90625</Data></Cell>
    <Cell><Data ss:Type="Number">0.550187857903224</Data></Cell>
    <Cell><Data ss:Type="String">APOA1, SDCBP, TPM1, ARHGDIA, TPM3</Data></Cell>
    <Cell><Data ss:Type="Number">112</Data></Cell>
    <Cell><Data ss:Type="Number">475</Data></Cell>
    <Cell><Data ss:Type="Number">13528</Data></Cell>
    <Cell><Data ss:Type="Number">1.27142857142857</Data></Cell>
    <Cell><Data ss:Type="Number">1</Data></Cell>
    <Cell><Data ss:Type="Number">0.98537003175900295</Data></Cell>
    <Cell><Data ss:Type="Number">99.999675630074705</Data></Cell>
   </Row>
   <Row>
    <Cell><Data ss:Type="String">GOTERM_BP_FAT</Data></Cell>
    <Cell><Data ss:Type="String">GO:0007242~intracellular signaling cascade</Data></Cell>
    <Cell><Data ss:Type="Number">8</Data></Cell>
    <Cell><Data ss:Type="Number">6.25</Data></Cell>
    <Cell><Data ss:Type="Number">0.90030552470127001</Data></Cell>
    <Cell><Data ss:Type="String">PRKAR2A, APOA1, PREX1, PRKAR1A, APOC3, SDCBP, RAB11A, ARHGDIA</Data></Cell>
    <Cell><Data ss:Type="Number">112</Data></Cell>
    <Cell><Data ss:Type="Number">1256</Data></Cell>
    <Cell><Data ss:Type="Number">13528</Data></Cell>
    <Cell><Data ss:Type="Number">0.76933575978161906</Data></Cell>
    <Cell><Data ss:Type="Number">1</Data></Cell>
    <Cell><Data ss:Type="Number">0.999964945156677</Data></Cell>
    <Cell><Data ss:Type="Number">99.999999999999901</Data></Cell>
   </Row>
   <Row ss:Index="368">
    <Cell><Data ss:Type="String">Annotation Cluster 18</Data></Cell>
    <Cell><Data ss:Type="String">Enrichment Score: 0.7067473185335161</Data></Cell>
   </Row>
   <Row>
    <Cell><Data ss:Type="String">Category</Data></Cell>
    <Cell><Data ss:Type="String">Term</Data></Cell>
    <Cell><Data ss:Type="String">Count</Data></Cell>
    <Cell><Data ss:Type="String">%</Data></Cell>
    <Cell><Data ss:Type="String">PValue</Data></Cell>
    <Cell><Data ss:Type="String">Genes</Data></Cell>
    <Cell><Data ss:Type="String">List Total</Data></Cell>
    <Cell><Data ss:Type="String">Pop Hits</Data></Cell>
    <Cell><Data ss:Type="String">Pop Total</Data></Cell>
    <Cell><Data ss:Type="String">Fold Enrichment</Data></Cell>
    <Cell><Data ss:Type="String">Bonferroni</Data></Cell>
    <Cell><Data ss:Type="String">Benjamini</Data></Cell>
    <Cell><Data ss:Type="String">FDR</Data></Cell>
   </Row>
   <Row>
    <Cell><Data ss:Type="String">GOTERM_BP_FAT</Data></Cell>
    <Cell><Data ss:Type="String">GO:0030036~actin cytoskeleton organization</Data></Cell>
    <Cell><Data ss:Type="Number">5</Data></Cell>
    <Cell><Data ss:Type="Number">3.90625</Data></Cell>
    <Cell><Data ss:Type="Number">0.11518941695499101</Data></Cell>
    <Cell><Data ss:Type="String">PREX1, SDCBP, TTN, TPM1, EHD2</Data></Cell>
    <Cell><Data ss:Type="Number">112</Data></Cell>
    <Cell><Data ss:Type="Number">226</Data></Cell>
    <Cell><Data ss:Type="Number">13528</Data></Cell>
    <Cell><Data ss:Type="Number">2.6722503160556199</Data></Cell>
    <Cell><Data ss:Type="Number">1</Data></Cell>
    <Cell><Data ss:Type="Number">0.61075778453557195</Data></Cell>
    <Cell><Data ss:Type="Number">85.572693149972494</Data></Cell>
   </Row>
   <Row>
    <Cell><Data ss:Type="String">GOTERM_BP_FAT</Data></Cell>
    <Cell><Data ss:Type="String">GO:0030029~actin filament-based process</Data></Cell>
    <Cell><Data ss:Type="Number">5</Data></Cell>
    <Cell><Data ss:Type="Number">3.90625</Data></Cell>
    <Cell><Data ss:Type="Number">0.136413276503666</Data></Cell>
    <Cell><Data ss:Type="String">PREX1, SDCBP, TTN, TPM1, EHD2</Data></Cell>
    <Cell><Data ss:Type="Number">112</Data></Cell>
    <Cell><Data ss:Type="Number">241</Data></Cell>
    <Cell><Data ss:Type="Number">13528</Data></Cell>
    <Cell><Data ss:Type="Number">2.50592768227623</Data></Cell>
    <Cell><Data ss:Type="Number">1</Data></Cell>
    <Cell><Data ss:Type="Number">0.65815167719572498</Data></Cell>
    <Cell><Data ss:Type="Number">90.174010759211299</Data></Cell>
   </Row>
   <Row>
    <Cell><Data ss:Type="String">GOTERM_BP_FAT</Data></Cell>
    <Cell><Data ss:Type="String">GO:0007010~cytoskeleton organization</Data></Cell>
    <Cell><Data ss:Type="Number">5</Data></Cell>
    <Cell><Data ss:Type="Number">3.90625</Data></Cell>
    <Cell><Data ss:Type="Number">0.48249056363996101</Data></Cell>
    <Cell><Data ss:Type="String">PREX1, SDCBP, TTN, TPM1, EHD2</Data></Cell>
    <Cell><Data ss:Type="Number">112</Data></Cell>
    <Cell><Data ss:Type="Number">436</Data></Cell>
    <Cell><Data ss:Type="Number">13528</Data></Cell>
    <Cell><Data ss:Type="Number">1.3851572739187401</Data></Cell>
    <Cell><Data ss:Type="Number">1</Data></Cell>
    <Cell><Data ss:Type="Number">0.97310570980996203</Data></Cell>
    <Cell><Data ss:Type="Number">99.997019705747206</Data></Cell>
   </Row>
   <Row ss:Index="374">
    <Cell><Data ss:Type="String">Annotation Cluster 19</Data></Cell>
    <Cell><Data ss:Type="String">Enrichment Score: 0.7056296525974068</Data></Cell>
   </Row>
   <Row>
    <Cell><Data ss:Type="String">Category</Data></Cell>
    <Cell><Data ss:Type="String">Term</Data></Cell>
    <Cell><Data ss:Type="String">Count</Data></Cell>
    <Cell><Data ss:Type="String">%</Data></Cell>
    <Cell><Data ss:Type="String">PValue</Data></Cell>
    <Cell><Data ss:Type="String">Genes</Data></Cell>
    <Cell><Data ss:Type="String">List Total</Data></Cell>
    <Cell><Data ss:Type="String">Pop Hits</Data></Cell>
    <Cell><Data ss:Type="String">Pop Total</Data></Cell>
    <Cell><Data ss:Type="String">Fold Enrichment</Data></Cell>
    <Cell><Data ss:Type="String">Bonferroni</Data></Cell>
    <Cell><Data ss:Type="String">Benjamini</Data></Cell>
    <Cell><Data ss:Type="String">FDR</Data></Cell>
   </Row>
   <Row>
    <Cell><Data ss:Type="String">GOTERM_BP_FAT</Data></Cell>
    <Cell><Data ss:Type="String">GO:0003013~circulatory system process</Data></Cell>
    <Cell><Data ss:Type="Number">4</Data></Cell>
    <Cell><Data ss:Type="Number">3.125</Data></Cell>
    <Cell><Data ss:Type="Number">0.196398400261973</Data></Cell>
    <Cell><Data ss:Type="String">MYL3, ERAP1, TPM1, HBB</Data></Cell>
    <Cell><Data ss:Type="Number">112</Data></Cell>
    <Cell><Data ss:Type="Number">186</Data></Cell>
    <Cell><Data ss:Type="Number">13528</Data></Cell>
    <Cell><Data ss:Type="Number">2.59754224270353</Data></Cell>
    <Cell><Data ss:Type="Number">1</Data></Cell>
    <Cell><Data ss:Type="Number">0.763873297808494</Data></Cell>
    <Cell><Data ss:Type="Number">96.853923639989205</Data></Cell>
   </Row>
   <Row>
    <Cell><Data ss:Type="String">GOTERM_BP_FAT</Data></Cell>
    <Cell><Data ss:Type="String">GO:0008015~blood circulation</Data></Cell>
    <Cell><Data ss:Type="Number">4</Data></Cell>
    <Cell><Data ss:Type="Number">3.125</Data></Cell>
    <Cell><Data ss:Type="Number">0.196398400261973</Data></Cell>
    <Cell><Data ss:Type="String">MYL3, ERAP1, TPM1, HBB</Data></Cell>
    <Cell><Data ss:Type="Number">112</Data></Cell>
    <Cell><Data ss:Type="Number">186</Data></Cell>
    <Cell><Data ss:Type="Number">13528</Data></Cell>
    <Cell><Data ss:Type="Number">2.59754224270353</Data></Cell>
    <Cell><Data ss:Type="Number">1</Data></Cell>
    <Cell><Data ss:Type="Number">0.763873297808494</Data></Cell>
    <Cell><Data ss:Type="Number">96.853923639989205</Data></Cell>
   </Row>
   <Row>
    <Cell><Data ss:Type="String">GOTERM_BP_FAT</Data></Cell>
    <Cell><Data ss:Type="String">GO:0008217~regulation of blood pressure</Data></Cell>
    <Cell><Data ss:Type="Number">3</Data></Cell>
    <Cell><Data ss:Type="Number">2.34375</Data></Cell>
    <Cell><Data ss:Type="Number">0.19807750193993301</Data></Cell>
    <Cell><Data ss:Type="String">ERAP1, TPM1, HBB</Data></Cell>
    <Cell><Data ss:Type="Number">112</Data></Cell>
    <Cell><Data ss:Type="Number">100</Data></Cell>
    <Cell><Data ss:Type="Number">13528</Data></Cell>
    <Cell><Data ss:Type="Number">3.6235714285714198</Data></Cell>
    <Cell><Data ss:Type="Number">1</Data></Cell>
    <Cell><Data ss:Type="Number">0.76489712829326695</Data></Cell>
    <Cell><Data ss:Type="Number">96.956322157511295</Data></Cell>
   </Row>
   <Row ss:Index="380">
    <Cell><Data ss:Type="String">Annotation Cluster 20</Data></Cell>
    <Cell><Data ss:Type="String">Enrichment Score: 0.7040121097127298</Data></Cell>
   </Row>
   <Row>
    <Cell><Data ss:Type="String">Category</Data></Cell>
    <Cell><Data ss:Type="String">Term</Data></Cell>
    <Cell><Data ss:Type="String">Count</Data></Cell>
    <Cell><Data ss:Type="String">%</Data></Cell>
    <Cell><Data ss:Type="String">PValue</Data></Cell>
    <Cell><Data ss:Type="String">Genes</Data></Cell>
    <Cell><Data ss:Type="String">List Total</Data></Cell>
    <Cell><Data ss:Type="String">Pop Hits</Data></Cell>
    <Cell><Data ss:Type="String">Pop Total</Data></Cell>
    <Cell><Data ss:Type="String">Fold Enrichment</Data></Cell>
    <Cell><Data ss:Type="String">Bonferroni</Data></Cell>
    <Cell><Data ss:Type="String">Benjamini</Data></Cell>
    <Cell><Data ss:Type="String">FDR</Data></Cell>
   </Row>
   <Row>
    <Cell><Data ss:Type="String">GOTERM_BP_FAT</Data></Cell>
    <Cell><Data ss:Type="String">GO:0051345~positive regulation of hydrolase activity</Data></Cell>
    <Cell><Data ss:Type="Number">7</Data></Cell>
    <Cell><Data ss:Type="Number">5.46875</Data></Cell>
    <Cell><Data ss:Type="Number">3.5515018186796999E-3</Data></Cell>
    <Cell><Data ss:Type="String">APOA4, APOA1, GSPT1, MYL3, CYCS, HSPE1, TPM1</Data></Cell>
    <Cell><Data ss:Type="Number">112</Data></Cell>
    <Cell><Data ss:Type="Number">179</Data></Cell>
    <Cell><Data ss:Type="Number">13528</Data></Cell>
    <Cell><Data ss:Type="Number">4.7234636871508302</Data></Cell>
    <Cell><Data ss:Type="Number">0.97249538875618902</Data></Cell>
    <Cell><Data ss:Type="Number">5.0038962767589699E-2</Data></Cell>
    <Cell><Data ss:Type="Number">5.4729235790807902</Data></Cell>
   </Row>
   <Row>
    <Cell><Data ss:Type="String">GOTERM_BP_FAT</Data></Cell>
    <Cell><Data ss:Type="String">GO:0006919~activation of caspase activity</Data></Cell>
    <Cell><Data ss:Type="Number">3</Data></Cell>
    <Cell><Data ss:Type="Number">2.34375</Data></Cell>
    <Cell><Data ss:Type="Number">7.2483798697650106E-2</Data></Cell>
    <Cell><Data ss:Type="String">GSPT1, CYCS, HSPE1</Data></Cell>
    <Cell><Data ss:Type="Number">112</Data></Cell>
    <Cell><Data ss:Type="Number">54</Data></Cell>
    <Cell><Data ss:Type="Number">13528</Data></Cell>
    <Cell><Data ss:Type="Number">6.7103174603174596</Data></Cell>
    <Cell><Data ss:Type="Number">1</Data></Cell>
    <Cell><Data ss:Type="Number">0.46638370158305797</Data></Cell>
    <Cell><Data ss:Type="Number">69.588738862170501</Data></Cell>
   </Row>
   <Row>
    <Cell><Data ss:Type="String">GOTERM_BP_FAT</Data></Cell>
    <Cell><Data ss:Type="String">GO:0043280~positive regulation of caspase activity</Data></Cell>
    <Cell><Data ss:Type="Number">3</Data></Cell>
    <Cell><Data ss:Type="Number">2.34375</Data></Cell>
    <Cell><Data ss:Type="Number">8.4442516004616705E-2</Data></Cell>
    <Cell><Data ss:Type="String">GSPT1, CYCS, HSPE1</Data></Cell>
    <Cell><Data ss:Type="Number">112</Data></Cell>
    <Cell><Data ss:Type="Number">59</Data></Cell>
    <Cell><Data ss:Type="Number">13528</Data></Cell>
    <Cell><Data ss:Type="Number">6.1416464891041098</Data></Cell>
    <Cell><Data ss:Type="Number">1</Data></Cell>
    <Cell><Data ss:Type="Number">0.50974753558284502</Data></Cell>
    <Cell><Data ss:Type="Number">75.2328455504625</Data></Cell>
   </Row>
   <Row>
    <Cell><Data ss:Type="String">GOTERM_BP_FAT</Data></Cell>
    <Cell><Data ss:Type="String">GO:0010952~positive regulation of peptidase activity</Data></Cell>
    <Cell><Data ss:Type="Number">3</Data></Cell>
    <Cell><Data ss:Type="Number">2.34375</Data></Cell>
    <Cell><Data ss:Type="Number">8.4442516004616705E-2</Data></Cell>
    <Cell><Data ss:Type="String">GSPT1, CYCS, HSPE1</Data></Cell>
    <Cell><Data ss:Type="Number">112</Data></Cell>
    <Cell><Data ss:Type="Number">59</Data></Cell>
    <Cell><Data ss:Type="Number">13528</Data></Cell>
    <Cell><Data ss:Type="Number">6.1416464891041098</Data></Cell>
    <Cell><Data ss:Type="Number">1</Data></Cell>
    <Cell><Data ss:Type="Number">0.50974753558284502</Data></Cell>
    <Cell><Data ss:Type="Number">75.2328455504625</Data></Cell>
   </Row>
   <Row>
    <Cell><Data ss:Type="String">GOTERM_BP_FAT</Data></Cell>
    <Cell><Data ss:Type="String">GO:0043281~regulation of caspase activity</Data></Cell>
    <Cell><Data ss:Type="Number">3</Data></Cell>
    <Cell><Data ss:Type="Number">2.34375</Data></Cell>
    <Cell><Data ss:Type="Number">0.13716275151013499</Data></Cell>
    <Cell><Data ss:Type="String">GSPT1, CYCS, HSPE1</Data></Cell>
    <Cell><Data ss:Type="Number">112</Data></Cell>
    <Cell><Data ss:Type="Number">79</Data></Cell>
    <Cell><Data ss:Type="Number">13528</Data></Cell>
    <Cell><Data ss:Type="Number">4.5867992766726902</Data></Cell>
    <Cell><Data ss:Type="Number">1</Data></Cell>
    <Cell><Data ss:Type="Number">0.65766815907567699</Data></Cell>
    <Cell><Data ss:Type="Number">90.308051367989407</Data></Cell>
   </Row>
   <Row>
    <Cell><Data ss:Type="String">GOTERM_BP_FAT</Data></Cell>
    <Cell><Data ss:Type="String">GO:0052548~regulation of endopeptidase activity</Data></Cell>
    <Cell><Data ss:Type="Number">3</Data></Cell>
    <Cell><Data ss:Type="Number">2.34375</Data></Cell>
    <Cell><Data ss:Type="Number">0.14559730232585399</Data></Cell>
    <Cell><Data ss:Type="String">GSPT1, CYCS, HSPE1</Data></Cell>
    <Cell><Data ss:Type="Number">112</Data></Cell>
    <Cell><Data ss:Type="Number">82</Data></Cell>
    <Cell><Data ss:Type="Number">13528</Data></Cell>
    <Cell><Data ss:Type="Number">4.4189895470383203</Data></Cell>
    <Cell><Data ss:Type="Number">1</Data></Cell>
    <Cell><Data ss:Type="Number">0.67604025924408295</Data></Cell>
    <Cell><Data ss:Type="Number">91.703026198877893</Data></Cell>
   </Row>
   <Row>
    <Cell><Data ss:Type="String">GOTERM_BP_FAT</Data></Cell>
    <Cell><Data ss:Type="String">GO:0052547~regulation of peptidase activity</Data></Cell>
    <Cell><Data ss:Type="Number">3</Data></Cell>
    <Cell><Data ss:Type="Number">2.34375</Data></Cell>
    <Cell><Data ss:Type="Number">0.157005300869626</Data></Cell>
    <Cell><Data ss:Type="String">GSPT1, CYCS, HSPE1</Data></Cell>
    <Cell><Data ss:Type="Number">112</Data></Cell>
    <Cell><Data ss:Type="Number">86</Data></Cell>
    <Cell><Data ss:Type="Number">13528</Data></Cell>
    <Cell><Data ss:Type="Number">4.2134551495016597</Data></Cell>
    <Cell><Data ss:Type="Number">1</Data></Cell>
    <Cell><Data ss:Type="Number">0.70323263404284897</Data></Cell>
    <Cell><Data ss:Type="Number">93.292391408872902</Data></Cell>
   </Row>
   <Row>
    <Cell><Data ss:Type="String">GOTERM_BP_FAT</Data></Cell>
    <Cell><Data ss:Type="String">GO:0010941~regulation of cell death</Data></Cell>
    <Cell><Data ss:Type="Number">9</Data></Cell>
    <Cell><Data ss:Type="Number">7.03125</Data></Cell>
    <Cell><Data ss:Type="Number">0.353049832674316</Data></Cell>
    <Cell><Data ss:Type="String">SLC25A4, GSPT1, PREX1, EEF1A2, CYCS, NDUFA13, HSPE1, ACTN2, ARHGDIA</Data></Cell>
    <Cell><Data ss:Type="Number">112</Data></Cell>
    <Cell><Data ss:Type="Number">815</Data></Cell>
    <Cell><Data ss:Type="Number">13528</Data></Cell>
    <Cell><Data ss:Type="Number">1.3338299737072701</Data></Cell>
    <Cell><Data ss:Type="Number">1</Data></Cell>
    <Cell><Data ss:Type="Number">0.92477707399947295</Data></Cell>
    <Cell><Data ss:Type="Number">99.898135193574305</Data></Cell>
   </Row>
   <Row>
    <Cell><Data ss:Type="String">GOTERM_BP_FAT</Data></Cell>
    <Cell><Data ss:Type="String">GO:0042981~regulation of apoptosis</Data></Cell>
    <Cell><Data ss:Type="Number">8</Data></Cell>
    <Cell><Data ss:Type="Number">6.25</Data></Cell>
    <Cell><Data ss:Type="Number">0.49189956703591498</Data></Cell>
    <Cell><Data ss:Type="String">GSPT1, PREX1, EEF1A2, CYCS, NDUFA13, HSPE1, ACTN2, ARHGDIA</Data></Cell>
    <Cell><Data ss:Type="Number">112</Data></Cell>
    <Cell><Data ss:Type="Number">804</Data></Cell>
    <Cell><Data ss:Type="Number">13528</Data></Cell>
    <Cell><Data ss:Type="Number">1.2018479033404399</Data></Cell>
    <Cell><Data ss:Type="Number">1</Data></Cell>
    <Cell><Data ss:Type="Number">0.97518903986193095</Data></Cell>
    <Cell><Data ss:Type="Number">99.997770557948201</Data></Cell>
   </Row>
   <Row>
    <Cell><Data ss:Type="String">GOTERM_BP_FAT</Data></Cell>
    <Cell><Data ss:Type="String">GO:0043067~regulation of programmed cell death</Data></Cell>
    <Cell><Data ss:Type="Number">8</Data></Cell>
    <Cell><Data ss:Type="Number">6.25</Data></Cell>
    <Cell><Data ss:Type="Number">0.50249380993598203</Data></Cell>
    <Cell><Data ss:Type="String">GSPT1, PREX1, EEF1A2, CYCS, NDUFA13, HSPE1, ACTN2, ARHGDIA</Data></Cell>
    <Cell><Data ss:Type="Number">112</Data></Cell>
    <Cell><Data ss:Type="Number">812</Data></Cell>
    <Cell><Data ss:Type="Number">13528</Data></Cell>
    <Cell><Data ss:Type="Number">1.1900070372976701</Data></Cell>
    <Cell><Data ss:Type="Number">1</Data></Cell>
    <Cell><Data ss:Type="Number">0.97742731654973103</Data></Cell>
    <Cell><Data ss:Type="Number">99.998402545611796</Data></Cell>
   </Row>
   <Row>
    <Cell><Data ss:Type="String">GOTERM_BP_FAT</Data></Cell>
    <Cell><Data ss:Type="String">GO:0008219~cell death</Data></Cell>
    <Cell><Data ss:Type="Number">6</Data></Cell>
    <Cell><Data ss:Type="Number">4.6875</Data></Cell>
    <Cell><Data ss:Type="Number">0.70952356421940499</Data></Cell>
    <Cell><Data ss:Type="String">GSPT1, PREX1, CYCS, NDUFA13, HSPE1, DCTN1</Data></Cell>
    <Cell><Data ss:Type="Number">112</Data></Cell>
    <Cell><Data ss:Type="Number">719</Data></Cell>
    <Cell><Data ss:Type="Number">13528</Data></Cell>
    <Cell><Data ss:Type="Number">1.00794754619511</Data></Cell>
    <Cell><Data ss:Type="Number">1</Data></Cell>
    <Cell><Data ss:Type="Number">0.99786804317960698</Data></Cell>
    <Cell><Data ss:Type="Number">99.999999678966901</Data></Cell>
   </Row>
   <Row>
    <Cell><Data ss:Type="String">GOTERM_BP_FAT</Data></Cell>
    <Cell><Data ss:Type="String">GO:0016265~death</Data></Cell>
    <Cell><Data ss:Type="Number">6</Data></Cell>
    <Cell><Data ss:Type="Number">4.6875</Data></Cell>
    <Cell><Data ss:Type="Number">0.71527809106339202</Data></Cell>
    <Cell><Data ss:Type="String">GSPT1, PREX1, CYCS, NDUFA13, HSPE1, DCTN1</Data></Cell>
    <Cell><Data ss:Type="Number">112</Data></Cell>
    <Cell><Data ss:Type="Number">724</Data></Cell>
    <Cell><Data ss:Type="Number">13528</Data></Cell>
    <Cell><Data ss:Type="Number">1.00098658247829</Data></Cell>
    <Cell><Data ss:Type="Number">1</Data></Cell>
    <Cell><Data ss:Type="Number">0.99801002093307301</Data></Cell>
    <Cell><Data ss:Type="Number">99.999999766075405</Data></Cell>
   </Row>
   <Row>
    <Cell><Data ss:Type="String">GOTERM_BP_FAT</Data></Cell>
    <Cell><Data ss:Type="String">GO:0006915~apoptosis</Data></Cell>
    <Cell><Data ss:Type="Number">5</Data></Cell>
    <Cell><Data ss:Type="Number">3.90625</Data></Cell>
    <Cell><Data ss:Type="Number">0.73386076201391603</Data></Cell>
    <Cell><Data ss:Type="String">GSPT1, PREX1, CYCS, NDUFA13, HSPE1</Data></Cell>
    <Cell><Data ss:Type="Number">112</Data></Cell>
    <Cell><Data ss:Type="Number">602</Data></Cell>
    <Cell><Data ss:Type="Number">13528</Data></Cell>
    <Cell><Data ss:Type="Number">1.0032036070242001</Data></Cell>
    <Cell><Data ss:Type="Number">1</Data></Cell>
    <Cell><Data ss:Type="Number">0.99843333609913298</Data></Cell>
    <Cell><Data ss:Type="Number">99.999999919579295</Data></Cell>
   </Row>
   <Row>
    <Cell><Data ss:Type="String">GOTERM_BP_FAT</Data></Cell>
    <Cell><Data ss:Type="String">GO:0012501~programmed cell death</Data></Cell>
    <Cell><Data ss:Type="Number">5</Data></Cell>
    <Cell><Data ss:Type="Number">3.90625</Data></Cell>
    <Cell><Data ss:Type="Number">0.74447948488179605</Data></Cell>
    <Cell><Data ss:Type="String">GSPT1, PREX1, CYCS, NDUFA13, HSPE1</Data></Cell>
    <Cell><Data ss:Type="Number">112</Data></Cell>
    <Cell><Data ss:Type="Number">611</Data></Cell>
    <Cell><Data ss:Type="Number">13528</Data></Cell>
    <Cell><Data ss:Type="Number">0.98842646714987104</Data></Cell>
    <Cell><Data ss:Type="Number">1</Data></Cell>
    <Cell><Data ss:Type="Number">0.99858746195887405</Data></Cell>
    <Cell><Data ss:Type="Number">99.999999957769603</Data></Cell>
   </Row>
   <Row ss:Index="397">
    <Cell><Data ss:Type="String">Annotation Cluster 21</Data></Cell>
    <Cell><Data ss:Type="String">Enrichment Score: 0.6127568893901538</Data></Cell>
   </Row>
   <Row>
    <Cell><Data ss:Type="String">Category</Data></Cell>
    <Cell><Data ss:Type="String">Term</Data></Cell>
    <Cell><Data ss:Type="String">Count</Data></Cell>
    <Cell><Data ss:Type="String">%</Data></Cell>
    <Cell><Data ss:Type="String">PValue</Data></Cell>
    <Cell><Data ss:Type="String">Genes</Data></Cell>
    <Cell><Data ss:Type="String">List Total</Data></Cell>
    <Cell><Data ss:Type="String">Pop Hits</Data></Cell>
    <Cell><Data ss:Type="String">Pop Total</Data></Cell>
    <Cell><Data ss:Type="String">Fold Enrichment</Data></Cell>
    <Cell><Data ss:Type="String">Bonferroni</Data></Cell>
    <Cell><Data ss:Type="String">Benjamini</Data></Cell>
    <Cell><Data ss:Type="String">FDR</Data></Cell>
   </Row>
   <Row>
    <Cell><Data ss:Type="String">GOTERM_BP_FAT</Data></Cell>
    <Cell><Data ss:Type="String">GO:0032268~regulation of cellular protein metabolic process</Data></Cell>
    <Cell><Data ss:Type="Number">8</Data></Cell>
    <Cell><Data ss:Type="Number">6.25</Data></Cell>
    <Cell><Data ss:Type="Number">9.4880665010952797E-2</Data></Cell>
    <Cell><Data ss:Type="String">APOA4, PSMB5, PRKAR2A, APOA1, HPX, PRKAR1A, EIF5, NDUFA13</Data></Cell>
    <Cell><Data ss:Type="Number">112</Data></Cell>
    <Cell><Data ss:Type="Number">474</Data></Cell>
    <Cell><Data ss:Type="Number">13528</Data></Cell>
    <Cell><Data ss:Type="Number">2.0385774562989698</Data></Cell>
    <Cell><Data ss:Type="Number">1</Data></Cell>
    <Cell><Data ss:Type="Number">0.55026205654675997</Data></Cell>
    <Cell><Data ss:Type="Number">79.341569137858798</Data></Cell>
   </Row>
   <Row>
    <Cell><Data ss:Type="String">GOTERM_MF_FAT</Data></Cell>
    <Cell><Data ss:Type="String">GO:0019887~protein kinase regulator activity</Data></Cell>
    <Cell><Data ss:Type="Number">3</Data></Cell>
    <Cell><Data ss:Type="Number">2.34375</Data></Cell>
    <Cell><Data ss:Type="Number">0.156757349947511</Data></Cell>
    <Cell><Data ss:Type="String">PRKAR2A, YWHAG, PRKAR1A</Data></Cell>
    <Cell><Data ss:Type="Number">114</Data></Cell>
    <Cell><Data ss:Type="Number">81</Data></Cell>
    <Cell><Data ss:Type="Number">12983</Data></Cell>
    <Cell><Data ss:Type="Number">4.2179987004548396</Data></Cell>
    <Cell><Data ss:Type="Number">1</Data></Cell>
    <Cell><Data ss:Type="Number">0.70428771526636202</Data></Cell>
    <Cell><Data ss:Type="Number">90.2206297105609</Data></Cell>
   </Row>
   <Row>
    <Cell><Data ss:Type="String">GOTERM_BP_FAT</Data></Cell>
    <Cell><Data ss:Type="String">GO:0001932~regulation of protein amino acid phosphorylation</Data></Cell>
    <Cell><Data ss:Type="Number">4</Data></Cell>
    <Cell><Data ss:Type="Number">3.125</Data></Cell>
    <Cell><Data ss:Type="Number">0.16971687801804999</Data></Cell>
    <Cell><Data ss:Type="String">PRKAR2A, APOA1, HPX, PRKAR1A</Data></Cell>
    <Cell><Data ss:Type="Number">112</Data></Cell>
    <Cell><Data ss:Type="Number">173</Data></Cell>
    <Cell><Data ss:Type="Number">13528</Data></Cell>
    <Cell><Data ss:Type="Number">2.7927332782824101</Data></Cell>
    <Cell><Data ss:Type="Number">1</Data></Cell>
    <Cell><Data ss:Type="Number">0.72869261874713198</Data></Cell>
    <Cell><Data ss:Type="Number">94.725528092512704</Data></Cell>
   </Row>
   <Row>
    <Cell><Data ss:Type="String">GOTERM_BP_FAT</Data></Cell>
    <Cell><Data ss:Type="String">GO:0042325~regulation of phosphorylation</Data></Cell>
    <Cell><Data ss:Type="Number">7</Data></Cell>
    <Cell><Data ss:Type="Number">5.46875</Data></Cell>
    <Cell><Data ss:Type="Number">0.18409000889320301</Data></Cell>
    <Cell><Data ss:Type="String">PRKAR2A, YWHAG, APOA1, HPX, PRKAR1A, FABP4, TTN</Data></Cell>
    <Cell><Data ss:Type="Number">112</Data></Cell>
    <Cell><Data ss:Type="Number">466</Data></Cell>
    <Cell><Data ss:Type="Number">13528</Data></Cell>
    <Cell><Data ss:Type="Number">1.8143776824034299</Data></Cell>
    <Cell><Data ss:Type="Number">1</Data></Cell>
    <Cell><Data ss:Type="Number">0.74819466655086198</Data></Cell>
    <Cell><Data ss:Type="Number">95.998685647680503</Data></Cell>
   </Row>
   <Row>
    <Cell><Data ss:Type="String">GOTERM_BP_FAT</Data></Cell>
    <Cell><Data ss:Type="String">GO:0051338~regulation of transferase activity</Data></Cell>
    <Cell><Data ss:Type="Number">6</Data></Cell>
    <Cell><Data ss:Type="Number">4.6875</Data></Cell>
    <Cell><Data ss:Type="Number">0.190628687229974</Data></Cell>
    <Cell><Data ss:Type="String">PRKAR2A, YWHAG, APOA1, PRKAR1A, FABP4, TTN</Data></Cell>
    <Cell><Data ss:Type="Number">112</Data></Cell>
    <Cell><Data ss:Type="Number">372</Data></Cell>
    <Cell><Data ss:Type="Number">13528</Data></Cell>
    <Cell><Data ss:Type="Number">1.9481566820276399</Data></Cell>
    <Cell><Data ss:Type="Number">1</Data></Cell>
    <Cell><Data ss:Type="Number">0.75698985408956299</Data></Cell>
    <Cell><Data ss:Type="Number">96.476928572793597</Data></Cell>
   </Row>
   <Row>
    <Cell><Data ss:Type="String">GOTERM_MF_FAT</Data></Cell>
    <Cell><Data ss:Type="String">GO:0019207~kinase regulator activity</Data></Cell>
    <Cell><Data ss:Type="Number">3</Data></Cell>
    <Cell><Data ss:Type="Number">2.34375</Data></Cell>
    <Cell><Data ss:Type="Number">0.194041422825451</Data></Cell>
    <Cell><Data ss:Type="String">PRKAR2A, YWHAG, PRKAR1A</Data></Cell>
    <Cell><Data ss:Type="Number">114</Data></Cell>
    <Cell><Data ss:Type="Number">93</Data></Cell>
    <Cell><Data ss:Type="Number">12983</Data></Cell>
    <Cell><Data ss:Type="Number">3.6737408036219499</Data></Cell>
    <Cell><Data ss:Type="Number">1</Data></Cell>
    <Cell><Data ss:Type="Number">0.77233028206876397</Data></Cell>
    <Cell><Data ss:Type="Number">94.721533693013001</Data></Cell>
   </Row>
   <Row>
    <Cell><Data ss:Type="String">GOTERM_BP_FAT</Data></Cell>
    <Cell><Data ss:Type="String">GO:0019220~regulation of phosphate metabolic process</Data></Cell>
    <Cell><Data ss:Type="Number">7</Data></Cell>
    <Cell><Data ss:Type="Number">5.46875</Data></Cell>
    <Cell><Data ss:Type="Number">0.208052987645717</Data></Cell>
    <Cell><Data ss:Type="String">PRKAR2A, YWHAG, APOA1, HPX, PRKAR1A, FABP4, TTN</Data></Cell>
    <Cell><Data ss:Type="Number">112</Data></Cell>
    <Cell><Data ss:Type="Number">485</Data></Cell>
    <Cell><Data ss:Type="Number">13528</Data></Cell>
    <Cell><Data ss:Type="Number">1.7432989690721601</Data></Cell>
    <Cell><Data ss:Type="Number">1</Data></Cell>
    <Cell><Data ss:Type="Number">0.77913731568560995</Data></Cell>
    <Cell><Data ss:Type="Number">97.503116888819093</Data></Cell>
   </Row>
   <Row>
    <Cell><Data ss:Type="String">GOTERM_BP_FAT</Data></Cell>
    <Cell><Data ss:Type="String">GO:0051174~regulation of phosphorus metabolic process</Data></Cell>
    <Cell><Data ss:Type="Number">7</Data></Cell>
    <Cell><Data ss:Type="Number">5.46875</Data></Cell>
    <Cell><Data ss:Type="Number">0.208052987645717</Data></Cell>
    <Cell><Data ss:Type="String">PRKAR2A, YWHAG, APOA1, HPX, PRKAR1A, FABP4, TTN</Data></Cell>
    <Cell><Data ss:Type="Number">112</Data></Cell>
    <Cell><Data ss:Type="Number">485</Data></Cell>
    <Cell><Data ss:Type="Number">13528</Data></Cell>
    <Cell><Data ss:Type="Number">1.7432989690721601</Data></Cell>
    <Cell><Data ss:Type="Number">1</Data></Cell>
    <Cell><Data ss:Type="Number">0.77913731568560995</Data></Cell>
    <Cell><Data ss:Type="Number">97.503116888819093</Data></Cell>
   </Row>
   <Row>
    <Cell><Data ss:Type="String">GOTERM_BP_FAT</Data></Cell>
    <Cell><Data ss:Type="String">GO:0031399~regulation of protein modification process</Data></Cell>
    <Cell><Data ss:Type="Number">5</Data></Cell>
    <Cell><Data ss:Type="Number">3.90625</Data></Cell>
    <Cell><Data ss:Type="Number">0.22369439113619199</Data></Cell>
    <Cell><Data ss:Type="String">PSMB5, PRKAR2A, APOA1, HPX, PRKAR1A</Data></Cell>
    <Cell><Data ss:Type="Number">112</Data></Cell>
    <Cell><Data ss:Type="Number">295</Data></Cell>
    <Cell><Data ss:Type="Number">13528</Data></Cell>
    <Cell><Data ss:Type="Number">2.0472154963680298</Data></Cell>
    <Cell><Data ss:Type="Number">1</Data></Cell>
    <Cell><Data ss:Type="Number">0.80385953288822198</Data></Cell>
    <Cell><Data ss:Type="Number">98.178851359864595</Data></Cell>
   </Row>
   <Row>
    <Cell><Data ss:Type="String">GOTERM_BP_FAT</Data></Cell>
    <Cell><Data ss:Type="String">GO:0009719~response to endogenous stimulus</Data></Cell>
    <Cell><Data ss:Type="Number">6</Data></Cell>
    <Cell><Data ss:Type="Number">4.6875</Data></Cell>
    <Cell><Data ss:Type="Number">0.23917627667452401</Data></Cell>
    <Cell><Data ss:Type="String">PRKAR2A, PRKAR1A, IDH1, FABP4, CA2, AK3L1</Data></Cell>
    <Cell><Data ss:Type="Number">112</Data></Cell>
    <Cell><Data ss:Type="Number">405</Data></Cell>
    <Cell><Data ss:Type="Number">13528</Data></Cell>
    <Cell><Data ss:Type="Number">1.78941798941798</Data></Cell>
    <Cell><Data ss:Type="Number">1</Data></Cell>
    <Cell><Data ss:Type="Number">0.82192393929439</Data></Cell>
    <Cell><Data ss:Type="Number">98.675830712511399</Data></Cell>
   </Row>
   <Row>
    <Cell><Data ss:Type="String">GOTERM_BP_FAT</Data></Cell>
    <Cell><Data ss:Type="String">GO:0045859~regulation of protein kinase activity</Data></Cell>
    <Cell><Data ss:Type="Number">5</Data></Cell>
    <Cell><Data ss:Type="Number">3.90625</Data></Cell>
    <Cell><Data ss:Type="Number">0.31423496580254801</Data></Cell>
    <Cell><Data ss:Type="String">PRKAR2A, YWHAG, PRKAR1A, FABP4, TTN</Data></Cell>
    <Cell><Data ss:Type="Number">112</Data></Cell>
    <Cell><Data ss:Type="Number">345</Data></Cell>
    <Cell><Data ss:Type="Number">13528</Data></Cell>
    <Cell><Data ss:Type="Number">1.75051759834368</Data></Cell>
    <Cell><Data ss:Type="Number">1</Data></Cell>
    <Cell><Data ss:Type="Number">0.89646153274468898</Data></Cell>
    <Cell><Data ss:Type="Number">99.743943911667898</Data></Cell>
   </Row>
   <Row>
    <Cell><Data ss:Type="String">GOTERM_BP_FAT</Data></Cell>
    <Cell><Data ss:Type="String">GO:0043549~regulation of kinase activity</Data></Cell>
    <Cell><Data ss:Type="Number">5</Data></Cell>
    <Cell><Data ss:Type="Number">3.90625</Data></Cell>
    <Cell><Data ss:Type="Number">0.33660433512711502</Data></Cell>
    <Cell><Data ss:Type="String">PRKAR2A, YWHAG, PRKAR1A, FABP4, TTN</Data></Cell>
    <Cell><Data ss:Type="Number">112</Data></Cell>
    <Cell><Data ss:Type="Number">357</Data></Cell>
    <Cell><Data ss:Type="Number">13528</Data></Cell>
    <Cell><Data ss:Type="Number">1.69167667066826</Data></Cell>
    <Cell><Data ss:Type="Number">1</Data></Cell>
    <Cell><Data ss:Type="Number">0.91392953001531396</Data></Cell>
    <Cell><Data ss:Type="Number">99.848473745347206</Data></Cell>
   </Row>
   <Row>
    <Cell><Data ss:Type="String">GOTERM_BP_FAT</Data></Cell>
    <Cell><Data ss:Type="String">GO:0009725~response to hormone stimulus</Data></Cell>
    <Cell><Data ss:Type="Number">5</Data></Cell>
    <Cell><Data ss:Type="Number">3.90625</Data></Cell>
    <Cell><Data ss:Type="Number">0.35530695121272599</Data></Cell>
    <Cell><Data ss:Type="String">PRKAR2A, PRKAR1A, IDH1, FABP4, CA2</Data></Cell>
    <Cell><Data ss:Type="Number">112</Data></Cell>
    <Cell><Data ss:Type="Number">367</Data></Cell>
    <Cell><Data ss:Type="Number">13528</Data></Cell>
    <Cell><Data ss:Type="Number">1.6455819384974699</Data></Cell>
    <Cell><Data ss:Type="Number">1</Data></Cell>
    <Cell><Data ss:Type="Number">0.92519058778598895</Data></Cell>
    <Cell><Data ss:Type="Number">99.903614370737898</Data></Cell>
   </Row>
   <Row>
    <Cell><Data ss:Type="String">GOTERM_BP_FAT</Data></Cell>
    <Cell><Data ss:Type="String">GO:0010033~response to organic substance</Data></Cell>
    <Cell><Data ss:Type="Number">8</Data></Cell>
    <Cell><Data ss:Type="Number">6.25</Data></Cell>
    <Cell><Data ss:Type="Number">0.37969019134800103</Data></Cell>
    <Cell><Data ss:Type="String">PRKAR2A, UQCRC1, PRKAR1A, IDH1, FABP4, HSPE1, CA2, AK3L1</Data></Cell>
    <Cell><Data ss:Type="Number">112</Data></Cell>
    <Cell><Data ss:Type="Number">721</Data></Cell>
    <Cell><Data ss:Type="Number">13528</Data></Cell>
    <Cell><Data ss:Type="Number">1.3402021002575699</Data></Cell>
    <Cell><Data ss:Type="Number">1</Data></Cell>
    <Cell><Data ss:Type="Number">0.93845140814751205</Data></Cell>
    <Cell><Data ss:Type="Number">99.947625358818897</Data></Cell>
   </Row>
   <Row>
    <Cell><Data ss:Type="String">GOTERM_BP_FAT</Data></Cell>
    <Cell><Data ss:Type="String">GO:0048545~response to steroid hormone stimulus</Data></Cell>
    <Cell><Data ss:Type="Number">3</Data></Cell>
    <Cell><Data ss:Type="Number">2.34375</Data></Cell>
    <Cell><Data ss:Type="Number">0.46918580979379998</Data></Cell>
    <Cell><Data ss:Type="String">IDH1, FABP4, CA2</Data></Cell>
    <Cell><Data ss:Type="Number">112</Data></Cell>
    <Cell><Data ss:Type="Number">192</Data></Cell>
    <Cell><Data ss:Type="Number">13528</Data></Cell>
    <Cell><Data ss:Type="Number">1.88727678571428</Data></Cell>
    <Cell><Data ss:Type="Number">1</Data></Cell>
    <Cell><Data ss:Type="Number">0.96966645126696005</Data></Cell>
    <Cell><Data ss:Type="Number">99.995546924887506</Data></Cell>
   </Row>
   <Row>
    <Cell><Data ss:Type="String">GOTERM_BP_FAT</Data></Cell>
    <Cell><Data ss:Type="String">GO:0051347~positive regulation of transferase activity</Data></Cell>
    <Cell><Data ss:Type="Number">3</Data></Cell>
    <Cell><Data ss:Type="Number">2.34375</Data></Cell>
    <Cell><Data ss:Type="Number">0.58907813487501604</Data></Cell>
    <Cell><Data ss:Type="String">PRKAR2A, APOA1, PRKAR1A</Data></Cell>
    <Cell><Data ss:Type="Number">112</Data></Cell>
    <Cell><Data ss:Type="Number">240</Data></Cell>
    <Cell><Data ss:Type="Number">13528</Data></Cell>
    <Cell><Data ss:Type="Number">1.50982142857142</Data></Cell>
    <Cell><Data ss:Type="Number">1</Data></Cell>
    <Cell><Data ss:Type="Number">0.98953399519562701</Data></Cell>
    <Cell><Data ss:Type="Number">99.999922416630298</Data></Cell>
   </Row>
   <Row ss:Index="416">
    <Cell><Data ss:Type="String">Annotation Cluster 22</Data></Cell>
    <Cell><Data ss:Type="String">Enrichment Score: 0.46586323346496095</Data></Cell>
   </Row>
   <Row>
    <Cell><Data ss:Type="String">Category</Data></Cell>
    <Cell><Data ss:Type="String">Term</Data></Cell>
    <Cell><Data ss:Type="String">Count</Data></Cell>
    <Cell><Data ss:Type="String">%</Data></Cell>
    <Cell><Data ss:Type="String">PValue</Data></Cell>
    <Cell><Data ss:Type="String">Genes</Data></Cell>
    <Cell><Data ss:Type="String">List Total</Data></Cell>
    <Cell><Data ss:Type="String">Pop Hits</Data></Cell>
    <Cell><Data ss:Type="String">Pop Total</Data></Cell>
    <Cell><Data ss:Type="String">Fold Enrichment</Data></Cell>
    <Cell><Data ss:Type="String">Bonferroni</Data></Cell>
    <Cell><Data ss:Type="String">Benjamini</Data></Cell>
    <Cell><Data ss:Type="String">FDR</Data></Cell>
   </Row>
   <Row>
    <Cell><Data ss:Type="String">GOTERM_BP_FAT</Data></Cell>
    <Cell><Data ss:Type="String">GO:0043933~macromolecular complex subunit organization</Data></Cell>
    <Cell><Data ss:Type="Number">10</Data></Cell>
    <Cell><Data ss:Type="Number">7.8125</Data></Cell>
    <Cell><Data ss:Type="Number">0.12866481282342099</Data></Cell>
    <Cell><Data ss:Type="String">APOA4, LPL, TAF10, NDUFS5, APOA1, PREX1, APOC3, ACOT13, ACTN2, TTN</Data></Cell>
    <Cell><Data ss:Type="Number">112</Data></Cell>
    <Cell><Data ss:Type="Number">710</Data></Cell>
    <Cell><Data ss:Type="Number">13528</Data></Cell>
    <Cell><Data ss:Type="Number">1.7012072434607599</Data></Cell>
    <Cell><Data ss:Type="Number">1</Data></Cell>
    <Cell><Data ss:Type="Number">0.64587425565502798</Data></Cell>
    <Cell><Data ss:Type="Number">88.682623548333297</Data></Cell>
   </Row>
   <Row>
    <Cell><Data ss:Type="String">GOTERM_BP_FAT</Data></Cell>
    <Cell><Data ss:Type="String">GO:0065003~macromolecular complex assembly</Data></Cell>
    <Cell><Data ss:Type="Number">9</Data></Cell>
    <Cell><Data ss:Type="Number">7.03125</Data></Cell>
    <Cell><Data ss:Type="Number">0.179547847991614</Data></Cell>
    <Cell><Data ss:Type="String">APOA4, TAF10, NDUFS5, APOA1, PREX1, APOC3, ACOT13, ACTN2, TTN</Data></Cell>
    <Cell><Data ss:Type="Number">112</Data></Cell>
    <Cell><Data ss:Type="Number">665</Data></Cell>
    <Cell><Data ss:Type="Number">13528</Data></Cell>
    <Cell><Data ss:Type="Number">1.63469387755102</Data></Cell>
    <Cell><Data ss:Type="Number">1</Data></Cell>
    <Cell><Data ss:Type="Number">0.74326707317790996</Data></Cell>
    <Cell><Data ss:Type="Number">95.631380711185002</Data></Cell>
   </Row>
   <Row>
    <Cell><Data ss:Type="String">GOTERM_BP_FAT</Data></Cell>
    <Cell><Data ss:Type="String">GO:0051260~protein homooligomerization</Data></Cell>
    <Cell><Data ss:Type="Number">3</Data></Cell>
    <Cell><Data ss:Type="Number">2.34375</Data></Cell>
    <Cell><Data ss:Type="Number">0.18323721405096799</Data></Cell>
    <Cell><Data ss:Type="String">TAF10, ACOT13, ACTN2</Data></Cell>
    <Cell><Data ss:Type="Number">112</Data></Cell>
    <Cell><Data ss:Type="Number">95</Data></Cell>
    <Cell><Data ss:Type="Number">13528</Data></Cell>
    <Cell><Data ss:Type="Number">3.8142857142857101</Data></Cell>
    <Cell><Data ss:Type="Number">1</Data></Cell>
    <Cell><Data ss:Type="Number">0.74874529817596303</Data></Cell>
    <Cell><Data ss:Type="Number">95.932009382963798</Data></Cell>
   </Row>
   <Row>
    <Cell><Data ss:Type="String">GOTERM_BP_FAT</Data></Cell>
    <Cell><Data ss:Type="String">GO:0043623~cellular protein complex assembly</Data></Cell>
    <Cell><Data ss:Type="Number">3</Data></Cell>
    <Cell><Data ss:Type="Number">2.34375</Data></Cell>
    <Cell><Data ss:Type="Number">0.38466040375237298</Data></Cell>
    <Cell><Data ss:Type="String">NDUFS5, PREX1, TTN</Data></Cell>
    <Cell><Data ss:Type="Number">112</Data></Cell>
    <Cell><Data ss:Type="Number">162</Data></Cell>
    <Cell><Data ss:Type="Number">13528</Data></Cell>
    <Cell><Data ss:Type="Number">2.2367724867724799</Data></Cell>
    <Cell><Data ss:Type="Number">1</Data></Cell>
    <Cell><Data ss:Type="Number">0.94031068236169002</Data></Cell>
    <Cell><Data ss:Type="Number">99.953884147448605</Data></Cell>
   </Row>
   <Row>
    <Cell><Data ss:Type="String">GOTERM_BP_FAT</Data></Cell>
    <Cell><Data ss:Type="String">GO:0006461~protein complex assembly</Data></Cell>
    <Cell><Data ss:Type="Number">6</Data></Cell>
    <Cell><Data ss:Type="Number">4.6875</Data></Cell>
    <Cell><Data ss:Type="Number">0.399800493324868</Data></Cell>
    <Cell><Data ss:Type="String">TAF10, NDUFS5, PREX1, ACOT13, ACTN2, TTN</Data></Cell>
    <Cell><Data ss:Type="Number">112</Data></Cell>
    <Cell><Data ss:Type="Number">505</Data></Cell>
    <Cell><Data ss:Type="Number">13528</Data></Cell>
    <Cell><Data ss:Type="Number">1.4350777934936301</Data></Cell>
    <Cell><Data ss:Type="Number">1</Data></Cell>
    <Cell><Data ss:Type="Number">0.94657810812166099</Data></Cell>
    <Cell><Data ss:Type="Number">99.968904841231407</Data></Cell>
   </Row>
   <Row>
    <Cell><Data ss:Type="String">GOTERM_BP_FAT</Data></Cell>
    <Cell><Data ss:Type="String">GO:0070271~protein complex biogenesis</Data></Cell>
    <Cell><Data ss:Type="Number">6</Data></Cell>
    <Cell><Data ss:Type="Number">4.6875</Data></Cell>
    <Cell><Data ss:Type="Number">0.399800493324868</Data></Cell>
    <Cell><Data ss:Type="String">TAF10, NDUFS5, PREX1, ACOT13, ACTN2, TTN</Data></Cell>
    <Cell><Data ss:Type="Number">112</Data></Cell>
    <Cell><Data ss:Type="Number">505</Data></Cell>
    <Cell><Data ss:Type="Number">13528</Data></Cell>
    <Cell><Data ss:Type="Number">1.4350777934936301</Data></Cell>
    <Cell><Data ss:Type="Number">1</Data></Cell>
    <Cell><Data ss:Type="Number">0.94657810812166099</Data></Cell>
    <Cell><Data ss:Type="Number">99.968904841231407</Data></Cell>
   </Row>
   <Row>
    <Cell><Data ss:Type="String">GOTERM_BP_FAT</Data></Cell>
    <Cell><Data ss:Type="String">GO:0051259~protein oligomerization</Data></Cell>
    <Cell><Data ss:Type="Number">3</Data></Cell>
    <Cell><Data ss:Type="Number">2.34375</Data></Cell>
    <Cell><Data ss:Type="Number">0.41923020887305001</Data></Cell>
    <Cell><Data ss:Type="String">TAF10, ACOT13, ACTN2</Data></Cell>
    <Cell><Data ss:Type="Number">112</Data></Cell>
    <Cell><Data ss:Type="Number">174</Data></Cell>
    <Cell><Data ss:Type="Number">13528</Data></Cell>
    <Cell><Data ss:Type="Number">2.0825123152709302</Data></Cell>
    <Cell><Data ss:Type="Number">1</Data></Cell>
    <Cell><Data ss:Type="Number">0.95419407294232805</Data></Cell>
    <Cell><Data ss:Type="Number">99.981524210009596</Data></Cell>
   </Row>
   <Row>
    <Cell><Data ss:Type="String">GOTERM_BP_FAT</Data></Cell>
    <Cell><Data ss:Type="String">GO:0034622~cellular macromolecular complex assembly</Data></Cell>
    <Cell><Data ss:Type="Number">3</Data></Cell>
    <Cell><Data ss:Type="Number">2.34375</Data></Cell>
    <Cell><Data ss:Type="Number">0.73932722100593096</Data></Cell>
    <Cell><Data ss:Type="String">NDUFS5, PREX1, TTN</Data></Cell>
    <Cell><Data ss:Type="Number">112</Data></Cell>
    <Cell><Data ss:Type="Number">318</Data></Cell>
    <Cell><Data ss:Type="Number">13528</Data></Cell>
    <Cell><Data ss:Type="Number">1.1394878706199401</Data></Cell>
    <Cell><Data ss:Type="Number">1</Data></Cell>
    <Cell><Data ss:Type="Number">0.99853884806163196</Data></Cell>
    <Cell><Data ss:Type="Number">99.999999942086305</Data></Cell>
   </Row>
   <Row>
    <Cell><Data ss:Type="String">GOTERM_BP_FAT</Data></Cell>
    <Cell><Data ss:Type="String">GO:0034621~cellular macromolecular complex subunit organization</Data></Cell>
    <Cell><Data ss:Type="Number">3</Data></Cell>
    <Cell><Data ss:Type="Number">2.34375</Data></Cell>
    <Cell><Data ss:Type="Number">0.79528688653035595</Data></Cell>
    <Cell><Data ss:Type="String">NDUFS5, PREX1, TTN</Data></Cell>
    <Cell><Data ss:Type="Number">112</Data></Cell>
    <Cell><Data ss:Type="Number">357</Data></Cell>
    <Cell><Data ss:Type="Number">13528</Data></Cell>
    <Cell><Data ss:Type="Number">1.01500600240096</Data></Cell>
    <Cell><Data ss:Type="Number">1</Data></Cell>
    <Cell><Data ss:Type="Number">0.99947737044836205</Data></Cell>
    <Cell><Data ss:Type="Number">99.999999998733799</Data></Cell>
   </Row>
   <Row ss:Index="428">
    <Cell><Data ss:Type="String">Annotation Cluster 23</Data></Cell>
    <Cell><Data ss:Type="String">Enrichment Score: 0.4658442373461996</Data></Cell>
   </Row>
   <Row>
    <Cell><Data ss:Type="String">Category</Data></Cell>
    <Cell><Data ss:Type="String">Term</Data></Cell>
    <Cell><Data ss:Type="String">Count</Data></Cell>
    <Cell><Data ss:Type="String">%</Data></Cell>
    <Cell><Data ss:Type="String">PValue</Data></Cell>
    <Cell><Data ss:Type="String">Genes</Data></Cell>
    <Cell><Data ss:Type="String">List Total</Data></Cell>
    <Cell><Data ss:Type="String">Pop Hits</Data></Cell>
    <Cell><Data ss:Type="String">Pop Total</Data></Cell>
    <Cell><Data ss:Type="String">Fold Enrichment</Data></Cell>
    <Cell><Data ss:Type="String">Bonferroni</Data></Cell>
    <Cell><Data ss:Type="String">Benjamini</Data></Cell>
    <Cell><Data ss:Type="String">FDR</Data></Cell>
   </Row>
   <Row>
    <Cell><Data ss:Type="String">GOTERM_BP_FAT</Data></Cell>
    <Cell><Data ss:Type="String">GO:0032268~regulation of cellular protein metabolic process</Data></Cell>
    <Cell><Data ss:Type="Number">8</Data></Cell>
    <Cell><Data ss:Type="Number">6.25</Data></Cell>
    <Cell><Data ss:Type="Number">9.4880665010952797E-2</Data></Cell>
    <Cell><Data ss:Type="String">APOA4, PSMB5, PRKAR2A, APOA1, HPX, PRKAR1A, EIF5, NDUFA13</Data></Cell>
    <Cell><Data ss:Type="Number">112</Data></Cell>
    <Cell><Data ss:Type="Number">474</Data></Cell>
    <Cell><Data ss:Type="Number">13528</Data></Cell>
    <Cell><Data ss:Type="Number">2.0385774562989698</Data></Cell>
    <Cell><Data ss:Type="Number">1</Data></Cell>
    <Cell><Data ss:Type="Number">0.55026205654675997</Data></Cell>
    <Cell><Data ss:Type="Number">79.341569137858798</Data></Cell>
   </Row>
   <Row>
    <Cell><Data ss:Type="String">GOTERM_BP_FAT</Data></Cell>
    <Cell><Data ss:Type="String">GO:0032269~negative regulation of cellular protein metabolic process</Data></Cell>
    <Cell><Data ss:Type="Number">3</Data></Cell>
    <Cell><Data ss:Type="Number">2.34375</Data></Cell>
    <Cell><Data ss:Type="Number">0.436151371295525</Data></Cell>
    <Cell><Data ss:Type="String">APOA4, PSMB5, NDUFA13</Data></Cell>
    <Cell><Data ss:Type="Number">112</Data></Cell>
    <Cell><Data ss:Type="Number">180</Data></Cell>
    <Cell><Data ss:Type="Number">13528</Data></Cell>
    <Cell><Data ss:Type="Number">2.0130952380952301</Data></Cell>
    <Cell><Data ss:Type="Number">1</Data></Cell>
    <Cell><Data ss:Type="Number">0.96055926555791904</Data></Cell>
    <Cell><Data ss:Type="Number">99.988426788678495</Data></Cell>
   </Row>
   <Row>
    <Cell><Data ss:Type="String">GOTERM_BP_FAT</Data></Cell>
    <Cell><Data ss:Type="String">GO:0051248~negative regulation of protein metabolic process</Data></Cell>
    <Cell><Data ss:Type="Number">3</Data></Cell>
    <Cell><Data ss:Type="Number">2.34375</Data></Cell>
    <Cell><Data ss:Type="Number">0.45555723690568001</Data></Cell>
    <Cell><Data ss:Type="String">APOA4, PSMB5, NDUFA13</Data></Cell>
    <Cell><Data ss:Type="Number">112</Data></Cell>
    <Cell><Data ss:Type="Number">187</Data></Cell>
    <Cell><Data ss:Type="Number">13528</Data></Cell>
    <Cell><Data ss:Type="Number">1.9377387318563699</Data></Cell>
    <Cell><Data ss:Type="Number">1</Data></Cell>
    <Cell><Data ss:Type="Number">0.96574847170546896</Data></Cell>
    <Cell><Data ss:Type="Number">99.993349860094995</Data></Cell>
   </Row>
   <Row>
    <Cell><Data ss:Type="String">GOTERM_BP_FAT</Data></Cell>
    <Cell><Data ss:Type="String">GO:0010605~negative regulation of macromolecule metabolic process</Data></Cell>
    <Cell><Data ss:Type="Number">6</Data></Cell>
    <Cell><Data ss:Type="Number">4.6875</Data></Cell>
    <Cell><Data ss:Type="Number">0.72654938287039506</Data></Cell>
    <Cell><Data ss:Type="String">APOA4, PSMB5, PHB2, ATP8B1, NDUFA13, FABP4</Data></Cell>
    <Cell><Data ss:Type="Number">112</Data></Cell>
    <Cell><Data ss:Type="Number">734</Data></Cell>
    <Cell><Data ss:Type="Number">13528</Data></Cell>
    <Cell><Data ss:Type="Number">0.98734916309848098</Data></Cell>
    <Cell><Data ss:Type="Number">1</Data></Cell>
    <Cell><Data ss:Type="Number">0.99831888074853004</Data></Cell>
    <Cell><Data ss:Type="Number">99.999999876528605</Data></Cell>
   </Row>
   <Row ss:Index="435">
    <Cell><Data ss:Type="String">Annotation Cluster 24</Data></Cell>
    <Cell><Data ss:Type="String">Enrichment Score: 0.2909851195721925</Data></Cell>
   </Row>
   <Row>
    <Cell><Data ss:Type="String">Category</Data></Cell>
    <Cell><Data ss:Type="String">Term</Data></Cell>
    <Cell><Data ss:Type="String">Count</Data></Cell>
    <Cell><Data ss:Type="String">%</Data></Cell>
    <Cell><Data ss:Type="String">PValue</Data></Cell>
    <Cell><Data ss:Type="String">Genes</Data></Cell>
    <Cell><Data ss:Type="String">List Total</Data></Cell>
    <Cell><Data ss:Type="String">Pop Hits</Data></Cell>
    <Cell><Data ss:Type="String">Pop Total</Data></Cell>
    <Cell><Data ss:Type="String">Fold Enrichment</Data></Cell>
    <Cell><Data ss:Type="String">Bonferroni</Data></Cell>
    <Cell><Data ss:Type="String">Benjamini</Data></Cell>
    <Cell><Data ss:Type="String">FDR</Data></Cell>
   </Row>
   <Row>
    <Cell><Data ss:Type="String">GOTERM_BP_FAT</Data></Cell>
    <Cell><Data ss:Type="String">GO:0046907~intracellular transport</Data></Cell>
    <Cell><Data ss:Type="Number">9</Data></Cell>
    <Cell><Data ss:Type="Number">7.03125</Data></Cell>
    <Cell><Data ss:Type="Number">0.17155646052820001</Data></Cell>
    <Cell><Data ss:Type="String">ATP5D, YWHAG, ATP2A2, PGAP1, NDUFA13, SDCBP, RAB11A, ATP5O, TPM1</Data></Cell>
    <Cell><Data ss:Type="Number">112</Data></Cell>
    <Cell><Data ss:Type="Number">657</Data></Cell>
    <Cell><Data ss:Type="Number">13528</Data></Cell>
    <Cell><Data ss:Type="Number">1.6545988258316999</Data></Cell>
    <Cell><Data ss:Type="Number">1</Data></Cell>
    <Cell><Data ss:Type="Number">0.73043783944284502</Data></Cell>
    <Cell><Data ss:Type="Number">94.907395933978705</Data></Cell>
   </Row>
   <Row>
    <Cell><Data ss:Type="String">GOTERM_BP_FAT</Data></Cell>
    <Cell><Data ss:Type="String">GO:0006886~intracellular protein transport</Data></Cell>
    <Cell><Data ss:Type="Number">5</Data></Cell>
    <Cell><Data ss:Type="Number">3.90625</Data></Cell>
    <Cell><Data ss:Type="Number">0.36840641216627801</Data></Cell>
    <Cell><Data ss:Type="String">YWHAG, PGAP1, NDUFA13, SDCBP, RAB11A</Data></Cell>
    <Cell><Data ss:Type="Number">112</Data></Cell>
    <Cell><Data ss:Type="Number">374</Data></Cell>
    <Cell><Data ss:Type="Number">13528</Data></Cell>
    <Cell><Data ss:Type="Number">1.6147822765469799</Data></Cell>
    <Cell><Data ss:Type="Number">1</Data></Cell>
    <Cell><Data ss:Type="Number">0.93267882577946504</Data></Cell>
    <Cell><Data ss:Type="Number">99.930341378323206</Data></Cell>
   </Row>
   <Row>
    <Cell><Data ss:Type="String">GOTERM_BP_FAT</Data></Cell>
    <Cell><Data ss:Type="String">GO:0034613~cellular protein localization</Data></Cell>
    <Cell><Data ss:Type="Number">5</Data></Cell>
    <Cell><Data ss:Type="Number">3.90625</Data></Cell>
    <Cell><Data ss:Type="Number">0.437152921516965</Data></Cell>
    <Cell><Data ss:Type="String">YWHAG, PGAP1, NDUFA13, SDCBP, RAB11A</Data></Cell>
    <Cell><Data ss:Type="Number">112</Data></Cell>
    <Cell><Data ss:Type="Number">411</Data></Cell>
    <Cell><Data ss:Type="Number">13528</Data></Cell>
    <Cell><Data ss:Type="Number">1.4694125825512601</Data></Cell>
    <Cell><Data ss:Type="Number">1</Data></Cell>
    <Cell><Data ss:Type="Number">0.960243065454226</Data></Cell>
    <Cell><Data ss:Type="Number">99.988747752920602</Data></Cell>
   </Row>
   <Row>
    <Cell><Data ss:Type="String">GOTERM_BP_FAT</Data></Cell>
    <Cell><Data ss:Type="String">GO:0070727~cellular macromolecule localization</Data></Cell>
    <Cell><Data ss:Type="Number">5</Data></Cell>
    <Cell><Data ss:Type="Number">3.90625</Data></Cell>
    <Cell><Data ss:Type="Number">0.442655420752948</Data></Cell>
    <Cell><Data ss:Type="String">YWHAG, PGAP1, NDUFA13, SDCBP, RAB11A</Data></Cell>
    <Cell><Data ss:Type="Number">112</Data></Cell>
    <Cell><Data ss:Type="Number">414</Data></Cell>
    <Cell><Data ss:Type="Number">13528</Data></Cell>
    <Cell><Data ss:Type="Number">1.4587646652863999</Data></Cell>
    <Cell><Data ss:Type="Number">1</Data></Cell>
    <Cell><Data ss:Type="Number">0.96168730976610095</Data></Cell>
    <Cell><Data ss:Type="Number">99.990367429985</Data></Cell>
   </Row>
   <Row>
    <Cell><Data ss:Type="String">GOTERM_BP_FAT</Data></Cell>
    <Cell><Data ss:Type="String">GO:0006605~protein targeting</Data></Cell>
    <Cell><Data ss:Type="Number">3</Data></Cell>
    <Cell><Data ss:Type="Number">2.34375</Data></Cell>
    <Cell><Data ss:Type="Number">0.52919255970997003</Data></Cell>
    <Cell><Data ss:Type="String">YWHAG, NDUFA13, SDCBP</Data></Cell>
    <Cell><Data ss:Type="Number">112</Data></Cell>
    <Cell><Data ss:Type="Number">215</Data></Cell>
    <Cell><Data ss:Type="Number">13528</Data></Cell>
    <Cell><Data ss:Type="Number">1.6853820598006599</Data></Cell>
    <Cell><Data ss:Type="Number">1</Data></Cell>
    <Cell><Data ss:Type="Number">0.98176507628176202</Data></Cell>
    <Cell><Data ss:Type="Number">99.999332480906503</Data></Cell>
   </Row>
   <Row>
    <Cell><Data ss:Type="String">GOTERM_BP_FAT</Data></Cell>
    <Cell><Data ss:Type="String">GO:0015031~protein transport</Data></Cell>
    <Cell><Data ss:Type="Number">5</Data></Cell>
    <Cell><Data ss:Type="Number">3.90625</Data></Cell>
    <Cell><Data ss:Type="Number">0.87825230654703401</Data></Cell>
    <Cell><Data ss:Type="String">YWHAG, PGAP1, NDUFA13, SDCBP, RAB11A</Data></Cell>
    <Cell><Data ss:Type="Number">112</Data></Cell>
    <Cell><Data ss:Type="Number">762</Data></Cell>
    <Cell><Data ss:Type="Number">13528</Data></Cell>
    <Cell><Data ss:Type="Number">0.79255718035245604</Data></Cell>
    <Cell><Data ss:Type="Number">1</Data></Cell>
    <Cell><Data ss:Type="Number">0.99992790313748303</Data></Cell>
    <Cell><Data ss:Type="Number">99.999999999999602</Data></Cell>
   </Row>
   <Row>
    <Cell><Data ss:Type="String">GOTERM_BP_FAT</Data></Cell>
    <Cell><Data ss:Type="String">GO:0045184~establishment of protein localization</Data></Cell>
    <Cell><Data ss:Type="Number">5</Data></Cell>
    <Cell><Data ss:Type="Number">3.90625</Data></Cell>
    <Cell><Data ss:Type="Number">0.88264957381417397</Data></Cell>
    <Cell><Data ss:Type="String">YWHAG, PGAP1, NDUFA13, SDCBP, RAB11A</Data></Cell>
    <Cell><Data ss:Type="Number">112</Data></Cell>
    <Cell><Data ss:Type="Number">769</Data></Cell>
    <Cell><Data ss:Type="Number">13528</Data></Cell>
    <Cell><Data ss:Type="Number">0.78534274568084705</Data></Cell>
    <Cell><Data ss:Type="Number">1</Data></Cell>
    <Cell><Data ss:Type="Number">0.99993626575467098</Data></Cell>
    <Cell><Data ss:Type="Number">99.999999999999801</Data></Cell>
   </Row>
   <Row>
    <Cell><Data ss:Type="String">GOTERM_BP_FAT</Data></Cell>
    <Cell><Data ss:Type="String">GO:0008104~protein localization</Data></Cell>
    <Cell><Data ss:Type="Number">5</Data></Cell>
    <Cell><Data ss:Type="Number">3.90625</Data></Cell>
    <Cell><Data ss:Type="Number">0.93683750515837505</Data></Cell>
    <Cell><Data ss:Type="String">YWHAG, PGAP1, NDUFA13, SDCBP, RAB11A</Data></Cell>
    <Cell><Data ss:Type="Number">112</Data></Cell>
    <Cell><Data ss:Type="Number">882</Data></Cell>
    <Cell><Data ss:Type="Number">13528</Data></Cell>
    <Cell><Data ss:Type="Number">0.68472627146096499</Data></Cell>
    <Cell><Data ss:Type="Number">1</Data></Cell>
    <Cell><Data ss:Type="Number">0.99999514437613302</Data></Cell>
    <Cell><Data ss:Type="Number">100</Data></Cell>
   </Row>
   <Row ss:Index="446">
    <Cell><Data ss:Type="String">Annotation Cluster 25</Data></Cell>
    <Cell><Data ss:Type="String">Enrichment Score: 0.26535234106786504</Data></Cell>
   </Row>
   <Row>
    <Cell><Data ss:Type="String">Category</Data></Cell>
    <Cell><Data ss:Type="String">Term</Data></Cell>
    <Cell><Data ss:Type="String">Count</Data></Cell>
    <Cell><Data ss:Type="String">%</Data></Cell>
    <Cell><Data ss:Type="String">PValue</Data></Cell>
    <Cell><Data ss:Type="String">Genes</Data></Cell>
    <Cell><Data ss:Type="String">List Total</Data></Cell>
    <Cell><Data ss:Type="String">Pop Hits</Data></Cell>
    <Cell><Data ss:Type="String">Pop Total</Data></Cell>
    <Cell><Data ss:Type="String">Fold Enrichment</Data></Cell>
    <Cell><Data ss:Type="String">Bonferroni</Data></Cell>
    <Cell><Data ss:Type="String">Benjamini</Data></Cell>
    <Cell><Data ss:Type="String">FDR</Data></Cell>
   </Row>
   <Row>
    <Cell><Data ss:Type="String">GOTERM_BP_FAT</Data></Cell>
    <Cell><Data ss:Type="String">GO:0007264~small GTPase mediated signal transduction</Data></Cell>
    <Cell><Data ss:Type="Number">5</Data></Cell>
    <Cell><Data ss:Type="Number">3.90625</Data></Cell>
    <Cell><Data ss:Type="Number">0.241282188214059</Data></Cell>
    <Cell><Data ss:Type="String">APOA1, APOC3, SDCBP, RAB11A, ARHGDIA</Data></Cell>
    <Cell><Data ss:Type="Number">112</Data></Cell>
    <Cell><Data ss:Type="Number">305</Data></Cell>
    <Cell><Data ss:Type="Number">13528</Data></Cell>
    <Cell><Data ss:Type="Number">1.9800936768149799</Data></Cell>
    <Cell><Data ss:Type="Number">1</Data></Cell>
    <Cell><Data ss:Type="Number">0.82310783909948904</Data></Cell>
    <Cell><Data ss:Type="Number">98.732639307791999</Data></Cell>
   </Row>
   <Row>
    <Cell><Data ss:Type="String">GOTERM_CC_FAT</Data></Cell>
    <Cell><Data ss:Type="String">GO:0016023~cytoplasmic membrane-bounded vesicle</Data></Cell>
    <Cell><Data ss:Type="Number">6</Data></Cell>
    <Cell><Data ss:Type="Number">4.6875</Data></Cell>
    <Cell><Data ss:Type="Number">0.58549411772631099</Data></Cell>
    <Cell><Data ss:Type="String">APOA1, CCT4, SDCBP, RAB11A, ACTN2, SYPL2</Data></Cell>
    <Cell><Data ss:Type="Number">120</Data></Cell>
    <Cell><Data ss:Type="Number">550</Data></Cell>
    <Cell><Data ss:Type="Number">12782</Data></Cell>
    <Cell><Data ss:Type="Number">1.1619999999999999</Data></Cell>
    <Cell><Data ss:Type="Number">1</Data></Cell>
    <Cell><Data ss:Type="Number">0.98179713928674694</Data></Cell>
    <Cell><Data ss:Type="Number">99.998770279698903</Data></Cell>
   </Row>
   <Row>
    <Cell><Data ss:Type="String">GOTERM_CC_FAT</Data></Cell>
    <Cell><Data ss:Type="String">GO:0031988~membrane-bounded vesicle</Data></Cell>
    <Cell><Data ss:Type="Number">6</Data></Cell>
    <Cell><Data ss:Type="Number">4.6875</Data></Cell>
    <Cell><Data ss:Type="Number">0.61432788825955797</Data></Cell>
    <Cell><Data ss:Type="String">APOA1, CCT4, SDCBP, RAB11A, ACTN2, SYPL2</Data></Cell>
    <Cell><Data ss:Type="Number">120</Data></Cell>
    <Cell><Data ss:Type="Number">568</Data></Cell>
    <Cell><Data ss:Type="Number">12782</Data></Cell>
    <Cell><Data ss:Type="Number">1.12517605633802</Data></Cell>
    <Cell><Data ss:Type="Number">1</Data></Cell>
    <Cell><Data ss:Type="Number">0.98574731311083397</Data></Cell>
    <Cell><Data ss:Type="Number">99.999512681797498</Data></Cell>
   </Row>
   <Row>
    <Cell><Data ss:Type="String">GOTERM_CC_FAT</Data></Cell>
    <Cell><Data ss:Type="String">GO:0031410~cytoplasmic vesicle</Data></Cell>
    <Cell><Data ss:Type="Number">6</Data></Cell>
    <Cell><Data ss:Type="Number">4.6875</Data></Cell>
    <Cell><Data ss:Type="Number">0.71996058121047801</Data></Cell>
    <Cell><Data ss:Type="String">APOA1, CCT4, SDCBP, RAB11A, ACTN2, SYPL2</Data></Cell>
    <Cell><Data ss:Type="Number">120</Data></Cell>
    <Cell><Data ss:Type="Number">642</Data></Cell>
    <Cell><Data ss:Type="Number">12782</Data></Cell>
    <Cell><Data ss:Type="Number">0.99548286604361302</Data></Cell>
    <Cell><Data ss:Type="Number">1</Data></Cell>
    <Cell><Data ss:Type="Number">0.99578216334050396</Data></Cell>
    <Cell><Data ss:Type="Number">99.999991995698807</Data></Cell>
   </Row>
   <Row>
    <Cell><Data ss:Type="String">GOTERM_CC_FAT</Data></Cell>
    <Cell><Data ss:Type="String">GO:0031982~vesicle</Data></Cell>
    <Cell><Data ss:Type="Number">6</Data></Cell>
    <Cell><Data ss:Type="Number">4.6875</Data></Cell>
    <Cell><Data ss:Type="Number">0.75419134732026305</Data></Cell>
    <Cell><Data ss:Type="String">APOA1, CCT4, SDCBP, RAB11A, ACTN2, SYPL2</Data></Cell>
    <Cell><Data ss:Type="Number">120</Data></Cell>
    <Cell><Data ss:Type="Number">670</Data></Cell>
    <Cell><Data ss:Type="Number">12782</Data></Cell>
    <Cell><Data ss:Type="Number">0.953880597014925</Data></Cell>
    <Cell><Data ss:Type="Number">1</Data></Cell>
    <Cell><Data ss:Type="Number">0.99701234037712405</Data></Cell>
    <Cell><Data ss:Type="Number">99.999998498925095</Data></Cell>
   </Row>
   <Row ss:Index="454">
    <Cell><Data ss:Type="String">Annotation Cluster 26</Data></Cell>
    <Cell><Data ss:Type="String">Enrichment Score: 0.23736361811373216</Data></Cell>
   </Row>
   <Row>
    <Cell><Data ss:Type="String">Category</Data></Cell>
    <Cell><Data ss:Type="String">Term</Data></Cell>
    <Cell><Data ss:Type="String">Count</Data></Cell>
    <Cell><Data ss:Type="String">%</Data></Cell>
    <Cell><Data ss:Type="String">PValue</Data></Cell>
    <Cell><Data ss:Type="String">Genes</Data></Cell>
    <Cell><Data ss:Type="String">List Total</Data></Cell>
    <Cell><Data ss:Type="String">Pop Hits</Data></Cell>
    <Cell><Data ss:Type="String">Pop Total</Data></Cell>
    <Cell><Data ss:Type="String">Fold Enrichment</Data></Cell>
    <Cell><Data ss:Type="String">Bonferroni</Data></Cell>
    <Cell><Data ss:Type="String">Benjamini</Data></Cell>
    <Cell><Data ss:Type="String">FDR</Data></Cell>
   </Row>
   <Row>
    <Cell><Data ss:Type="String">GOTERM_CC_FAT</Data></Cell>
    <Cell><Data ss:Type="String">GO:0005912~adherens junction</Data></Cell>
    <Cell><Data ss:Type="Number">3</Data></Cell>
    <Cell><Data ss:Type="Number">2.34375</Data></Cell>
    <Cell><Data ss:Type="Number">0.42454648357309699</Data></Cell>
    <Cell><Data ss:Type="String">SDCBP, ACTN2, MLLT4</Data></Cell>
    <Cell><Data ss:Type="Number">120</Data></Cell>
    <Cell><Data ss:Type="Number">155</Data></Cell>
    <Cell><Data ss:Type="Number">12782</Data></Cell>
    <Cell><Data ss:Type="Number">2.0616129032258002</Data></Cell>
    <Cell><Data ss:Type="Number">1</Data></Cell>
    <Cell><Data ss:Type="Number">0.93463131687221201</Data></Cell>
    <Cell><Data ss:Type="Number">99.917019038547394</Data></Cell>
   </Row>
   <Row>
    <Cell><Data ss:Type="String">GOTERM_CC_FAT</Data></Cell>
    <Cell><Data ss:Type="String">GO:0070161~anchoring junction</Data></Cell>
    <Cell><Data ss:Type="Number">3</Data></Cell>
    <Cell><Data ss:Type="Number">2.34375</Data></Cell>
    <Cell><Data ss:Type="Number">0.47770302024789002</Data></Cell>
    <Cell><Data ss:Type="String">SDCBP, ACTN2, MLLT4</Data></Cell>
    <Cell><Data ss:Type="Number">120</Data></Cell>
    <Cell><Data ss:Type="Number">172</Data></Cell>
    <Cell><Data ss:Type="Number">12782</Data></Cell>
    <Cell><Data ss:Type="Number">1.8578488372093001</Data></Cell>
    <Cell><Data ss:Type="Number">1</Data></Cell>
    <Cell><Data ss:Type="Number">0.95668868996659795</Data></Cell>
    <Cell><Data ss:Type="Number">99.9760896386274</Data></Cell>
   </Row>
   <Row>
    <Cell><Data ss:Type="String">GOTERM_CC_FAT</Data></Cell>
    <Cell><Data ss:Type="String">GO:0030054~cell junction</Data></Cell>
    <Cell><Data ss:Type="Number">3</Data></Cell>
    <Cell><Data ss:Type="Number">2.34375</Data></Cell>
    <Cell><Data ss:Type="Number">0.95681045131445097</Data></Cell>
    <Cell><Data ss:Type="String">SDCBP, ACTN2, MLLT4</Data></Cell>
    <Cell><Data ss:Type="Number">120</Data></Cell>
    <Cell><Data ss:Type="Number">518</Data></Cell>
    <Cell><Data ss:Type="Number">12782</Data></Cell>
    <Cell><Data ss:Type="Number">0.61689189189189098</Data></Cell>
    <Cell><Data ss:Type="Number">1</Data></Cell>
    <Cell><Data ss:Type="Number">0.99999056530673103</Data></Cell>
    <Cell><Data ss:Type="Number">100</Data></Cell>
   </Row>
   <Row ss:Index="460">
    <Cell><Data ss:Type="String">Annotation Cluster 27</Data></Cell>
    <Cell><Data ss:Type="String">Enrichment Score: 0.23576301366547414</Data></Cell>
   </Row>
   <Row>
    <Cell><Data ss:Type="String">Category</Data></Cell>
    <Cell><Data ss:Type="String">Term</Data></Cell>
    <Cell><Data ss:Type="String">Count</Data></Cell>
    <Cell><Data ss:Type="String">%</Data></Cell>
    <Cell><Data ss:Type="String">PValue</Data></Cell>
    <Cell><Data ss:Type="String">Genes</Data></Cell>
    <Cell><Data ss:Type="String">List Total</Data></Cell>
    <Cell><Data ss:Type="String">Pop Hits</Data></Cell>
    <Cell><Data ss:Type="String">Pop Total</Data></Cell>
    <Cell><Data ss:Type="String">Fold Enrichment</Data></Cell>
    <Cell><Data ss:Type="String">Bonferroni</Data></Cell>
    <Cell><Data ss:Type="String">Benjamini</Data></Cell>
    <Cell><Data ss:Type="String">FDR</Data></Cell>
   </Row>
   <Row>
    <Cell><Data ss:Type="String">GOTERM_BP_FAT</Data></Cell>
    <Cell><Data ss:Type="String">GO:0048878~chemical homeostasis</Data></Cell>
    <Cell><Data ss:Type="Number">8</Data></Cell>
    <Cell><Data ss:Type="Number">6.25</Data></Cell>
    <Cell><Data ss:Type="Number">0.12779154930262199</Data></Cell>
    <Cell><Data ss:Type="String">APOA4, LPL, APOA1, ATP2A2, HPX, APOC3, FABP4, SYPL2</Data></Cell>
    <Cell><Data ss:Type="Number">112</Data></Cell>
    <Cell><Data ss:Type="Number">512</Data></Cell>
    <Cell><Data ss:Type="Number">13528</Data></Cell>
    <Cell><Data ss:Type="Number">1.88727678571428</Data></Cell>
    <Cell><Data ss:Type="Number">1</Data></Cell>
    <Cell><Data ss:Type="Number">0.64594447451167303</Data></Cell>
    <Cell><Data ss:Type="Number">88.501850578733396</Data></Cell>
   </Row>
   <Row>
    <Cell><Data ss:Type="String">GOTERM_BP_FAT</Data></Cell>
    <Cell><Data ss:Type="String">GO:0030005~cellular di-, tri-valent inorganic cation homeostasis</Data></Cell>
    <Cell><Data ss:Type="Number">3</Data></Cell>
    <Cell><Data ss:Type="Number">2.34375</Data></Cell>
    <Cell><Data ss:Type="Number">0.55865115308314806</Data></Cell>
    <Cell><Data ss:Type="String">ATP2A2, HPX, SYPL2</Data></Cell>
    <Cell><Data ss:Type="Number">112</Data></Cell>
    <Cell><Data ss:Type="Number">227</Data></Cell>
    <Cell><Data ss:Type="Number">13528</Data></Cell>
    <Cell><Data ss:Type="Number">1.5962869729389499</Data></Cell>
    <Cell><Data ss:Type="Number">1</Data></Cell>
    <Cell><Data ss:Type="Number">0.98646665064855499</Data></Cell>
    <Cell><Data ss:Type="Number">99.999759817887906</Data></Cell>
   </Row>
   <Row>
    <Cell><Data ss:Type="String">GOTERM_BP_FAT</Data></Cell>
    <Cell><Data ss:Type="String">GO:0055066~di-, tri-valent inorganic cation homeostasis</Data></Cell>
    <Cell><Data ss:Type="Number">3</Data></Cell>
    <Cell><Data ss:Type="Number">2.34375</Data></Cell>
    <Cell><Data ss:Type="Number">0.58679300485972097</Data></Cell>
    <Cell><Data ss:Type="String">ATP2A2, HPX, SYPL2</Data></Cell>
    <Cell><Data ss:Type="Number">112</Data></Cell>
    <Cell><Data ss:Type="Number">239</Data></Cell>
    <Cell><Data ss:Type="Number">13528</Data></Cell>
    <Cell><Data ss:Type="Number">1.51613867304243</Data></Cell>
    <Cell><Data ss:Type="Number">1</Data></Cell>
    <Cell><Data ss:Type="Number">0.98972113074429802</Data></Cell>
    <Cell><Data ss:Type="Number">99.999915302781602</Data></Cell>
   </Row>
   <Row>
    <Cell><Data ss:Type="String">GOTERM_BP_FAT</Data></Cell>
    <Cell><Data ss:Type="String">GO:0030003~cellular cation homeostasis</Data></Cell>
    <Cell><Data ss:Type="Number">3</Data></Cell>
    <Cell><Data ss:Type="Number">2.34375</Data></Cell>
    <Cell><Data ss:Type="Number">0.62009687411954795</Data></Cell>
    <Cell><Data ss:Type="String">ATP2A2, HPX, SYPL2</Data></Cell>
    <Cell><Data ss:Type="Number">112</Data></Cell>
    <Cell><Data ss:Type="Number">254</Data></Cell>
    <Cell><Data ss:Type="Number">13528</Data></Cell>
    <Cell><Data ss:Type="Number">1.4266029246344201</Data></Cell>
    <Cell><Data ss:Type="Number">1</Data></Cell>
    <Cell><Data ss:Type="Number">0.99282359320443503</Data></Cell>
    <Cell><Data ss:Type="Number">99.999977585418407</Data></Cell>
   </Row>
   <Row>
    <Cell><Data ss:Type="String">GOTERM_BP_FAT</Data></Cell>
    <Cell><Data ss:Type="String">GO:0055080~cation homeostasis</Data></Cell>
    <Cell><Data ss:Type="Number">3</Data></Cell>
    <Cell><Data ss:Type="Number">2.34375</Data></Cell>
    <Cell><Data ss:Type="Number">0.68423430677131603</Data></Cell>
    <Cell><Data ss:Type="String">ATP2A2, HPX, SYPL2</Data></Cell>
    <Cell><Data ss:Type="Number">112</Data></Cell>
    <Cell><Data ss:Type="Number">286</Data></Cell>
    <Cell><Data ss:Type="Number">13528</Data></Cell>
    <Cell><Data ss:Type="Number">1.2669830169830101</Data></Cell>
    <Cell><Data ss:Type="Number">1</Data></Cell>
    <Cell><Data ss:Type="Number">0.99703658164890097</Data></Cell>
    <Cell><Data ss:Type="Number">99.999998797515403</Data></Cell>
   </Row>
   <Row>
    <Cell><Data ss:Type="String">GOTERM_BP_FAT</Data></Cell>
    <Cell><Data ss:Type="String">GO:0019725~cellular homeostasis</Data></Cell>
    <Cell><Data ss:Type="Number">4</Data></Cell>
    <Cell><Data ss:Type="Number">3.125</Data></Cell>
    <Cell><Data ss:Type="Number">0.74118181219503798</Data></Cell>
    <Cell><Data ss:Type="String">ATP2A2, HPX, SYPL2, GLRX</Data></Cell>
    <Cell><Data ss:Type="Number">112</Data></Cell>
    <Cell><Data ss:Type="Number">466</Data></Cell>
    <Cell><Data ss:Type="Number">13528</Data></Cell>
    <Cell><Data ss:Type="Number">1.03678724708767</Data></Cell>
    <Cell><Data ss:Type="Number">1</Data></Cell>
    <Cell><Data ss:Type="Number">0.99854361476376097</Data></Cell>
    <Cell><Data ss:Type="Number">99.999999948272006</Data></Cell>
   </Row>
   <Row>
    <Cell><Data ss:Type="String">GOTERM_BP_FAT</Data></Cell>
    <Cell><Data ss:Type="String">GO:0006873~cellular ion homeostasis</Data></Cell>
    <Cell><Data ss:Type="Number">3</Data></Cell>
    <Cell><Data ss:Type="Number">2.34375</Data></Cell>
    <Cell><Data ss:Type="Number">0.81620438442925702</Data></Cell>
    <Cell><Data ss:Type="String">ATP2A2, HPX, SYPL2</Data></Cell>
    <Cell><Data ss:Type="Number">112</Data></Cell>
    <Cell><Data ss:Type="Number">374</Data></Cell>
    <Cell><Data ss:Type="Number">13528</Data></Cell>
    <Cell><Data ss:Type="Number">0.96886936592818895</Data></Cell>
    <Cell><Data ss:Type="Number">1</Data></Cell>
    <Cell><Data ss:Type="Number">0.99963685034023997</Data></Cell>
    <Cell><Data ss:Type="Number">99.999999999769798</Data></Cell>
   </Row>
   <Row>
    <Cell><Data ss:Type="String">GOTERM_BP_FAT</Data></Cell>
    <Cell><Data ss:Type="String">GO:0055082~cellular chemical homeostasis</Data></Cell>
    <Cell><Data ss:Type="Number">3</Data></Cell>
    <Cell><Data ss:Type="Number">2.34375</Data></Cell>
    <Cell><Data ss:Type="Number">0.82312318222334602</Data></Cell>
    <Cell><Data ss:Type="String">ATP2A2, HPX, SYPL2</Data></Cell>
    <Cell><Data ss:Type="Number">112</Data></Cell>
    <Cell><Data ss:Type="Number">380</Data></Cell>
    <Cell><Data ss:Type="Number">13528</Data></Cell>
    <Cell><Data ss:Type="Number">0.95357142857142796</Data></Cell>
    <Cell><Data ss:Type="Number">1</Data></Cell>
    <Cell><Data ss:Type="Number">0.99968495241592603</Data></Cell>
    <Cell><Data ss:Type="Number">99.999999999874504</Data></Cell>
   </Row>
   <Row>
    <Cell><Data ss:Type="String">GOTERM_BP_FAT</Data></Cell>
    <Cell><Data ss:Type="String">GO:0050801~ion homeostasis</Data></Cell>
    <Cell><Data ss:Type="Number">3</Data></Cell>
    <Cell><Data ss:Type="Number">2.34375</Data></Cell>
    <Cell><Data ss:Type="Number">0.85339917036288904</Data></Cell>
    <Cell><Data ss:Type="String">ATP2A2, HPX, SYPL2</Data></Cell>
    <Cell><Data ss:Type="Number">112</Data></Cell>
    <Cell><Data ss:Type="Number">409</Data></Cell>
    <Cell><Data ss:Type="Number">13528</Data></Cell>
    <Cell><Data ss:Type="Number">0.885958784491791</Data></Cell>
    <Cell><Data ss:Type="Number">1</Data></Cell>
    <Cell><Data ss:Type="Number">0.99985147206365899</Data></Cell>
    <Cell><Data ss:Type="Number">99.999999999993506</Data></Cell>
   </Row>
   <Row ss:Index="472">
    <Cell><Data ss:Type="String">Annotation Cluster 28</Data></Cell>
    <Cell><Data ss:Type="String">Enrichment Score: 0.12791823856100726</Data></Cell>
   </Row>
   <Row>
    <Cell><Data ss:Type="String">Category</Data></Cell>
    <Cell><Data ss:Type="String">Term</Data></Cell>
    <Cell><Data ss:Type="String">Count</Data></Cell>
    <Cell><Data ss:Type="String">%</Data></Cell>
    <Cell><Data ss:Type="String">PValue</Data></Cell>
    <Cell><Data ss:Type="String">Genes</Data></Cell>
    <Cell><Data ss:Type="String">List Total</Data></Cell>
    <Cell><Data ss:Type="String">Pop Hits</Data></Cell>
    <Cell><Data ss:Type="String">Pop Total</Data></Cell>
    <Cell><Data ss:Type="String">Fold Enrichment</Data></Cell>
    <Cell><Data ss:Type="String">Bonferroni</Data></Cell>
    <Cell><Data ss:Type="String">Benjamini</Data></Cell>
    <Cell><Data ss:Type="String">FDR</Data></Cell>
   </Row>
   <Row>
    <Cell><Data ss:Type="String">GOTERM_BP_FAT</Data></Cell>
    <Cell><Data ss:Type="String">GO:0000278~mitotic cell cycle</Data></Cell>
    <Cell><Data ss:Type="Number">4</Data></Cell>
    <Cell><Data ss:Type="Number">3.125</Data></Cell>
    <Cell><Data ss:Type="Number">0.58892468889705096</Data></Cell>
    <Cell><Data ss:Type="String">PSMB5, GSPT1, TTN, DCTN1</Data></Cell>
    <Cell><Data ss:Type="Number">112</Data></Cell>
    <Cell><Data ss:Type="Number">370</Data></Cell>
    <Cell><Data ss:Type="Number">13528</Data></Cell>
    <Cell><Data ss:Type="Number">1.3057915057914999</Data></Cell>
    <Cell><Data ss:Type="Number">1</Data></Cell>
    <Cell><Data ss:Type="Number">0.98975496829980103</Data></Cell>
    <Cell><Data ss:Type="Number">99.999921957044506</Data></Cell>
   </Row>
   <Row>
    <Cell><Data ss:Type="String">GOTERM_BP_FAT</Data></Cell>
    <Cell><Data ss:Type="String">GO:0022402~cell cycle process</Data></Cell>
    <Cell><Data ss:Type="Number">5</Data></Cell>
    <Cell><Data ss:Type="Number">3.90625</Data></Cell>
    <Cell><Data ss:Type="Number">0.68681449323322497</Data></Cell>
    <Cell><Data ss:Type="String">PSMB5, GSPT1, PHGDH, TTN, DCTN1</Data></Cell>
    <Cell><Data ss:Type="Number">112</Data></Cell>
    <Cell><Data ss:Type="Number">565</Data></Cell>
    <Cell><Data ss:Type="Number">13528</Data></Cell>
    <Cell><Data ss:Type="Number">1.06890012642225</Data></Cell>
    <Cell><Data ss:Type="Number">1</Data></Cell>
    <Cell><Data ss:Type="Number">0.99707270808647697</Data></Cell>
    <Cell><Data ss:Type="Number">99.999998943889807</Data></Cell>
   </Row>
   <Row>
    <Cell><Data ss:Type="String">GOTERM_BP_FAT</Data></Cell>
    <Cell><Data ss:Type="String">GO:0022403~cell cycle phase</Data></Cell>
    <Cell><Data ss:Type="Number">3</Data></Cell>
    <Cell><Data ss:Type="Number">2.34375</Data></Cell>
    <Cell><Data ss:Type="Number">0.85812040382878696</Data></Cell>
    <Cell><Data ss:Type="String">GSPT1, TTN, DCTN1</Data></Cell>
    <Cell><Data ss:Type="Number">112</Data></Cell>
    <Cell><Data ss:Type="Number">414</Data></Cell>
    <Cell><Data ss:Type="Number">13528</Data></Cell>
    <Cell><Data ss:Type="Number">0.87525879917184202</Data></Cell>
    <Cell><Data ss:Type="Number">1</Data></Cell>
    <Cell><Data ss:Type="Number">0.99986690583417304</Data></Cell>
    <Cell><Data ss:Type="Number">99.999999999996106</Data></Cell>
   </Row>
   <Row>
    <Cell><Data ss:Type="String">GOTERM_BP_FAT</Data></Cell>
    <Cell><Data ss:Type="String">GO:0007049~cell cycle</Data></Cell>
    <Cell><Data ss:Type="Number">5</Data></Cell>
    <Cell><Data ss:Type="Number">3.90625</Data></Cell>
    <Cell><Data ss:Type="Number">0.88691010893849698</Data></Cell>
    <Cell><Data ss:Type="String">PSMB5, GSPT1, PHGDH, TTN, DCTN1</Data></Cell>
    <Cell><Data ss:Type="Number">112</Data></Cell>
    <Cell><Data ss:Type="Number">776</Data></Cell>
    <Cell><Data ss:Type="Number">13528</Data></Cell>
    <Cell><Data ss:Type="Number">0.77825846833578705</Data></Cell>
    <Cell><Data ss:Type="Number">1</Data></Cell>
    <Cell><Data ss:Type="Number">0.99994364602574703</Data></Cell>
    <Cell><Data ss:Type="Number">99.999999999999801</Data></Cell>
   </Row>
   <Row ss:Index="479">
    <Cell><Data ss:Type="String">Annotation Cluster 29</Data></Cell>
    <Cell><Data ss:Type="String">Enrichment Score: 0.10825119840185272</Data></Cell>
   </Row>
   <Row>
    <Cell><Data ss:Type="String">Category</Data></Cell>
    <Cell><Data ss:Type="String">Term</Data></Cell>
    <Cell><Data ss:Type="String">Count</Data></Cell>
    <Cell><Data ss:Type="String">%</Data></Cell>
    <Cell><Data ss:Type="String">PValue</Data></Cell>
    <Cell><Data ss:Type="String">Genes</Data></Cell>
    <Cell><Data ss:Type="String">List Total</Data></Cell>
    <Cell><Data ss:Type="String">Pop Hits</Data></Cell>
    <Cell><Data ss:Type="String">Pop Total</Data></Cell>
    <Cell><Data ss:Type="String">Fold Enrichment</Data></Cell>
    <Cell><Data ss:Type="String">Bonferroni</Data></Cell>
    <Cell><Data ss:Type="String">Benjamini</Data></Cell>
    <Cell><Data ss:Type="String">FDR</Data></Cell>
   </Row>
   <Row>
    <Cell><Data ss:Type="String">GOTERM_BP_FAT</Data></Cell>
    <Cell><Data ss:Type="String">GO:0031327~negative regulation of cellular biosynthetic process</Data></Cell>
    <Cell><Data ss:Type="Number">5</Data></Cell>
    <Cell><Data ss:Type="Number">3.90625</Data></Cell>
    <Cell><Data ss:Type="Number">0.68140079567393197</Data></Cell>
    <Cell><Data ss:Type="String">PHB2, APOC3, ATP8B1, NDUFA13, FABP4</Data></Cell>
    <Cell><Data ss:Type="Number">112</Data></Cell>
    <Cell><Data ss:Type="Number">561</Data></Cell>
    <Cell><Data ss:Type="Number">13528</Data></Cell>
    <Cell><Data ss:Type="Number">1.0765215176979801</Data></Cell>
    <Cell><Data ss:Type="Number">1</Data></Cell>
    <Cell><Data ss:Type="Number">0.99698852289026396</Data></Cell>
    <Cell><Data ss:Type="Number">99.999998614979901</Data></Cell>
   </Row>
   <Row>
    <Cell><Data ss:Type="String">GOTERM_BP_FAT</Data></Cell>
    <Cell><Data ss:Type="String">GO:0009890~negative regulation of biosynthetic process</Data></Cell>
    <Cell><Data ss:Type="Number">5</Data></Cell>
    <Cell><Data ss:Type="Number">3.90625</Data></Cell>
    <Cell><Data ss:Type="Number">0.69745033963724701</Data></Cell>
    <Cell><Data ss:Type="String">PHB2, APOC3, ATP8B1, NDUFA13, FABP4</Data></Cell>
    <Cell><Data ss:Type="Number">112</Data></Cell>
    <Cell><Data ss:Type="Number">573</Data></Cell>
    <Cell><Data ss:Type="Number">13528</Data></Cell>
    <Cell><Data ss:Type="Number">1.0539765644477599</Data></Cell>
    <Cell><Data ss:Type="Number">1</Data></Cell>
    <Cell><Data ss:Type="Number">0.99746496856718403</Data></Cell>
    <Cell><Data ss:Type="Number">99.999999388587796</Data></Cell>
   </Row>
   <Row>
    <Cell><Data ss:Type="String">GOTERM_BP_FAT</Data></Cell>
    <Cell><Data ss:Type="String">GO:0010605~negative regulation of macromolecule metabolic process</Data></Cell>
    <Cell><Data ss:Type="Number">6</Data></Cell>
    <Cell><Data ss:Type="Number">4.6875</Data></Cell>
    <Cell><Data ss:Type="Number">0.72654938287039506</Data></Cell>
    <Cell><Data ss:Type="String">APOA4, PSMB5, PHB2, ATP8B1, NDUFA13, FABP4</Data></Cell>
    <Cell><Data ss:Type="Number">112</Data></Cell>
    <Cell><Data ss:Type="Number">734</Data></Cell>
    <Cell><Data ss:Type="Number">13528</Data></Cell>
    <Cell><Data ss:Type="Number">0.98734916309848098</Data></Cell>
    <Cell><Data ss:Type="Number">1</Data></Cell>
    <Cell><Data ss:Type="Number">0.99831888074853004</Data></Cell>
    <Cell><Data ss:Type="Number">99.999999876528605</Data></Cell>
   </Row>
   <Row>
    <Cell><Data ss:Type="String">GOTERM_BP_FAT</Data></Cell>
    <Cell><Data ss:Type="String">GO:0016481~negative regulation of transcription</Data></Cell>
    <Cell><Data ss:Type="Number">4</Data></Cell>
    <Cell><Data ss:Type="Number">3.125</Data></Cell>
    <Cell><Data ss:Type="Number">0.73177642012441302</Data></Cell>
    <Cell><Data ss:Type="String">PHB2, ATP8B1, NDUFA13, FABP4</Data></Cell>
    <Cell><Data ss:Type="Number">112</Data></Cell>
    <Cell><Data ss:Type="Number">459</Data></Cell>
    <Cell><Data ss:Type="Number">13528</Data></Cell>
    <Cell><Data ss:Type="Number">1.0525988173046901</Data></Cell>
    <Cell><Data ss:Type="Number">1</Data></Cell>
    <Cell><Data ss:Type="Number">0.99842249586816101</Data></Cell>
    <Cell><Data ss:Type="Number">99.999999909015798</Data></Cell>
   </Row>
   <Row>
    <Cell><Data ss:Type="String">GOTERM_BP_FAT</Data></Cell>
    <Cell><Data ss:Type="String">GO:0010629~negative regulation of gene expression</Data></Cell>
    <Cell><Data ss:Type="Number">4</Data></Cell>
    <Cell><Data ss:Type="Number">3.125</Data></Cell>
    <Cell><Data ss:Type="Number">0.78778791558837602</Data></Cell>
    <Cell><Data ss:Type="String">PHB2, ATP8B1, NDUFA13, FABP4</Data></Cell>
    <Cell><Data ss:Type="Number">112</Data></Cell>
    <Cell><Data ss:Type="Number">504</Data></Cell>
    <Cell><Data ss:Type="Number">13528</Data></Cell>
    <Cell><Data ss:Type="Number">0.958616780045351</Data></Cell>
    <Cell><Data ss:Type="Number">1</Data></Cell>
    <Cell><Data ss:Type="Number">0.99940099507949498</Data></Cell>
    <Cell><Data ss:Type="Number">99.999999997762899</Data></Cell>
   </Row>
   <Row>
    <Cell><Data ss:Type="String">GOTERM_BP_FAT</Data></Cell>
    <Cell><Data ss:Type="String">GO:0045934~negative regulation of nucleobase, nucleoside, nucleotide and nucleic acid metabolic process</Data></Cell>
    <Cell><Data ss:Type="Number">4</Data></Cell>
    <Cell><Data ss:Type="Number">3.125</Data></Cell>
    <Cell><Data ss:Type="Number">0.79667464975279501</Data></Cell>
    <Cell><Data ss:Type="String">PHB2, ATP8B1, NDUFA13, FABP4</Data></Cell>
    <Cell><Data ss:Type="Number">112</Data></Cell>
    <Cell><Data ss:Type="Number">512</Data></Cell>
    <Cell><Data ss:Type="Number">13528</Data></Cell>
    <Cell><Data ss:Type="Number">0.94363839285714202</Data></Cell>
    <Cell><Data ss:Type="Number">1</Data></Cell>
    <Cell><Data ss:Type="Number">0.99947568336647896</Data></Cell>
    <Cell><Data ss:Type="Number">99.999999998862904</Data></Cell>
   </Row>
   <Row>
    <Cell><Data ss:Type="String">GOTERM_BP_FAT</Data></Cell>
    <Cell><Data ss:Type="String">GO:0051172~negative regulation of nitrogen compound metabolic process</Data></Cell>
    <Cell><Data ss:Type="Number">4</Data></Cell>
    <Cell><Data ss:Type="Number">3.125</Data></Cell>
    <Cell><Data ss:Type="Number">0.80419718071429402</Data></Cell>
    <Cell><Data ss:Type="String">PHB2, ATP8B1, NDUFA13, FABP4</Data></Cell>
    <Cell><Data ss:Type="Number">112</Data></Cell>
    <Cell><Data ss:Type="Number">519</Data></Cell>
    <Cell><Data ss:Type="Number">13528</Data></Cell>
    <Cell><Data ss:Type="Number">0.93091109276080297</Data></Cell>
    <Cell><Data ss:Type="Number">1</Data></Cell>
    <Cell><Data ss:Type="Number">0.99952881012012296</Data></Cell>
    <Cell><Data ss:Type="Number">99.999999999373699</Data></Cell>
   </Row>
   <Row>
    <Cell><Data ss:Type="String">GOTERM_BP_FAT</Data></Cell>
    <Cell><Data ss:Type="String">GO:0010558~negative regulation of macromolecule biosynthetic process</Data></Cell>
    <Cell><Data ss:Type="Number">4</Data></Cell>
    <Cell><Data ss:Type="Number">3.125</Data></Cell>
    <Cell><Data ss:Type="Number">0.83201159448397299</Data></Cell>
    <Cell><Data ss:Type="String">PHB2, ATP8B1, NDUFA13, FABP4</Data></Cell>
    <Cell><Data ss:Type="Number">112</Data></Cell>
    <Cell><Data ss:Type="Number">547</Data></Cell>
    <Cell><Data ss:Type="Number">13528</Data></Cell>
    <Cell><Data ss:Type="Number">0.88325933664141998</Data></Cell>
    <Cell><Data ss:Type="Number">1</Data></Cell>
    <Cell><Data ss:Type="Number">0.99974254714565802</Data></Cell>
    <Cell><Data ss:Type="Number">99.999999999944507</Data></Cell>
   </Row>
   <Row>
    <Cell><Data ss:Type="String">GOTERM_BP_FAT</Data></Cell>
    <Cell><Data ss:Type="String">GO:0045449~regulation of transcription</Data></Cell>
    <Cell><Data ss:Type="Number">7</Data></Cell>
    <Cell><Data ss:Type="Number">5.46875</Data></Cell>
    <Cell><Data ss:Type="Number">0.99999424614619403</Data></Cell>
    <Cell><Data ss:Type="String">PPIE, TAF10, PHB2, PRKAR1A, ATP8B1, NDUFA13, FABP4</Data></Cell>
    <Cell><Data ss:Type="Number">112</Data></Cell>
    <Cell><Data ss:Type="Number">2601</Data></Cell>
    <Cell><Data ss:Type="Number">13528</Data></Cell>
    <Cell><Data ss:Type="Number">0.32506728181468603</Data></Cell>
    <Cell><Data ss:Type="Number">1</Data></Cell>
    <Cell><Data ss:Type="Number">1</Data></Cell>
    <Cell><Data ss:Type="Number">100</Data></Cell>
   </Row>
   <Row ss:Index="491">
    <Cell><Data ss:Type="String">Annotation Cluster 30</Data></Cell>
    <Cell><Data ss:Type="String">Enrichment Score: 0.09178638958297161</Data></Cell>
   </Row>
   <Row>
    <Cell><Data ss:Type="String">Category</Data></Cell>
    <Cell><Data ss:Type="String">Term</Data></Cell>
    <Cell><Data ss:Type="String">Count</Data></Cell>
    <Cell><Data ss:Type="String">%</Data></Cell>
    <Cell><Data ss:Type="String">PValue</Data></Cell>
    <Cell><Data ss:Type="String">Genes</Data></Cell>
    <Cell><Data ss:Type="String">List Total</Data></Cell>
    <Cell><Data ss:Type="String">Pop Hits</Data></Cell>
    <Cell><Data ss:Type="String">Pop Total</Data></Cell>
    <Cell><Data ss:Type="String">Fold Enrichment</Data></Cell>
    <Cell><Data ss:Type="String">Bonferroni</Data></Cell>
    <Cell><Data ss:Type="String">Benjamini</Data></Cell>
    <Cell><Data ss:Type="String">FDR</Data></Cell>
   </Row>
   <Row>
    <Cell><Data ss:Type="String">GOTERM_MF_FAT</Data></Cell>
    <Cell><Data ss:Type="String">GO:0005083~small GTPase regulator activity</Data></Cell>
    <Cell><Data ss:Type="Number">3</Data></Cell>
    <Cell><Data ss:Type="Number">2.34375</Data></Cell>
    <Cell><Data ss:Type="Number">0.69279751467353501</Data></Cell>
    <Cell><Data ss:Type="String">PREX1, TTN, ARHGDIA</Data></Cell>
    <Cell><Data ss:Type="Number">114</Data></Cell>
    <Cell><Data ss:Type="Number">274</Data></Cell>
    <Cell><Data ss:Type="Number">12983</Data></Cell>
    <Cell><Data ss:Type="Number">1.2469266231271601</Data></Cell>
    <Cell><Data ss:Type="Number">1</Data></Cell>
    <Cell><Data ss:Type="Number">0.99882570283968997</Data></Cell>
    <Cell><Data ss:Type="Number">99.999989751178802</Data></Cell>
   </Row>
   <Row>
    <Cell><Data ss:Type="String">GOTERM_MF_FAT</Data></Cell>
    <Cell><Data ss:Type="String">GO:0030695~GTPase regulator activity</Data></Cell>
    <Cell><Data ss:Type="Number">3</Data></Cell>
    <Cell><Data ss:Type="Number">2.34375</Data></Cell>
    <Cell><Data ss:Type="Number">0.87107197767439004</Data></Cell>
    <Cell><Data ss:Type="String">PREX1, TTN, ARHGDIA</Data></Cell>
    <Cell><Data ss:Type="Number">114</Data></Cell>
    <Cell><Data ss:Type="Number">404</Data></Cell>
    <Cell><Data ss:Type="Number">12983</Data></Cell>
    <Cell><Data ss:Type="Number">0.84568785825950998</Data></Cell>
    <Cell><Data ss:Type="Number">1</Data></Cell>
    <Cell><Data ss:Type="Number">0.99997979907541601</Data></Cell>
    <Cell><Data ss:Type="Number">99.999999999926004</Data></Cell>
   </Row>
   <Row>
    <Cell><Data ss:Type="String">GOTERM_MF_FAT</Data></Cell>
    <Cell><Data ss:Type="String">GO:0060589~nucleoside-triphosphatase regulator activity</Data></Cell>
    <Cell><Data ss:Type="Number">3</Data></Cell>
    <Cell><Data ss:Type="Number">2.34375</Data></Cell>
    <Cell><Data ss:Type="Number">0.87898298342165604</Data></Cell>
    <Cell><Data ss:Type="String">PREX1, TTN, ARHGDIA</Data></Cell>
    <Cell><Data ss:Type="Number">114</Data></Cell>
    <Cell><Data ss:Type="Number">413</Data></Cell>
    <Cell><Data ss:Type="Number">12983</Data></Cell>
    <Cell><Data ss:Type="Number">0.82725882502867298</Data></Cell>
    <Cell><Data ss:Type="Number">1</Data></Cell>
    <Cell><Data ss:Type="Number">0.99998287696469301</Data></Cell>
    <Cell><Data ss:Type="Number">99.999999999968793</Data></Cell>
   </Row>
   <Row ss:Index="497">
    <Cell><Data ss:Type="String">Annotation Cluster 31</Data></Cell>
    <Cell><Data ss:Type="String">Enrichment Score: 0.05088568873814966</Data></Cell>
   </Row>
   <Row>
    <Cell><Data ss:Type="String">Category</Data></Cell>
    <Cell><Data ss:Type="String">Term</Data></Cell>
    <Cell><Data ss:Type="String">Count</Data></Cell>
    <Cell><Data ss:Type="String">%</Data></Cell>
    <Cell><Data ss:Type="String">PValue</Data></Cell>
    <Cell><Data ss:Type="String">Genes</Data></Cell>
    <Cell><Data ss:Type="String">List Total</Data></Cell>
    <Cell><Data ss:Type="String">Pop Hits</Data></Cell>
    <Cell><Data ss:Type="String">Pop Total</Data></Cell>
    <Cell><Data ss:Type="String">Fold Enrichment</Data></Cell>
    <Cell><Data ss:Type="String">Bonferroni</Data></Cell>
    <Cell><Data ss:Type="String">Benjamini</Data></Cell>
    <Cell><Data ss:Type="String">FDR</Data></Cell>
   </Row>
   <Row>
    <Cell><Data ss:Type="String">GOTERM_MF_FAT</Data></Cell>
    <Cell><Data ss:Type="String">GO:0004175~endopeptidase activity</Data></Cell>
    <Cell><Data ss:Type="Number">3</Data></Cell>
    <Cell><Data ss:Type="Number">2.34375</Data></Cell>
    <Cell><Data ss:Type="Number">0.84228321199275802</Data></Cell>
    <Cell><Data ss:Type="String">PSMB5, UQCRC1, CAPN12</Data></Cell>
    <Cell><Data ss:Type="Number">114</Data></Cell>
    <Cell><Data ss:Type="Number">375</Data></Cell>
    <Cell><Data ss:Type="Number">12983</Data></Cell>
    <Cell><Data ss:Type="Number">0.91108771929824495</Data></Cell>
    <Cell><Data ss:Type="Number">1</Data></Cell>
    <Cell><Data ss:Type="Number">0.99995705714459504</Data></Cell>
    <Cell><Data ss:Type="Number">99.999999998845198</Data></Cell>
   </Row>
   <Row>
    <Cell><Data ss:Type="String">GOTERM_MF_FAT</Data></Cell>
    <Cell><Data ss:Type="String">GO:0070011~peptidase activity, acting on L-amino acid peptides</Data></Cell>
    <Cell><Data ss:Type="Number">4</Data></Cell>
    <Cell><Data ss:Type="Number">3.125</Data></Cell>
    <Cell><Data ss:Type="Number">0.86224295769430803</Data></Cell>
    <Cell><Data ss:Type="String">PSMB5, UQCRC1, CAPN12, ERAP1</Data></Cell>
    <Cell><Data ss:Type="Number">114</Data></Cell>
    <Cell><Data ss:Type="Number">549</Data></Cell>
    <Cell><Data ss:Type="Number">12983</Data></Cell>
    <Cell><Data ss:Type="Number">0.82977023615504997</Data></Cell>
    <Cell><Data ss:Type="Number">1</Data></Cell>
    <Cell><Data ss:Type="Number">0.99997566742480604</Data></Cell>
    <Cell><Data ss:Type="Number">99.999999999817504</Data></Cell>
   </Row>
   <Row>
    <Cell><Data ss:Type="String">GOTERM_MF_FAT</Data></Cell>
    <Cell><Data ss:Type="String">GO:0008233~peptidase activity</Data></Cell>
    <Cell><Data ss:Type="Number">4</Data></Cell>
    <Cell><Data ss:Type="Number">3.125</Data></Cell>
    <Cell><Data ss:Type="Number">0.88173341101331304</Data></Cell>
    <Cell><Data ss:Type="String">PSMB5, UQCRC1, CAPN12, ERAP1</Data></Cell>
    <Cell><Data ss:Type="Number">114</Data></Cell>
    <Cell><Data ss:Type="Number">574</Data></Cell>
    <Cell><Data ss:Type="Number">12983</Data></Cell>
    <Cell><Data ss:Type="Number">0.793630417507182</Data></Cell>
    <Cell><Data ss:Type="Number">1</Data></Cell>
    <Cell><Data ss:Type="Number">0.99998206888401797</Data></Cell>
    <Cell><Data ss:Type="Number">99.999999999977206</Data></Cell>
   </Row>
   <Row>
    <Cell><Data ss:Type="String">GOTERM_BP_FAT</Data></Cell>
    <Cell><Data ss:Type="String">GO:0006508~proteolysis</Data></Cell>
    <Cell><Data ss:Type="Number">5</Data></Cell>
    <Cell><Data ss:Type="Number">3.90625</Data></Cell>
    <Cell><Data ss:Type="Number">0.97730955961819899</Data></Cell>
    <Cell><Data ss:Type="String">PSMB5, UQCRC1, ISG15, CAPN12, ERAP1</Data></Cell>
    <Cell><Data ss:Type="Number">112</Data></Cell>
    <Cell><Data ss:Type="Number">1054</Data></Cell>
    <Cell><Data ss:Type="Number">13528</Data></Cell>
    <Cell><Data ss:Type="Number">0.57298725941989703</Data></Cell>
    <Cell><Data ss:Type="Number">1</Data></Cell>
    <Cell><Data ss:Type="Number">0.99999993045799296</Data></Cell>
    <Cell><Data ss:Type="Number">100</Data></Cell>
   </Row>
   <Row ss:Index="504">
    <Cell><Data ss:Type="String">Annotation Cluster 32</Data></Cell>
    <Cell><Data ss:Type="String">Enrichment Score: 0.02989053066648515</Data></Cell>
   </Row>
   <Row>
    <Cell><Data ss:Type="String">Category</Data></Cell>
    <Cell><Data ss:Type="String">Term</Data></Cell>
    <Cell><Data ss:Type="String">Count</Data></Cell>
    <Cell><Data ss:Type="String">%</Data></Cell>
    <Cell><Data ss:Type="String">PValue</Data></Cell>
    <Cell><Data ss:Type="String">Genes</Data></Cell>
    <Cell><Data ss:Type="String">List Total</Data></Cell>
    <Cell><Data ss:Type="String">Pop Hits</Data></Cell>
    <Cell><Data ss:Type="String">Pop Total</Data></Cell>
    <Cell><Data ss:Type="String">Fold Enrichment</Data></Cell>
    <Cell><Data ss:Type="String">Bonferroni</Data></Cell>
    <Cell><Data ss:Type="String">Benjamini</Data></Cell>
    <Cell><Data ss:Type="String">FDR</Data></Cell>
   </Row>
   <Row>
    <Cell><Data ss:Type="String">GOTERM_BP_FAT</Data></Cell>
    <Cell><Data ss:Type="String">GO:0044265~cellular macromolecule catabolic process</Data></Cell>
    <Cell><Data ss:Type="Number">5</Data></Cell>
    <Cell><Data ss:Type="Number">3.90625</Data></Cell>
    <Cell><Data ss:Type="Number">0.85261353063884604</Data></Cell>
    <Cell><Data ss:Type="String">PSMB5, ISG15, GSPT1, CYCS, ERAP1</Data></Cell>
    <Cell><Data ss:Type="Number">112</Data></Cell>
    <Cell><Data ss:Type="Number">725</Data></Cell>
    <Cell><Data ss:Type="Number">13528</Data></Cell>
    <Cell><Data ss:Type="Number">0.83300492610837396</Data></Cell>
    <Cell><Data ss:Type="Number">1</Data></Cell>
    <Cell><Data ss:Type="Number">0.99985377122612695</Data></Cell>
    <Cell><Data ss:Type="Number">99.999999999992994</Data></Cell>
   </Row>
   <Row>
    <Cell><Data ss:Type="String">GOTERM_BP_FAT</Data></Cell>
    <Cell><Data ss:Type="String">GO:0009057~macromolecule catabolic process</Data></Cell>
    <Cell><Data ss:Type="Number">5</Data></Cell>
    <Cell><Data ss:Type="Number">3.90625</Data></Cell>
    <Cell><Data ss:Type="Number">0.88987135035550102</Data></Cell>
    <Cell><Data ss:Type="String">PSMB5, ISG15, GSPT1, CYCS, ERAP1</Data></Cell>
    <Cell><Data ss:Type="Number">112</Data></Cell>
    <Cell><Data ss:Type="Number">781</Data></Cell>
    <Cell><Data ss:Type="Number">13528</Data></Cell>
    <Cell><Data ss:Type="Number">0.77327601975489302</Data></Cell>
    <Cell><Data ss:Type="Number">1</Data></Cell>
    <Cell><Data ss:Type="Number">0.99994773306088502</Data></Cell>
    <Cell><Data ss:Type="Number">99.999999999999901</Data></Cell>
   </Row>
   <Row>
    <Cell><Data ss:Type="String">GOTERM_BP_FAT</Data></Cell>
    <Cell><Data ss:Type="String">GO:0051603~proteolysis involved in cellular protein catabolic process</Data></Cell>
    <Cell><Data ss:Type="Number">3</Data></Cell>
    <Cell><Data ss:Type="Number">2.34375</Data></Cell>
    <Cell><Data ss:Type="Number">0.96055411761405196</Data></Cell>
    <Cell><Data ss:Type="String">PSMB5, ISG15, ERAP1</Data></Cell>
    <Cell><Data ss:Type="Number">112</Data></Cell>
    <Cell><Data ss:Type="Number">600</Data></Cell>
    <Cell><Data ss:Type="Number">13528</Data></Cell>
    <Cell><Data ss:Type="Number">0.60392857142857104</Data></Cell>
    <Cell><Data ss:Type="Number">1</Data></Cell>
    <Cell><Data ss:Type="Number">0.99999935776646398</Data></Cell>
    <Cell><Data ss:Type="Number">100</Data></Cell>
   </Row>
   <Row>
    <Cell><Data ss:Type="String">GOTERM_BP_FAT</Data></Cell>
    <Cell><Data ss:Type="String">GO:0044257~cellular protein catabolic process</Data></Cell>
    <Cell><Data ss:Type="Number">3</Data></Cell>
    <Cell><Data ss:Type="Number">2.34375</Data></Cell>
    <Cell><Data ss:Type="Number">0.96139278837070397</Data></Cell>
    <Cell><Data ss:Type="String">PSMB5, ISG15, ERAP1</Data></Cell>
    <Cell><Data ss:Type="Number">112</Data></Cell>
    <Cell><Data ss:Type="Number">603</Data></Cell>
    <Cell><Data ss:Type="Number">13528</Data></Cell>
    <Cell><Data ss:Type="Number">0.60092395167021995</Data></Cell>
    <Cell><Data ss:Type="Number">1</Data></Cell>
    <Cell><Data ss:Type="Number">0.99999937822828799</Data></Cell>
    <Cell><Data ss:Type="Number">100</Data></Cell>
   </Row>
   <Row>
    <Cell><Data ss:Type="String">GOTERM_BP_FAT</Data></Cell>
    <Cell><Data ss:Type="String">GO:0030163~protein catabolic process</Data></Cell>
    <Cell><Data ss:Type="Number">3</Data></Cell>
    <Cell><Data ss:Type="Number">2.34375</Data></Cell>
    <Cell><Data ss:Type="Number">0.96632346562306104</Data></Cell>
    <Cell><Data ss:Type="String">PSMB5, ISG15, ERAP1</Data></Cell>
    <Cell><Data ss:Type="Number">112</Data></Cell>
    <Cell><Data ss:Type="Number">622</Data></Cell>
    <Cell><Data ss:Type="Number">13528</Data></Cell>
    <Cell><Data ss:Type="Number">0.582567753789618</Data></Cell>
    <Cell><Data ss:Type="Number">1</Data></Cell>
    <Cell><Data ss:Type="Number">0.99999963604989806</Data></Cell>
    <Cell><Data ss:Type="Number">100</Data></Cell>
   </Row>
   <Row>
    <Cell><Data ss:Type="String">GOTERM_BP_FAT</Data></Cell>
    <Cell><Data ss:Type="String">GO:0006508~proteolysis</Data></Cell>
    <Cell><Data ss:Type="Number">5</Data></Cell>
    <Cell><Data ss:Type="Number">3.90625</Data></Cell>
    <Cell><Data ss:Type="Number">0.97730955961819899</Data></Cell>
    <Cell><Data ss:Type="String">PSMB5, UQCRC1, ISG15, CAPN12, ERAP1</Data></Cell>
    <Cell><Data ss:Type="Number">112</Data></Cell>
    <Cell><Data ss:Type="Number">1054</Data></Cell>
    <Cell><Data ss:Type="Number">13528</Data></Cell>
    <Cell><Data ss:Type="Number">0.57298725941989703</Data></Cell>
    <Cell><Data ss:Type="Number">1</Data></Cell>
    <Cell><Data ss:Type="Number">0.99999993045799296</Data></Cell>
    <Cell><Data ss:Type="Number">100</Data></Cell>
   </Row>
   <Row ss:Index="513">
    <Cell><Data ss:Type="String">Annotation Cluster 33</Data></Cell>
    <Cell><Data ss:Type="String">Enrichment Score: 0.01264517286834347</Data></Cell>
   </Row>
   <Row>
    <Cell><Data ss:Type="String">Category</Data></Cell>
    <Cell><Data ss:Type="String">Term</Data></Cell>
    <Cell><Data ss:Type="String">Count</Data></Cell>
    <Cell><Data ss:Type="String">%</Data></Cell>
    <Cell><Data ss:Type="String">PValue</Data></Cell>
    <Cell><Data ss:Type="String">Genes</Data></Cell>
    <Cell><Data ss:Type="String">List Total</Data></Cell>
    <Cell><Data ss:Type="String">Pop Hits</Data></Cell>
    <Cell><Data ss:Type="String">Pop Total</Data></Cell>
    <Cell><Data ss:Type="String">Fold Enrichment</Data></Cell>
    <Cell><Data ss:Type="String">Bonferroni</Data></Cell>
    <Cell><Data ss:Type="String">Benjamini</Data></Cell>
    <Cell><Data ss:Type="String">FDR</Data></Cell>
   </Row>
   <Row>
    <Cell><Data ss:Type="String">GOTERM_CC_FAT</Data></Cell>
    <Cell><Data ss:Type="String">GO:0000267~cell fraction</Data></Cell>
    <Cell><Data ss:Type="Number">7</Data></Cell>
    <Cell><Data ss:Type="Number">5.46875</Data></Cell>
    <Cell><Data ss:Type="Number">0.94462354316632102</Data></Cell>
    <Cell><Data ss:Type="String">PRKAR2A, ATP2A2, ATP8B1, IDH1, FABP4, EHD2, MDH1</Data></Cell>
    <Cell><Data ss:Type="Number">120</Data></Cell>
    <Cell><Data ss:Type="Number">1083</Data></Cell>
    <Cell><Data ss:Type="Number">12782</Data></Cell>
    <Cell><Data ss:Type="Number">0.68847337642351403</Data></Cell>
    <Cell><Data ss:Type="Number">1</Data></Cell>
    <Cell><Data ss:Type="Number">0.99998855807879095</Data></Cell>
    <Cell><Data ss:Type="Number">99.999999999999901</Data></Cell>
   </Row>
   <Row>
    <Cell><Data ss:Type="String">GOTERM_CC_FAT</Data></Cell>
    <Cell><Data ss:Type="String">GO:0005624~membrane fraction</Data></Cell>
    <Cell><Data ss:Type="Number">4</Data></Cell>
    <Cell><Data ss:Type="Number">3.125</Data></Cell>
    <Cell><Data ss:Type="Number">0.98318977094701399</Data></Cell>
    <Cell><Data ss:Type="String">PRKAR2A, ATP2A2, ATP8B1, EHD2</Data></Cell>
    <Cell><Data ss:Type="Number">120</Data></Cell>
    <Cell><Data ss:Type="Number">809</Data></Cell>
    <Cell><Data ss:Type="Number">12782</Data></Cell>
    <Cell><Data ss:Type="Number">0.52665842604037905</Data></Cell>
    <Cell><Data ss:Type="Number">1</Data></Cell>
    <Cell><Data ss:Type="Number">0.99999928267222304</Data></Cell>
    <Cell><Data ss:Type="Number">100</Data></Cell>
   </Row>
   <Row>
    <Cell><Data ss:Type="String">GOTERM_CC_FAT</Data></Cell>
    <Cell><Data ss:Type="String">GO:0005626~insoluble fraction</Data></Cell>
    <Cell><Data ss:Type="Number">4</Data></Cell>
    <Cell><Data ss:Type="Number">3.125</Data></Cell>
    <Cell><Data ss:Type="Number">0.98666191409862702</Data></Cell>
    <Cell><Data ss:Type="String">PRKAR2A, ATP2A2, ATP8B1, EHD2</Data></Cell>
    <Cell><Data ss:Type="Number">120</Data></Cell>
    <Cell><Data ss:Type="Number">839</Data></Cell>
    <Cell><Data ss:Type="Number">12782</Data></Cell>
    <Cell><Data ss:Type="Number">0.50782677791021003</Data></Cell>
    <Cell><Data ss:Type="Number">1</Data></Cell>
    <Cell><Data ss:Type="Number">0.99999959889302803</Data></Cell>
    <Cell><Data ss:Type="Number">100</Data></Cell>
   </Row>
   <Row ss:Index="519">
    <Cell><Data ss:Type="String">Annotation Cluster 34</Data></Cell>
[truncated: 8,389 more chars]
