# Supplementary material for: iTRAQ-based proteomic analysis reveals key proteins affecting muscle growth and lipid deposition in pigs
Source: Sci Rep. 2017 Apr 24;7:46717. doi: 10.1038/srep46717 (PMC5402282; doi:10.1038/srep46717)
Supplement: Supplementary Table S5 [file srep46717-s6.xml]

<?xml version="1.0"?>
<?mso-application progid="Excel.Sheet"?>
<Workbook xmlns="urn:schemas-microsoft-com:office:spreadsheet"
 xmlns:o="urn:schemas-microsoft-com:office:office"
 xmlns:x="urn:schemas-microsoft-com:office:excel"
 xmlns:ss="urn:schemas-microsoft-com:office:spreadsheet"
 xmlns:html="http://www.w3.org/TR/REC-html40">
 <DocumentProperties xmlns="urn:schemas-microsoft-com:office:office">
  <Author>Zhixiu Wang</Author>
  <LastAuthor>ZH</LastAuthor>
  <Created>2016-07-15T19:32:07Z</Created>
  <LastSaved>2016-12-03T07:47:06Z</LastSaved>
  <Version>12.00</Version>
 </DocumentProperties>
 <ExcelWorkbook xmlns="urn:schemas-microsoft-com:office:excel">
  <WindowHeight>7440</WindowHeight>
  <WindowWidth>19200</WindowWidth>
  <WindowTopX>0</WindowTopX>
  <WindowTopY>0</WindowTopY>
  <ProtectStructure>False</ProtectStructure>
  <ProtectWindows>False</ProtectWindows>
 </ExcelWorkbook>
 <Styles>
  <Style ss:ID="Default" ss:Name="Normal">
   <Alignment ss:Vertical="Center"/>
   <Borders/>
   <Font ss:FontName="宋体" x:CharSet="134" ss:Size="11" ss:Color="#000000"/>
   <Interior/>
   <NumberFormat/>
   <Protection/>
  </Style>
  <Style ss:ID="s16">
   <Interior/>
  </Style>
  <Style ss:ID="s17">
   <Interior/>
   <NumberFormat ss:Format="Scientific"/>
  </Style>
  <Style ss:ID="s19">
   <Alignment ss:Horizontal="Left" ss:Vertical="Center"/>
   <Font ss:FontName="宋体" x:CharSet="134" ss:Size="14" ss:Color="#000000"
    ss:Bold="1"/>
   <Interior/>
  </Style>
 </Styles>
 <Worksheet ss:Name="Table S5">
  <Table ss:ExpandedColumnCount="13" ss:ExpandedRowCount="312" x:FullColumns="1"
   x:FullRows="1" ss:StyleID="s16" ss:DefaultColumnWidth="54.75"
   ss:DefaultRowHeight="13.5">
   <Column ss:StyleID="s16" ss:AutoFitWidth="0" ss:Width="129"/>
   <Column ss:StyleID="s16" ss:AutoFitWidth="0" ss:Width="333.75"/>
   <Column ss:Index="6" ss:StyleID="s16" ss:AutoFitWidth="0" ss:Width="187.5"/>
   <Row ss:AutoFitHeight="0" ss:Height="22.875">
    <Cell ss:MergeAcross="4" ss:StyleID="s19"><Data ss:Type="String">Supplentary table S5. Functional annotation of down-regulated DEPs in the TP-DSP group </Data></Cell>
   </Row>
   <Row>
    <Cell><Data ss:Type="String">Annotation Cluster 1</Data></Cell>
    <Cell><Data ss:Type="String">Enrichment Score: 2.9141822642236677</Data></Cell>
   </Row>
   <Row>
    <Cell><Data ss:Type="String">Category</Data></Cell>
    <Cell><Data ss:Type="String">Term</Data></Cell>
    <Cell><Data ss:Type="String">Count</Data></Cell>
    <Cell><Data ss:Type="String">%</Data></Cell>
    <Cell><Data ss:Type="String">PValue</Data></Cell>
    <Cell><Data ss:Type="String">Genes</Data></Cell>
    <Cell><Data ss:Type="String">List Total</Data></Cell>
    <Cell><Data ss:Type="String">Pop Hits</Data></Cell>
    <Cell><Data ss:Type="String">Pop Total</Data></Cell>
    <Cell><Data ss:Type="String">Fold Enrichment</Data></Cell>
    <Cell><Data ss:Type="String">Bonferroni</Data></Cell>
    <Cell><Data ss:Type="String">Benjamini</Data></Cell>
    <Cell><Data ss:Type="String">FDR</Data></Cell>
   </Row>
   <Row>
    <Cell><Data ss:Type="String">GOTERM_CC_FAT</Data></Cell>
    <Cell><Data ss:Type="String">GO:0030017~sarcomere</Data></Cell>
    <Cell><Data ss:Type="Number">8</Data></Cell>
    <Cell><Data ss:Type="Number">8.6956521739130395</Data></Cell>
    <Cell ss:StyleID="s17"><Data ss:Type="Number">3.9009055493218302E-7</Data></Cell>
    <Cell><Data ss:Type="String">TNNT3, TNNT1, TNNC2, MYL1, RYR1, LDB3, PDLIM3, MYH4</Data></Cell>
    <Cell><Data ss:Type="Number">62</Data></Cell>
    <Cell><Data ss:Type="Number">98</Data></Cell>
    <Cell><Data ss:Type="Number">12782</Data></Cell>
    <Cell><Data ss:Type="Number">16.829493087557601</Data></Cell>
    <Cell ss:StyleID="s17"><Data ss:Type="Number">7.5284657761409595E-5</Data></Cell>
    <Cell ss:StyleID="s17"><Data ss:Type="Number">7.5284657761409595E-5</Data></Cell>
    <Cell ss:StyleID="s17"><Data ss:Type="Number">4.8608359819457498E-4</Data></Cell>
   </Row>
   <Row>
    <Cell><Data ss:Type="String">GOTERM_CC_FAT</Data></Cell>
    <Cell><Data ss:Type="String">GO:0030016~myofibril</Data></Cell>
    <Cell><Data ss:Type="Number">8</Data></Cell>
    <Cell><Data ss:Type="Number">8.6956521739130395</Data></Cell>
    <Cell ss:StyleID="s17"><Data ss:Type="Number">9.1260308569587402E-7</Data></Cell>
    <Cell><Data ss:Type="String">TNNT3, TNNT1, TNNC2, MYL1, RYR1, LDB3, PDLIM3, MYH4</Data></Cell>
    <Cell><Data ss:Type="Number">62</Data></Cell>
    <Cell><Data ss:Type="Number">111</Data></Cell>
    <Cell><Data ss:Type="Number">12782</Data></Cell>
    <Cell><Data ss:Type="Number">14.8584713746004</Data></Cell>
    <Cell ss:StyleID="s17"><Data ss:Type="Number">1.7611696548735999E-4</Data></Cell>
    <Cell ss:StyleID="s17"><Data ss:Type="Number">8.8062360233287507E-5</Data></Cell>
    <Cell><Data ss:Type="Number">1.13717201741803E-3</Data></Cell>
   </Row>
   <Row>
    <Cell><Data ss:Type="String">GOTERM_CC_FAT</Data></Cell>
    <Cell><Data ss:Type="String">GO:0044449~contractile fiber part</Data></Cell>
    <Cell><Data ss:Type="Number">8</Data></Cell>
    <Cell><Data ss:Type="Number">8.6956521739130395</Data></Cell>
    <Cell ss:StyleID="s17"><Data ss:Type="Number">1.0300587953113299E-6</Data></Cell>
    <Cell><Data ss:Type="String">TNNT3, TNNT1, TNNC2, MYL1, RYR1, LDB3, PDLIM3, MYH4</Data></Cell>
    <Cell><Data ss:Type="Number">62</Data></Cell>
    <Cell><Data ss:Type="Number">113</Data></Cell>
    <Cell><Data ss:Type="Number">12782</Data></Cell>
    <Cell><Data ss:Type="Number">14.595489580359599</Data></Cell>
    <Cell ss:StyleID="s17"><Data ss:Type="Number">1.9878169017484201E-4</Data></Cell>
    <Cell ss:StyleID="s17"><Data ss:Type="Number">6.6264954338812702E-5</Data></Cell>
    <Cell><Data ss:Type="Number">1.2835297932722799E-3</Data></Cell>
   </Row>
   <Row>
    <Cell><Data ss:Type="String">GOTERM_CC_FAT</Data></Cell>
    <Cell><Data ss:Type="String">GO:0043292~contractile fiber</Data></Cell>
    <Cell><Data ss:Type="Number">8</Data></Cell>
    <Cell><Data ss:Type="Number">8.6956521739130395</Data></Cell>
    <Cell ss:StyleID="s17"><Data ss:Type="Number">1.6348124286006501E-6</Data></Cell>
    <Cell><Data ss:Type="String">TNNT3, TNNT1, TNNC2, MYL1, RYR1, LDB3, PDLIM3, MYH4</Data></Cell>
    <Cell><Data ss:Type="Number">62</Data></Cell>
    <Cell><Data ss:Type="Number">121</Data></Cell>
    <Cell><Data ss:Type="Number">12782</Data></Cell>
    <Cell><Data ss:Type="Number">13.6304985337243</Data></Cell>
    <Cell ss:StyleID="s17"><Data ss:Type="Number">3.1546928573433699E-4</Data></Cell>
    <Cell ss:StyleID="s17"><Data ss:Type="Number">7.8876653232473601E-5</Data></Cell>
    <Cell><Data ss:Type="Number">2.0370906947508802E-3</Data></Cell>
   </Row>
   <Row>
    <Cell><Data ss:Type="String">GOTERM_CC_FAT</Data></Cell>
    <Cell><Data ss:Type="String">GO:0015629~actin cytoskeleton</Data></Cell>
    <Cell><Data ss:Type="Number">10</Data></Cell>
    <Cell><Data ss:Type="Number">10.869565217391299</Data></Cell>
    <Cell ss:StyleID="s17"><Data ss:Type="Number">4.7180870177218097E-6</Data></Cell>
    <Cell><Data ss:Type="String">PFN1, TNNT3, TNNT1, TNNC2, MYL1, PDLIM3, MYH4, MYOZ1, ZYX, SLC9A3R1</Data></Cell>
    <Cell><Data ss:Type="Number">62</Data></Cell>
    <Cell><Data ss:Type="Number">269</Data></Cell>
    <Cell><Data ss:Type="Number">12782</Data></Cell>
    <Cell><Data ss:Type="Number">7.66398848782827</Data></Cell>
    <Cell ss:StyleID="s17"><Data ss:Type="Number">9.1017847861274404E-4</Data></Cell>
    <Cell ss:StyleID="s17"><Data ss:Type="Number">1.8210200592738701E-4</Data></Cell>
    <Cell><Data ss:Type="Number">5.8789627362498802E-3</Data></Cell>
   </Row>
   <Row>
    <Cell><Data ss:Type="String">GOTERM_CC_FAT</Data></Cell>
    <Cell><Data ss:Type="String">GO:0005856~cytoskeleton</Data></Cell>
    <Cell><Data ss:Type="Number">17</Data></Cell>
    <Cell><Data ss:Type="Number">18.478260869565201</Data></Cell>
    <Cell ss:StyleID="s17"><Data ss:Type="Number">5.7100409039491796E-4</Data></Cell>
    <Cell><Data ss:Type="String">VAPA, TNNC2, ALDOC, MYL1, LDB3, PDLIM3, MYH4, MYOZ1, SLC9A3R1, PFN1, TNNT3, TNNT1, PBXIP1, MAPT, FRMD4B, PEBP1, ZYX</Data></Cell>
    <Cell><Data ss:Type="Number">62</Data></Cell>
    <Cell><Data ss:Type="Number">1381</Data></Cell>
    <Cell><Data ss:Type="Number">12782</Data></Cell>
    <Cell><Data ss:Type="Number">2.5378290626240898</Data></Cell>
    <Cell><Data ss:Type="Number">0.104376598184136</Data></Cell>
    <Cell><Data ss:Type="Number">1.56245452269143E-2</Data></Cell>
    <Cell><Data ss:Type="Number">0.70919420425930002</Data></Cell>
   </Row>
   <Row>
    <Cell><Data ss:Type="String">GOTERM_CC_FAT</Data></Cell>
    <Cell><Data ss:Type="String">GO:0005861~troponin complex</Data></Cell>
    <Cell><Data ss:Type="Number">3</Data></Cell>
    <Cell><Data ss:Type="Number">3.2608695652173898</Data></Cell>
    <Cell ss:StyleID="s17"><Data ss:Type="Number">6.15814425418192E-4</Data></Cell>
    <Cell><Data ss:Type="String">TNNT3, TNNT1, TNNC2</Data></Cell>
    <Cell><Data ss:Type="Number">62</Data></Cell>
    <Cell><Data ss:Type="Number">8</Data></Cell>
    <Cell><Data ss:Type="Number">12782</Data></Cell>
    <Cell><Data ss:Type="Number">77.310483870967701</Data></Cell>
    <Cell><Data ss:Type="Number">0.11209346471010399</Data></Cell>
    <Cell><Data ss:Type="Number">1.4751218177764199E-2</Data></Cell>
    <Cell><Data ss:Type="Number">0.76465297054715198</Data></Cell>
   </Row>
   <Row>
    <Cell><Data ss:Type="String">GOTERM_BP_FAT</Data></Cell>
    <Cell><Data ss:Type="String">GO:0006936~muscle contraction</Data></Cell>
    <Cell><Data ss:Type="Number">6</Data></Cell>
    <Cell><Data ss:Type="Number">6.5217391304347796</Data></Cell>
    <Cell><Data ss:Type="Number">1.9939093072539101E-3</Data></Cell>
    <Cell><Data ss:Type="String">TNNT3, TNNT1, TNNC2, MYL1, RYR1, MYH4</Data></Cell>
    <Cell><Data ss:Type="Number">80</Data></Cell>
    <Cell><Data ss:Type="Number">153</Data></Cell>
    <Cell><Data ss:Type="Number">13528</Data></Cell>
    <Cell><Data ss:Type="Number">6.6313725490196003</Data></Cell>
    <Cell><Data ss:Type="Number">0.82836403287054505</Data></Cell>
    <Cell><Data ss:Type="Number">0.35634658860227703</Data></Cell>
    <Cell><Data ss:Type="Number">3.05577063302781</Data></Cell>
   </Row>
   <Row>
    <Cell><Data ss:Type="String">GOTERM_BP_FAT</Data></Cell>
    <Cell><Data ss:Type="String">GO:0003009~skeletal muscle contraction</Data></Cell>
    <Cell><Data ss:Type="Number">3</Data></Cell>
    <Cell><Data ss:Type="Number">3.2608695652173898</Data></Cell>
    <Cell><Data ss:Type="Number">2.1396781317413699E-3</Data></Cell>
    <Cell><Data ss:Type="String">TNNT3, TNNT1, TNNC2</Data></Cell>
    <Cell><Data ss:Type="Number">80</Data></Cell>
    <Cell><Data ss:Type="Number">12</Data></Cell>
    <Cell><Data ss:Type="Number">13528</Data></Cell>
    <Cell><Data ss:Type="Number">42.274999999999999</Data></Cell>
    <Cell><Data ss:Type="Number">0.84913350366400298</Data></Cell>
    <Cell><Data ss:Type="Number">0.31495585167908802</Data></Cell>
    <Cell><Data ss:Type="Number">3.2757062911594499</Data></Cell>
   </Row>
   <Row>
    <Cell><Data ss:Type="String">GOTERM_CC_FAT</Data></Cell>
    <Cell><Data ss:Type="String">GO:0005865~striated muscle thin filament</Data></Cell>
    <Cell><Data ss:Type="Number">3</Data></Cell>
    <Cell><Data ss:Type="Number">3.2608695652173898</Data></Cell>
    <Cell><Data ss:Type="Number">2.26015378525718E-3</Data></Cell>
    <Cell><Data ss:Type="String">TNNT3, TNNT1, TNNC2</Data></Cell>
    <Cell><Data ss:Type="Number">62</Data></Cell>
    <Cell><Data ss:Type="Number">15</Data></Cell>
    <Cell><Data ss:Type="Number">12782</Data></Cell>
    <Cell><Data ss:Type="Number">41.232258064516103</Data></Cell>
    <Cell><Data ss:Type="Number">0.35383692893045199</Data></Cell>
    <Cell><Data ss:Type="Number">3.8922575657304101E-2</Data></Cell>
    <Cell><Data ss:Type="Number">2.7801460388404902</Data></Cell>
   </Row>
   <Row>
    <Cell><Data ss:Type="String">GOTERM_BP_FAT</Data></Cell>
    <Cell><Data ss:Type="String">GO:0006941~striated muscle contraction</Data></Cell>
    <Cell><Data ss:Type="Number">4</Data></Cell>
    <Cell><Data ss:Type="Number">4.3478260869565197</Data></Cell>
    <Cell><Data ss:Type="Number">2.4287824073909599E-3</Data></Cell>
    <Cell><Data ss:Type="String">TNNT3, TNNT1, TNNC2, MYL1</Data></Cell>
    <Cell><Data ss:Type="Number">80</Data></Cell>
    <Cell><Data ss:Type="Number">46</Data></Cell>
    <Cell><Data ss:Type="Number">13528</Data></Cell>
    <Cell><Data ss:Type="Number">14.7043478260869</Data></Cell>
    <Cell><Data ss:Type="Number">0.88319197361125501</Data></Cell>
    <Cell><Data ss:Type="Number">0.30083644648414798</Data></Cell>
    <Cell><Data ss:Type="Number">3.7105256291868001</Data></Cell>
   </Row>
   <Row>
    <Cell><Data ss:Type="String">GOTERM_MF_FAT</Data></Cell>
    <Cell><Data ss:Type="String">GO:0008092~cytoskeletal protein binding</Data></Cell>
    <Cell><Data ss:Type="Number">10</Data></Cell>
    <Cell><Data ss:Type="Number">10.869565217391299</Data></Cell>
    <Cell><Data ss:Type="Number">2.8788839793113799E-3</Data></Cell>
    <Cell><Data ss:Type="String">PFN1, GABARAPL2, TNNT3, TNNT1, TNNC2, ALDOC, MAPT, PDLIM3, MYH4, MYOZ1</Data></Cell>
    <Cell><Data ss:Type="Number">78</Data></Cell>
    <Cell><Data ss:Type="Number">504</Data></Cell>
    <Cell><Data ss:Type="Number">12983</Data></Cell>
    <Cell><Data ss:Type="Number">3.30255392755392</Data></Cell>
    <Cell><Data ss:Type="Number">0.52607505206885896</Data></Cell>
    <Cell><Data ss:Type="Number">0.17028795894825799</Data></Cell>
    <Cell><Data ss:Type="Number">3.6961346901313799</Data></Cell>
   </Row>
   <Row>
    <Cell><Data ss:Type="String">GOTERM_BP_FAT</Data></Cell>
    <Cell><Data ss:Type="String">GO:0003012~muscle system process</Data></Cell>
    <Cell><Data ss:Type="Number">6</Data></Cell>
    <Cell><Data ss:Type="Number">6.5217391304347796</Data></Cell>
    <Cell><Data ss:Type="Number">2.9920857591846099E-3</Data></Cell>
    <Cell><Data ss:Type="String">TNNT3, TNNT1, TNNC2, MYL1, RYR1, MYH4</Data></Cell>
    <Cell><Data ss:Type="Number">80</Data></Cell>
    <Cell><Data ss:Type="Number">168</Data></Cell>
    <Cell><Data ss:Type="Number">13528</Data></Cell>
    <Cell><Data ss:Type="Number">6.0392857142857101</Data></Cell>
    <Cell><Data ss:Type="Number">0.92906364342452297</Data></Cell>
    <Cell><Data ss:Type="Number">0.28161275994969698</Data></Cell>
    <Cell><Data ss:Type="Number">4.5524978629846897</Data></Cell>
   </Row>
   <Row>
    <Cell><Data ss:Type="String">GOTERM_BP_FAT</Data></Cell>
    <Cell><Data ss:Type="String">GO:0050881~musculoskeletal movement</Data></Cell>
    <Cell><Data ss:Type="Number">3</Data></Cell>
    <Cell><Data ss:Type="Number">3.2608695652173898</Data></Cell>
    <Cell><Data ss:Type="Number">5.3988960103821104E-3</Data></Cell>
    <Cell><Data ss:Type="String">TNNT3, TNNT1, TNNC2</Data></Cell>
    <Cell><Data ss:Type="Number">80</Data></Cell>
    <Cell><Data ss:Type="Number">19</Data></Cell>
    <Cell><Data ss:Type="Number">13528</Data></Cell>
    <Cell><Data ss:Type="Number">26.7</Data></Cell>
    <Cell><Data ss:Type="Number">0.99160518109548001</Data></Cell>
    <Cell><Data ss:Type="Number">0.30767731208576699</Data></Cell>
    <Cell><Data ss:Type="Number">8.0729710341993997</Data></Cell>
   </Row>
   <Row>
    <Cell><Data ss:Type="String">GOTERM_BP_FAT</Data></Cell>
    <Cell><Data ss:Type="String">GO:0050879~multicellular organismal movement</Data></Cell>
    <Cell><Data ss:Type="Number">3</Data></Cell>
    <Cell><Data ss:Type="Number">3.2608695652173898</Data></Cell>
    <Cell><Data ss:Type="Number">5.3988960103821104E-3</Data></Cell>
    <Cell><Data ss:Type="String">TNNT3, TNNT1, TNNC2</Data></Cell>
    <Cell><Data ss:Type="Number">80</Data></Cell>
    <Cell><Data ss:Type="Number">19</Data></Cell>
    <Cell><Data ss:Type="Number">13528</Data></Cell>
    <Cell><Data ss:Type="Number">26.7</Data></Cell>
    <Cell><Data ss:Type="Number">0.99160518109548001</Data></Cell>
    <Cell><Data ss:Type="Number">0.30767731208576699</Data></Cell>
    <Cell><Data ss:Type="Number">8.0729710341993997</Data></Cell>
   </Row>
   <Row>
    <Cell><Data ss:Type="String">GOTERM_CC_FAT</Data></Cell>
    <Cell><Data ss:Type="String">GO:0043232~intracellular non-membrane-bounded organelle</Data></Cell>
    <Cell><Data ss:Type="Number">22</Data></Cell>
    <Cell><Data ss:Type="Number">23.9130434782608</Data></Cell>
    <Cell><Data ss:Type="Number">7.0609946413402796E-3</Data></Cell>
    <Cell><Data ss:Type="String">VAPA, TNNC2, NOL8, ALDOC, MYL1, HNRNPA2B1, LDB3, PDLIM3, MYH4, MYOZ1, SLC9A3R1, SETX, PFN1, SUMO2, TNNT3, TNNT1, PBXIP1, MRPS18A, MAPT, FRMD4B, PEBP1, ZYX</Data></Cell>
    <Cell><Data ss:Type="Number">62</Data></Cell>
    <Cell><Data ss:Type="Number">2596</Data></Cell>
    <Cell><Data ss:Type="Number">12782</Data></Cell>
    <Cell><Data ss:Type="Number">1.7471295790049199</Data></Cell>
    <Cell><Data ss:Type="Number">0.74528397896214005</Data></Cell>
    <Cell><Data ss:Type="Number">9.9855939582306402E-2</Data></Cell>
    <Cell><Data ss:Type="Number">8.4511853476401892</Data></Cell>
   </Row>
   <Row>
    <Cell><Data ss:Type="String">GOTERM_CC_FAT</Data></Cell>
    <Cell><Data ss:Type="String">GO:0043228~non-membrane-bounded organelle</Data></Cell>
    <Cell><Data ss:Type="Number">22</Data></Cell>
    <Cell><Data ss:Type="Number">23.9130434782608</Data></Cell>
    <Cell><Data ss:Type="Number">7.0609946413402796E-3</Data></Cell>
    <Cell><Data ss:Type="String">VAPA, TNNC2, NOL8, ALDOC, MYL1, HNRNPA2B1, LDB3, PDLIM3, MYH4, MYOZ1, SLC9A3R1, SETX, PFN1, SUMO2, TNNT3, TNNT1, PBXIP1, MRPS18A, MAPT, FRMD4B, PEBP1, ZYX</Data></Cell>
    <Cell><Data ss:Type="Number">62</Data></Cell>
    <Cell><Data ss:Type="Number">2596</Data></Cell>
    <Cell><Data ss:Type="Number">12782</Data></Cell>
    <Cell><Data ss:Type="Number">1.7471295790049199</Data></Cell>
    <Cell><Data ss:Type="Number">0.74528397896214005</Data></Cell>
    <Cell><Data ss:Type="Number">9.9855939582306402E-2</Data></Cell>
    <Cell><Data ss:Type="Number">8.4511853476401892</Data></Cell>
   </Row>
   <Row>
    <Cell><Data ss:Type="String">GOTERM_MF_FAT</Data></Cell>
    <Cell><Data ss:Type="String">GO:0008307~structural constituent of muscle</Data></Cell>
    <Cell><Data ss:Type="Number">3</Data></Cell>
    <Cell><Data ss:Type="Number">3.2608695652173898</Data></Cell>
    <Cell><Data ss:Type="Number">2.5651634068731301E-2</Data></Cell>
    <Cell><Data ss:Type="String">MYL1, PDLIM3, MYH4</Data></Cell>
    <Cell><Data ss:Type="Number">78</Data></Cell>
    <Cell><Data ss:Type="Number">42</Data></Cell>
    <Cell><Data ss:Type="Number">12983</Data></Cell>
    <Cell><Data ss:Type="Number">11.8891941391941</Data></Cell>
    <Cell><Data ss:Type="Number">0.99880602939277696</Data></Cell>
    <Cell><Data ss:Type="Number">0.56885415565755204</Data></Cell>
    <Cell><Data ss:Type="Number">28.784927314258699</Data></Cell>
   </Row>
   <Row>
    <Cell><Data ss:Type="String">GOTERM_CC_FAT</Data></Cell>
    <Cell><Data ss:Type="String">GO:0031674~I band</Data></Cell>
    <Cell><Data ss:Type="Number">3</Data></Cell>
    <Cell><Data ss:Type="Number">3.2608695652173898</Data></Cell>
    <Cell><Data ss:Type="Number">2.8294892697550499E-2</Data></Cell>
    <Cell><Data ss:Type="String">RYR1, LDB3, PDLIM3</Data></Cell>
    <Cell><Data ss:Type="Number">62</Data></Cell>
    <Cell><Data ss:Type="Number">55</Data></Cell>
    <Cell><Data ss:Type="Number">12782</Data></Cell>
    <Cell><Data ss:Type="Number">11.2451612903225</Data></Cell>
    <Cell><Data ss:Type="Number">0.99607214287911905</Data></Cell>
    <Cell><Data ss:Type="Number">0.30878941724555298</Data></Cell>
    <Cell><Data ss:Type="Number">30.069036942961802</Data></Cell>
   </Row>
   <Row>
    <Cell><Data ss:Type="String">GOTERM_BP_FAT</Data></Cell>
    <Cell><Data ss:Type="String">GO:0006937~regulation of muscle contraction</Data></Cell>
    <Cell><Data ss:Type="Number">3</Data></Cell>
    <Cell><Data ss:Type="Number">3.2608695652173898</Data></Cell>
    <Cell><Data ss:Type="Number">6.6218183208485201E-2</Data></Cell>
    <Cell><Data ss:Type="String">TNNT3, TNNT1, TNNC2</Data></Cell>
    <Cell><Data ss:Type="Number">80</Data></Cell>
    <Cell><Data ss:Type="Number">72</Data></Cell>
    <Cell><Data ss:Type="Number">13528</Data></Cell>
    <Cell><Data ss:Type="Number">7.0458333333333298</Data></Cell>
    <Cell><Data ss:Type="Number">1</Data></Cell>
    <Cell><Data ss:Type="Number">0.86688612776458696</Data></Cell>
    <Cell><Data ss:Type="Number">65.537664836911006</Data></Cell>
   </Row>
   <Row>
    <Cell><Data ss:Type="String">GOTERM_CC_FAT</Data></Cell>
    <Cell><Data ss:Type="String">GO:0044430~cytoskeletal part</Data></Cell>
    <Cell><Data ss:Type="Number">9</Data></Cell>
    <Cell><Data ss:Type="Number">9.7826086956521703</Data></Cell>
    <Cell><Data ss:Type="Number">8.16480103647267E-2</Data></Cell>
    <Cell><Data ss:Type="String">TNNT3, TNNT1, PBXIP1, TNNC2, VAPA, MAPT, MYL1, MYH4, ZYX</Data></Cell>
    <Cell><Data ss:Type="Number">62</Data></Cell>
    <Cell><Data ss:Type="Number">952</Data></Cell>
    <Cell><Data ss:Type="Number">12782</Data></Cell>
    <Cell><Data ss:Type="Number">1.9490037950664101</Data></Cell>
    <Cell><Data ss:Type="Number">0.99999992742783905</Data></Cell>
    <Cell><Data ss:Type="Number">0.579030089315135</Data></Cell>
    <Cell><Data ss:Type="Number">65.400958442816304</Data></Cell>
   </Row>
   <Row>
    <Cell><Data ss:Type="String">GOTERM_BP_FAT</Data></Cell>
    <Cell><Data ss:Type="String">GO:0044057~regulation of system process</Data></Cell>
    <Cell><Data ss:Type="Number">4</Data></Cell>
    <Cell><Data ss:Type="Number">4.3478260869565197</Data></Cell>
    <Cell><Data ss:Type="Number">0.26978268073091699</Data></Cell>
    <Cell><Data ss:Type="String">TNNT3, TNNT1, TNNC2, PEBP1</Data></Cell>
    <Cell><Data ss:Type="Number">80</Data></Cell>
    <Cell><Data ss:Type="Number">309</Data></Cell>
    <Cell><Data ss:Type="Number">13528</Data></Cell>
    <Cell><Data ss:Type="Number">2.18899676375404</Data></Cell>
    <Cell><Data ss:Type="Number">1</Data></Cell>
    <Cell><Data ss:Type="Number">0.98944608457403804</Data></Cell>
    <Cell><Data ss:Type="Number">99.246971261321093</Data></Cell>
   </Row>
   <Row>
    <Cell><Data ss:Type="String">GOTERM_MF_FAT</Data></Cell>
    <Cell><Data ss:Type="String">GO:0003779~actin binding</Data></Cell>
    <Cell><Data ss:Type="Number">4</Data></Cell>
    <Cell><Data ss:Type="Number">4.3478260869565197</Data></Cell>
    <Cell><Data ss:Type="Number">0.30499676224660199</Data></Cell>
    <Cell><Data ss:Type="String">PFN1, TNNT3, TNNC2, MYH4</Data></Cell>
    <Cell><Data ss:Type="Number">78</Data></Cell>
    <Cell><Data ss:Type="Number">326</Data></Cell>
    <Cell><Data ss:Type="Number">12983</Data></Cell>
    <Cell><Data ss:Type="Number">2.0423155576529801</Data></Cell>
    <Cell><Data ss:Type="Number">1</Data></Cell>
    <Cell><Data ss:Type="Number">0.96120471823786802</Data></Cell>
    <Cell><Data ss:Type="Number">99.137340659158696</Data></Cell>
   </Row>
   <Row ss:Index="28">
    <Cell><Data ss:Type="String">Annotation Cluster 2</Data></Cell>
    <Cell><Data ss:Type="String">Enrichment Score: 2.700248960513961</Data></Cell>
   </Row>
   <Row>
    <Cell><Data ss:Type="String">Category</Data></Cell>
    <Cell><Data ss:Type="String">Term</Data></Cell>
    <Cell><Data ss:Type="String">Count</Data></Cell>
    <Cell><Data ss:Type="String">%</Data></Cell>
    <Cell><Data ss:Type="String">PValue</Data></Cell>
    <Cell><Data ss:Type="String">Genes</Data></Cell>
    <Cell><Data ss:Type="String">List Total</Data></Cell>
    <Cell><Data ss:Type="String">Pop Hits</Data></Cell>
    <Cell><Data ss:Type="String">Pop Total</Data></Cell>
    <Cell><Data ss:Type="String">Fold Enrichment</Data></Cell>
    <Cell><Data ss:Type="String">Bonferroni</Data></Cell>
    <Cell><Data ss:Type="String">Benjamini</Data></Cell>
    <Cell><Data ss:Type="String">FDR</Data></Cell>
   </Row>
   <Row>
    <Cell><Data ss:Type="String">GOTERM_MF_FAT</Data></Cell>
    <Cell><Data ss:Type="String">GO:0003755~peptidyl-prolyl cis-trans isomerase activity</Data></Cell>
    <Cell><Data ss:Type="Number">4</Data></Cell>
    <Cell><Data ss:Type="Number">4.3478260869565197</Data></Cell>
    <Cell><Data ss:Type="Number">1.3481209055546399E-3</Data></Cell>
    <Cell><Data ss:Type="String">PPIA, PPID, FKBP3, PIN1</Data></Cell>
    <Cell><Data ss:Type="Number">78</Data></Cell>
    <Cell><Data ss:Type="Number">37</Data></Cell>
    <Cell><Data ss:Type="Number">12983</Data></Cell>
    <Cell><Data ss:Type="Number">17.994455994455901</Data></Cell>
    <Cell><Data ss:Type="Number">0.294888183274024</Data></Cell>
    <Cell><Data ss:Type="Number">0.16029063556134099</Data></Cell>
    <Cell><Data ss:Type="Number">1.7468308745615999</Data></Cell>
   </Row>
   <Row>
    <Cell><Data ss:Type="String">GOTERM_MF_FAT</Data></Cell>
    <Cell><Data ss:Type="String">GO:0016859~cis-trans isomerase activity</Data></Cell>
    <Cell><Data ss:Type="Number">4</Data></Cell>
    <Cell><Data ss:Type="Number">4.3478260869565197</Data></Cell>
    <Cell><Data ss:Type="Number">1.57222356603494E-3</Data></Cell>
    <Cell><Data ss:Type="String">PPIA, PPID, FKBP3, PIN1</Data></Cell>
    <Cell><Data ss:Type="Number">78</Data></Cell>
    <Cell><Data ss:Type="Number">39</Data></Cell>
    <Cell><Data ss:Type="Number">12983</Data></Cell>
    <Cell><Data ss:Type="Number">17.071663379355599</Data></Cell>
    <Cell><Data ss:Type="Number">0.33470607858290802</Data></Cell>
    <Cell><Data ss:Type="Number">0.127019549001891</Data></Cell>
    <Cell><Data ss:Type="Number">2.0344660024254702</Data></Cell>
   </Row>
   <Row>
    <Cell><Data ss:Type="String">GOTERM_BP_FAT</Data></Cell>
    <Cell><Data ss:Type="String">GO:0006457~protein folding</Data></Cell>
    <Cell><Data ss:Type="Number">6</Data></Cell>
    <Cell><Data ss:Type="Number">6.5217391304347796</Data></Cell>
    <Cell><Data ss:Type="Number">3.7411917967595698E-3</Data></Cell>
    <Cell><Data ss:Type="String">ST13, PPIA, PPID, FKBP3, HSPE1, PIN1</Data></Cell>
    <Cell><Data ss:Type="Number">80</Data></Cell>
    <Cell><Data ss:Type="Number">177</Data></Cell>
    <Cell><Data ss:Type="Number">13528</Data></Cell>
    <Cell><Data ss:Type="Number">5.7322033898304996</Data></Cell>
    <Cell><Data ss:Type="Number">0.963471674348792</Data></Cell>
    <Cell><Data ss:Type="Number">0.307703403987586</Data></Cell>
    <Cell><Data ss:Type="Number">5.6615212321787203</Data></Cell>
   </Row>
   <Row ss:Index="34">
    <Cell><Data ss:Type="String">Annotation Cluster 3</Data></Cell>
    <Cell><Data ss:Type="String">Enrichment Score: 2.245225157456971</Data></Cell>
   </Row>
   <Row>
    <Cell><Data ss:Type="String">Category</Data></Cell>
    <Cell><Data ss:Type="String">Term</Data></Cell>
    <Cell><Data ss:Type="String">Count</Data></Cell>
    <Cell><Data ss:Type="String">%</Data></Cell>
    <Cell><Data ss:Type="String">PValue</Data></Cell>
    <Cell><Data ss:Type="String">Genes</Data></Cell>
    <Cell><Data ss:Type="String">List Total</Data></Cell>
    <Cell><Data ss:Type="String">Pop Hits</Data></Cell>
    <Cell><Data ss:Type="String">Pop Total</Data></Cell>
    <Cell><Data ss:Type="String">Fold Enrichment</Data></Cell>
    <Cell><Data ss:Type="String">Bonferroni</Data></Cell>
    <Cell><Data ss:Type="String">Benjamini</Data></Cell>
    <Cell><Data ss:Type="String">FDR</Data></Cell>
   </Row>
   <Row>
    <Cell><Data ss:Type="String">GOTERM_BP_FAT</Data></Cell>
    <Cell><Data ss:Type="String">GO:0046164~alcohol catabolic process</Data></Cell>
    <Cell><Data ss:Type="Number">5</Data></Cell>
    <Cell><Data ss:Type="Number">5.4347826086956497</Data></Cell>
    <Cell><Data ss:Type="Number">1.2747174689318301E-3</Data></Cell>
    <Cell><Data ss:Type="String">GPD1L, ALDOC, ENO3, PGK1, PGK2</Data></Cell>
    <Cell><Data ss:Type="Number">80</Data></Cell>
    <Cell><Data ss:Type="Number">81</Data></Cell>
    <Cell><Data ss:Type="Number">13528</Data></Cell>
    <Cell><Data ss:Type="Number">10.438271604938199</Data></Cell>
    <Cell><Data ss:Type="Number">0.67576720908217003</Data></Cell>
    <Cell><Data ss:Type="Number">0.67576720908217003</Data></Cell>
    <Cell><Data ss:Type="Number">1.9637892263760199</Data></Cell>
   </Row>
   <Row>
    <Cell><Data ss:Type="String">GOTERM_BP_FAT</Data></Cell>
    <Cell><Data ss:Type="String">GO:0044275~cellular carbohydrate catabolic process</Data></Cell>
    <Cell><Data ss:Type="Number">5</Data></Cell>
    <Cell><Data ss:Type="Number">5.4347826086956497</Data></Cell>
    <Cell><Data ss:Type="Number">1.52427767971624E-3</Data></Cell>
    <Cell><Data ss:Type="String">GPD1L, ALDOC, ENO3, PGK1, PGK2</Data></Cell>
    <Cell><Data ss:Type="Number">80</Data></Cell>
    <Cell><Data ss:Type="Number">85</Data></Cell>
    <Cell><Data ss:Type="Number">13528</Data></Cell>
    <Cell><Data ss:Type="Number">9.9470588235294102</Data></Cell>
    <Cell><Data ss:Type="Number">0.73997149667064099</Data></Cell>
    <Cell><Data ss:Type="Number">0.49007009959273901</Data></Cell>
    <Cell><Data ss:Type="Number">2.3440050285992098</Data></Cell>
   </Row>
   <Row>
    <Cell><Data ss:Type="String">GOTERM_BP_FAT</Data></Cell>
    <Cell><Data ss:Type="String">GO:0006096~glycolysis</Data></Cell>
    <Cell><Data ss:Type="Number">4</Data></Cell>
    <Cell><Data ss:Type="Number">4.3478260869565197</Data></Cell>
    <Cell><Data ss:Type="Number">2.5835556728596798E-3</Data></Cell>
    <Cell><Data ss:Type="String">ALDOC, ENO3, PGK1, PGK2</Data></Cell>
    <Cell><Data ss:Type="Number">80</Data></Cell>
    <Cell><Data ss:Type="Number">47</Data></Cell>
    <Cell><Data ss:Type="Number">13528</Data></Cell>
    <Cell><Data ss:Type="Number">14.391489361702099</Data></Cell>
    <Cell><Data ss:Type="Number">0.89814770986154002</Data></Cell>
    <Cell><Data ss:Type="Number">0.27842489265958797</Data></Cell>
    <Cell><Data ss:Type="Number">3.9425557497371</Data></Cell>
   </Row>
   <Row>
    <Cell><Data ss:Type="String">GOTERM_BP_FAT</Data></Cell>
    <Cell><Data ss:Type="String">GO:0016052~carbohydrate catabolic process</Data></Cell>
    <Cell><Data ss:Type="Number">5</Data></Cell>
    <Cell><Data ss:Type="Number">5.4347826086956497</Data></Cell>
    <Cell><Data ss:Type="Number">3.7691905294629201E-3</Data></Cell>
    <Cell><Data ss:Type="String">GPD1L, ALDOC, ENO3, PGK1, PGK2</Data></Cell>
    <Cell><Data ss:Type="Number">80</Data></Cell>
    <Cell><Data ss:Type="Number">109</Data></Cell>
    <Cell><Data ss:Type="Number">13528</Data></Cell>
    <Cell><Data ss:Type="Number">7.7568807339449499</Data></Cell>
    <Cell><Data ss:Type="Number">0.96436700855150004</Data></Cell>
    <Cell><Data ss:Type="Number">0.28355108656674</Data></Cell>
    <Cell><Data ss:Type="Number">5.7027376167793298</Data></Cell>
   </Row>
   <Row>
    <Cell><Data ss:Type="String">GOTERM_BP_FAT</Data></Cell>
    <Cell><Data ss:Type="String">GO:0006007~glucose catabolic process</Data></Cell>
    <Cell><Data ss:Type="Number">4</Data></Cell>
    <Cell><Data ss:Type="Number">4.3478260869565197</Data></Cell>
    <Cell><Data ss:Type="Number">4.6956300865679604E-3</Data></Cell>
    <Cell><Data ss:Type="String">ALDOC, ENO3, PGK1, PGK2</Data></Cell>
    <Cell><Data ss:Type="Number">80</Data></Cell>
    <Cell><Data ss:Type="Number">58</Data></Cell>
    <Cell><Data ss:Type="Number">13528</Data></Cell>
    <Cell><Data ss:Type="Number">11.6620689655172</Data></Cell>
    <Cell><Data ss:Type="Number">0.98432998954518802</Data></Cell>
    <Cell><Data ss:Type="Number">0.31464530907943999</Data></Cell>
    <Cell><Data ss:Type="Number">7.0570668779877197</Data></Cell>
   </Row>
   <Row>
    <Cell><Data ss:Type="String">GOTERM_BP_FAT</Data></Cell>
    <Cell><Data ss:Type="String">GO:0019318~hexose metabolic process</Data></Cell>
    <Cell><Data ss:Type="Number">6</Data></Cell>
    <Cell><Data ss:Type="Number">6.5217391304347796</Data></Cell>
    <Cell><Data ss:Type="Number">5.2755001094899404E-3</Data></Cell>
    <Cell><Data ss:Type="String">GMDS, PPP1R1A, ALDOC, ENO3, PGK1, PGK2</Data></Cell>
    <Cell><Data ss:Type="Number">80</Data></Cell>
    <Cell><Data ss:Type="Number">192</Data></Cell>
    <Cell><Data ss:Type="Number">13528</Data></Cell>
    <Cell><Data ss:Type="Number">5.2843749999999998</Data></Cell>
    <Cell><Data ss:Type="Number">0.99063332710107299</Data></Cell>
    <Cell><Data ss:Type="Number">0.32241240551222</Data></Cell>
    <Cell><Data ss:Type="Number">7.8954741914135997</Data></Cell>
   </Row>
   <Row>
    <Cell><Data ss:Type="String">GOTERM_BP_FAT</Data></Cell>
    <Cell><Data ss:Type="String">GO:0019320~hexose catabolic process</Data></Cell>
    <Cell><Data ss:Type="Number">4</Data></Cell>
    <Cell><Data ss:Type="Number">4.3478260869565197</Data></Cell>
    <Cell><Data ss:Type="Number">7.6162807177717401E-3</Data></Cell>
    <Cell><Data ss:Type="String">ALDOC, ENO3, PGK1, PGK2</Data></Cell>
    <Cell><Data ss:Type="Number">80</Data></Cell>
    <Cell><Data ss:Type="Number">69</Data></Cell>
    <Cell><Data ss:Type="Number">13528</Data></Cell>
    <Cell><Data ss:Type="Number">9.8028985507246293</Data></Cell>
    <Cell><Data ss:Type="Number">0.99883019366815695</Data></Cell>
    <Cell><Data ss:Type="Number">0.36241083059060097</Data></Cell>
    <Cell><Data ss:Type="Number">11.208489852093701</Data></Cell>
   </Row>
   <Row>
    <Cell><Data ss:Type="String">GOTERM_BP_FAT</Data></Cell>
    <Cell><Data ss:Type="String">GO:0046365~monosaccharide catabolic process</Data></Cell>
    <Cell><Data ss:Type="Number">4</Data></Cell>
    <Cell><Data ss:Type="Number">4.3478260869565197</Data></Cell>
    <Cell><Data ss:Type="Number">8.23957049913694E-3</Data></Cell>
    <Cell><Data ss:Type="String">ALDOC, ENO3, PGK1, PGK2</Data></Cell>
    <Cell><Data ss:Type="Number">80</Data></Cell>
    <Cell><Data ss:Type="Number">71</Data></Cell>
    <Cell><Data ss:Type="Number">13528</Data></Cell>
    <Cell><Data ss:Type="Number">9.5267605633802805</Data></Cell>
    <Cell><Data ss:Type="Number">0.99932828746695801</Data></Cell>
    <Cell><Data ss:Type="Number">0.36656950775166097</Data></Cell>
    <Cell><Data ss:Type="Number">12.071671629319701</Data></Cell>
   </Row>
   <Row>
    <Cell><Data ss:Type="String">KEGG_PATHWAY</Data></Cell>
    <Cell><Data ss:Type="String">hsa00010:Glycolysis / Gluconeogenesis</Data></Cell>
    <Cell><Data ss:Type="Number">4</Data></Cell>
    <Cell><Data ss:Type="Number">4.3478260869565197</Data></Cell>
    <Cell><Data ss:Type="Number">9.1279818966142606E-3</Data></Cell>
    <Cell><Data ss:Type="String">ALDOC, ENO3, PGK1, PGK2</Data></Cell>
    <Cell><Data ss:Type="Number">38</Data></Cell>
    <Cell><Data ss:Type="Number">60</Data></Cell>
    <Cell><Data ss:Type="Number">5085</Data></Cell>
    <Cell><Data ss:Type="Number">8.9210526315789398</Data></Cell>
    <Cell><Data ss:Type="Number">0.33810303250652401</Data></Cell>
    <Cell><Data ss:Type="Number">0.33810303250652401</Data></Cell>
    <Cell><Data ss:Type="Number">8.2623054809545007</Data></Cell>
   </Row>
   <Row>
    <Cell><Data ss:Type="String">GOTERM_BP_FAT</Data></Cell>
    <Cell><Data ss:Type="String">GO:0005996~monosaccharide metabolic process</Data></Cell>
    <Cell><Data ss:Type="Number">6</Data></Cell>
    <Cell><Data ss:Type="Number">6.5217391304347796</Data></Cell>
    <Cell><Data ss:Type="Number">9.5959833543035698E-3</Data></Cell>
    <Cell><Data ss:Type="String">GMDS, PPP1R1A, ALDOC, ENO3, PGK1, PGK2</Data></Cell>
    <Cell><Data ss:Type="Number">80</Data></Cell>
    <Cell><Data ss:Type="Number">222</Data></Cell>
    <Cell><Data ss:Type="Number">13528</Data></Cell>
    <Cell><Data ss:Type="Number">4.57027027027027</Data></Cell>
    <Cell><Data ss:Type="Number">0.99979939442025001</Data></Cell>
    <Cell><Data ss:Type="Number">0.39397468606719899</Data></Cell>
    <Cell><Data ss:Type="Number">13.923078434532901</Data></Cell>
   </Row>
   <Row>
    <Cell><Data ss:Type="String">GOTERM_BP_FAT</Data></Cell>
    <Cell><Data ss:Type="String">GO:0006006~glucose metabolic process</Data></Cell>
    <Cell><Data ss:Type="Number">5</Data></Cell>
    <Cell><Data ss:Type="Number">5.4347826086956497</Data></Cell>
    <Cell><Data ss:Type="Number">1.2269977531863201E-2</Data></Cell>
    <Cell><Data ss:Type="String">PPP1R1A, ALDOC, ENO3, PGK1, PGK2</Data></Cell>
    <Cell><Data ss:Type="Number">80</Data></Cell>
    <Cell><Data ss:Type="Number">153</Data></Cell>
    <Cell><Data ss:Type="Number">13528</Data></Cell>
    <Cell><Data ss:Type="Number">5.5261437908496696</Data></Cell>
    <Cell><Data ss:Type="Number">0.99998156773303903</Data></Cell>
    <Cell><Data ss:Type="Number">0.43659598925195497</Data></Cell>
    <Cell><Data ss:Type="Number">17.4665500021889</Data></Cell>
   </Row>
   <Row>
    <Cell><Data ss:Type="String">GOTERM_BP_FAT</Data></Cell>
    <Cell><Data ss:Type="String">GO:0006091~generation of precursor metabolites and energy</Data></Cell>
    <Cell><Data ss:Type="Number">6</Data></Cell>
    <Cell><Data ss:Type="Number">6.5217391304347796</Data></Cell>
    <Cell><Data ss:Type="Number">3.60945069533678E-2</Data></Cell>
    <Cell><Data ss:Type="String">PPP1R1A, ALDOC, ENO3, PGK1, PGK2, ATP6V1F</Data></Cell>
    <Cell><Data ss:Type="Number">80</Data></Cell>
    <Cell><Data ss:Type="Number">313</Data></Cell>
    <Cell><Data ss:Type="Number">13528</Data></Cell>
    <Cell><Data ss:Type="Number">3.2415335463258699</Data></Cell>
    <Cell><Data ss:Type="Number">0.99999999999999201</Data></Cell>
    <Cell><Data ss:Type="Number">0.74141638778858598</Data></Cell>
    <Cell><Data ss:Type="Number">43.538672050438798</Data></Cell>
   </Row>
   <Row ss:Index="49">
    <Cell><Data ss:Type="String">Annotation Cluster 4</Data></Cell>
    <Cell><Data ss:Type="String">Enrichment Score: 2.2112577296822673</Data></Cell>
   </Row>
   <Row>
    <Cell><Data ss:Type="String">Category</Data></Cell>
    <Cell><Data ss:Type="String">Term</Data></Cell>
    <Cell><Data ss:Type="String">Count</Data></Cell>
    <Cell><Data ss:Type="String">%</Data></Cell>
    <Cell><Data ss:Type="String">PValue</Data></Cell>
    <Cell><Data ss:Type="String">Genes</Data></Cell>
    <Cell><Data ss:Type="String">List Total</Data></Cell>
    <Cell><Data ss:Type="String">Pop Hits</Data></Cell>
    <Cell><Data ss:Type="String">Pop Total</Data></Cell>
    <Cell><Data ss:Type="String">Fold Enrichment</Data></Cell>
    <Cell><Data ss:Type="String">Bonferroni</Data></Cell>
    <Cell><Data ss:Type="String">Benjamini</Data></Cell>
    <Cell><Data ss:Type="String">FDR</Data></Cell>
   </Row>
   <Row>
    <Cell><Data ss:Type="String">GOTERM_MF_FAT</Data></Cell>
    <Cell><Data ss:Type="String">GO:0051920~peroxiredoxin activity</Data></Cell>
    <Cell><Data ss:Type="Number">4</Data></Cell>
    <Cell><Data ss:Type="Number">4.3478260869565197</Data></Cell>
    <Cell ss:StyleID="s17"><Data ss:Type="Number">1.09958368080661E-5</Data></Cell>
    <Cell><Data ss:Type="String">PRDX6, PRDX4, PRDX5, PARK7</Data></Cell>
    <Cell><Data ss:Type="Number">78</Data></Cell>
    <Cell><Data ss:Type="Number">8</Data></Cell>
    <Cell><Data ss:Type="Number">12983</Data></Cell>
    <Cell><Data ss:Type="Number">83.224358974358907</Data></Cell>
    <Cell><Data ss:Type="Number">2.8438858644347299E-3</Data></Cell>
    <Cell><Data ss:Type="Number">2.8438858644347299E-3</Data></Cell>
    <Cell><Data ss:Type="Number">1.43631497882434E-2</Data></Cell>
   </Row>
   <Row>
    <Cell><Data ss:Type="String">GOTERM_BP_FAT</Data></Cell>
    <Cell><Data ss:Type="String">GO:0006979~response to oxidative stress</Data></Cell>
    <Cell><Data ss:Type="Number">5</Data></Cell>
    <Cell><Data ss:Type="Number">5.4347826086956497</Data></Cell>
    <Cell><Data ss:Type="Number">1.54823925019514E-2</Data></Cell>
    <Cell><Data ss:Type="String">PRDX6, PEBP1, PRDX5, CA3, PARK7</Data></Cell>
    <Cell><Data ss:Type="Number">80</Data></Cell>
    <Cell><Data ss:Type="Number">164</Data></Cell>
    <Cell><Data ss:Type="Number">13528</Data></Cell>
    <Cell><Data ss:Type="Number">5.1554878048780397</Data></Cell>
    <Cell><Data ss:Type="Number">0.99999896166000501</Data></Cell>
    <Cell><Data ss:Type="Number">0.46541664092902602</Data></Cell>
    <Cell><Data ss:Type="Number">21.542994005881901</Data></Cell>
   </Row>
   <Row>
    <Cell><Data ss:Type="String">GOTERM_BP_FAT</Data></Cell>
    <Cell><Data ss:Type="String">GO:0000302~response to reactive oxygen species</Data></Cell>
    <Cell><Data ss:Type="Number">3</Data></Cell>
    <Cell><Data ss:Type="Number">3.2608695652173898</Data></Cell>
    <Cell><Data ss:Type="Number">7.1101614558477105E-2</Data></Cell>
    <Cell><Data ss:Type="String">PRDX6, PRDX5, PARK7</Data></Cell>
    <Cell><Data ss:Type="Number">80</Data></Cell>
    <Cell><Data ss:Type="Number">75</Data></Cell>
    <Cell><Data ss:Type="Number">13528</Data></Cell>
    <Cell><Data ss:Type="Number">6.7639999999999896</Data></Cell>
    <Cell><Data ss:Type="Number">1</Data></Cell>
    <Cell><Data ss:Type="Number">0.86934599110029298</Data></Cell>
    <Cell><Data ss:Type="Number">68.235914897697498</Data></Cell>
   </Row>
   <Row>
    <Cell><Data ss:Type="String">GOTERM_BP_FAT</Data></Cell>
    <Cell><Data ss:Type="String">GO:0010035~response to inorganic substance</Data></Cell>
    <Cell><Data ss:Type="Number">4</Data></Cell>
    <Cell><Data ss:Type="Number">4.3478260869565197</Data></Cell>
    <Cell><Data ss:Type="Number">0.118038385187978</Data></Cell>
    <Cell><Data ss:Type="String">PRDX6, PEBP1, PRDX5, PARK7</Data></Cell>
    <Cell><Data ss:Type="Number">80</Data></Cell>
    <Cell><Data ss:Type="Number">205</Data></Cell>
    <Cell><Data ss:Type="Number">13528</Data></Cell>
    <Cell><Data ss:Type="Number">3.2995121951219502</Data></Cell>
    <Cell><Data ss:Type="Number">1</Data></Cell>
    <Cell><Data ss:Type="Number">0.95009269951647102</Data></Cell>
    <Cell><Data ss:Type="Number">85.816124990748605</Data></Cell>
   </Row>
   <Row ss:Index="56">
    <Cell><Data ss:Type="String">Annotation Cluster 5</Data></Cell>
    <Cell><Data ss:Type="String">Enrichment Score: 2.023237617531158</Data></Cell>
   </Row>
   <Row>
    <Cell><Data ss:Type="String">Category</Data></Cell>
    <Cell><Data ss:Type="String">Term</Data></Cell>
    <Cell><Data ss:Type="String">Count</Data></Cell>
    <Cell><Data ss:Type="String">%</Data></Cell>
    <Cell><Data ss:Type="String">PValue</Data></Cell>
    <Cell><Data ss:Type="String">Genes</Data></Cell>
    <Cell><Data ss:Type="String">List Total</Data></Cell>
    <Cell><Data ss:Type="String">Pop Hits</Data></Cell>
    <Cell><Data ss:Type="String">Pop Total</Data></Cell>
    <Cell><Data ss:Type="String">Fold Enrichment</Data></Cell>
    <Cell><Data ss:Type="String">Bonferroni</Data></Cell>
    <Cell><Data ss:Type="String">Benjamini</Data></Cell>
    <Cell><Data ss:Type="String">FDR</Data></Cell>
   </Row>
   <Row>
    <Cell><Data ss:Type="String">GOTERM_MF_FAT</Data></Cell>
    <Cell><Data ss:Type="String">GO:0051920~peroxiredoxin activity</Data></Cell>
    <Cell><Data ss:Type="Number">4</Data></Cell>
    <Cell><Data ss:Type="Number">4.3478260869565197</Data></Cell>
    <Cell ss:StyleID="s17"><Data ss:Type="Number">1.09958368080661E-5</Data></Cell>
    <Cell><Data ss:Type="String">PRDX6, PRDX4, PRDX5, PARK7</Data></Cell>
    <Cell><Data ss:Type="Number">78</Data></Cell>
    <Cell><Data ss:Type="Number">8</Data></Cell>
    <Cell><Data ss:Type="Number">12983</Data></Cell>
    <Cell><Data ss:Type="Number">83.224358974358907</Data></Cell>
    <Cell><Data ss:Type="Number">2.8438858644347299E-3</Data></Cell>
    <Cell><Data ss:Type="Number">2.8438858644347299E-3</Data></Cell>
    <Cell><Data ss:Type="Number">1.43631497882434E-2</Data></Cell>
   </Row>
   <Row>
    <Cell><Data ss:Type="String">GOTERM_MF_FAT</Data></Cell>
    <Cell><Data ss:Type="String">GO:0004601~peroxidase activity</Data></Cell>
    <Cell><Data ss:Type="Number">3</Data></Cell>
    <Cell><Data ss:Type="Number">3.2608695652173898</Data></Cell>
    <Cell><Data ss:Type="Number">1.5349792435945701E-2</Data></Cell>
    <Cell><Data ss:Type="String">PRDX6, PRDX4, PRDX5</Data></Cell>
    <Cell><Data ss:Type="Number">78</Data></Cell>
    <Cell><Data ss:Type="Number">32</Data></Cell>
    <Cell><Data ss:Type="Number">12983</Data></Cell>
    <Cell><Data ss:Type="Number">15.604567307692299</Data></Cell>
    <Cell><Data ss:Type="Number">0.98180165106674699</Data></Cell>
    <Cell><Data ss:Type="Number">0.43579992295187497</Data></Cell>
    <Cell><Data ss:Type="Number">18.2964378292478</Data></Cell>
   </Row>
   <Row>
    <Cell><Data ss:Type="String">GOTERM_MF_FAT</Data></Cell>
    <Cell><Data ss:Type="String">GO:0016684~oxidoreductase activity, acting on peroxide as acceptor</Data></Cell>
    <Cell><Data ss:Type="Number">3</Data></Cell>
    <Cell><Data ss:Type="Number">3.2608695652173898</Data></Cell>
    <Cell><Data ss:Type="Number">1.5349792435945701E-2</Data></Cell>
    <Cell><Data ss:Type="String">PRDX6, PRDX4, PRDX5</Data></Cell>
    <Cell><Data ss:Type="Number">78</Data></Cell>
    <Cell><Data ss:Type="Number">32</Data></Cell>
    <Cell><Data ss:Type="Number">12983</Data></Cell>
    <Cell><Data ss:Type="Number">15.604567307692299</Data></Cell>
    <Cell><Data ss:Type="Number">0.98180165106674699</Data></Cell>
    <Cell><Data ss:Type="Number">0.43579992295187497</Data></Cell>
    <Cell><Data ss:Type="Number">18.2964378292478</Data></Cell>
   </Row>
   <Row>
    <Cell><Data ss:Type="String">GOTERM_MF_FAT</Data></Cell>
    <Cell><Data ss:Type="String">GO:0016209~antioxidant activity</Data></Cell>
    <Cell><Data ss:Type="Number">3</Data></Cell>
    <Cell><Data ss:Type="Number">3.2608695652173898</Data></Cell>
    <Cell><Data ss:Type="Number">3.16017449711909E-2</Data></Cell>
    <Cell><Data ss:Type="String">PRDX6, PRDX4, PRDX5</Data></Cell>
    <Cell><Data ss:Type="Number">78</Data></Cell>
    <Cell><Data ss:Type="Number">47</Data></Cell>
    <Cell><Data ss:Type="Number">12983</Data></Cell>
    <Cell><Data ss:Type="Number">10.624386252045801</Data></Cell>
    <Cell><Data ss:Type="Number">0.99975566508230596</Data></Cell>
    <Cell><Data ss:Type="Number">0.56469009054858399</Data></Cell>
    <Cell><Data ss:Type="Number">34.2614191122072</Data></Cell>
   </Row>
   <Row>
    <Cell><Data ss:Type="String">GOTERM_BP_FAT</Data></Cell>
    <Cell><Data ss:Type="String">GO:0045454~cell redox homeostasis</Data></Cell>
    <Cell><Data ss:Type="Number">3</Data></Cell>
    <Cell><Data ss:Type="Number">3.2608695652173898</Data></Cell>
    <Cell><Data ss:Type="Number">5.2306884561647997E-2</Data></Cell>
    <Cell><Data ss:Type="String">PRDX6, PRDX4, PRDX5</Data></Cell>
    <Cell><Data ss:Type="Number">80</Data></Cell>
    <Cell><Data ss:Type="Number">63</Data></Cell>
    <Cell><Data ss:Type="Number">13528</Data></Cell>
    <Cell><Data ss:Type="Number">8.0523809523809504</Data></Cell>
    <Cell><Data ss:Type="Number">1</Data></Cell>
    <Cell><Data ss:Type="Number">0.82743678874734905</Data></Cell>
    <Cell><Data ss:Type="Number">56.628393543392797</Data></Cell>
   </Row>
   <Row>
    <Cell><Data ss:Type="String">GOTERM_BP_FAT</Data></Cell>
    <Cell><Data ss:Type="String">GO:0055114~oxidation reduction</Data></Cell>
    <Cell><Data ss:Type="Number">7</Data></Cell>
    <Cell><Data ss:Type="Number">7.6086956521739104</Data></Cell>
    <Cell><Data ss:Type="Number">0.16938348997115399</Data></Cell>
    <Cell><Data ss:Type="String">KDM1B, GPD1L, PRDX6, PRDX4, PNPO, PRDX5, IMPDH2</Data></Cell>
    <Cell><Data ss:Type="Number">80</Data></Cell>
    <Cell><Data ss:Type="Number">639</Data></Cell>
    <Cell><Data ss:Type="Number">13528</Data></Cell>
    <Cell><Data ss:Type="Number">1.8524256651017199</Data></Cell>
    <Cell><Data ss:Type="Number">1</Data></Cell>
    <Cell><Data ss:Type="Number">0.97163118663418302</Data></Cell>
    <Cell><Data ss:Type="Number">94.418435010397403</Data></Cell>
   </Row>
   <Row ss:Index="65">
    <Cell><Data ss:Type="String">Annotation Cluster 6</Data></Cell>
    <Cell><Data ss:Type="String">Enrichment Score: 1.475456237290756</Data></Cell>
   </Row>
   <Row>
    <Cell><Data ss:Type="String">Category</Data></Cell>
    <Cell><Data ss:Type="String">Term</Data></Cell>
    <Cell><Data ss:Type="String">Count</Data></Cell>
    <Cell><Data ss:Type="String">%</Data></Cell>
    <Cell><Data ss:Type="String">PValue</Data></Cell>
    <Cell><Data ss:Type="String">Genes</Data></Cell>
    <Cell><Data ss:Type="String">List Total</Data></Cell>
    <Cell><Data ss:Type="String">Pop Hits</Data></Cell>
    <Cell><Data ss:Type="String">Pop Total</Data></Cell>
    <Cell><Data ss:Type="String">Fold Enrichment</Data></Cell>
    <Cell><Data ss:Type="String">Bonferroni</Data></Cell>
    <Cell><Data ss:Type="String">Benjamini</Data></Cell>
    <Cell><Data ss:Type="String">FDR</Data></Cell>
   </Row>
   <Row>
    <Cell><Data ss:Type="String">GOTERM_CC_FAT</Data></Cell>
    <Cell><Data ss:Type="String">GO:0030424~axon</Data></Cell>
    <Cell><Data ss:Type="Number">8</Data></Cell>
    <Cell><Data ss:Type="Number">8.6956521739130395</Data></Cell>
    <Cell ss:StyleID="s17"><Data ss:Type="Number">1.002634342871E-5</Data></Cell>
    <Cell><Data ss:Type="String">PVALB, MTPN, ALDOC, MAPT, NF1, GRIK4, PEBP1, PARK7</Data></Cell>
    <Cell><Data ss:Type="Number">62</Data></Cell>
    <Cell><Data ss:Type="Number">159</Data></Cell>
    <Cell><Data ss:Type="Number">12782</Data></Cell>
    <Cell><Data ss:Type="Number">10.372895110569999</Data></Cell>
    <Cell><Data ss:Type="Number">1.9332228954622699E-3</Data></Cell>
    <Cell ss:StyleID="s17"><Data ss:Type="Number">3.2246366120047799E-4</Data></Cell>
    <Cell><Data ss:Type="Number">1.24929248270677E-2</Data></Cell>
   </Row>
   <Row>
    <Cell><Data ss:Type="String">GOTERM_CC_FAT</Data></Cell>
    <Cell><Data ss:Type="String">GO:0043005~neuron projection</Data></Cell>
    <Cell><Data ss:Type="Number">8</Data></Cell>
    <Cell><Data ss:Type="Number">8.6956521739130395</Data></Cell>
    <Cell><Data ss:Type="Number">1.16441624490573E-3</Data></Cell>
    <Cell><Data ss:Type="String">PVALB, MTPN, ALDOC, MAPT, NF1, GRIK4, PEBP1, PARK7</Data></Cell>
    <Cell><Data ss:Type="Number">62</Data></Cell>
    <Cell><Data ss:Type="Number">342</Data></Cell>
    <Cell><Data ss:Type="Number">12782</Data></Cell>
    <Cell><Data ss:Type="Number">4.8224863233352098</Data></Cell>
    <Cell><Data ss:Type="Number">0.201374598975022</Data></Cell>
    <Cell><Data ss:Type="Number">2.4675271591990299E-2</Data></Cell>
    <Cell><Data ss:Type="Number">1.44131529247599</Data></Cell>
   </Row>
   <Row>
    <Cell><Data ss:Type="String">GOTERM_CC_FAT</Data></Cell>
    <Cell><Data ss:Type="String">GO:0042995~cell projection</Data></Cell>
    <Cell><Data ss:Type="Number">11</Data></Cell>
    <Cell><Data ss:Type="Number">11.9565217391304</Data></Cell>
    <Cell><Data ss:Type="Number">1.5709344522109E-3</Data></Cell>
    <Cell><Data ss:Type="String">PVALB, MTPN, ALDOC, MAPT, NF1, GRIK4, LDB3, PEBP1, MYOZ1, SLC9A3R1, PARK7</Data></Cell>
    <Cell><Data ss:Type="Number">62</Data></Cell>
    <Cell><Data ss:Type="Number">697</Data></Cell>
    <Cell><Data ss:Type="Number">12782</Data></Cell>
    <Cell><Data ss:Type="Number">3.25362151154718</Data></Cell>
    <Cell><Data ss:Type="Number">0.26171750646869701</Data></Cell>
    <Cell><Data ss:Type="Number">2.9887150446861001E-2</Data></Cell>
    <Cell><Data ss:Type="Number">1.93998705761863</Data></Cell>
   </Row>
   <Row>
    <Cell><Data ss:Type="String">GOTERM_BP_FAT</Data></Cell>
    <Cell><Data ss:Type="String">GO:0019226~transmission of nerve impulse</Data></Cell>
    <Cell><Data ss:Type="Number">4</Data></Cell>
    <Cell><Data ss:Type="Number">4.3478260869565197</Data></Cell>
    <Cell><Data ss:Type="Number">0.335361881957222</Data></Cell>
    <Cell><Data ss:Type="String">NF1, GRIK4, PEBP1, PARK7</Data></Cell>
    <Cell><Data ss:Type="Number">80</Data></Cell>
    <Cell><Data ss:Type="Number">350</Data></Cell>
    <Cell><Data ss:Type="Number">13528</Data></Cell>
    <Cell><Data ss:Type="Number">1.9325714285714199</Data></Cell>
    <Cell><Data ss:Type="Number">1</Data></Cell>
    <Cell><Data ss:Type="Number">0.99503159228834903</Data></Cell>
    <Cell><Data ss:Type="Number">99.825670577924896</Data></Cell>
   </Row>
   <Row>
    <Cell><Data ss:Type="String">GOTERM_BP_FAT</Data></Cell>
    <Cell><Data ss:Type="String">GO:0007268~synaptic transmission</Data></Cell>
    <Cell><Data ss:Type="Number">3</Data></Cell>
    <Cell><Data ss:Type="Number">3.2608695652173898</Data></Cell>
    <Cell><Data ss:Type="Number">0.52231642969643999</Data></Cell>
    <Cell><Data ss:Type="String">GRIK4, PEBP1, PARK7</Data></Cell>
    <Cell><Data ss:Type="Number">80</Data></Cell>
    <Cell><Data ss:Type="Number">298</Data></Cell>
    <Cell><Data ss:Type="Number">13528</Data></Cell>
    <Cell><Data ss:Type="Number">1.70234899328859</Data></Cell>
    <Cell><Data ss:Type="Number">1</Data></Cell>
    <Cell><Data ss:Type="Number">0.99910141752992798</Data></Cell>
    <Cell><Data ss:Type="Number">99.998974491149696</Data></Cell>
   </Row>
   <Row>
    <Cell><Data ss:Type="String">GOTERM_BP_FAT</Data></Cell>
    <Cell><Data ss:Type="String">GO:0007267~cell-cell signaling</Data></Cell>
    <Cell><Data ss:Type="Number">4</Data></Cell>
    <Cell><Data ss:Type="Number">4.3478260869565197</Data></Cell>
    <Cell><Data ss:Type="Number">0.68696206024488105</Data></Cell>
    <Cell><Data ss:Type="String">GRIK4, PEBP1, ZYX, PARK7</Data></Cell>
    <Cell><Data ss:Type="Number">80</Data></Cell>
    <Cell><Data ss:Type="Number">600</Data></Cell>
    <Cell><Data ss:Type="Number">13528</Data></Cell>
    <Cell><Data ss:Type="Number">1.12733333333333</Data></Cell>
    <Cell><Data ss:Type="Number">1</Data></Cell>
    <Cell><Data ss:Type="Number">0.99989448296177996</Data></Cell>
    <Cell><Data ss:Type="Number">99.999998564455396</Data></Cell>
   </Row>
   <Row>
    <Cell><Data ss:Type="String">GOTERM_BP_FAT</Data></Cell>
    <Cell><Data ss:Type="String">GO:0007610~behavior</Data></Cell>
    <Cell><Data ss:Type="Number">3</Data></Cell>
    <Cell><Data ss:Type="Number">3.2608695652173898</Data></Cell>
    <Cell><Data ss:Type="Number">0.76460173703293</Data></Cell>
    <Cell><Data ss:Type="String">NF1, PEBP1, PARK7</Data></Cell>
    <Cell><Data ss:Type="Number">80</Data></Cell>
    <Cell><Data ss:Type="Number">469</Data></Cell>
    <Cell><Data ss:Type="Number">13528</Data></Cell>
    <Cell><Data ss:Type="Number">1.0816631130063901</Data></Cell>
    <Cell><Data ss:Type="Number">1</Data></Cell>
    <Cell><Data ss:Type="Number">0.99997395518569199</Data></Cell>
    <Cell><Data ss:Type="Number">99.999999982933502</Data></Cell>
   </Row>
   <Row>
    <Cell><Data ss:Type="String">GOTERM_BP_FAT</Data></Cell>
    <Cell><Data ss:Type="String">GO:0050877~neurological system process</Data></Cell>
    <Cell><Data ss:Type="Number">5</Data></Cell>
    <Cell><Data ss:Type="Number">5.4347826086956497</Data></Cell>
    <Cell><Data ss:Type="Number">0.93137759748744897</Data></Cell>
    <Cell><Data ss:Type="String">NF1, GRIK4, PEBP1, COL11A1, PARK7</Data></Cell>
    <Cell><Data ss:Type="Number">80</Data></Cell>
    <Cell><Data ss:Type="Number">1210</Data></Cell>
    <Cell><Data ss:Type="Number">13528</Data></Cell>
    <Cell><Data ss:Type="Number">0.69876033057851195</Data></Cell>
    <Cell><Data ss:Type="Number">1</Data></Cell>
    <Cell><Data ss:Type="Number">0.99999995939038899</Data></Cell>
    <Cell><Data ss:Type="Number">100</Data></Cell>
   </Row>
   <Row ss:Index="76">
    <Cell><Data ss:Type="String">Annotation Cluster 7</Data></Cell>
    <Cell><Data ss:Type="String">Enrichment Score: 1.10437207985486</Data></Cell>
   </Row>
   <Row>
    <Cell><Data ss:Type="String">Category</Data></Cell>
    <Cell><Data ss:Type="String">Term</Data></Cell>
    <Cell><Data ss:Type="String">Count</Data></Cell>
    <Cell><Data ss:Type="String">%</Data></Cell>
    <Cell><Data ss:Type="String">PValue</Data></Cell>
    <Cell><Data ss:Type="String">Genes</Data></Cell>
    <Cell><Data ss:Type="String">List Total</Data></Cell>
    <Cell><Data ss:Type="String">Pop Hits</Data></Cell>
    <Cell><Data ss:Type="String">Pop Total</Data></Cell>
    <Cell><Data ss:Type="String">Fold Enrichment</Data></Cell>
    <Cell><Data ss:Type="String">Bonferroni</Data></Cell>
    <Cell><Data ss:Type="String">Benjamini</Data></Cell>
    <Cell><Data ss:Type="String">FDR</Data></Cell>
   </Row>
   <Row>
    <Cell><Data ss:Type="String">GOTERM_BP_FAT</Data></Cell>
    <Cell><Data ss:Type="String">GO:0030029~actin filament-based process</Data></Cell>
    <Cell><Data ss:Type="Number">6</Data></Cell>
    <Cell><Data ss:Type="Number">6.5217391304347796</Data></Cell>
    <Cell><Data ss:Type="Number">1.33351269394388E-2</Data></Cell>
    <Cell><Data ss:Type="String">PFN1, NF1, MYL1, PDLIM3, MYH4, MYOZ1</Data></Cell>
    <Cell><Data ss:Type="Number">80</Data></Cell>
    <Cell><Data ss:Type="Number">241</Data></Cell>
    <Cell><Data ss:Type="Number">13528</Data></Cell>
    <Cell><Data ss:Type="Number">4.2099585062240603</Data></Cell>
    <Cell><Data ss:Type="Number">0.99999289088014098</Data></Cell>
    <Cell><Data ss:Type="Number">0.431345640214917</Data></Cell>
    <Cell><Data ss:Type="Number">18.839650129039001</Data></Cell>
   </Row>
   <Row>
    <Cell><Data ss:Type="String">GOTERM_BP_FAT</Data></Cell>
    <Cell><Data ss:Type="String">GO:0030036~actin cytoskeleton organization</Data></Cell>
    <Cell><Data ss:Type="Number">4</Data></Cell>
    <Cell><Data ss:Type="Number">4.3478260869565197</Data></Cell>
    <Cell><Data ss:Type="Number">0.14564365358255801</Data></Cell>
    <Cell><Data ss:Type="String">PFN1, NF1, PDLIM3, MYOZ1</Data></Cell>
    <Cell><Data ss:Type="Number">80</Data></Cell>
    <Cell><Data ss:Type="Number">226</Data></Cell>
    <Cell><Data ss:Type="Number">13528</Data></Cell>
    <Cell><Data ss:Type="Number">2.9929203539823002</Data></Cell>
    <Cell><Data ss:Type="Number">1</Data></Cell>
    <Cell><Data ss:Type="Number">0.96903065462235904</Data></Cell>
    <Cell><Data ss:Type="Number">91.349269575682698</Data></Cell>
   </Row>
   <Row>
    <Cell><Data ss:Type="String">GOTERM_BP_FAT</Data></Cell>
    <Cell><Data ss:Type="String">GO:0007010~cytoskeleton organization</Data></Cell>
    <Cell><Data ss:Type="Number">5</Data></Cell>
    <Cell><Data ss:Type="Number">5.4347826086956497</Data></Cell>
    <Cell><Data ss:Type="Number">0.25037735156768098</Data></Cell>
    <Cell><Data ss:Type="String">PFN1, MAPT, NF1, PDLIM3, MYOZ1</Data></Cell>
    <Cell><Data ss:Type="Number">80</Data></Cell>
    <Cell><Data ss:Type="Number">436</Data></Cell>
    <Cell><Data ss:Type="Number">13528</Data></Cell>
    <Cell><Data ss:Type="Number">1.9392201834862299</Data></Cell>
    <Cell><Data ss:Type="Number">1</Data></Cell>
    <Cell><Data ss:Type="Number">0.98848776323802401</Data></Cell>
    <Cell><Data ss:Type="Number">98.8677978011184</Data></Cell>
   </Row>
   <Row ss:Index="82">
    <Cell><Data ss:Type="String">Annotation Cluster 8</Data></Cell>
    <Cell><Data ss:Type="String">Enrichment Score: 1.0987182275142722</Data></Cell>
   </Row>
   <Row>
    <Cell><Data ss:Type="String">Category</Data></Cell>
    <Cell><Data ss:Type="String">Term</Data></Cell>
    <Cell><Data ss:Type="String">Count</Data></Cell>
    <Cell><Data ss:Type="String">%</Data></Cell>
    <Cell><Data ss:Type="String">PValue</Data></Cell>
    <Cell><Data ss:Type="String">Genes</Data></Cell>
    <Cell><Data ss:Type="String">List Total</Data></Cell>
    <Cell><Data ss:Type="String">Pop Hits</Data></Cell>
    <Cell><Data ss:Type="String">Pop Total</Data></Cell>
    <Cell><Data ss:Type="String">Fold Enrichment</Data></Cell>
    <Cell><Data ss:Type="String">Bonferroni</Data></Cell>
    <Cell><Data ss:Type="String">Benjamini</Data></Cell>
    <Cell><Data ss:Type="String">FDR</Data></Cell>
   </Row>
   <Row>
    <Cell><Data ss:Type="String">GOTERM_CC_FAT</Data></Cell>
    <Cell><Data ss:Type="String">GO:0005581~collagen</Data></Cell>
    <Cell><Data ss:Type="Number">3</Data></Cell>
    <Cell><Data ss:Type="Number">3.2608695652173898</Data></Cell>
    <Cell><Data ss:Type="Number">1.2047348223169E-2</Data></Cell>
    <Cell><Data ss:Type="String">COL9A1, COL1A2, COL11A1</Data></Cell>
    <Cell><Data ss:Type="Number">62</Data></Cell>
    <Cell><Data ss:Type="Number">35</Data></Cell>
    <Cell><Data ss:Type="Number">12782</Data></Cell>
    <Cell><Data ss:Type="Number">17.670967741935399</Data></Cell>
    <Cell><Data ss:Type="Number">0.90360082131701602</Data></Cell>
    <Cell><Data ss:Type="Number">0.15387639798717201</Data></Cell>
    <Cell><Data ss:Type="Number">14.0179298396009</Data></Cell>
   </Row>
   <Row>
    <Cell><Data ss:Type="String">GOTERM_MF_FAT</Data></Cell>
    <Cell><Data ss:Type="String">GO:0005198~structural molecule activity</Data></Cell>
    <Cell><Data ss:Type="Number">10</Data></Cell>
    <Cell><Data ss:Type="Number">10.869565217391299</Data></Cell>
    <Cell><Data ss:Type="Number">1.24338250125413E-2</Data></Cell>
    <Cell><Data ss:Type="String">COL9A1, VAPA, MRPS18A, MAPT, MYL1, COL1A2, PDLIM3, MYH4, COL11A1, PRELP</Data></Cell>
    <Cell><Data ss:Type="Number">78</Data></Cell>
    <Cell><Data ss:Type="Number">634</Data></Cell>
    <Cell><Data ss:Type="Number">12983</Data></Cell>
    <Cell><Data ss:Type="Number">2.6253741001374999</Data></Cell>
    <Cell><Data ss:Type="Number">0.96085759598220399</Data></Cell>
    <Cell><Data ss:Type="Number">0.47696650844675398</Data></Cell>
    <Cell><Data ss:Type="Number">15.07859590752</Data></Cell>
   </Row>
   <Row>
    <Cell><Data ss:Type="String">GOTERM_MF_FAT</Data></Cell>
    <Cell><Data ss:Type="String">GO:0005201~extracellular matrix structural constituent</Data></Cell>
    <Cell><Data ss:Type="Number">4</Data></Cell>
    <Cell><Data ss:Type="Number">4.3478260869565197</Data></Cell>
    <Cell><Data ss:Type="Number">1.4434949497945399E-2</Data></Cell>
    <Cell><Data ss:Type="String">COL9A1, COL1A2, COL11A1, PRELP</Data></Cell>
    <Cell><Data ss:Type="Number">78</Data></Cell>
    <Cell><Data ss:Type="Number">86</Data></Cell>
    <Cell><Data ss:Type="Number">12983</Data></Cell>
    <Cell><Data ss:Type="Number">7.7418008348240903</Data></Cell>
    <Cell><Data ss:Type="Number">0.97685318436399304</Data></Cell>
    <Cell><Data ss:Type="Number">0.466154964006461</Data></Cell>
    <Cell><Data ss:Type="Number">17.299217636548001</Data></Cell>
   </Row>
   <Row>
    <Cell><Data ss:Type="String">GOTERM_CC_FAT</Data></Cell>
    <Cell><Data ss:Type="String">GO:0005578~proteinaceous extracellular matrix</Data></Cell>
    <Cell><Data ss:Type="Number">5</Data></Cell>
    <Cell><Data ss:Type="Number">5.4347826086956497</Data></Cell>
    <Cell><Data ss:Type="Number">6.6223519497782504E-2</Data></Cell>
    <Cell><Data ss:Type="String">ASPN, COL9A1, COL1A2, COL11A1, PRELP</Data></Cell>
    <Cell><Data ss:Type="Number">62</Data></Cell>
    <Cell><Data ss:Type="Number">320</Data></Cell>
    <Cell><Data ss:Type="Number">12782</Data></Cell>
    <Cell><Data ss:Type="Number">3.2212701612903198</Data></Cell>
    <Cell><Data ss:Type="Number">0.99999819330155304</Data></Cell>
    <Cell><Data ss:Type="Number">0.54062247309335998</Data></Cell>
    <Cell><Data ss:Type="Number">57.420297668291902</Data></Cell>
   </Row>
   <Row>
    <Cell><Data ss:Type="String">GOTERM_CC_FAT</Data></Cell>
    <Cell><Data ss:Type="String">GO:0031012~extracellular matrix</Data></Cell>
    <Cell><Data ss:Type="Number">5</Data></Cell>
    <Cell><Data ss:Type="Number">5.4347826086956497</Data></Cell>
    <Cell><Data ss:Type="Number">8.2204140351300206E-2</Data></Cell>
    <Cell><Data ss:Type="String">ASPN, COL9A1, COL1A2, COL11A1, PRELP</Data></Cell>
    <Cell><Data ss:Type="Number">62</Data></Cell>
    <Cell><Data ss:Type="Number">345</Data></Cell>
    <Cell><Data ss:Type="Number">12782</Data></Cell>
    <Cell><Data ss:Type="Number">2.9878447872837701</Data></Cell>
    <Cell><Data ss:Type="Number">0.99999993543514498</Data></Cell>
    <Cell><Data ss:Type="Number">0.56298151330861601</Data></Cell>
    <Cell><Data ss:Type="Number">65.661136818575798</Data></Cell>
   </Row>
   <Row>
    <Cell><Data ss:Type="String">GOTERM_CC_FAT</Data></Cell>
    <Cell><Data ss:Type="String">GO:0044420~extracellular matrix part</Data></Cell>
    <Cell><Data ss:Type="Number">3</Data></Cell>
    <Cell><Data ss:Type="Number">3.2608695652173898</Data></Cell>
    <Cell><Data ss:Type="Number">0.107390916271229</Data></Cell>
    <Cell><Data ss:Type="String">COL9A1, COL1A2, COL11A1</Data></Cell>
    <Cell><Data ss:Type="Number">62</Data></Cell>
    <Cell><Data ss:Type="Number">117</Data></Cell>
    <Cell><Data ss:Type="Number">12782</Data></Cell>
    <Cell><Data ss:Type="Number">5.2861869313482197</Data></Cell>
    <Cell><Data ss:Type="Number">0.99999999969964704</Data></Cell>
    <Cell><Data ss:Type="Number">0.61453586990883902</Data></Cell>
    <Cell><Data ss:Type="Number">75.722747407474401</Data></Cell>
   </Row>
   <Row>
    <Cell><Data ss:Type="String">GOTERM_BP_FAT</Data></Cell>
    <Cell><Data ss:Type="String">GO:0001501~skeletal system development</Data></Cell>
    <Cell><Data ss:Type="Number">5</Data></Cell>
    <Cell><Data ss:Type="Number">5.4347826086956497</Data></Cell>
    <Cell><Data ss:Type="Number">0.116163197595859</Data></Cell>
    <Cell><Data ss:Type="String">COL9A1, NF1, COL1A2, COL11A1, PRELP</Data></Cell>
    <Cell><Data ss:Type="Number">80</Data></Cell>
    <Cell><Data ss:Type="Number">319</Data></Cell>
    <Cell><Data ss:Type="Number">13528</Data></Cell>
    <Cell><Data ss:Type="Number">2.6504702194357299</Data></Cell>
    <Cell><Data ss:Type="Number">1</Data></Cell>
    <Cell><Data ss:Type="Number">0.95162440400236203</Data></Cell>
    <Cell><Data ss:Type="Number">85.339887923226399</Data></Cell>
   </Row>
   <Row>
    <Cell><Data ss:Type="String">GOTERM_CC_FAT</Data></Cell>
    <Cell><Data ss:Type="String">GO:0044421~extracellular region part</Data></Cell>
    <Cell><Data ss:Type="Number">8</Data></Cell>
    <Cell><Data ss:Type="Number">8.6956521739130395</Data></Cell>
    <Cell><Data ss:Type="Number">0.17158471276939799</Data></Cell>
    <Cell><Data ss:Type="String">ASPN, COL9A1, HPX, COL1A2, PRDX4, PEBP1, COL11A1, PRELP</Data></Cell>
    <Cell><Data ss:Type="Number">62</Data></Cell>
    <Cell><Data ss:Type="Number">960</Data></Cell>
    <Cell><Data ss:Type="Number">12782</Data></Cell>
    <Cell><Data ss:Type="Number">1.7180107526881701</Data></Cell>
    <Cell><Data ss:Type="Number">0.999999999999999</Data></Cell>
    <Cell><Data ss:Type="Number">0.77992104881328495</Data></Cell>
    <Cell><Data ss:Type="Number">90.421342874300194</Data></Cell>
   </Row>
   <Row>
    <Cell><Data ss:Type="String">GOTERM_CC_FAT</Data></Cell>
    <Cell><Data ss:Type="String">GO:0005576~extracellular region</Data></Cell>
    <Cell><Data ss:Type="Number">10</Data></Cell>
    <Cell><Data ss:Type="Number">10.869565217391299</Data></Cell>
    <Cell><Data ss:Type="Number">0.636687739687956</Data></Cell>
    <Cell><Data ss:Type="String">ASPN, COL9A1, FAM3D, PPIA, HPX, COL1A2, PRDX4, PEBP1, COL11A1, PRELP</Data></Cell>
    <Cell><Data ss:Type="Number">62</Data></Cell>
    <Cell><Data ss:Type="Number">2010</Data></Cell>
    <Cell><Data ss:Type="Number">12782</Data></Cell>
    <Cell><Data ss:Type="Number">1.0256780613063701</Data></Cell>
    <Cell><Data ss:Type="Number">1</Data></Cell>
    <Cell><Data ss:Type="Number">0.99491459335779597</Data></Cell>
    <Cell><Data ss:Type="Number">99.999668311501907</Data></Cell>
   </Row>
   <Row>
    <Cell><Data ss:Type="String">GOTERM_CC_FAT</Data></Cell>
    <Cell><Data ss:Type="String">GO:0005615~extracellular space</Data></Cell>
    <Cell><Data ss:Type="Number">4</Data></Cell>
    <Cell><Data ss:Type="Number">4.3478260869565197</Data></Cell>
    <Cell><Data ss:Type="Number">0.642035594853124</Data></Cell>
    <Cell><Data ss:Type="String">HPX, COL1A2, PRDX4, PEBP1</Data></Cell>
    <Cell><Data ss:Type="Number">62</Data></Cell>
    <Cell><Data ss:Type="Number">685</Data></Cell>
    <Cell><Data ss:Type="Number">12782</Data></Cell>
    <Cell><Data ss:Type="Number">1.20386154932893</Data></Cell>
    <Cell><Data ss:Type="Number">1</Data></Cell>
    <Cell><Data ss:Type="Number">0.99458028999250103</Data></Cell>
    <Cell><Data ss:Type="Number">99.999724272465102</Data></Cell>
   </Row>
   <Row ss:Index="95">
    <Cell><Data ss:Type="String">Annotation Cluster 9</Data></Cell>
    <Cell><Data ss:Type="String">Enrichment Score: 1.090116965440872</Data></Cell>
   </Row>
   <Row>
    <Cell><Data ss:Type="String">Category</Data></Cell>
    <Cell><Data ss:Type="String">Term</Data></Cell>
    <Cell><Data ss:Type="String">Count</Data></Cell>
    <Cell><Data ss:Type="String">%</Data></Cell>
    <Cell><Data ss:Type="String">PValue</Data></Cell>
    <Cell><Data ss:Type="String">Genes</Data></Cell>
    <Cell><Data ss:Type="String">List Total</Data></Cell>
    <Cell><Data ss:Type="String">Pop Hits</Data></Cell>
    <Cell><Data ss:Type="String">Pop Total</Data></Cell>
    <Cell><Data ss:Type="String">Fold Enrichment</Data></Cell>
    <Cell><Data ss:Type="String">Bonferroni</Data></Cell>
    <Cell><Data ss:Type="String">Benjamini</Data></Cell>
    <Cell><Data ss:Type="String">FDR</Data></Cell>
   </Row>
   <Row>
    <Cell><Data ss:Type="String">GOTERM_BP_FAT</Data></Cell>
    <Cell><Data ss:Type="String">GO:0030199~collagen fibril organization</Data></Cell>
    <Cell><Data ss:Type="Number">3</Data></Cell>
    <Cell><Data ss:Type="Number">3.2608695652173898</Data></Cell>
    <Cell><Data ss:Type="Number">1.2344481155866E-2</Data></Cell>
    <Cell><Data ss:Type="String">NF1, COL1A2, COL11A1</Data></Cell>
    <Cell><Data ss:Type="Number">80</Data></Cell>
    <Cell><Data ss:Type="Number">29</Data></Cell>
    <Cell><Data ss:Type="Number">13528</Data></Cell>
    <Cell><Data ss:Type="Number">17.4931034482758</Data></Cell>
    <Cell><Data ss:Type="Number">0.99998275544697002</Data></Cell>
    <Cell><Data ss:Type="Number">0.42212674221214003</Data></Cell>
    <Cell><Data ss:Type="Number">17.5632963250982</Data></Cell>
   </Row>
   <Row>
    <Cell><Data ss:Type="String">GOTERM_BP_FAT</Data></Cell>
    <Cell><Data ss:Type="String">GO:0001501~skeletal system development</Data></Cell>
    <Cell><Data ss:Type="Number">5</Data></Cell>
    <Cell><Data ss:Type="Number">5.4347826086956497</Data></Cell>
    <Cell><Data ss:Type="Number">0.116163197595859</Data></Cell>
    <Cell><Data ss:Type="String">COL9A1, NF1, COL1A2, COL11A1, PRELP</Data></Cell>
    <Cell><Data ss:Type="Number">80</Data></Cell>
    <Cell><Data ss:Type="Number">319</Data></Cell>
    <Cell><Data ss:Type="Number">13528</Data></Cell>
    <Cell><Data ss:Type="Number">2.6504702194357299</Data></Cell>
    <Cell><Data ss:Type="Number">1</Data></Cell>
    <Cell><Data ss:Type="Number">0.95162440400236203</Data></Cell>
    <Cell><Data ss:Type="Number">85.339887923226399</Data></Cell>
   </Row>
   <Row>
    <Cell><Data ss:Type="String">GOTERM_BP_FAT</Data></Cell>
    <Cell><Data ss:Type="String">GO:0030198~extracellular matrix organization</Data></Cell>
    <Cell><Data ss:Type="Number">3</Data></Cell>
    <Cell><Data ss:Type="Number">3.2608695652173898</Data></Cell>
    <Cell><Data ss:Type="Number">0.12342676930682001</Data></Cell>
    <Cell><Data ss:Type="String">NF1, COL1A2, COL11A1</Data></Cell>
    <Cell><Data ss:Type="Number">80</Data></Cell>
    <Cell><Data ss:Type="Number">104</Data></Cell>
    <Cell><Data ss:Type="Number">13528</Data></Cell>
    <Cell><Data ss:Type="Number">4.8778846153846098</Data></Cell>
    <Cell><Data ss:Type="Number">1</Data></Cell>
    <Cell><Data ss:Type="Number">0.95316413724459104</Data></Cell>
    <Cell><Data ss:Type="Number">87.105294404985599</Data></Cell>
   </Row>
   <Row>
    <Cell><Data ss:Type="String">GOTERM_BP_FAT</Data></Cell>
    <Cell><Data ss:Type="String">GO:0043062~extracellular structure organization</Data></Cell>
    <Cell><Data ss:Type="Number">3</Data></Cell>
    <Cell><Data ss:Type="Number">3.2608695652173898</Data></Cell>
    <Cell><Data ss:Type="Number">0.24636634325475601</Data></Cell>
    <Cell><Data ss:Type="String">NF1, COL1A2, COL11A1</Data></Cell>
    <Cell><Data ss:Type="Number">80</Data></Cell>
    <Cell><Data ss:Type="Number">163</Data></Cell>
    <Cell><Data ss:Type="Number">13528</Data></Cell>
    <Cell><Data ss:Type="Number">3.1122699386503001</Data></Cell>
    <Cell><Data ss:Type="Number">1</Data></Cell>
    <Cell><Data ss:Type="Number">0.98843672297423002</Data></Cell>
    <Cell><Data ss:Type="Number">98.769843871779202</Data></Cell>
   </Row>
   <Row ss:Index="102">
    <Cell><Data ss:Type="String">Annotation Cluster 10</Data></Cell>
    <Cell><Data ss:Type="String">Enrichment Score: 1.031504509683507</Data></Cell>
   </Row>
   <Row>
    <Cell><Data ss:Type="String">Category</Data></Cell>
    <Cell><Data ss:Type="String">Term</Data></Cell>
    <Cell><Data ss:Type="String">Count</Data></Cell>
    <Cell><Data ss:Type="String">%</Data></Cell>
    <Cell><Data ss:Type="String">PValue</Data></Cell>
    <Cell><Data ss:Type="String">Genes</Data></Cell>
    <Cell><Data ss:Type="String">List Total</Data></Cell>
    <Cell><Data ss:Type="String">Pop Hits</Data></Cell>
    <Cell><Data ss:Type="String">Pop Total</Data></Cell>
    <Cell><Data ss:Type="String">Fold Enrichment</Data></Cell>
    <Cell><Data ss:Type="String">Bonferroni</Data></Cell>
    <Cell><Data ss:Type="String">Benjamini</Data></Cell>
    <Cell><Data ss:Type="String">FDR</Data></Cell>
   </Row>
   <Row>
    <Cell><Data ss:Type="String">GOTERM_BP_FAT</Data></Cell>
    <Cell><Data ss:Type="String">GO:0019725~cellular homeostasis</Data></Cell>
    <Cell><Data ss:Type="Number">10</Data></Cell>
    <Cell><Data ss:Type="Number">10.869565217391299</Data></Cell>
    <Cell><Data ss:Type="Number">1.5328312645550501E-3</Data></Cell>
    <Cell><Data ss:Type="String">PRDX6, HPX, NF1, RHOT1, RYR1, PRDX4, PRDX5, SLC9A3R1, ABCB6, PARK7</Data></Cell>
    <Cell><Data ss:Type="Number">80</Data></Cell>
    <Cell><Data ss:Type="Number">466</Data></Cell>
    <Cell><Data ss:Type="Number">13528</Data></Cell>
    <Cell><Data ss:Type="Number">3.6287553648068598</Data></Cell>
    <Cell><Data ss:Type="Number">0.741931029885884</Data></Cell>
    <Cell><Data ss:Type="Number">0.36333360156801697</Data></Cell>
    <Cell><Data ss:Type="Number">2.3570122973420999</Data></Cell>
   </Row>
   <Row>
    <Cell><Data ss:Type="String">GOTERM_BP_FAT</Data></Cell>
    <Cell><Data ss:Type="String">GO:0042592~homeostatic process</Data></Cell>
    <Cell><Data ss:Type="Number">11</Data></Cell>
    <Cell><Data ss:Type="Number">11.9565217391304</Data></Cell>
    <Cell><Data ss:Type="Number">1.17621613808433E-2</Data></Cell>
    <Cell><Data ss:Type="String">COL9A1, PRDX6, HPX, NF1, RHOT1, RYR1, PRDX4, PRDX5, SLC9A3R1, ABCB6, PARK7</Data></Cell>
    <Cell><Data ss:Type="Number">80</Data></Cell>
    <Cell><Data ss:Type="Number">751</Data></Cell>
    <Cell><Data ss:Type="Number">13528</Data></Cell>
    <Cell><Data ss:Type="Number">2.4768308921437998</Data></Cell>
    <Cell><Data ss:Type="Number">0.99997098079085101</Data></Cell>
    <Cell><Data ss:Type="Number">0.44033651013320602</Data></Cell>
    <Cell><Data ss:Type="Number">16.804292534883899</Data></Cell>
   </Row>
   <Row>
    <Cell><Data ss:Type="String">GOTERM_BP_FAT</Data></Cell>
    <Cell><Data ss:Type="String">GO:0006873~cellular ion homeostasis</Data></Cell>
    <Cell><Data ss:Type="Number">6</Data></Cell>
    <Cell><Data ss:Type="Number">6.5217391304347796</Data></Cell>
    <Cell><Data ss:Type="Number">6.7493548913512502E-2</Data></Cell>
    <Cell><Data ss:Type="String">HPX, NF1, RYR1, SLC9A3R1, ABCB6, PARK7</Data></Cell>
    <Cell><Data ss:Type="Number">80</Data></Cell>
    <Cell><Data ss:Type="Number">374</Data></Cell>
    <Cell><Data ss:Type="Number">13528</Data></Cell>
    <Cell><Data ss:Type="Number">2.7128342245989301</Data></Cell>
    <Cell><Data ss:Type="Number">1</Data></Cell>
    <Cell><Data ss:Type="Number">0.86336339353142699</Data></Cell>
    <Cell><Data ss:Type="Number">66.262314093700397</Data></Cell>
   </Row>
   <Row>
    <Cell><Data ss:Type="String">GOTERM_BP_FAT</Data></Cell>
    <Cell><Data ss:Type="String">GO:0055082~cellular chemical homeostasis</Data></Cell>
    <Cell><Data ss:Type="Number">6</Data></Cell>
    <Cell><Data ss:Type="Number">6.5217391304347796</Data></Cell>
    <Cell><Data ss:Type="Number">7.1210196458274894E-2</Data></Cell>
    <Cell><Data ss:Type="String">HPX, NF1, RYR1, SLC9A3R1, ABCB6, PARK7</Data></Cell>
    <Cell><Data ss:Type="Number">80</Data></Cell>
    <Cell><Data ss:Type="Number">380</Data></Cell>
    <Cell><Data ss:Type="Number">13528</Data></Cell>
    <Cell><Data ss:Type="Number">2.67</Data></Cell>
    <Cell><Data ss:Type="Number">1</Data></Cell>
    <Cell><Data ss:Type="Number">0.86146852992309997</Data></Cell>
    <Cell><Data ss:Type="Number">68.293599503434294</Data></Cell>
   </Row>
   <Row>
    <Cell><Data ss:Type="String">GOTERM_BP_FAT</Data></Cell>
    <Cell><Data ss:Type="String">GO:0050801~ion homeostasis</Data></Cell>
    <Cell><Data ss:Type="Number">6</Data></Cell>
    <Cell><Data ss:Type="Number">6.5217391304347796</Data></Cell>
    <Cell><Data ss:Type="Number">9.0737031445927194E-2</Data></Cell>
    <Cell><Data ss:Type="String">HPX, NF1, RYR1, SLC9A3R1, ABCB6, PARK7</Data></Cell>
    <Cell><Data ss:Type="Number">80</Data></Cell>
    <Cell><Data ss:Type="Number">409</Data></Cell>
    <Cell><Data ss:Type="Number">13528</Data></Cell>
    <Cell><Data ss:Type="Number">2.4806845965770101</Data></Cell>
    <Cell><Data ss:Type="Number">1</Data></Cell>
    <Cell><Data ss:Type="Number">0.91544445010536901</Data></Cell>
    <Cell><Data ss:Type="Number">77.214351109381496</Data></Cell>
   </Row>
   <Row>
    <Cell><Data ss:Type="String">GOTERM_BP_FAT</Data></Cell>
    <Cell><Data ss:Type="String">GO:0048878~chemical homeostasis</Data></Cell>
    <Cell><Data ss:Type="Number">6</Data></Cell>
    <Cell><Data ss:Type="Number">6.5217391304347796</Data></Cell>
    <Cell><Data ss:Type="Number">0.179217107302341</Data></Cell>
    <Cell><Data ss:Type="String">HPX, NF1, RYR1, SLC9A3R1, ABCB6, PARK7</Data></Cell>
    <Cell><Data ss:Type="Number">80</Data></Cell>
    <Cell><Data ss:Type="Number">512</Data></Cell>
    <Cell><Data ss:Type="Number">13528</Data></Cell>
    <Cell><Data ss:Type="Number">1.9816406249999901</Data></Cell>
    <Cell><Data ss:Type="Number">1</Data></Cell>
    <Cell><Data ss:Type="Number">0.97153187361607696</Data></Cell>
    <Cell><Data ss:Type="Number">95.361983897178405</Data></Cell>
   </Row>
   <Row>
    <Cell><Data ss:Type="String">GOTERM_BP_FAT</Data></Cell>
    <Cell><Data ss:Type="String">GO:0030005~cellular di-, tri-valent inorganic cation homeostasis</Data></Cell>
    <Cell><Data ss:Type="Number">3</Data></Cell>
    <Cell><Data ss:Type="Number">3.2608695652173898</Data></Cell>
    <Cell><Data ss:Type="Number">0.38351537741973601</Data></Cell>
    <Cell><Data ss:Type="String">HPX, RYR1, ABCB6</Data></Cell>
    <Cell><Data ss:Type="Number">80</Data></Cell>
    <Cell><Data ss:Type="Number">227</Data></Cell>
    <Cell><Data ss:Type="Number">13528</Data></Cell>
    <Cell><Data ss:Type="Number">2.2348017621145302</Data></Cell>
    <Cell><Data ss:Type="Number">1</Data></Cell>
    <Cell><Data ss:Type="Number">0.99610123947732199</Data></Cell>
    <Cell><Data ss:Type="Number">99.945863221481602</Data></Cell>
   </Row>
   <Row>
    <Cell><Data ss:Type="String">GOTERM_BP_FAT</Data></Cell>
    <Cell><Data ss:Type="String">GO:0055066~di-, tri-valent inorganic cation homeostasis</Data></Cell>
    <Cell><Data ss:Type="Number">3</Data></Cell>
    <Cell><Data ss:Type="Number">3.2608695652173898</Data></Cell>
    <Cell><Data ss:Type="Number">0.40828432936104903</Data></Cell>
    <Cell><Data ss:Type="String">HPX, RYR1, ABCB6</Data></Cell>
    <Cell><Data ss:Type="Number">80</Data></Cell>
    <Cell><Data ss:Type="Number">239</Data></Cell>
    <Cell><Data ss:Type="Number">13528</Data></Cell>
    <Cell><Data ss:Type="Number">2.1225941422594099</Data></Cell>
    <Cell><Data ss:Type="Number">1</Data></Cell>
    <Cell><Data ss:Type="Number">0.99736850166924795</Data></Cell>
    <Cell><Data ss:Type="Number">99.971386117963107</Data></Cell>
   </Row>
   <Row>
    <Cell><Data ss:Type="String">GOTERM_BP_FAT</Data></Cell>
    <Cell><Data ss:Type="String">GO:0030003~cellular cation homeostasis</Data></Cell>
    <Cell><Data ss:Type="Number">3</Data></Cell>
    <Cell><Data ss:Type="Number">3.2608695652173898</Data></Cell>
    <Cell><Data ss:Type="Number">0.43857048668049797</Data></Cell>
    <Cell><Data ss:Type="String">HPX, RYR1, ABCB6</Data></Cell>
    <Cell><Data ss:Type="Number">80</Data></Cell>
    <Cell><Data ss:Type="Number">254</Data></Cell>
    <Cell><Data ss:Type="Number">13528</Data></Cell>
    <Cell><Data ss:Type="Number">1.99724409448818</Data></Cell>
    <Cell><Data ss:Type="Number">1</Data></Cell>
    <Cell><Data ss:Type="Number">0.99768465651399796</Data></Cell>
    <Cell><Data ss:Type="Number">99.987359001649907</Data></Cell>
   </Row>
   <Row>
    <Cell><Data ss:Type="String">GOTERM_BP_FAT</Data></Cell>
    <Cell><Data ss:Type="String">GO:0055080~cation homeostasis</Data></Cell>
    <Cell><Data ss:Type="Number">3</Data></Cell>
    <Cell><Data ss:Type="Number">3.2608695652173898</Data></Cell>
    <Cell><Data ss:Type="Number">0.50028795258132797</Data></Cell>
    <Cell><Data ss:Type="String">HPX, RYR1, ABCB6</Data></Cell>
    <Cell><Data ss:Type="Number">80</Data></Cell>
    <Cell><Data ss:Type="Number">286</Data></Cell>
    <Cell><Data ss:Type="Number">13528</Data></Cell>
    <Cell><Data ss:Type="Number">1.77377622377622</Data></Cell>
    <Cell><Data ss:Type="Number">1</Data></Cell>
    <Cell><Data ss:Type="Number">0.99897459745151396</Data></Cell>
    <Cell><Data ss:Type="Number">99.997932801858397</Data></Cell>
   </Row>
   <Row ss:Index="115">
    <Cell><Data ss:Type="String">Annotation Cluster 11</Data></Cell>
    <Cell><Data ss:Type="String">Enrichment Score: 0.9636167786027997</Data></Cell>
   </Row>
   <Row>
    <Cell><Data ss:Type="String">Category</Data></Cell>
    <Cell><Data ss:Type="String">Term</Data></Cell>
    <Cell><Data ss:Type="String">Count</Data></Cell>
    <Cell><Data ss:Type="String">%</Data></Cell>
    <Cell><Data ss:Type="String">PValue</Data></Cell>
    <Cell><Data ss:Type="String">Genes</Data></Cell>
    <Cell><Data ss:Type="String">List Total</Data></Cell>
    <Cell><Data ss:Type="String">Pop Hits</Data></Cell>
    <Cell><Data ss:Type="String">Pop Total</Data></Cell>
    <Cell><Data ss:Type="String">Fold Enrichment</Data></Cell>
    <Cell><Data ss:Type="String">Bonferroni</Data></Cell>
    <Cell><Data ss:Type="String">Benjamini</Data></Cell>
    <Cell><Data ss:Type="String">FDR</Data></Cell>
   </Row>
   <Row>
    <Cell><Data ss:Type="String">GOTERM_BP_FAT</Data></Cell>
    <Cell><Data ss:Type="String">GO:0009150~purine ribonucleotide metabolic process</Data></Cell>
    <Cell><Data ss:Type="Number">4</Data></Cell>
    <Cell><Data ss:Type="Number">4.3478260869565197</Data></Cell>
    <Cell><Data ss:Type="Number">4.6875545821446603E-2</Data></Cell>
    <Cell><Data ss:Type="String">ATP9A, AK1, IMPDH2, ATP6V1F</Data></Cell>
    <Cell><Data ss:Type="Number">80</Data></Cell>
    <Cell><Data ss:Type="Number">138</Data></Cell>
    <Cell><Data ss:Type="Number">13528</Data></Cell>
    <Cell><Data ss:Type="Number">4.9014492753623102</Data></Cell>
    <Cell><Data ss:Type="Number">1</Data></Cell>
    <Cell><Data ss:Type="Number">0.80416570137599497</Data></Cell>
    <Cell><Data ss:Type="Number">52.598021856651201</Data></Cell>
   </Row>
   <Row>
    <Cell><Data ss:Type="String">GOTERM_BP_FAT</Data></Cell>
    <Cell><Data ss:Type="String">GO:0009259~ribonucleotide metabolic process</Data></Cell>
    <Cell><Data ss:Type="Number">4</Data></Cell>
    <Cell><Data ss:Type="Number">4.3478260869565197</Data></Cell>
    <Cell><Data ss:Type="Number">5.4689822424002901E-2</Data></Cell>
    <Cell><Data ss:Type="String">ATP9A, AK1, IMPDH2, ATP6V1F</Data></Cell>
    <Cell><Data ss:Type="Number">80</Data></Cell>
    <Cell><Data ss:Type="Number">147</Data></Cell>
    <Cell><Data ss:Type="Number">13528</Data></Cell>
    <Cell><Data ss:Type="Number">4.6013605442176804</Data></Cell>
    <Cell><Data ss:Type="Number">1</Data></Cell>
    <Cell><Data ss:Type="Number">0.83028541504584497</Data></Cell>
    <Cell><Data ss:Type="Number">58.293445633053103</Data></Cell>
   </Row>
   <Row>
    <Cell><Data ss:Type="String">GOTERM_BP_FAT</Data></Cell>
    <Cell><Data ss:Type="String">GO:0006163~purine nucleotide metabolic process</Data></Cell>
    <Cell><Data ss:Type="Number">4</Data></Cell>
    <Cell><Data ss:Type="Number">4.3478260869565197</Data></Cell>
    <Cell><Data ss:Type="Number">9.5011396502232004E-2</Data></Cell>
    <Cell><Data ss:Type="String">ATP9A, AK1, IMPDH2, ATP6V1F</Data></Cell>
    <Cell><Data ss:Type="Number">80</Data></Cell>
    <Cell><Data ss:Type="Number">186</Data></Cell>
    <Cell><Data ss:Type="Number">13528</Data></Cell>
    <Cell><Data ss:Type="Number">3.6365591397849402</Data></Cell>
    <Cell><Data ss:Type="Number">1</Data></Cell>
    <Cell><Data ss:Type="Number">0.91943106773565797</Data></Cell>
    <Cell><Data ss:Type="Number">78.824096968690398</Data></Cell>
   </Row>
   <Row>
    <Cell><Data ss:Type="String">GOTERM_BP_FAT</Data></Cell>
    <Cell><Data ss:Type="String">GO:0046034~ATP metabolic process</Data></Cell>
    <Cell><Data ss:Type="Number">3</Data></Cell>
    <Cell><Data ss:Type="Number">3.2608695652173898</Data></Cell>
    <Cell><Data ss:Type="Number">0.12536753118103899</Data></Cell>
    <Cell><Data ss:Type="String">ATP9A, AK1, ATP6V1F</Data></Cell>
    <Cell><Data ss:Type="Number">80</Data></Cell>
    <Cell><Data ss:Type="Number">105</Data></Cell>
    <Cell><Data ss:Type="Number">13528</Data></Cell>
    <Cell><Data ss:Type="Number">4.8314285714285701</Data></Cell>
    <Cell><Data ss:Type="Number">1</Data></Cell>
    <Cell><Data ss:Type="Number">0.95181944293614895</Data></Cell>
    <Cell><Data ss:Type="Number">87.542129961696304</Data></Cell>
   </Row>
   <Row>
    <Cell><Data ss:Type="String">GOTERM_BP_FAT</Data></Cell>
    <Cell><Data ss:Type="String">GO:0009205~purine ribonucleoside triphosphate metabolic process</Data></Cell>
    <Cell><Data ss:Type="Number">3</Data></Cell>
    <Cell><Data ss:Type="Number">3.2608695652173898</Data></Cell>
    <Cell><Data ss:Type="Number">0.14919368949923301</Data></Cell>
    <Cell><Data ss:Type="String">ATP9A, AK1, ATP6V1F</Data></Cell>
    <Cell><Data ss:Type="Number">80</Data></Cell>
    <Cell><Data ss:Type="Number">117</Data></Cell>
    <Cell><Data ss:Type="Number">13528</Data></Cell>
    <Cell><Data ss:Type="Number">4.3358974358974303</Data></Cell>
    <Cell><Data ss:Type="Number">1</Data></Cell>
    <Cell><Data ss:Type="Number">0.96918281730278899</Data></Cell>
    <Cell><Data ss:Type="Number">91.891608484643896</Data></Cell>
   </Row>
   <Row>
    <Cell><Data ss:Type="String">GOTERM_BP_FAT</Data></Cell>
    <Cell><Data ss:Type="String">GO:0009199~ribonucleoside triphosphate metabolic process</Data></Cell>
    <Cell><Data ss:Type="Number">3</Data></Cell>
    <Cell><Data ss:Type="Number">3.2608695652173898</Data></Cell>
    <Cell><Data ss:Type="Number">0.15121964591880499</Data></Cell>
    <Cell><Data ss:Type="String">ATP9A, AK1, ATP6V1F</Data></Cell>
    <Cell><Data ss:Type="Number">80</Data></Cell>
    <Cell><Data ss:Type="Number">118</Data></Cell>
    <Cell><Data ss:Type="Number">13528</Data></Cell>
    <Cell><Data ss:Type="Number">4.2991525423728802</Data></Cell>
    <Cell><Data ss:Type="Number">1</Data></Cell>
    <Cell><Data ss:Type="Number">0.96815755954593496</Data></Cell>
    <Cell><Data ss:Type="Number">92.186682224789095</Data></Cell>
   </Row>
   <Row>
    <Cell><Data ss:Type="String">GOTERM_BP_FAT</Data></Cell>
    <Cell><Data ss:Type="String">GO:0009144~purine nucleoside triphosphate metabolic process</Data></Cell>
    <Cell><Data ss:Type="Number">3</Data></Cell>
    <Cell><Data ss:Type="Number">3.2608695652173898</Data></Cell>
    <Cell><Data ss:Type="Number">0.15937799452464699</Data></Cell>
    <Cell><Data ss:Type="String">ATP9A, AK1, ATP6V1F</Data></Cell>
    <Cell><Data ss:Type="Number">80</Data></Cell>
    <Cell><Data ss:Type="Number">122</Data></Cell>
    <Cell><Data ss:Type="Number">13528</Data></Cell>
    <Cell><Data ss:Type="Number">4.1581967213114703</Data></Cell>
    <Cell><Data ss:Type="Number">1</Data></Cell>
    <Cell><Data ss:Type="Number">0.97170659193576303</Data></Cell>
    <Cell><Data ss:Type="Number">93.276211610225005</Data></Cell>
   </Row>
   <Row>
    <Cell><Data ss:Type="String">GOTERM_BP_FAT</Data></Cell>
    <Cell><Data ss:Type="String">GO:0009141~nucleoside triphosphate metabolic process</Data></Cell>
    <Cell><Data ss:Type="Number">3</Data></Cell>
    <Cell><Data ss:Type="Number">3.2608695652173898</Data></Cell>
    <Cell><Data ss:Type="Number">0.17801849151191901</Data></Cell>
    <Cell><Data ss:Type="String">ATP9A, AK1, ATP6V1F</Data></Cell>
    <Cell><Data ss:Type="Number">80</Data></Cell>
    <Cell><Data ss:Type="Number">131</Data></Cell>
    <Cell><Data ss:Type="Number">13528</Data></Cell>
    <Cell><Data ss:Type="Number">3.8725190839694599</Data></Cell>
    <Cell><Data ss:Type="Number">1</Data></Cell>
    <Cell><Data ss:Type="Number">0.97485258416811205</Data></Cell>
    <Cell><Data ss:Type="Number">95.255543354850104</Data></Cell>
   </Row>
   <Row ss:Index="126">
    <Cell><Data ss:Type="String">Annotation Cluster 12</Data></Cell>
    <Cell><Data ss:Type="String">Enrichment Score: 0.8745757937861871</Data></Cell>
   </Row>
   <Row>
    <Cell><Data ss:Type="String">Category</Data></Cell>
    <Cell><Data ss:Type="String">Term</Data></Cell>
    <Cell><Data ss:Type="String">Count</Data></Cell>
    <Cell><Data ss:Type="String">%</Data></Cell>
    <Cell><Data ss:Type="String">PValue</Data></Cell>
    <Cell><Data ss:Type="String">Genes</Data></Cell>
    <Cell><Data ss:Type="String">List Total</Data></Cell>
    <Cell><Data ss:Type="String">Pop Hits</Data></Cell>
    <Cell><Data ss:Type="String">Pop Total</Data></Cell>
    <Cell><Data ss:Type="String">Fold Enrichment</Data></Cell>
    <Cell><Data ss:Type="String">Bonferroni</Data></Cell>
    <Cell><Data ss:Type="String">Benjamini</Data></Cell>
    <Cell><Data ss:Type="String">FDR</Data></Cell>
   </Row>
   <Row>
    <Cell><Data ss:Type="String">GOTERM_MF_FAT</Data></Cell>
    <Cell><Data ss:Type="String">GO:0042623~ATPase activity, coupled</Data></Cell>
    <Cell><Data ss:Type="Number">5</Data></Cell>
    <Cell><Data ss:Type="Number">5.4347826086956497</Data></Cell>
    <Cell><Data ss:Type="Number">7.8006276387992901E-2</Data></Cell>
    <Cell><Data ss:Type="String">TNNT3, DDX17, ATP9A, ABCB6, ATP6V1F</Data></Cell>
    <Cell><Data ss:Type="Number">78</Data></Cell>
    <Cell><Data ss:Type="Number">272</Data></Cell>
    <Cell><Data ss:Type="Number">12983</Data></Cell>
    <Cell><Data ss:Type="Number">3.0597190799396601</Data></Cell>
    <Cell><Data ss:Type="Number">0.99999999926794603</Data></Cell>
    <Cell><Data ss:Type="Number">0.82673457684532503</Data></Cell>
    <Cell><Data ss:Type="Number">65.3874434652692</Data></Cell>
   </Row>
   <Row>
    <Cell><Data ss:Type="String">GOTERM_MF_FAT</Data></Cell>
    <Cell><Data ss:Type="String">GO:0016887~ATPase activity</Data></Cell>
    <Cell><Data ss:Type="Number">5</Data></Cell>
    <Cell><Data ss:Type="Number">5.4347826086956497</Data></Cell>
    <Cell><Data ss:Type="Number">0.1364914890335</Data></Cell>
    <Cell><Data ss:Type="String">TNNT3, DDX17, ATP9A, ABCB6, ATP6V1F</Data></Cell>
    <Cell><Data ss:Type="Number">78</Data></Cell>
    <Cell><Data ss:Type="Number">334</Data></Cell>
    <Cell><Data ss:Type="Number">12983</Data></Cell>
    <Cell><Data ss:Type="Number">2.4917472746814</Data></Cell>
    <Cell><Data ss:Type="Number">1</Data></Cell>
    <Cell><Data ss:Type="Number">0.90703575408751502</Data></Cell>
    <Cell><Data ss:Type="Number">85.295951301838599</Data></Cell>
   </Row>
   <Row>
    <Cell><Data ss:Type="String">GOTERM_MF_FAT</Data></Cell>
    <Cell><Data ss:Type="String">GO:0042626~ATPase activity, coupled to transmembrane movement of substances</Data></Cell>
    <Cell><Data ss:Type="Number">3</Data></Cell>
    <Cell><Data ss:Type="Number">3.2608695652173898</Data></Cell>
    <Cell><Data ss:Type="Number">0.13654872286984701</Data></Cell>
    <Cell><Data ss:Type="String">ATP9A, ABCB6, ATP6V1F</Data></Cell>
    <Cell><Data ss:Type="Number">78</Data></Cell>
    <Cell><Data ss:Type="Number">109</Data></Cell>
    <Cell><Data ss:Type="Number">12983</Data></Cell>
    <Cell><Data ss:Type="Number">4.5811573747353496</Data></Cell>
    <Cell><Data ss:Type="Number">1</Data></Cell>
    <Cell><Data ss:Type="Number">0.87907020689831805</Data></Cell>
    <Cell><Data ss:Type="Number">85.3086775316238</Data></Cell>
   </Row>
   <Row>
    <Cell><Data ss:Type="String">GOTERM_MF_FAT</Data></Cell>
    <Cell><Data ss:Type="String">GO:0043492~ATPase activity, coupled to movement of substances</Data></Cell>
    <Cell><Data ss:Type="Number">3</Data></Cell>
    <Cell><Data ss:Type="Number">3.2608695652173898</Data></Cell>
    <Cell><Data ss:Type="Number">0.13856757121150701</Data></Cell>
    <Cell><Data ss:Type="String">ATP9A, ABCB6, ATP6V1F</Data></Cell>
    <Cell><Data ss:Type="Number">78</Data></Cell>
    <Cell><Data ss:Type="Number">110</Data></Cell>
    <Cell><Data ss:Type="Number">12983</Data></Cell>
    <Cell><Data ss:Type="Number">4.5395104895104899</Data></Cell>
    <Cell><Data ss:Type="Number">1</Data></Cell>
    <Cell><Data ss:Type="Number">0.86909299007929497</Data></Cell>
    <Cell><Data ss:Type="Number">85.7511252178669</Data></Cell>
   </Row>
   <Row>
    <Cell><Data ss:Type="String">GOTERM_MF_FAT</Data></Cell>
    <Cell><Data ss:Type="String">GO:0016820~hydrolase activity, acting on acid anhydrides, catalyzing transmembrane movement of substances</Data></Cell>
    <Cell><Data ss:Type="Number">3</Data></Cell>
    <Cell><Data ss:Type="Number">3.2608695652173898</Data></Cell>
    <Cell><Data ss:Type="Number">0.140593071078531</Data></Cell>
    <Cell><Data ss:Type="String">ATP9A, ABCB6, ATP6V1F</Data></Cell>
    <Cell><Data ss:Type="Number">78</Data></Cell>
    <Cell><Data ss:Type="Number">111</Data></Cell>
    <Cell><Data ss:Type="Number">12983</Data></Cell>
    <Cell><Data ss:Type="Number">4.4986139986139904</Data></Cell>
    <Cell><Data ss:Type="Number">1</Data></Cell>
    <Cell><Data ss:Type="Number">0.85943567276027599</Data></Cell>
    <Cell><Data ss:Type="Number">86.182636623208097</Data></Cell>
   </Row>
   <Row>
    <Cell><Data ss:Type="String">GOTERM_MF_FAT</Data></Cell>
    <Cell><Data ss:Type="String">GO:0015405~P-P-bond-hydrolysis-driven transmembrane transporter activity</Data></Cell>
    <Cell><Data ss:Type="Number">3</Data></Cell>
    <Cell><Data ss:Type="Number">3.2608695652173898</Data></Cell>
    <Cell><Data ss:Type="Number">0.163271574057133</Data></Cell>
    <Cell><Data ss:Type="String">ATP9A, ABCB6, ATP6V1F</Data></Cell>
    <Cell><Data ss:Type="Number">78</Data></Cell>
    <Cell><Data ss:Type="Number">122</Data></Cell>
    <Cell><Data ss:Type="Number">12983</Data></Cell>
    <Cell><Data ss:Type="Number">4.0930012610340398</Data></Cell>
    <Cell><Data ss:Type="Number">1</Data></Cell>
    <Cell><Data ss:Type="Number">0.86565100695781905</Data></Cell>
    <Cell><Data ss:Type="Number">90.256731373484897</Data></Cell>
   </Row>
   <Row>
    <Cell><Data ss:Type="String">GOTERM_MF_FAT</Data></Cell>
    <Cell><Data ss:Type="String">GO:0015399~primary active transmembrane transporter activity</Data></Cell>
    <Cell><Data ss:Type="Number">3</Data></Cell>
    <Cell><Data ss:Type="Number">3.2608695652173898</Data></Cell>
    <Cell><Data ss:Type="Number">0.163271574057133</Data></Cell>
    <Cell><Data ss:Type="String">ATP9A, ABCB6, ATP6V1F</Data></Cell>
    <Cell><Data ss:Type="Number">78</Data></Cell>
    <Cell><Data ss:Type="Number">122</Data></Cell>
    <Cell><Data ss:Type="Number">12983</Data></Cell>
    <Cell><Data ss:Type="Number">4.0930012610340398</Data></Cell>
    <Cell><Data ss:Type="Number">1</Data></Cell>
    <Cell><Data ss:Type="Number">0.86565100695781905</Data></Cell>
    <Cell><Data ss:Type="Number">90.256731373484897</Data></Cell>
   </Row>
   <Row ss:Index="136">
    <Cell><Data ss:Type="String">Annotation Cluster 13</Data></Cell>
    <Cell><Data ss:Type="String">Enrichment Score: 0.8641194340867059</Data></Cell>
   </Row>
   <Row>
    <Cell><Data ss:Type="String">Category</Data></Cell>
    <Cell><Data ss:Type="String">Term</Data></Cell>
    <Cell><Data ss:Type="String">Count</Data></Cell>
    <Cell><Data ss:Type="String">%</Data></Cell>
    <Cell><Data ss:Type="String">PValue</Data></Cell>
    <Cell><Data ss:Type="String">Genes</Data></Cell>
    <Cell><Data ss:Type="String">List Total</Data></Cell>
    <Cell><Data ss:Type="String">Pop Hits</Data></Cell>
    <Cell><Data ss:Type="String">Pop Total</Data></Cell>
    <Cell><Data ss:Type="String">Fold Enrichment</Data></Cell>
    <Cell><Data ss:Type="String">Bonferroni</Data></Cell>
    <Cell><Data ss:Type="String">Benjamini</Data></Cell>
    <Cell><Data ss:Type="String">FDR</Data></Cell>
   </Row>
   <Row>
    <Cell><Data ss:Type="String">GOTERM_MF_FAT</Data></Cell>
    <Cell><Data ss:Type="String">GO:0000166~nucleotide binding</Data></Cell>
    <Cell><Data ss:Type="Number">20</Data></Cell>
    <Cell><Data ss:Type="Number">21.739130434782599</Data></Cell>
    <Cell><Data ss:Type="Number">6.3136147866325196E-2</Data></Cell>
    <Cell><Data ss:Type="String">ALPK1, NOL8, AK1, HNRNPA2B1, MYH4, UBE2L3, ABCB6, SETX, NONO, GPD1L, DDX17, CKM, ATP9A, BMP2K, RHOT1, PEBP1, PNPO, HSPE1, PGK1, PGK2</Data></Cell>
    <Cell><Data ss:Type="Number">78</Data></Cell>
    <Cell><Data ss:Type="Number">2245</Data></Cell>
    <Cell><Data ss:Type="Number">12983</Data></Cell>
    <Cell><Data ss:Type="Number">1.4828393581177499</Data></Cell>
    <Cell><Data ss:Type="Number">0.99999995384604001</Data></Cell>
    <Cell><Data ss:Type="Number">0.78466733961490898</Data></Cell>
    <Cell><Data ss:Type="Number">57.3416858272263</Data></Cell>
   </Row>
   <Row>
    <Cell><Data ss:Type="String">GOTERM_MF_FAT</Data></Cell>
    <Cell><Data ss:Type="String">GO:0005524~ATP binding</Data></Cell>
    <Cell><Data ss:Type="Number">14</Data></Cell>
    <Cell><Data ss:Type="Number">15.2173913043478</Data></Cell>
    <Cell><Data ss:Type="Number">9.3675750491118301E-2</Data></Cell>
    <Cell><Data ss:Type="String">ALPK1, AK1, MYH4, UBE2L3, ABCB6, SETX, DDX17, CKM, ATP9A, BMP2K, PEBP1, HSPE1, PGK1, PGK2</Data></Cell>
    <Cell><Data ss:Type="Number">78</Data></Cell>
    <Cell><Data ss:Type="Number">1477</Data></Cell>
    <Cell><Data ss:Type="Number">12983</Data></Cell>
    <Cell><Data ss:Type="Number">1.5777129663385501</Data></Cell>
    <Cell><Data ss:Type="Number">0.99999999999136102</Data></Cell>
    <Cell><Data ss:Type="Number">0.85908478793231002</Data></Cell>
    <Cell><Data ss:Type="Number">72.331455505892905</Data></Cell>
   </Row>
   <Row>
    <Cell><Data ss:Type="String">GOTERM_MF_FAT</Data></Cell>
    <Cell><Data ss:Type="String">GO:0032559~adenyl ribonucleotide binding</Data></Cell>
    <Cell><Data ss:Type="Number">14</Data></Cell>
    <Cell><Data ss:Type="Number">15.2173913043478</Data></Cell>
    <Cell><Data ss:Type="Number">0.10146529192946099</Data></Cell>
    <Cell><Data ss:Type="String">ALPK1, AK1, MYH4, UBE2L3, ABCB6, SETX, DDX17, CKM, ATP9A, BMP2K, PEBP1, HSPE1, PGK1, PGK2</Data></Cell>
    <Cell><Data ss:Type="Number">78</Data></Cell>
    <Cell><Data ss:Type="Number">1497</Data></Cell>
    <Cell><Data ss:Type="Number">12983</Data></Cell>
    <Cell><Data ss:Type="Number">1.55663463679495</Data></Cell>
    <Cell><Data ss:Type="Number">0.99999999999907596</Data></Cell>
    <Cell><Data ss:Type="Number">0.86183601125788001</Data></Cell>
    <Cell><Data ss:Type="Number">75.281866834589394</Data></Cell>
   </Row>
   <Row>
    <Cell><Data ss:Type="String">GOTERM_MF_FAT</Data></Cell>
    <Cell><Data ss:Type="String">GO:0030554~adenyl nucleotide binding</Data></Cell>
    <Cell><Data ss:Type="Number">14</Data></Cell>
    <Cell><Data ss:Type="Number">15.2173913043478</Data></Cell>
    <Cell><Data ss:Type="Number">0.13654419475813401</Data></Cell>
    <Cell><Data ss:Type="String">ALPK1, AK1, MYH4, UBE2L3, ABCB6, SETX, DDX17, CKM, ATP9A, BMP2K, PEBP1, HSPE1, PGK1, PGK2</Data></Cell>
    <Cell><Data ss:Type="Number">78</Data></Cell>
    <Cell><Data ss:Type="Number">1577</Data></Cell>
    <Cell><Data ss:Type="Number">12983</Data></Cell>
    <Cell><Data ss:Type="Number">1.47766775604442</Data></Cell>
    <Cell><Data ss:Type="Number">1</Data></Cell>
    <Cell><Data ss:Type="Number">0.89319308288836397</Data></Cell>
    <Cell><Data ss:Type="Number">85.307671053980698</Data></Cell>
   </Row>
   <Row>
    <Cell><Data ss:Type="String">GOTERM_MF_FAT</Data></Cell>
    <Cell><Data ss:Type="String">GO:0001883~purine nucleoside binding</Data></Cell>
    <Cell><Data ss:Type="Number">14</Data></Cell>
    <Cell><Data ss:Type="Number">15.2173913043478</Data></Cell>
    <Cell><Data ss:Type="Number">0.14827633027655401</Data></Cell>
    <Cell><Data ss:Type="String">ALPK1, AK1, MYH4, UBE2L3, ABCB6, SETX, DDX17, CKM, ATP9A, BMP2K, PEBP1, HSPE1, PGK1, PGK2</Data></Cell>
    <Cell><Data ss:Type="Number">78</Data></Cell>
    <Cell><Data ss:Type="Number">1601</Data></Cell>
    <Cell><Data ss:Type="Number">12983</Data></Cell>
    <Cell><Data ss:Type="Number">1.4555165841861599</Data></Cell>
    <Cell><Data ss:Type="Number">1</Data></Cell>
    <Cell><Data ss:Type="Number">0.861850016198352</Data></Cell>
    <Cell><Data ss:Type="Number">87.712122540292</Data></Cell>
   </Row>
   <Row>
    <Cell><Data ss:Type="String">GOTERM_MF_FAT</Data></Cell>
    <Cell><Data ss:Type="String">GO:0001882~nucleoside binding</Data></Cell>
    <Cell><Data ss:Type="Number">14</Data></Cell>
    <Cell><Data ss:Type="Number">15.2173913043478</Data></Cell>
    <Cell><Data ss:Type="Number">0.15383568444887899</Data></Cell>
    <Cell><Data ss:Type="String">ALPK1, AK1, MYH4, UBE2L3, ABCB6, SETX, DDX17, CKM, ATP9A, BMP2K, PEBP1, HSPE1, PGK1, PGK2</Data></Cell>
    <Cell><Data ss:Type="Number">78</Data></Cell>
    <Cell><Data ss:Type="Number">1612</Data></Cell>
    <Cell><Data ss:Type="Number">12983</Data></Cell>
    <Cell><Data ss:Type="Number">1.4455843990583399</Data></Cell>
    <Cell><Data ss:Type="Number">1</Data></Cell>
    <Cell><Data ss:Type="Number">0.86005929983796603</Data></Cell>
    <Cell><Data ss:Type="Number">88.719588510156498</Data></Cell>
   </Row>
   <Row>
    <Cell><Data ss:Type="String">GOTERM_MF_FAT</Data></Cell>
    <Cell><Data ss:Type="String">GO:0032553~ribonucleotide binding</Data></Cell>
    <Cell><Data ss:Type="Number">15</Data></Cell>
    <Cell><Data ss:Type="Number">16.3043478260869</Data></Cell>
    <Cell><Data ss:Type="Number">0.19275177080209399</Data></Cell>
    <Cell><Data ss:Type="String">ALPK1, AK1, MYH4, UBE2L3, ABCB6, SETX, DDX17, CKM, ATP9A, BMP2K, RHOT1, PEBP1, HSPE1, PGK1, PGK2</Data></Cell>
    <Cell><Data ss:Type="Number">78</Data></Cell>
    <Cell><Data ss:Type="Number">1836</Data></Cell>
    <Cell><Data ss:Type="Number">12983</Data></Cell>
    <Cell><Data ss:Type="Number">1.35987514663985</Data></Cell>
    <Cell><Data ss:Type="Number">1</Data></Cell>
    <Cell><Data ss:Type="Number">0.89120885028057895</Data></Cell>
    <Cell><Data ss:Type="Number">93.901635249331406</Data></Cell>
   </Row>
   <Row>
    <Cell><Data ss:Type="String">GOTERM_MF_FAT</Data></Cell>
    <Cell><Data ss:Type="String">GO:0032555~purine ribonucleotide binding</Data></Cell>
    <Cell><Data ss:Type="Number">15</Data></Cell>
    <Cell><Data ss:Type="Number">16.3043478260869</Data></Cell>
    <Cell><Data ss:Type="Number">0.19275177080209399</Data></Cell>
    <Cell><Data ss:Type="String">ALPK1, AK1, MYH4, UBE2L3, ABCB6, SETX, DDX17, CKM, ATP9A, BMP2K, RHOT1, PEBP1, HSPE1, PGK1, PGK2</Data></Cell>
    <Cell><Data ss:Type="Number">78</Data></Cell>
    <Cell><Data ss:Type="Number">1836</Data></Cell>
    <Cell><Data ss:Type="Number">12983</Data></Cell>
    <Cell><Data ss:Type="Number">1.35987514663985</Data></Cell>
    <Cell><Data ss:Type="Number">1</Data></Cell>
    <Cell><Data ss:Type="Number">0.89120885028057895</Data></Cell>
    <Cell><Data ss:Type="Number">93.901635249331406</Data></Cell>
   </Row>
   <Row>
    <Cell><Data ss:Type="String">GOTERM_MF_FAT</Data></Cell>
    <Cell><Data ss:Type="String">GO:0017076~purine nucleotide binding</Data></Cell>
    <Cell><Data ss:Type="Number">15</Data></Cell>
    <Cell><Data ss:Type="Number">16.3043478260869</Data></Cell>
    <Cell><Data ss:Type="Number">0.24060431467926699</Data></Cell>
    <Cell><Data ss:Type="String">ALPK1, AK1, MYH4, UBE2L3, ABCB6, SETX, DDX17, CKM, ATP9A, BMP2K, RHOT1, PEBP1, HSPE1, PGK1, PGK2</Data></Cell>
    <Cell><Data ss:Type="Number">78</Data></Cell>
    <Cell><Data ss:Type="Number">1918</Data></Cell>
    <Cell><Data ss:Type="Number">12983</Data></Cell>
    <Cell><Data ss:Type="Number">1.3017365845833</Data></Cell>
    <Cell><Data ss:Type="Number">1</Data></Cell>
    <Cell><Data ss:Type="Number">0.928652390960227</Data></Cell>
    <Cell><Data ss:Type="Number">97.255084720180406</Data></Cell>
   </Row>
   <Row ss:Index="148">
    <Cell><Data ss:Type="String">Annotation Cluster 14</Data></Cell>
    <Cell><Data ss:Type="String">Enrichment Score: 0.768213986391078</Data></Cell>
   </Row>
   <Row>
    <Cell><Data ss:Type="String">Category</Data></Cell>
    <Cell><Data ss:Type="String">Term</Data></Cell>
    <Cell><Data ss:Type="String">Count</Data></Cell>
    <Cell><Data ss:Type="String">%</Data></Cell>
    <Cell><Data ss:Type="String">PValue</Data></Cell>
    <Cell><Data ss:Type="String">Genes</Data></Cell>
    <Cell><Data ss:Type="String">List Total</Data></Cell>
    <Cell><Data ss:Type="String">Pop Hits</Data></Cell>
    <Cell><Data ss:Type="String">Pop Total</Data></Cell>
    <Cell><Data ss:Type="String">Fold Enrichment</Data></Cell>
    <Cell><Data ss:Type="String">Bonferroni</Data></Cell>
    <Cell><Data ss:Type="String">Benjamini</Data></Cell>
    <Cell><Data ss:Type="String">FDR</Data></Cell>
   </Row>
   <Row>
    <Cell><Data ss:Type="String">GOTERM_BP_FAT</Data></Cell>
    <Cell><Data ss:Type="String">GO:0009150~purine ribonucleotide metabolic process</Data></Cell>
    <Cell><Data ss:Type="Number">4</Data></Cell>
    <Cell><Data ss:Type="Number">4.3478260869565197</Data></Cell>
    <Cell><Data ss:Type="Number">4.6875545821446603E-2</Data></Cell>
    <Cell><Data ss:Type="String">ATP9A, AK1, IMPDH2, ATP6V1F</Data></Cell>
    <Cell><Data ss:Type="Number">80</Data></Cell>
    <Cell><Data ss:Type="Number">138</Data></Cell>
    <Cell><Data ss:Type="Number">13528</Data></Cell>
    <Cell><Data ss:Type="Number">4.9014492753623102</Data></Cell>
    <Cell><Data ss:Type="Number">1</Data></Cell>
    <Cell><Data ss:Type="Number">0.80416570137599497</Data></Cell>
    <Cell><Data ss:Type="Number">52.598021856651201</Data></Cell>
   </Row>
   <Row>
    <Cell><Data ss:Type="String">GOTERM_BP_FAT</Data></Cell>
    <Cell><Data ss:Type="String">GO:0009259~ribonucleotide metabolic process</Data></Cell>
    <Cell><Data ss:Type="Number">4</Data></Cell>
    <Cell><Data ss:Type="Number">4.3478260869565197</Data></Cell>
    <Cell><Data ss:Type="Number">5.4689822424002901E-2</Data></Cell>
    <Cell><Data ss:Type="String">ATP9A, AK1, IMPDH2, ATP6V1F</Data></Cell>
    <Cell><Data ss:Type="Number">80</Data></Cell>
    <Cell><Data ss:Type="Number">147</Data></Cell>
    <Cell><Data ss:Type="Number">13528</Data></Cell>
    <Cell><Data ss:Type="Number">4.6013605442176804</Data></Cell>
    <Cell><Data ss:Type="Number">1</Data></Cell>
    <Cell><Data ss:Type="Number">0.83028541504584497</Data></Cell>
    <Cell><Data ss:Type="Number">58.293445633053103</Data></Cell>
   </Row>
   <Row>
    <Cell><Data ss:Type="String">GOTERM_BP_FAT</Data></Cell>
    <Cell><Data ss:Type="String">GO:0006163~purine nucleotide metabolic process</Data></Cell>
    <Cell><Data ss:Type="Number">4</Data></Cell>
    <Cell><Data ss:Type="Number">4.3478260869565197</Data></Cell>
    <Cell><Data ss:Type="Number">9.5011396502232004E-2</Data></Cell>
    <Cell><Data ss:Type="String">ATP9A, AK1, IMPDH2, ATP6V1F</Data></Cell>
    <Cell><Data ss:Type="Number">80</Data></Cell>
    <Cell><Data ss:Type="Number">186</Data></Cell>
    <Cell><Data ss:Type="Number">13528</Data></Cell>
    <Cell><Data ss:Type="Number">3.6365591397849402</Data></Cell>
    <Cell><Data ss:Type="Number">1</Data></Cell>
    <Cell><Data ss:Type="Number">0.91943106773565797</Data></Cell>
    <Cell><Data ss:Type="Number">78.824096968690398</Data></Cell>
   </Row>
   <Row>
    <Cell><Data ss:Type="String">GOTERM_BP_FAT</Data></Cell>
    <Cell><Data ss:Type="String">GO:0009152~purine ribonucleotide biosynthetic process</Data></Cell>
    <Cell><Data ss:Type="Number">3</Data></Cell>
    <Cell><Data ss:Type="Number">3.2608695652173898</Data></Cell>
    <Cell><Data ss:Type="Number">0.14919368949923301</Data></Cell>
    <Cell><Data ss:Type="String">ATP9A, IMPDH2, ATP6V1F</Data></Cell>
    <Cell><Data ss:Type="Number">80</Data></Cell>
    <Cell><Data ss:Type="Number">117</Data></Cell>
    <Cell><Data ss:Type="Number">13528</Data></Cell>
    <Cell><Data ss:Type="Number">4.3358974358974303</Data></Cell>
    <Cell><Data ss:Type="Number">1</Data></Cell>
    <Cell><Data ss:Type="Number">0.96918281730278899</Data></Cell>
    <Cell><Data ss:Type="Number">91.891608484643896</Data></Cell>
   </Row>
   <Row>
    <Cell><Data ss:Type="String">GOTERM_BP_FAT</Data></Cell>
    <Cell><Data ss:Type="String">GO:0009260~ribonucleotide biosynthetic process</Data></Cell>
    <Cell><Data ss:Type="Number">3</Data></Cell>
    <Cell><Data ss:Type="Number">3.2608695652173898</Data></Cell>
    <Cell><Data ss:Type="Number">0.16348806942309599</Data></Cell>
    <Cell><Data ss:Type="String">ATP9A, IMPDH2, ATP6V1F</Data></Cell>
    <Cell><Data ss:Type="Number">80</Data></Cell>
    <Cell><Data ss:Type="Number">124</Data></Cell>
    <Cell><Data ss:Type="Number">13528</Data></Cell>
    <Cell><Data ss:Type="Number">4.0911290322580598</Data></Cell>
    <Cell><Data ss:Type="Number">1</Data></Cell>
    <Cell><Data ss:Type="Number">0.97219282967445797</Data></Cell>
    <Cell><Data ss:Type="Number">93.769597397546804</Data></Cell>
   </Row>
   <Row>
    <Cell><Data ss:Type="String">GOTERM_BP_FAT</Data></Cell>
    <Cell><Data ss:Type="String">GO:0006164~purine nucleotide biosynthetic process</Data></Cell>
    <Cell><Data ss:Type="Number">3</Data></Cell>
    <Cell><Data ss:Type="Number">3.2608695652173898</Data></Cell>
    <Cell><Data ss:Type="Number">0.21404178325234799</Data></Cell>
    <Cell><Data ss:Type="String">ATP9A, IMPDH2, ATP6V1F</Data></Cell>
    <Cell><Data ss:Type="Number">80</Data></Cell>
    <Cell><Data ss:Type="Number">148</Data></Cell>
    <Cell><Data ss:Type="Number">13528</Data></Cell>
    <Cell><Data ss:Type="Number">3.4277027027027001</Data></Cell>
    <Cell><Data ss:Type="Number">1</Data></Cell>
    <Cell><Data ss:Type="Number">0.98191512511500401</Data></Cell>
    <Cell><Data ss:Type="Number">97.636465825387404</Data></Cell>
   </Row>
   <Row>
    <Cell><Data ss:Type="String">GOTERM_BP_FAT</Data></Cell>
    <Cell><Data ss:Type="String">GO:0009165~nucleotide biosynthetic process</Data></Cell>
    <Cell><Data ss:Type="Number">3</Data></Cell>
    <Cell><Data ss:Type="Number">3.2608695652173898</Data></Cell>
    <Cell><Data ss:Type="Number">0.29620320729406502</Data></Cell>
    <Cell><Data ss:Type="String">ATP9A, IMPDH2, ATP6V1F</Data></Cell>
    <Cell><Data ss:Type="Number">80</Data></Cell>
    <Cell><Data ss:Type="Number">186</Data></Cell>
    <Cell><Data ss:Type="Number">13528</Data></Cell>
    <Cell><Data ss:Type="Number">2.7274193548387</Data></Cell>
    <Cell><Data ss:Type="Number">1</Data></Cell>
    <Cell><Data ss:Type="Number">0.99214313596377501</Data></Cell>
    <Cell><Data ss:Type="Number">99.575427809930702</Data></Cell>
   </Row>
   <Row>
    <Cell><Data ss:Type="String">GOTERM_BP_FAT</Data></Cell>
    <Cell><Data ss:Type="String">GO:0034654~nucleobase, nucleoside, nucleotide and nucleic acid biosynthetic process</Data></Cell>
    <Cell><Data ss:Type="Number">3</Data></Cell>
    <Cell><Data ss:Type="Number">3.2608695652173898</Data></Cell>
    <Cell><Data ss:Type="Number">0.31131914607016298</Data></Cell>
    <Cell><Data ss:Type="String">ATP9A, IMPDH2, ATP6V1F</Data></Cell>
    <Cell><Data ss:Type="Number">80</Data></Cell>
    <Cell><Data ss:Type="Number">193</Data></Cell>
    <Cell><Data ss:Type="Number">13528</Data></Cell>
    <Cell><Data ss:Type="Number">2.6284974093264202</Data></Cell>
    <Cell><Data ss:Type="Number">1</Data></Cell>
    <Cell><Data ss:Type="Number">0.99319422940247504</Data></Cell>
    <Cell><Data ss:Type="Number">99.697074820241696</Data></Cell>
   </Row>
   <Row>
    <Cell><Data ss:Type="String">GOTERM_BP_FAT</Data></Cell>
    <Cell><Data ss:Type="String">GO:0034404~nucleobase, nucleoside and nucleotide biosynthetic process</Data></Cell>
    <Cell><Data ss:Type="Number">3</Data></Cell>
    <Cell><Data ss:Type="Number">3.2608695652173898</Data></Cell>
    <Cell><Data ss:Type="Number">0.31131914607016298</Data></Cell>
    <Cell><Data ss:Type="String">ATP9A, IMPDH2, ATP6V1F</Data></Cell>
    <Cell><Data ss:Type="Number">80</Data></Cell>
    <Cell><Data ss:Type="Number">193</Data></Cell>
    <Cell><Data ss:Type="Number">13528</Data></Cell>
    <Cell><Data ss:Type="Number">2.6284974093264202</Data></Cell>
    <Cell><Data ss:Type="Number">1</Data></Cell>
    <Cell><Data ss:Type="Number">0.99319422940247504</Data></Cell>
    <Cell><Data ss:Type="Number">99.697074820241696</Data></Cell>
   </Row>
   <Row>
    <Cell><Data ss:Type="String">GOTERM_BP_FAT</Data></Cell>
    <Cell><Data ss:Type="String">GO:0044271~nitrogen compound biosynthetic process</Data></Cell>
    <Cell><Data ss:Type="Number">3</Data></Cell>
    <Cell><Data ss:Type="Number">3.2608695652173898</Data></Cell>
    <Cell><Data ss:Type="Number">0.56950177997117202</Data></Cell>
    <Cell><Data ss:Type="String">ATP9A, IMPDH2, ATP6V1F</Data></Cell>
    <Cell><Data ss:Type="Number">80</Data></Cell>
    <Cell><Data ss:Type="Number">325</Data></Cell>
    <Cell><Data ss:Type="Number">13528</Data></Cell>
    <Cell><Data ss:Type="Number">1.56092307692307</Data></Cell>
    <Cell><Data ss:Type="Number">1</Data></Cell>
    <Cell><Data ss:Type="Number">0.99953440604847998</Data></Cell>
    <Cell><Data ss:Type="Number">99.999796480678299</Data></Cell>
   </Row>
   <Row ss:Index="161">
    <Cell><Data ss:Type="String">Annotation Cluster 15</Data></Cell>
    <Cell><Data ss:Type="String">Enrichment Score: 0.5979647091066406</Data></Cell>
   </Row>
   <Row>
    <Cell><Data ss:Type="String">Category</Data></Cell>
    <Cell><Data ss:Type="String">Term</Data></Cell>
    <Cell><Data ss:Type="String">Count</Data></Cell>
    <Cell><Data ss:Type="String">%</Data></Cell>
    <Cell><Data ss:Type="String">PValue</Data></Cell>
    <Cell><Data ss:Type="String">Genes</Data></Cell>
    <Cell><Data ss:Type="String">List Total</Data></Cell>
    <Cell><Data ss:Type="String">Pop Hits</Data></Cell>
    <Cell><Data ss:Type="String">Pop Total</Data></Cell>
    <Cell><Data ss:Type="String">Fold Enrichment</Data></Cell>
    <Cell><Data ss:Type="String">Bonferroni</Data></Cell>
    <Cell><Data ss:Type="String">Benjamini</Data></Cell>
    <Cell><Data ss:Type="String">FDR</Data></Cell>
   </Row>
   <Row>
    <Cell><Data ss:Type="String">GOTERM_BP_FAT</Data></Cell>
    <Cell><Data ss:Type="String">GO:0014070~response to organic cyclic substance</Data></Cell>
    <Cell><Data ss:Type="Number">5</Data></Cell>
    <Cell><Data ss:Type="Number">5.4347826086956497</Data></Cell>
    <Cell><Data ss:Type="Number">5.4611332438800403E-3</Data></Cell>
    <Cell><Data ss:Type="String">TAF2, ALDOC, RYR1, PEBP1, NEDD8</Data></Cell>
    <Cell><Data ss:Type="Number">80</Data></Cell>
    <Cell><Data ss:Type="Number">121</Data></Cell>
    <Cell><Data ss:Type="Number">13528</Data></Cell>
    <Cell><Data ss:Type="Number">6.9876033057851199</Data></Cell>
    <Cell><Data ss:Type="Number">0.99205645854404401</Data></Cell>
    <Cell><Data ss:Type="Number">0.29205256613453201</Data></Cell>
    <Cell><Data ss:Type="Number">8.1623737055923602</Data></Cell>
   </Row>
   <Row>
    <Cell><Data ss:Type="String">GOTERM_BP_FAT</Data></Cell>
    <Cell><Data ss:Type="String">GO:0010033~response to organic substance</Data></Cell>
    <Cell><Data ss:Type="Number">7</Data></Cell>
    <Cell><Data ss:Type="Number">7.6086956521739104</Data></Cell>
    <Cell><Data ss:Type="Number">0.24452223699325201</Data></Cell>
    <Cell><Data ss:Type="String">TAF2, ALDOC, RYR1, PEBP1, HSPE1, NEDD8, HSPB3</Data></Cell>
    <Cell><Data ss:Type="Number">80</Data></Cell>
    <Cell><Data ss:Type="Number">721</Data></Cell>
    <Cell><Data ss:Type="Number">13528</Data></Cell>
    <Cell><Data ss:Type="Number">1.64174757281553</Data></Cell>
    <Cell><Data ss:Type="Number">1</Data></Cell>
    <Cell><Data ss:Type="Number">0.98891069017254296</Data></Cell>
    <Cell><Data ss:Type="Number">98.722196746532305</Data></Cell>
   </Row>
   <Row>
    <Cell><Data ss:Type="String">GOTERM_BP_FAT</Data></Cell>
    <Cell><Data ss:Type="String">GO:0070271~protein complex biogenesis</Data></Cell>
    <Cell><Data ss:Type="Number">4</Data></Cell>
    <Cell><Data ss:Type="Number">4.3478260869565197</Data></Cell>
    <Cell><Data ss:Type="Number">0.57004030865403199</Data></Cell>
    <Cell><Data ss:Type="String">TAF2, ALDOC, PEBP1, SLC9A3R1</Data></Cell>
    <Cell><Data ss:Type="Number">80</Data></Cell>
    <Cell><Data ss:Type="Number">505</Data></Cell>
    <Cell><Data ss:Type="Number">13528</Data></Cell>
    <Cell><Data ss:Type="Number">1.3394059405940499</Data></Cell>
    <Cell><Data ss:Type="Number">1</Data></Cell>
    <Cell><Data ss:Type="Number">0.99950213780583497</Data></Cell>
    <Cell><Data ss:Type="Number">99.999800403503897</Data></Cell>
   </Row>
   <Row>
    <Cell><Data ss:Type="String">GOTERM_BP_FAT</Data></Cell>
    <Cell><Data ss:Type="String">GO:0006461~protein complex assembly</Data></Cell>
    <Cell><Data ss:Type="Number">4</Data></Cell>
    <Cell><Data ss:Type="Number">4.3478260869565197</Data></Cell>
    <Cell><Data ss:Type="Number">0.57004030865403199</Data></Cell>
    <Cell><Data ss:Type="String">TAF2, ALDOC, PEBP1, SLC9A3R1</Data></Cell>
    <Cell><Data ss:Type="Number">80</Data></Cell>
    <Cell><Data ss:Type="Number">505</Data></Cell>
    <Cell><Data ss:Type="Number">13528</Data></Cell>
    <Cell><Data ss:Type="Number">1.3394059405940499</Data></Cell>
    <Cell><Data ss:Type="Number">1</Data></Cell>
    <Cell><Data ss:Type="Number">0.99950213780583497</Data></Cell>
    <Cell><Data ss:Type="Number">99.999800403503897</Data></Cell>
   </Row>
   <Row>
    <Cell><Data ss:Type="String">GOTERM_BP_FAT</Data></Cell>
    <Cell><Data ss:Type="String">GO:0065003~macromolecular complex assembly</Data></Cell>
    <Cell><Data ss:Type="Number">4</Data></Cell>
    <Cell><Data ss:Type="Number">4.3478260869565197</Data></Cell>
    <Cell><Data ss:Type="Number">0.75250028262343605</Data></Cell>
    <Cell><Data ss:Type="String">TAF2, ALDOC, PEBP1, SLC9A3R1</Data></Cell>
    <Cell><Data ss:Type="Number">80</Data></Cell>
    <Cell><Data ss:Type="Number">665</Data></Cell>
    <Cell><Data ss:Type="Number">13528</Data></Cell>
    <Cell><Data ss:Type="Number">1.01714285714285</Data></Cell>
    <Cell><Data ss:Type="Number">1</Data></Cell>
    <Cell><Data ss:Type="Number">0.99996550782706595</Data></Cell>
    <Cell><Data ss:Type="Number">99.999999962789204</Data></Cell>
   </Row>
   <Row>
    <Cell><Data ss:Type="String">GOTERM_BP_FAT</Data></Cell>
    <Cell><Data ss:Type="String">GO:0043933~macromolecular complex subunit organization</Data></Cell>
    <Cell><Data ss:Type="Number">4</Data></Cell>
    <Cell><Data ss:Type="Number">4.3478260869565197</Data></Cell>
    <Cell><Data ss:Type="Number">0.79121190229088301</Data></Cell>
    <Cell><Data ss:Type="String">TAF2, ALDOC, PEBP1, SLC9A3R1</Data></Cell>
    <Cell><Data ss:Type="Number">80</Data></Cell>
    <Cell><Data ss:Type="Number">710</Data></Cell>
    <Cell><Data ss:Type="Number">13528</Data></Cell>
    <Cell><Data ss:Type="Number">0.95267605633802799</Data></Cell>
    <Cell><Data ss:Type="Number">1</Data></Cell>
    <Cell><Data ss:Type="Number">0.99998291791018401</Data></Cell>
    <Cell><Data ss:Type="Number">99.999999997357094</Data></Cell>
   </Row>
   <Row ss:Index="170">
    <Cell><Data ss:Type="String">Annotation Cluster 16</Data></Cell>
    <Cell><Data ss:Type="String">Enrichment Score: 0.5021591579886567</Data></Cell>
   </Row>
   <Row>
    <Cell><Data ss:Type="String">Category</Data></Cell>
    <Cell><Data ss:Type="String">Term</Data></Cell>
    <Cell><Data ss:Type="String">Count</Data></Cell>
    <Cell><Data ss:Type="String">%</Data></Cell>
    <Cell><Data ss:Type="String">PValue</Data></Cell>
    <Cell><Data ss:Type="String">Genes</Data></Cell>
    <Cell><Data ss:Type="String">List Total</Data></Cell>
    <Cell><Data ss:Type="String">Pop Hits</Data></Cell>
    <Cell><Data ss:Type="String">Pop Total</Data></Cell>
    <Cell><Data ss:Type="String">Fold Enrichment</Data></Cell>
    <Cell><Data ss:Type="String">Bonferroni</Data></Cell>
    <Cell><Data ss:Type="String">Benjamini</Data></Cell>
    <Cell><Data ss:Type="String">FDR</Data></Cell>
   </Row>
   <Row>
    <Cell><Data ss:Type="String">GOTERM_BP_FAT</Data></Cell>
    <Cell><Data ss:Type="String">GO:0007265~Ras protein signal transduction</Data></Cell>
    <Cell><Data ss:Type="Number">3</Data></Cell>
    <Cell><Data ss:Type="Number">3.2608695652173898</Data></Cell>
    <Cell><Data ss:Type="Number">0.12536753118103899</Data></Cell>
    <Cell><Data ss:Type="String">NF1, COL1A2, PARK7</Data></Cell>
    <Cell><Data ss:Type="Number">80</Data></Cell>
    <Cell><Data ss:Type="Number">105</Data></Cell>
    <Cell><Data ss:Type="Number">13528</Data></Cell>
    <Cell><Data ss:Type="Number">4.8314285714285701</Data></Cell>
    <Cell><Data ss:Type="Number">1</Data></Cell>
    <Cell><Data ss:Type="Number">0.95181944293614895</Data></Cell>
    <Cell><Data ss:Type="Number">87.542129961696304</Data></Cell>
   </Row>
   <Row>
    <Cell><Data ss:Type="String">GOTERM_BP_FAT</Data></Cell>
    <Cell><Data ss:Type="String">GO:0007264~small GTPase mediated signal transduction</Data></Cell>
    <Cell><Data ss:Type="Number">4</Data></Cell>
    <Cell><Data ss:Type="Number">4.3478260869565197</Data></Cell>
    <Cell><Data ss:Type="Number">0.263453256304712</Data></Cell>
    <Cell><Data ss:Type="String">NF1, COL1A2, RHOT1, PARK7</Data></Cell>
    <Cell><Data ss:Type="Number">80</Data></Cell>
    <Cell><Data ss:Type="Number">305</Data></Cell>
    <Cell><Data ss:Type="Number">13528</Data></Cell>
    <Cell><Data ss:Type="Number">2.2177049180327799</Data></Cell>
    <Cell><Data ss:Type="Number">1</Data></Cell>
    <Cell><Data ss:Type="Number">0.98970784325824301</Data></Cell>
    <Cell><Data ss:Type="Number">99.138823389834201</Data></Cell>
   </Row>
   <Row>
    <Cell><Data ss:Type="String">GOTERM_BP_FAT</Data></Cell>
    <Cell><Data ss:Type="String">GO:0007242~intracellular signaling cascade</Data></Cell>
    <Cell><Data ss:Type="Number">5</Data></Cell>
    <Cell><Data ss:Type="Number">5.4347826086956497</Data></Cell>
    <Cell><Data ss:Type="Number">0.94326535069635198</Data></Cell>
    <Cell><Data ss:Type="String">NF1, COL1A2, RHOT1, PRDX4, PARK7</Data></Cell>
    <Cell><Data ss:Type="Number">80</Data></Cell>
    <Cell><Data ss:Type="Number">1256</Data></Cell>
    <Cell><Data ss:Type="Number">13528</Data></Cell>
    <Cell><Data ss:Type="Number">0.67316878980891703</Data></Cell>
    <Cell><Data ss:Type="Number">1</Data></Cell>
    <Cell><Data ss:Type="Number">0.99999998618522901</Data></Cell>
    <Cell><Data ss:Type="Number">100</Data></Cell>
   </Row>
   <Row ss:Index="176">
    <Cell><Data ss:Type="String">Annotation Cluster 17</Data></Cell>
    <Cell><Data ss:Type="String">Enrichment Score: 0.46073439222846163</Data></Cell>
   </Row>
   <Row>
    <Cell><Data ss:Type="String">Category</Data></Cell>
    <Cell><Data ss:Type="String">Term</Data></Cell>
    <Cell><Data ss:Type="String">Count</Data></Cell>
    <Cell><Data ss:Type="String">%</Data></Cell>
    <Cell><Data ss:Type="String">PValue</Data></Cell>
    <Cell><Data ss:Type="String">Genes</Data></Cell>
    <Cell><Data ss:Type="String">List Total</Data></Cell>
    <Cell><Data ss:Type="String">Pop Hits</Data></Cell>
    <Cell><Data ss:Type="String">Pop Total</Data></Cell>
    <Cell><Data ss:Type="String">Fold Enrichment</Data></Cell>
    <Cell><Data ss:Type="String">Bonferroni</Data></Cell>
    <Cell><Data ss:Type="String">Benjamini</Data></Cell>
    <Cell><Data ss:Type="String">FDR</Data></Cell>
   </Row>
   <Row>
    <Cell><Data ss:Type="String">GOTERM_CC_FAT</Data></Cell>
    <Cell><Data ss:Type="String">GO:0005741~mitochondrial outer membrane</Data></Cell>
    <Cell><Data ss:Type="Number">3</Data></Cell>
    <Cell><Data ss:Type="Number">3.2608695652173898</Data></Cell>
    <Cell><Data ss:Type="Number">6.8682074801765802E-2</Data></Cell>
    <Cell><Data ss:Type="String">RHOT1, PEBP1, ABCB6</Data></Cell>
    <Cell><Data ss:Type="Number">62</Data></Cell>
    <Cell><Data ss:Type="Number">90</Data></Cell>
    <Cell><Data ss:Type="Number">12782</Data></Cell>
    <Cell><Data ss:Type="Number">6.8720430107526802</Data></Cell>
    <Cell><Data ss:Type="Number">0.999998913807854</Data></Cell>
    <Cell><Data ss:Type="Number">0.53370422439058096</Data></Cell>
    <Cell><Data ss:Type="Number">58.796380062047</Data></Cell>
   </Row>
   <Row>
    <Cell><Data ss:Type="String">GOTERM_CC_FAT</Data></Cell>
    <Cell><Data ss:Type="String">GO:0031968~organelle outer membrane</Data></Cell>
    <Cell><Data ss:Type="Number">3</Data></Cell>
    <Cell><Data ss:Type="Number">3.2608695652173898</Data></Cell>
    <Cell><Data ss:Type="Number">8.8094306190606805E-2</Data></Cell>
    <Cell><Data ss:Type="String">RHOT1, PEBP1, ABCB6</Data></Cell>
    <Cell><Data ss:Type="Number">62</Data></Cell>
    <Cell><Data ss:Type="Number">104</Data></Cell>
    <Cell><Data ss:Type="Number">12782</Data></Cell>
    <Cell><Data ss:Type="Number">5.94696029776674</Data></Cell>
    <Cell><Data ss:Type="Number">0.99999998136471702</Data></Cell>
    <Cell><Data ss:Type="Number">0.571529662846326</Data></Cell>
    <Cell><Data ss:Type="Number">68.308456469531293</Data></Cell>
   </Row>
   <Row>
    <Cell><Data ss:Type="String">GOTERM_CC_FAT</Data></Cell>
    <Cell><Data ss:Type="String">GO:0019867~outer membrane</Data></Cell>
    <Cell><Data ss:Type="Number">3</Data></Cell>
    <Cell><Data ss:Type="Number">3.2608695652173898</Data></Cell>
    <Cell><Data ss:Type="Number">9.3912006750145202E-2</Data></Cell>
    <Cell><Data ss:Type="String">RHOT1, PEBP1, ABCB6</Data></Cell>
    <Cell><Data ss:Type="Number">62</Data></Cell>
    <Cell><Data ss:Type="Number">108</Data></Cell>
    <Cell><Data ss:Type="Number">12782</Data></Cell>
    <Cell><Data ss:Type="Number">5.7267025089605701</Data></Cell>
    <Cell><Data ss:Type="Number">0.99999999458145705</Data></Cell>
    <Cell><Data ss:Type="Number">0.57901426002266299</Data></Cell>
    <Cell><Data ss:Type="Number">70.737737223518707</Data></Cell>
   </Row>
   <Row>
    <Cell><Data ss:Type="String">GOTERM_CC_FAT</Data></Cell>
    <Cell><Data ss:Type="String">GO:0044429~mitochondrial part</Data></Cell>
    <Cell><Data ss:Type="Number">5</Data></Cell>
    <Cell><Data ss:Type="Number">5.4347826086956497</Data></Cell>
    <Cell><Data ss:Type="Number">0.31584961711794102</Data></Cell>
    <Cell><Data ss:Type="String">MRPS18A, RHOT1, PEBP1, HSPE1, ABCB6</Data></Cell>
    <Cell><Data ss:Type="Number">62</Data></Cell>
    <Cell><Data ss:Type="Number">595</Data></Cell>
    <Cell><Data ss:Type="Number">12782</Data></Cell>
    <Cell><Data ss:Type="Number">1.7324478178368099</Data></Cell>
    <Cell><Data ss:Type="Number">1</Data></Cell>
    <Cell><Data ss:Type="Number">0.92693265082827603</Data></Cell>
    <Cell><Data ss:Type="Number">99.117216905949604</Data></Cell>
   </Row>
   <Row>
    <Cell><Data ss:Type="String">GOTERM_CC_FAT</Data></Cell>
    <Cell><Data ss:Type="String">GO:0031090~organelle membrane</Data></Cell>
    <Cell><Data ss:Type="Number">7</Data></Cell>
    <Cell><Data ss:Type="Number">7.6086956521739104</Data></Cell>
    <Cell><Data ss:Type="Number">0.42620618809085897</Data></Cell>
    <Cell><Data ss:Type="String">GABARAPL2, VAPA, RHOT1, RYR1, PEBP1, ABCB6, ATP6V1F</Data></Cell>
    <Cell><Data ss:Type="Number">62</Data></Cell>
    <Cell><Data ss:Type="Number">1096</Data></Cell>
    <Cell><Data ss:Type="Number">12782</Data></Cell>
    <Cell><Data ss:Type="Number">1.31672356957852</Data></Cell>
    <Cell><Data ss:Type="Number">1</Data></Cell>
    <Cell><Data ss:Type="Number">0.96851811859911097</Data></Cell>
    <Cell><Data ss:Type="Number">99.901394525251405</Data></Cell>
   </Row>
   <Row>
    <Cell><Data ss:Type="String">GOTERM_CC_FAT</Data></Cell>
    <Cell><Data ss:Type="String">GO:0031966~mitochondrial membrane</Data></Cell>
    <Cell><Data ss:Type="Number">3</Data></Cell>
    <Cell><Data ss:Type="Number">3.2608695652173898</Data></Cell>
    <Cell><Data ss:Type="Number">0.56517290571720102</Data></Cell>
    <Cell><Data ss:Type="String">RHOT1, PEBP1, ABCB6</Data></Cell>
    <Cell><Data ss:Type="Number">62</Data></Cell>
    <Cell><Data ss:Type="Number">394</Data></Cell>
    <Cell><Data ss:Type="Number">12782</Data></Cell>
    <Cell><Data ss:Type="Number">1.5697560176846199</Data></Cell>
    <Cell><Data ss:Type="Number">1</Data></Cell>
    <Cell><Data ss:Type="Number">0.99341437529737597</Data></Cell>
    <Cell><Data ss:Type="Number">99.996887355899602</Data></Cell>
   </Row>
   <Row>
    <Cell><Data ss:Type="String">GOTERM_CC_FAT</Data></Cell>
    <Cell><Data ss:Type="String">GO:0031967~organelle envelope</Data></Cell>
    <Cell><Data ss:Type="Number">4</Data></Cell>
    <Cell><Data ss:Type="Number">4.3478260869565197</Data></Cell>
    <Cell><Data ss:Type="Number">0.57345554056527903</Data></Cell>
    <Cell><Data ss:Type="String">RHOT1, PEBP1, NUTF2, ABCB6</Data></Cell>
    <Cell><Data ss:Type="Number">62</Data></Cell>
    <Cell><Data ss:Type="Number">620</Data></Cell>
    <Cell><Data ss:Type="Number">12782</Data></Cell>
    <Cell><Data ss:Type="Number">1.33007284079084</Data></Cell>
    <Cell><Data ss:Type="Number">1</Data></Cell>
    <Cell><Data ss:Type="Number">0.99314745580849095</Data></Cell>
    <Cell><Data ss:Type="Number">99.997550637386297</Data></Cell>
   </Row>
   <Row>
    <Cell><Data ss:Type="String">GOTERM_CC_FAT</Data></Cell>
    <Cell><Data ss:Type="String">GO:0031975~envelope</Data></Cell>
    <Cell><Data ss:Type="Number">4</Data></Cell>
    <Cell><Data ss:Type="Number">4.3478260869565197</Data></Cell>
    <Cell><Data ss:Type="Number">0.57567844115233602</Data></Cell>
    <Cell><Data ss:Type="String">RHOT1, PEBP1, NUTF2, ABCB6</Data></Cell>
    <Cell><Data ss:Type="Number">62</Data></Cell>
    <Cell><Data ss:Type="Number">622</Data></Cell>
    <Cell><Data ss:Type="Number">12782</Data></Cell>
    <Cell><Data ss:Type="Number">1.32579607924489</Data></Cell>
    <Cell><Data ss:Type="Number">1</Data></Cell>
    <Cell><Data ss:Type="Number">0.99229766908541805</Data></Cell>
    <Cell><Data ss:Type="Number">99.997705030544594</Data></Cell>
   </Row>
   <Row>
    <Cell><Data ss:Type="String">GOTERM_CC_FAT</Data></Cell>
    <Cell><Data ss:Type="String">GO:0005740~mitochondrial envelope</Data></Cell>
    <Cell><Data ss:Type="Number">3</Data></Cell>
    <Cell><Data ss:Type="Number">3.2608695652173898</Data></Cell>
    <Cell><Data ss:Type="Number">0.59903463849309802</Data></Cell>
    <Cell><Data ss:Type="String">RHOT1, PEBP1, ABCB6</Data></Cell>
    <Cell><Data ss:Type="Number">62</Data></Cell>
    <Cell><Data ss:Type="Number">419</Data></Cell>
    <Cell><Data ss:Type="Number">12782</Data></Cell>
    <Cell><Data ss:Type="Number">1.47609515744091</Data></Cell>
    <Cell><Data ss:Type="Number">1</Data></Cell>
    <Cell><Data ss:Type="Number">0.99352234507382098</Data></Cell>
    <Cell><Data ss:Type="Number">99.998866589205207</Data></Cell>
   </Row>
   <Row>
    <Cell><Data ss:Type="String">GOTERM_CC_FAT</Data></Cell>
    <Cell><Data ss:Type="String">GO:0016021~integral to membrane</Data></Cell>
    <Cell><Data ss:Type="Number">11</Data></Cell>
    <Cell><Data ss:Type="Number">11.9565217391304</Data></Cell>
    <Cell><Data ss:Type="Number">0.99999359481174499</Data></Cell>
    <Cell><Data ss:Type="String">ASPN, VAPA, ATP9A, GRIK4, RHOT1, RYR1, PEBP1, NUTF2, ZYX, MUSTN1, ABCB6</Data></Cell>
    <Cell><Data ss:Type="Number">62</Data></Cell>
    <Cell><Data ss:Type="Number">5297</Data></Cell>
    <Cell><Data ss:Type="Number">12782</Data></Cell>
    <Cell><Data ss:Type="Number">0.42812425779656099</Data></Cell>
    <Cell><Data ss:Type="Number">1</Data></Cell>
    <Cell><Data ss:Type="Number">1</Data></Cell>
    <Cell><Data ss:Type="Number">100</Data></Cell>
   </Row>
   <Row>
    <Cell><Data ss:Type="String">GOTERM_CC_FAT</Data></Cell>
    <Cell><Data ss:Type="String">GO:0031224~intrinsic to membrane</Data></Cell>
    <Cell><Data ss:Type="Number">11</Data></Cell>
    <Cell><Data ss:Type="Number">11.9565217391304</Data></Cell>
    <Cell><Data ss:Type="Number">0.99999771310871999</Data></Cell>
    <Cell><Data ss:Type="String">ASPN, VAPA, ATP9A, GRIK4, RHOT1, RYR1, PEBP1, NUTF2, ZYX, MUSTN1, ABCB6</Data></Cell>
    <Cell><Data ss:Type="Number">62</Data></Cell>
    <Cell><Data ss:Type="Number">5485</Data></Cell>
    <Cell><Data ss:Type="Number">12782</Data></Cell>
    <Cell><Data ss:Type="Number">0.413450172023406</Data></Cell>
    <Cell><Data ss:Type="Number">1</Data></Cell>
    <Cell><Data ss:Type="Number">1</Data></Cell>
    <Cell><Data ss:Type="Number">100</Data></Cell>
   </Row>
   <Row ss:Index="190">
    <Cell><Data ss:Type="String">Annotation Cluster 18</Data></Cell>
    <Cell><Data ss:Type="String">Enrichment Score: 0.42517259743866614</Data></Cell>
   </Row>
   <Row>
    <Cell><Data ss:Type="String">Category</Data></Cell>
    <Cell><Data ss:Type="String">Term</Data></Cell>
    <Cell><Data ss:Type="String">Count</Data></Cell>
    <Cell><Data ss:Type="String">%</Data></Cell>
    <Cell><Data ss:Type="String">PValue</Data></Cell>
    <Cell><Data ss:Type="String">Genes</Data></Cell>
    <Cell><Data ss:Type="String">List Total</Data></Cell>
    <Cell><Data ss:Type="String">Pop Hits</Data></Cell>
    <Cell><Data ss:Type="String">Pop Total</Data></Cell>
    <Cell><Data ss:Type="String">Fold Enrichment</Data></Cell>
    <Cell><Data ss:Type="String">Bonferroni</Data></Cell>
    <Cell><Data ss:Type="String">Benjamini</Data></Cell>
    <Cell><Data ss:Type="String">FDR</Data></Cell>
   </Row>
   <Row>
    <Cell><Data ss:Type="String">GOTERM_BP_FAT</Data></Cell>
    <Cell><Data ss:Type="String">GO:0010627~regulation of protein kinase cascade</Data></Cell>
    <Cell><Data ss:Type="Number">4</Data></Cell>
    <Cell><Data ss:Type="Number">4.3478260869565197</Data></Cell>
    <Cell><Data ss:Type="Number">0.17804272821138201</Data></Cell>
    <Cell><Data ss:Type="String">VAPA, HPX, NF1, PEBP1</Data></Cell>
    <Cell><Data ss:Type="Number">80</Data></Cell>
    <Cell><Data ss:Type="Number">249</Data></Cell>
    <Cell><Data ss:Type="Number">13528</Data></Cell>
    <Cell><Data ss:Type="Number">2.7164658634538101</Data></Cell>
    <Cell><Data ss:Type="Number">1</Data></Cell>
    <Cell><Data ss:Type="Number">0.97286181196405497</Data></Cell>
    <Cell><Data ss:Type="Number">95.2577181000037</Data></Cell>
   </Row>
   <Row>
    <Cell><Data ss:Type="String">GOTERM_BP_FAT</Data></Cell>
    <Cell><Data ss:Type="String">GO:0009967~positive regulation of signal transduction</Data></Cell>
    <Cell><Data ss:Type="Number">3</Data></Cell>
    <Cell><Data ss:Type="Number">3.2608695652173898</Data></Cell>
    <Cell><Data ss:Type="Number">0.51686903205798096</Data></Cell>
    <Cell><Data ss:Type="String">VAPA, HPX, PEBP1</Data></Cell>
    <Cell><Data ss:Type="Number">80</Data></Cell>
    <Cell><Data ss:Type="Number">295</Data></Cell>
    <Cell><Data ss:Type="Number">13528</Data></Cell>
    <Cell><Data ss:Type="Number">1.71966101694915</Data></Cell>
    <Cell><Data ss:Type="Number">1</Data></Cell>
    <Cell><Data ss:Type="Number">0.999071654525024</Data></Cell>
    <Cell><Data ss:Type="Number">99.998776759696796</Data></Cell>
   </Row>
   <Row>
    <Cell><Data ss:Type="String">GOTERM_BP_FAT</Data></Cell>
    <Cell><Data ss:Type="String">GO:0010647~positive regulation of cell communication</Data></Cell>
    <Cell><Data ss:Type="Number">3</Data></Cell>
    <Cell><Data ss:Type="Number">3.2608695652173898</Data></Cell>
    <Cell><Data ss:Type="Number">0.57620557345513601</Data></Cell>
    <Cell><Data ss:Type="String">VAPA, HPX, PEBP1</Data></Cell>
    <Cell><Data ss:Type="Number">80</Data></Cell>
    <Cell><Data ss:Type="Number">329</Data></Cell>
    <Cell><Data ss:Type="Number">13528</Data></Cell>
    <Cell><Data ss:Type="Number">1.5419452887537901</Data></Cell>
    <Cell><Data ss:Type="Number">1</Data></Cell>
    <Cell><Data ss:Type="Number">0.99948975262767503</Data></Cell>
    <Cell><Data ss:Type="Number">99.999840551099695</Data></Cell>
   </Row>
   <Row ss:Index="196">
    <Cell><Data ss:Type="String">Annotation Cluster 19</Data></Cell>
    <Cell><Data ss:Type="String">Enrichment Score: 0.3896109880168516</Data></Cell>
   </Row>
   <Row>
    <Cell><Data ss:Type="String">Category</Data></Cell>
    <Cell><Data ss:Type="String">Term</Data></Cell>
    <Cell><Data ss:Type="String">Count</Data></Cell>
    <Cell><Data ss:Type="String">%</Data></Cell>
    <Cell><Data ss:Type="String">PValue</Data></Cell>
    <Cell><Data ss:Type="String">Genes</Data></Cell>
    <Cell><Data ss:Type="String">List Total</Data></Cell>
    <Cell><Data ss:Type="String">Pop Hits</Data></Cell>
    <Cell><Data ss:Type="String">Pop Total</Data></Cell>
    <Cell><Data ss:Type="String">Fold Enrichment</Data></Cell>
    <Cell><Data ss:Type="String">Bonferroni</Data></Cell>
    <Cell><Data ss:Type="String">Benjamini</Data></Cell>
    <Cell><Data ss:Type="String">FDR</Data></Cell>
   </Row>
   <Row>
    <Cell><Data ss:Type="String">GOTERM_BP_FAT</Data></Cell>
    <Cell><Data ss:Type="String">GO:0010627~regulation of protein kinase cascade</Data></Cell>
    <Cell><Data ss:Type="Number">4</Data></Cell>
    <Cell><Data ss:Type="Number">4.3478260869565197</Data></Cell>
    <Cell><Data ss:Type="Number">0.17804272821138201</Data></Cell>
    <Cell><Data ss:Type="String">VAPA, HPX, NF1, PEBP1</Data></Cell>
    <Cell><Data ss:Type="Number">80</Data></Cell>
    <Cell><Data ss:Type="Number">249</Data></Cell>
    <Cell><Data ss:Type="Number">13528</Data></Cell>
    <Cell><Data ss:Type="Number">2.7164658634538101</Data></Cell>
    <Cell><Data ss:Type="Number">1</Data></Cell>
    <Cell><Data ss:Type="Number">0.97286181196405497</Data></Cell>
    <Cell><Data ss:Type="Number">95.2577181000037</Data></Cell>
   </Row>
   <Row>
    <Cell><Data ss:Type="String">GOTERM_BP_FAT</Data></Cell>
    <Cell><Data ss:Type="String">GO:0001932~regulation of protein amino acid phosphorylation</Data></Cell>
    <Cell><Data ss:Type="Number">3</Data></Cell>
    <Cell><Data ss:Type="Number">3.2608695652173898</Data></Cell>
    <Cell><Data ss:Type="Number">0.26803663372182701</Data></Cell>
    <Cell><Data ss:Type="String">HPX, PEBP1, PIN1</Data></Cell>
    <Cell><Data ss:Type="Number">80</Data></Cell>
    <Cell><Data ss:Type="Number">173</Data></Cell>
    <Cell><Data ss:Type="Number">13528</Data></Cell>
    <Cell><Data ss:Type="Number">2.9323699421965301</Data></Cell>
    <Cell><Data ss:Type="Number">1</Data></Cell>
    <Cell><Data ss:Type="Number">0.989867073975081</Data></Cell>
    <Cell><Data ss:Type="Number">99.218481483134397</Data></Cell>
   </Row>
   <Row>
    <Cell><Data ss:Type="String">GOTERM_BP_FAT</Data></Cell>
    <Cell><Data ss:Type="String">GO:0009968~negative regulation of signal transduction</Data></Cell>
    <Cell><Data ss:Type="Number">3</Data></Cell>
    <Cell><Data ss:Type="Number">3.2608695652173898</Data></Cell>
    <Cell><Data ss:Type="Number">0.37097071009231303</Data></Cell>
    <Cell><Data ss:Type="String">NF1, PEBP1, PIN1</Data></Cell>
    <Cell><Data ss:Type="Number">80</Data></Cell>
    <Cell><Data ss:Type="Number">221</Data></Cell>
    <Cell><Data ss:Type="Number">13528</Data></Cell>
    <Cell><Data ss:Type="Number">2.29547511312217</Data></Cell>
    <Cell><Data ss:Type="Number">1</Data></Cell>
    <Cell><Data ss:Type="Number">0.99573729751367301</Data></Cell>
    <Cell><Data ss:Type="Number">99.925950000091305</Data></Cell>
   </Row>
   <Row>
    <Cell><Data ss:Type="String">GOTERM_BP_FAT</Data></Cell>
    <Cell><Data ss:Type="String">GO:0010648~negative regulation of cell communication</Data></Cell>
    <Cell><Data ss:Type="Number">3</Data></Cell>
    <Cell><Data ss:Type="Number">3.2608695652173898</Data></Cell>
    <Cell><Data ss:Type="Number">0.42655172482213199</Data></Cell>
    <Cell><Data ss:Type="String">NF1, PEBP1, PIN1</Data></Cell>
    <Cell><Data ss:Type="Number">80</Data></Cell>
    <Cell><Data ss:Type="Number">248</Data></Cell>
    <Cell><Data ss:Type="Number">13528</Data></Cell>
    <Cell><Data ss:Type="Number">2.0455645161290299</Data></Cell>
    <Cell><Data ss:Type="Number">1</Data></Cell>
    <Cell><Data ss:Type="Number">0.997670358047691</Data></Cell>
    <Cell><Data ss:Type="Number">99.982428162129295</Data></Cell>
   </Row>
   <Row>
    <Cell><Data ss:Type="String">GOTERM_BP_FAT</Data></Cell>
    <Cell><Data ss:Type="String">GO:0042325~regulation of phosphorylation</Data></Cell>
    <Cell><Data ss:Type="Number">4</Data></Cell>
    <Cell><Data ss:Type="Number">4.3478260869565197</Data></Cell>
    <Cell><Data ss:Type="Number">0.51516364018193705</Data></Cell>
    <Cell><Data ss:Type="String">HPX, NF1, PEBP1, PIN1</Data></Cell>
    <Cell><Data ss:Type="Number">80</Data></Cell>
    <Cell><Data ss:Type="Number">466</Data></Cell>
    <Cell><Data ss:Type="Number">13528</Data></Cell>
    <Cell><Data ss:Type="Number">1.45150214592274</Data></Cell>
    <Cell><Data ss:Type="Number">1</Data></Cell>
    <Cell><Data ss:Type="Number">0.99911031398355099</Data></Cell>
    <Cell><Data ss:Type="Number">99.998707868926203</Data></Cell>
   </Row>
   <Row>
    <Cell><Data ss:Type="String">GOTERM_BP_FAT</Data></Cell>
    <Cell><Data ss:Type="String">GO:0031399~regulation of protein modification process</Data></Cell>
    <Cell><Data ss:Type="Number">3</Data></Cell>
    <Cell><Data ss:Type="Number">3.2608695652173898</Data></Cell>
    <Cell><Data ss:Type="Number">0.51686903205798096</Data></Cell>
    <Cell><Data ss:Type="String">HPX, PEBP1, PIN1</Data></Cell>
    <Cell><Data ss:Type="Number">80</Data></Cell>
    <Cell><Data ss:Type="Number">295</Data></Cell>
    <Cell><Data ss:Type="Number">13528</Data></Cell>
    <Cell><Data ss:Type="Number">1.71966101694915</Data></Cell>
    <Cell><Data ss:Type="Number">1</Data></Cell>
    <Cell><Data ss:Type="Number">0.999071654525024</Data></Cell>
    <Cell><Data ss:Type="Number">99.998776759696796</Data></Cell>
   </Row>
   <Row>
    <Cell><Data ss:Type="String">GOTERM_BP_FAT</Data></Cell>
    <Cell><Data ss:Type="String">GO:0032268~regulation of cellular protein metabolic process</Data></Cell>
    <Cell><Data ss:Type="Number">4</Data></Cell>
    <Cell><Data ss:Type="Number">4.3478260869565197</Data></Cell>
    <Cell><Data ss:Type="Number">0.52671534022160404</Data></Cell>
    <Cell><Data ss:Type="String">HPX, MTPN, PEBP1, PIN1</Data></Cell>
    <Cell><Data ss:Type="Number">80</Data></Cell>
    <Cell><Data ss:Type="Number">474</Data></Cell>
    <Cell><Data ss:Type="Number">13528</Data></Cell>
    <Cell><Data ss:Type="Number">1.42700421940928</Data></Cell>
    <Cell><Data ss:Type="Number">1</Data></Cell>
    <Cell><Data ss:Type="Number">0.999112385246957</Data></Cell>
    <Cell><Data ss:Type="Number">99.999111892997206</Data></Cell>
   </Row>
   <Row>
    <Cell><Data ss:Type="String">GOTERM_BP_FAT</Data></Cell>
    <Cell><Data ss:Type="String">GO:0051174~regulation of phosphorus metabolic process</Data></Cell>
    <Cell><Data ss:Type="Number">4</Data></Cell>
    <Cell><Data ss:Type="Number">4.3478260869565197</Data></Cell>
    <Cell><Data ss:Type="Number">0.54235650433635796</Data></Cell>
    <Cell><Data ss:Type="String">HPX, NF1, PEBP1, PIN1</Data></Cell>
    <Cell><Data ss:Type="Number">80</Data></Cell>
    <Cell><Data ss:Type="Number">485</Data></Cell>
    <Cell><Data ss:Type="Number">13528</Data></Cell>
    <Cell><Data ss:Type="Number">1.3946391752577301</Data></Cell>
    <Cell><Data ss:Type="Number">1</Data></Cell>
    <Cell><Data ss:Type="Number">0.99924567527696995</Data></Cell>
    <Cell><Data ss:Type="Number">99.999473346521597</Data></Cell>
   </Row>
   <Row>
    <Cell><Data ss:Type="String">GOTERM_BP_FAT</Data></Cell>
    <Cell><Data ss:Type="String">GO:0019220~regulation of phosphate metabolic process</Data></Cell>
    <Cell><Data ss:Type="Number">4</Data></Cell>
    <Cell><Data ss:Type="Number">4.3478260869565197</Data></Cell>
    <Cell><Data ss:Type="Number">0.54235650433635796</Data></Cell>
    <Cell><Data ss:Type="String">HPX, NF1, PEBP1, PIN1</Data></Cell>
    <Cell><Data ss:Type="Number">80</Data></Cell>
    <Cell><Data ss:Type="Number">485</Data></Cell>
    <Cell><Data ss:Type="Number">13528</Data></Cell>
    <Cell><Data ss:Type="Number">1.3946391752577301</Data></Cell>
    <Cell><Data ss:Type="Number">1</Data></Cell>
    <Cell><Data ss:Type="Number">0.99924567527696995</Data></Cell>
    <Cell><Data ss:Type="Number">99.999473346521597</Data></Cell>
   </Row>
   <Row ss:Index="208">
    <Cell><Data ss:Type="String">Annotation Cluster 20</Data></Cell>
    <Cell><Data ss:Type="String">Enrichment Score: 0.37927810512239557</Data></Cell>
   </Row>
   <Row>
    <Cell><Data ss:Type="String">Category</Data></Cell>
    <Cell><Data ss:Type="String">Term</Data></Cell>
    <Cell><Data ss:Type="String">Count</Data></Cell>
    <Cell><Data ss:Type="String">%</Data></Cell>
    <Cell><Data ss:Type="String">PValue</Data></Cell>
    <Cell><Data ss:Type="String">Genes</Data></Cell>
    <Cell><Data ss:Type="String">List Total</Data></Cell>
    <Cell><Data ss:Type="String">Pop Hits</Data></Cell>
    <Cell><Data ss:Type="String">Pop Total</Data></Cell>
    <Cell><Data ss:Type="String">Fold Enrichment</Data></Cell>
    <Cell><Data ss:Type="String">Bonferroni</Data></Cell>
    <Cell><Data ss:Type="String">Benjamini</Data></Cell>
    <Cell><Data ss:Type="String">FDR</Data></Cell>
   </Row>
   <Row>
    <Cell><Data ss:Type="String">GOTERM_CC_FAT</Data></Cell>
    <Cell><Data ss:Type="String">GO:0005624~membrane fraction</Data></Cell>
    <Cell><Data ss:Type="Number">7</Data></Cell>
    <Cell><Data ss:Type="Number">7.6086956521739104</Data></Cell>
    <Cell><Data ss:Type="Number">0.187330572887246</Data></Cell>
    <Cell><Data ss:Type="String">GABARAPL2, VAPA, GRIK4, RYR1, PEBP1, ENO3, ATP6V1F</Data></Cell>
    <Cell><Data ss:Type="Number">62</Data></Cell>
    <Cell><Data ss:Type="Number">809</Data></Cell>
    <Cell><Data ss:Type="Number">12782</Data></Cell>
    <Cell><Data ss:Type="Number">1.7838430559432099</Data></Cell>
    <Cell><Data ss:Type="Number">1</Data></Cell>
    <Cell><Data ss:Type="Number">0.79837913390401305</Data></Cell>
    <Cell><Data ss:Type="Number">92.458566525827393</Data></Cell>
   </Row>
   <Row>
    <Cell><Data ss:Type="String">GOTERM_CC_FAT</Data></Cell>
    <Cell><Data ss:Type="String">GO:0005626~insoluble fraction</Data></Cell>
    <Cell><Data ss:Type="Number">7</Data></Cell>
    <Cell><Data ss:Type="Number">7.6086956521739104</Data></Cell>
    <Cell><Data ss:Type="Number">0.209648831225243</Data></Cell>
    <Cell><Data ss:Type="String">GABARAPL2, VAPA, GRIK4, RYR1, PEBP1, ENO3, ATP6V1F</Data></Cell>
    <Cell><Data ss:Type="Number">62</Data></Cell>
    <Cell><Data ss:Type="Number">839</Data></Cell>
    <Cell><Data ss:Type="Number">12782</Data></Cell>
    <Cell><Data ss:Type="Number">1.7200584413087701</Data></Cell>
    <Cell><Data ss:Type="Number">1</Data></Cell>
    <Cell><Data ss:Type="Number">0.82561435126504701</Data></Cell>
    <Cell><Data ss:Type="Number">94.669658816483704</Data></Cell>
   </Row>
   <Row>
    <Cell><Data ss:Type="String">GOTERM_CC_FAT</Data></Cell>
    <Cell><Data ss:Type="String">GO:0000267~cell fraction</Data></Cell>
    <Cell><Data ss:Type="Number">8</Data></Cell>
    <Cell><Data ss:Type="Number">8.6956521739130395</Data></Cell>
    <Cell><Data ss:Type="Number">0.25671917093656599</Data></Cell>
    <Cell><Data ss:Type="String">GABARAPL2, VAPA, GRIK4, RYR1, PEBP1, ENO3, GLO1, ATP6V1F</Data></Cell>
    <Cell><Data ss:Type="Number">62</Data></Cell>
    <Cell><Data ss:Type="Number">1083</Data></Cell>
    <Cell><Data ss:Type="Number">12782</Data></Cell>
    <Cell><Data ss:Type="Number">1.52289041789533</Data></Cell>
    <Cell><Data ss:Type="Number">1</Data></Cell>
    <Cell><Data ss:Type="Number">0.88005502291690696</Data></Cell>
    <Cell><Data ss:Type="Number">97.519950696189696</Data></Cell>
   </Row>
   <Row>
    <Cell><Data ss:Type="String">GOTERM_CC_FAT</Data></Cell>
    <Cell><Data ss:Type="String">GO:0031090~organelle membrane</Data></Cell>
    <Cell><Data ss:Type="Number">7</Data></Cell>
    <Cell><Data ss:Type="Number">7.6086956521739104</Data></Cell>
    <Cell><Data ss:Type="Number">0.42620618809085897</Data></Cell>
    <Cell><Data ss:Type="String">GABARAPL2, VAPA, RHOT1, RYR1, PEBP1, ABCB6, ATP6V1F</Data></Cell>
    <Cell><Data ss:Type="Number">62</Data></Cell>
    <Cell><Data ss:Type="Number">1096</Data></Cell>
    <Cell><Data ss:Type="Number">12782</Data></Cell>
    <Cell><Data ss:Type="Number">1.31672356957852</Data></Cell>
    <Cell><Data ss:Type="Number">1</Data></Cell>
    <Cell><Data ss:Type="Number">0.96851811859911097</Data></Cell>
    <Cell><Data ss:Type="Number">99.901394525251405</Data></Cell>
   </Row>
   <Row>
    <Cell><Data ss:Type="String">GOTERM_CC_FAT</Data></Cell>
    <Cell><Data ss:Type="String">GO:0012505~endomembrane system</Data></Cell>
    <Cell><Data ss:Type="Number">4</Data></Cell>
    <Cell><Data ss:Type="Number">4.3478260869565197</Data></Cell>
    <Cell><Data ss:Type="Number">0.72970872927621599</Data></Cell>
    <Cell><Data ss:Type="String">GABARAPL2, VAPA, RYR1, NUTF2</Data></Cell>
    <Cell><Data ss:Type="Number">62</Data></Cell>
    <Cell><Data ss:Type="Number">782</Data></Cell>
    <Cell><Data ss:Type="Number">12782</Data></Cell>
    <Cell><Data ss:Type="Number">1.0545334543354501</Data></Cell>
    <Cell><Data ss:Type="Number">1</Data></Cell>
    <Cell><Data ss:Type="Number">0.99788430447497101</Data></Cell>
    <Cell><Data ss:Type="Number">99.9999916792394</Data></Cell>
   </Row>
   <Row>
    <Cell><Data ss:Type="String">GOTERM_BP_FAT</Data></Cell>
    <Cell><Data ss:Type="String">GO:0006811~ion transport</Data></Cell>
    <Cell><Data ss:Type="Number">4</Data></Cell>
    <Cell><Data ss:Type="Number">4.3478260869565197</Data></Cell>
    <Cell><Data ss:Type="Number">0.83368122223601904</Data></Cell>
    <Cell><Data ss:Type="String">COL9A1, GRIK4, RYR1, ATP6V1F</Data></Cell>
    <Cell><Data ss:Type="Number">80</Data></Cell>
    <Cell><Data ss:Type="Number">768</Data></Cell>
    <Cell><Data ss:Type="Number">13528</Data></Cell>
    <Cell><Data ss:Type="Number">0.88072916666666601</Data></Cell>
    <Cell><Data ss:Type="Number">1</Data></Cell>
    <Cell><Data ss:Type="Number">0.99999577611442703</Data></Cell>
    <Cell><Data ss:Type="Number">99.999999999923006</Data></Cell>
   </Row>
   <Row>
    <Cell><Data ss:Type="String">GOTERM_CC_FAT</Data></Cell>
    <Cell><Data ss:Type="String">GO:0005783~endoplasmic reticulum</Data></Cell>
    <Cell><Data ss:Type="Number">4</Data></Cell>
    <Cell><Data ss:Type="Number">4.3478260869565197</Data></Cell>
    <Cell><Data ss:Type="Number">0.84669022048641596</Data></Cell>
    <Cell><Data ss:Type="String">CNBP, VAPA, RYR1, PEBP1</Data></Cell>
    <Cell><Data ss:Type="Number">62</Data></Cell>
    <Cell><Data ss:Type="Number">960</Data></Cell>
    <Cell><Data ss:Type="Number">12782</Data></Cell>
    <Cell><Data ss:Type="Number">0.85900537634408503</Data></Cell>
    <Cell><Data ss:Type="Number">1</Data></Cell>
    <Cell><Data ss:Type="Number">0.99917217061327501</Data></Cell>
    <Cell><Data ss:Type="Number">99.999999992895397</Data></Cell>
   </Row>
   <Row ss:Index="218">
    <Cell><Data ss:Type="String">Annotation Cluster 21</Data></Cell>
    <Cell><Data ss:Type="String">Enrichment Score: 0.3639364999692549</Data></Cell>
   </Row>
   <Row>
    <Cell><Data ss:Type="String">Category</Data></Cell>
    <Cell><Data ss:Type="String">Term</Data></Cell>
    <Cell><Data ss:Type="String">Count</Data></Cell>
    <Cell><Data ss:Type="String">%</Data></Cell>
    <Cell><Data ss:Type="String">PValue</Data></Cell>
    <Cell><Data ss:Type="String">Genes</Data></Cell>
    <Cell><Data ss:Type="String">List Total</Data></Cell>
    <Cell><Data ss:Type="String">Pop Hits</Data></Cell>
    <Cell><Data ss:Type="String">Pop Total</Data></Cell>
    <Cell><Data ss:Type="String">Fold Enrichment</Data></Cell>
    <Cell><Data ss:Type="String">Bonferroni</Data></Cell>
    <Cell><Data ss:Type="String">Benjamini</Data></Cell>
    <Cell><Data ss:Type="String">FDR</Data></Cell>
   </Row>
   <Row>
    <Cell><Data ss:Type="String">GOTERM_BP_FAT</Data></Cell>
    <Cell><Data ss:Type="String">GO:0051345~positive regulation of hydrolase activity</Data></Cell>
    <Cell><Data ss:Type="Number">3</Data></Cell>
    <Cell><Data ss:Type="Number">3.2608695652173898</Data></Cell>
    <Cell><Data ss:Type="Number">0.28104532833797502</Data></Cell>
    <Cell><Data ss:Type="String">GABARAPL2, NF1, HSPE1</Data></Cell>
    <Cell><Data ss:Type="Number">80</Data></Cell>
    <Cell><Data ss:Type="Number">179</Data></Cell>
    <Cell><Data ss:Type="Number">13528</Data></Cell>
    <Cell><Data ss:Type="Number">2.8340782122905002</Data></Cell>
    <Cell><Data ss:Type="Number">1</Data></Cell>
    <Cell><Data ss:Type="Number">0.99089767891868996</Data></Cell>
    <Cell><Data ss:Type="Number">99.408648238813896</Data></Cell>
   </Row>
   <Row>
    <Cell><Data ss:Type="String">GOTERM_BP_FAT</Data></Cell>
    <Cell><Data ss:Type="String">GO:0051336~regulation of hydrolase activity</Data></Cell>
    <Cell><Data ss:Type="Number">4</Data></Cell>
    <Cell><Data ss:Type="Number">4.3478260869565197</Data></Cell>
    <Cell><Data ss:Type="Number">0.31448977114268301</Data></Cell>
    <Cell><Data ss:Type="String">GABARAPL2, TNNT3, NF1, HSPE1</Data></Cell>
    <Cell><Data ss:Type="Number">80</Data></Cell>
    <Cell><Data ss:Type="Number">337</Data></Cell>
    <Cell><Data ss:Type="Number">13528</Data></Cell>
    <Cell><Data ss:Type="Number">2.0071216617210599</Data></Cell>
    <Cell><Data ss:Type="Number">1</Data></Cell>
    <Cell><Data ss:Type="Number">0.99310061188997201</Data></Cell>
    <Cell><Data ss:Type="Number">99.718048758765804</Data></Cell>
   </Row>
   <Row>
    <Cell><Data ss:Type="String">GOTERM_BP_FAT</Data></Cell>
    <Cell><Data ss:Type="String">GO:0043085~positive regulation of catalytic activity</Data></Cell>
    <Cell><Data ss:Type="Number">4</Data></Cell>
    <Cell><Data ss:Type="Number">4.3478260869565197</Data></Cell>
    <Cell><Data ss:Type="Number">0.59013434485802296</Data></Cell>
    <Cell><Data ss:Type="String">GABARAPL2, NF1, HSPE1, PIN1</Data></Cell>
    <Cell><Data ss:Type="Number">80</Data></Cell>
    <Cell><Data ss:Type="Number">520</Data></Cell>
    <Cell><Data ss:Type="Number">13528</Data></Cell>
    <Cell><Data ss:Type="Number">1.30076923076923</Data></Cell>
    <Cell><Data ss:Type="Number">1</Data></Cell>
    <Cell><Data ss:Type="Number">0.99952219875871395</Data></Cell>
    <Cell><Data ss:Type="Number">99.999905169681199</Data></Cell>
   </Row>
   <Row>
    <Cell><Data ss:Type="String">GOTERM_BP_FAT</Data></Cell>
    <Cell><Data ss:Type="String">GO:0044093~positive regulation of molecular function</Data></Cell>
    <Cell><Data ss:Type="Number">4</Data></Cell>
    <Cell><Data ss:Type="Number">4.3478260869565197</Data></Cell>
    <Cell><Data ss:Type="Number">0.67130551394252402</Data></Cell>
    <Cell><Data ss:Type="String">GABARAPL2, NF1, HSPE1, PIN1</Data></Cell>
    <Cell><Data ss:Type="Number">80</Data></Cell>
    <Cell><Data ss:Type="Number">586</Data></Cell>
    <Cell><Data ss:Type="Number">13528</Data></Cell>
    <Cell><Data ss:Type="Number">1.15426621160409</Data></Cell>
    <Cell><Data ss:Type="Number">1</Data></Cell>
    <Cell><Data ss:Type="Number">0.99987822019283901</Data></Cell>
    <Cell><Data ss:Type="Number">99.999996933905905</Data></Cell>
   </Row>
   <Row ss:Index="225">
    <Cell><Data ss:Type="String">Annotation Cluster 22</Data></Cell>
    <Cell><Data ss:Type="String">Enrichment Score: 0.3522889369386714</Data></Cell>
   </Row>
   <Row>
    <Cell><Data ss:Type="String">Category</Data></Cell>
    <Cell><Data ss:Type="String">Term</Data></Cell>
    <Cell><Data ss:Type="String">Count</Data></Cell>
    <Cell><Data ss:Type="String">%</Data></Cell>
    <Cell><Data ss:Type="String">PValue</Data></Cell>
    <Cell><Data ss:Type="String">Genes</Data></Cell>
    <Cell><Data ss:Type="String">List Total</Data></Cell>
    <Cell><Data ss:Type="String">Pop Hits</Data></Cell>
    <Cell><Data ss:Type="String">Pop Total</Data></Cell>
    <Cell><Data ss:Type="String">Fold Enrichment</Data></Cell>
    <Cell><Data ss:Type="String">Bonferroni</Data></Cell>
    <Cell><Data ss:Type="String">Benjamini</Data></Cell>
    <Cell><Data ss:Type="String">FDR</Data></Cell>
   </Row>
   <Row>
    <Cell><Data ss:Type="String">GOTERM_BP_FAT</Data></Cell>
    <Cell><Data ss:Type="String">GO:0032446~protein modification by small protein conjugation</Data></Cell>
    <Cell><Data ss:Type="Number">3</Data></Cell>
    <Cell><Data ss:Type="Number">3.2608695652173898</Data></Cell>
    <Cell><Data ss:Type="Number">0.18011109005696299</Data></Cell>
    <Cell><Data ss:Type="String">SUMO2, NEDD8, UBE2L3</Data></Cell>
    <Cell><Data ss:Type="Number">80</Data></Cell>
    <Cell><Data ss:Type="Number">132</Data></Cell>
    <Cell><Data ss:Type="Number">13528</Data></Cell>
    <Cell><Data ss:Type="Number">3.8431818181818098</Data></Cell>
    <Cell><Data ss:Type="Number">1</Data></Cell>
    <Cell><Data ss:Type="Number">0.97001434686183097</Data></Cell>
    <Cell><Data ss:Type="Number">95.439912872965806</Data></Cell>
   </Row>
   <Row>
    <Cell><Data ss:Type="String">GOTERM_BP_FAT</Data></Cell>
    <Cell><Data ss:Type="String">GO:0070647~protein modification by small protein conjugation or removal</Data></Cell>
    <Cell><Data ss:Type="Number">3</Data></Cell>
    <Cell><Data ss:Type="Number">3.2608695652173898</Data></Cell>
    <Cell><Data ss:Type="Number">0.239877476067343</Data></Cell>
    <Cell><Data ss:Type="String">SUMO2, NEDD8, UBE2L3</Data></Cell>
    <Cell><Data ss:Type="Number">80</Data></Cell>
    <Cell><Data ss:Type="Number">160</Data></Cell>
    <Cell><Data ss:Type="Number">13528</Data></Cell>
    <Cell><Data ss:Type="Number">3.1706249999999998</Data></Cell>
    <Cell><Data ss:Type="Number">1</Data></Cell>
    <Cell><Data ss:Type="Number">0.98872215030343502</Data></Cell>
    <Cell><Data ss:Type="Number">98.594424329078194</Data></Cell>
   </Row>
   <Row>
    <Cell><Data ss:Type="String">GOTERM_BP_FAT</Data></Cell>
    <Cell><Data ss:Type="String">GO:0006511~ubiquitin-dependent protein catabolic process</Data></Cell>
    <Cell><Data ss:Type="Number">3</Data></Cell>
    <Cell><Data ss:Type="Number">3.2608695652173898</Data></Cell>
    <Cell><Data ss:Type="Number">0.41440433841097901</Data></Cell>
    <Cell><Data ss:Type="String">NEDD8, UCHL3, UBE2L3</Data></Cell>
    <Cell><Data ss:Type="Number">80</Data></Cell>
    <Cell><Data ss:Type="Number">242</Data></Cell>
    <Cell><Data ss:Type="Number">13528</Data></Cell>
    <Cell><Data ss:Type="Number">2.0962809917355298</Data></Cell>
    <Cell><Data ss:Type="Number">1</Data></Cell>
    <Cell><Data ss:Type="Number">0.99747424532645401</Data></Cell>
    <Cell><Data ss:Type="Number">99.975657261472705</Data></Cell>
   </Row>
   <Row>
    <Cell><Data ss:Type="String">GOTERM_BP_FAT</Data></Cell>
    <Cell><Data ss:Type="String">GO:0043632~modification-dependent macromolecule catabolic process</Data></Cell>
    <Cell><Data ss:Type="Number">5</Data></Cell>
    <Cell><Data ss:Type="Number">5.4347826086956497</Data></Cell>
    <Cell><Data ss:Type="Number">0.43299016215258601</Data></Cell>
    <Cell><Data ss:Type="String">SUMO2, FBXO43, NEDD8, UCHL3, UBE2L3</Data></Cell>
    <Cell><Data ss:Type="Number">80</Data></Cell>
    <Cell><Data ss:Type="Number">574</Data></Cell>
    <Cell><Data ss:Type="Number">13528</Data></Cell>
    <Cell><Data ss:Type="Number">1.47299651567944</Data></Cell>
    <Cell><Data ss:Type="Number">1</Data></Cell>
    <Cell><Data ss:Type="Number">0.99760910680334303</Data></Cell>
    <Cell><Data ss:Type="Number">99.985257537602905</Data></Cell>
   </Row>
   <Row>
    <Cell><Data ss:Type="String">GOTERM_BP_FAT</Data></Cell>
    <Cell><Data ss:Type="String">GO:0019941~modification-dependent protein catabolic process</Data></Cell>
    <Cell><Data ss:Type="Number">5</Data></Cell>
    <Cell><Data ss:Type="Number">5.4347826086956497</Data></Cell>
    <Cell><Data ss:Type="Number">0.43299016215258601</Data></Cell>
    <Cell><Data ss:Type="String">SUMO2, FBXO43, NEDD8, UCHL3, UBE2L3</Data></Cell>
    <Cell><Data ss:Type="Number">80</Data></Cell>
    <Cell><Data ss:Type="Number">574</Data></Cell>
    <Cell><Data ss:Type="Number">13528</Data></Cell>
    <Cell><Data ss:Type="Number">1.47299651567944</Data></Cell>
    <Cell><Data ss:Type="Number">1</Data></Cell>
    <Cell><Data ss:Type="Number">0.99760910680334303</Data></Cell>
    <Cell><Data ss:Type="Number">99.985257537602905</Data></Cell>
   </Row>
   <Row>
    <Cell><Data ss:Type="String">GOTERM_BP_FAT</Data></Cell>
    <Cell><Data ss:Type="String">GO:0051603~proteolysis involved in cellular protein catabolic process</Data></Cell>
    <Cell><Data ss:Type="Number">5</Data></Cell>
    <Cell><Data ss:Type="Number">5.4347826086956497</Data></Cell>
    <Cell><Data ss:Type="Number">0.46695174706023401</Data></Cell>
    <Cell><Data ss:Type="String">SUMO2, FBXO43, NEDD8, UCHL3, UBE2L3</Data></Cell>
    <Cell><Data ss:Type="Number">80</Data></Cell>
    <Cell><Data ss:Type="Number">600</Data></Cell>
    <Cell><Data ss:Type="Number">13528</Data></Cell>
    <Cell><Data ss:Type="Number">1.40916666666666</Data></Cell>
    <Cell><Data ss:Type="Number">1</Data></Cell>
    <Cell><Data ss:Type="Number">0.99854927076127797</Data></Cell>
    <Cell><Data ss:Type="Number">99.994357371409706</Data></Cell>
   </Row>
   <Row>
    <Cell><Data ss:Type="String">GOTERM_BP_FAT</Data></Cell>
    <Cell><Data ss:Type="String">GO:0044257~cellular protein catabolic process</Data></Cell>
    <Cell><Data ss:Type="Number">5</Data></Cell>
    <Cell><Data ss:Type="Number">5.4347826086956497</Data></Cell>
    <Cell><Data ss:Type="Number">0.47082870976714802</Data></Cell>
    <Cell><Data ss:Type="String">SUMO2, FBXO43, NEDD8, UCHL3, UBE2L3</Data></Cell>
    <Cell><Data ss:Type="Number">80</Data></Cell>
    <Cell><Data ss:Type="Number">603</Data></Cell>
    <Cell><Data ss:Type="Number">13528</Data></Cell>
    <Cell><Data ss:Type="Number">1.40215588723051</Data></Cell>
    <Cell><Data ss:Type="Number">1</Data></Cell>
    <Cell><Data ss:Type="Number">0.99854775191732903</Data></Cell>
    <Cell><Data ss:Type="Number">99.994962824170699</Data></Cell>
   </Row>
   <Row>
    <Cell><Data ss:Type="String">GOTERM_BP_FAT</Data></Cell>
    <Cell><Data ss:Type="String">GO:0030163~protein catabolic process</Data></Cell>
    <Cell><Data ss:Type="Number">5</Data></Cell>
    <Cell><Data ss:Type="Number">5.4347826086956497</Data></Cell>
    <Cell><Data ss:Type="Number">0.49514710485438701</Data></Cell>
    <Cell><Data ss:Type="String">SUMO2, FBXO43, NEDD8, UCHL3, UBE2L3</Data></Cell>
    <Cell><Data ss:Type="Number">80</Data></Cell>
    <Cell><Data ss:Type="Number">622</Data></Cell>
    <Cell><Data ss:Type="Number">13528</Data></Cell>
    <Cell><Data ss:Type="Number">1.35932475884244</Data></Cell>
    <Cell><Data ss:Type="Number">1</Data></Cell>
    <Cell><Data ss:Type="Number">0.99894917806158001</Data></Cell>
    <Cell><Data ss:Type="Number">99.997576192753101</Data></Cell>
   </Row>
   <Row>
    <Cell><Data ss:Type="String">GOTERM_BP_FAT</Data></Cell>
    <Cell><Data ss:Type="String">GO:0044265~cellular macromolecule catabolic process</Data></Cell>
    <Cell><Data ss:Type="Number">5</Data></Cell>
    <Cell><Data ss:Type="Number">5.4347826086956497</Data></Cell>
    <Cell><Data ss:Type="Number">0.61772210207300504</Data></Cell>
    <Cell><Data ss:Type="String">SUMO2, FBXO43, NEDD8, UCHL3, UBE2L3</Data></Cell>
    <Cell><Data ss:Type="Number">80</Data></Cell>
    <Cell><Data ss:Type="Number">725</Data></Cell>
    <Cell><Data ss:Type="Number">13528</Data></Cell>
    <Cell><Data ss:Type="Number">1.1662068965517201</Data></Cell>
    <Cell><Data ss:Type="Number">1</Data></Cell>
    <Cell><Data ss:Type="Number">0.99966799864973799</Data></Cell>
    <Cell><Data ss:Type="Number">99.999967907994105</Data></Cell>
   </Row>
   <Row>
    <Cell><Data ss:Type="String">GOTERM_BP_FAT</Data></Cell>
    <Cell><Data ss:Type="String">GO:0009057~macromolecule catabolic process</Data></Cell>
    <Cell><Data ss:Type="Number">5</Data></Cell>
    <Cell><Data ss:Type="Number">5.4347826086956497</Data></Cell>
    <Cell><Data ss:Type="Number">0.67628749859358805</Data></Cell>
    <Cell><Data ss:Type="String">SUMO2, FBXO43, NEDD8, UCHL3, UBE2L3</Data></Cell>
    <Cell><Data ss:Type="Number">80</Data></Cell>
    <Cell><Data ss:Type="Number">781</Data></Cell>
    <Cell><Data ss:Type="Number">13528</Data></Cell>
    <Cell><Data ss:Type="Number">1.08258642765685</Data></Cell>
    <Cell><Data ss:Type="Number">1</Data></Cell>
    <Cell><Data ss:Type="Number">0.99987313533934596</Data></Cell>
    <Cell><Data ss:Type="Number">99.999997582037693</Data></Cell>
   </Row>
   <Row>
    <Cell><Data ss:Type="String">GOTERM_BP_FAT</Data></Cell>
    <Cell><Data ss:Type="String">GO:0006508~proteolysis</Data></Cell>
    <Cell><Data ss:Type="Number">5</Data></Cell>
    <Cell><Data ss:Type="Number">5.4347826086956497</Data></Cell>
    <Cell><Data ss:Type="Number">0.87320805102786403</Data></Cell>
    <Cell><Data ss:Type="String">SUMO2, FBXO43, NEDD8, UCHL3, UBE2L3</Data></Cell>
    <Cell><Data ss:Type="Number">80</Data></Cell>
    <Cell><Data ss:Type="Number">1054</Data></Cell>
    <Cell><Data ss:Type="Number">13528</Data></Cell>
    <Cell><Data ss:Type="Number">0.80218216318785496</Data></Cell>
    <Cell><Data ss:Type="Number">1</Data></Cell>
    <Cell><Data ss:Type="Number">0.99999888996165798</Data></Cell>
    <Cell><Data ss:Type="Number">99.999999999998806</Data></Cell>
   </Row>
   <Row ss:Index="239">
    <Cell><Data ss:Type="String">Annotation Cluster 23</Data></Cell>
    <Cell><Data ss:Type="String">Enrichment Score: 0.31883844730452193</Data></Cell>
   </Row>
   <Row>
    <Cell><Data ss:Type="String">Category</Data></Cell>
    <Cell><Data ss:Type="String">Term</Data></Cell>
    <Cell><Data ss:Type="String">Count</Data></Cell>
    <Cell><Data ss:Type="String">%</Data></Cell>
    <Cell><Data ss:Type="String">PValue</Data></Cell>
    <Cell><Data ss:Type="String">Genes</Data></Cell>
    <Cell><Data ss:Type="String">List Total</Data></Cell>
    <Cell><Data ss:Type="String">Pop Hits</Data></Cell>
    <Cell><Data ss:Type="String">Pop Total</Data></Cell>
    <Cell><Data ss:Type="String">Fold Enrichment</Data></Cell>
    <Cell><Data ss:Type="String">Bonferroni</Data></Cell>
    <Cell><Data ss:Type="String">Benjamini</Data></Cell>
    <Cell><Data ss:Type="String">FDR</Data></Cell>
   </Row>
   <Row>
    <Cell><Data ss:Type="String">GOTERM_BP_FAT</Data></Cell>
    <Cell><Data ss:Type="String">GO:0006796~phosphate metabolic process</Data></Cell>
    <Cell><Data ss:Type="Number">8</Data></Cell>
    <Cell><Data ss:Type="Number">8.6956521739130395</Data></Cell>
    <Cell><Data ss:Type="Number">0.34058461895748299</Data></Cell>
    <Cell><Data ss:Type="String">GPD1L, ALPK1, BMP2K, ACYP2, PRDX4, PGK1, PGK2, ATP6V1F</Data></Cell>
    <Cell><Data ss:Type="Number">80</Data></Cell>
    <Cell><Data ss:Type="Number">973</Data></Cell>
    <Cell><Data ss:Type="Number">13528</Data></Cell>
    <Cell><Data ss:Type="Number">1.3903391572456301</Data></Cell>
    <Cell><Data ss:Type="Number">1</Data></Cell>
    <Cell><Data ss:Type="Number">0.99476615475157204</Data></Cell>
    <Cell><Data ss:Type="Number">99.845795517333499</Data></Cell>
   </Row>
   <Row>
    <Cell><Data ss:Type="String">GOTERM_BP_FAT</Data></Cell>
    <Cell><Data ss:Type="String">GO:0006793~phosphorus metabolic process</Data></Cell>
    <Cell><Data ss:Type="Number">8</Data></Cell>
    <Cell><Data ss:Type="Number">8.6956521739130395</Data></Cell>
    <Cell><Data ss:Type="Number">0.34058461895748299</Data></Cell>
    <Cell><Data ss:Type="String">GPD1L, ALPK1, BMP2K, ACYP2, PRDX4, PGK1, PGK2, ATP6V1F</Data></Cell>
    <Cell><Data ss:Type="Number">80</Data></Cell>
    <Cell><Data ss:Type="Number">973</Data></Cell>
    <Cell><Data ss:Type="Number">13528</Data></Cell>
    <Cell><Data ss:Type="Number">1.3903391572456301</Data></Cell>
    <Cell><Data ss:Type="Number">1</Data></Cell>
    <Cell><Data ss:Type="Number">0.99476615475157204</Data></Cell>
    <Cell><Data ss:Type="Number">99.845795517333499</Data></Cell>
   </Row>
   <Row>
    <Cell><Data ss:Type="String">GOTERM_BP_FAT</Data></Cell>
    <Cell><Data ss:Type="String">GO:0016310~phosphorylation</Data></Cell>
    <Cell><Data ss:Type="Number">6</Data></Cell>
    <Cell><Data ss:Type="Number">6.5217391304347796</Data></Cell>
    <Cell><Data ss:Type="Number">0.504310920626861</Data></Cell>
    <Cell><Data ss:Type="String">ALPK1, BMP2K, PRDX4, PGK1, PGK2, ATP6V1F</Data></Cell>
    <Cell><Data ss:Type="Number">80</Data></Cell>
    <Cell><Data ss:Type="Number">800</Data></Cell>
    <Cell><Data ss:Type="Number">13528</Data></Cell>
    <Cell><Data ss:Type="Number">1.2682500000000001</Data></Cell>
    <Cell><Data ss:Type="Number">1</Data></Cell>
    <Cell><Data ss:Type="Number">0.99897749585587503</Data></Cell>
    <Cell><Data ss:Type="Number">99.998176953772997</Data></Cell>
   </Row>
   <Row>
    <Cell><Data ss:Type="String">GOTERM_BP_FAT</Data></Cell>
    <Cell><Data ss:Type="String">GO:0006468~protein amino acid phosphorylation</Data></Cell>
    <Cell><Data ss:Type="Number">3</Data></Cell>
    <Cell><Data ss:Type="Number">3.2608695652173898</Data></Cell>
    <Cell><Data ss:Type="Number">0.90677132108875302</Data></Cell>
    <Cell><Data ss:Type="String">ALPK1, BMP2K, PRDX4</Data></Cell>
    <Cell><Data ss:Type="Number">80</Data></Cell>
    <Cell><Data ss:Type="Number">667</Data></Cell>
    <Cell><Data ss:Type="Number">13528</Data></Cell>
    <Cell><Data ss:Type="Number">0.76056971514242799</Data></Cell>
    <Cell><Data ss:Type="Number">1</Data></Cell>
    <Cell><Data ss:Type="Number">0.99999979599125299</Data></Cell>
    <Cell><Data ss:Type="Number">99.999999999999901</Data></Cell>
   </Row>
   <Row ss:Index="246">
    <Cell><Data ss:Type="String">Annotation Cluster 24</Data></Cell>
    <Cell><Data ss:Type="String">Enrichment Score: 0.18529092957896812</Data></Cell>
   </Row>
   <Row>
    <Cell><Data ss:Type="String">Category</Data></Cell>
    <Cell><Data ss:Type="String">Term</Data></Cell>
    <Cell><Data ss:Type="String">Count</Data></Cell>
    <Cell><Data ss:Type="String">%</Data></Cell>
    <Cell><Data ss:Type="String">PValue</Data></Cell>
    <Cell><Data ss:Type="String">Genes</Data></Cell>
    <Cell><Data ss:Type="String">List Total</Data></Cell>
    <Cell><Data ss:Type="String">Pop Hits</Data></Cell>
    <Cell><Data ss:Type="String">Pop Total</Data></Cell>
    <Cell><Data ss:Type="String">Fold Enrichment</Data></Cell>
    <Cell><Data ss:Type="String">Bonferroni</Data></Cell>
    <Cell><Data ss:Type="String">Benjamini</Data></Cell>
    <Cell><Data ss:Type="String">FDR</Data></Cell>
   </Row>
   <Row>
    <Cell><Data ss:Type="String">GOTERM_BP_FAT</Data></Cell>
    <Cell><Data ss:Type="String">GO:0008219~cell death</Data></Cell>
    <Cell><Data ss:Type="Number">5</Data></Cell>
    <Cell><Data ss:Type="Number">5.4347826086956497</Data></Cell>
    <Cell><Data ss:Type="Number">0.61108440111198703</Data></Cell>
    <Cell><Data ss:Type="String">ALDOC, RHOT1, PPP3R1, HSPE1, SETX</Data></Cell>
    <Cell><Data ss:Type="Number">80</Data></Cell>
    <Cell><Data ss:Type="Number">719</Data></Cell>
    <Cell><Data ss:Type="Number">13528</Data></Cell>
    <Cell><Data ss:Type="Number">1.17593880389429</Data></Cell>
    <Cell><Data ss:Type="Number">1</Data></Cell>
    <Cell><Data ss:Type="Number">0.99967060706538002</Data></Cell>
    <Cell><Data ss:Type="Number">99.999958058477901</Data></Cell>
   </Row>
   <Row>
    <Cell><Data ss:Type="String">GOTERM_BP_FAT</Data></Cell>
    <Cell><Data ss:Type="String">GO:0016265~death</Data></Cell>
    <Cell><Data ss:Type="Number">5</Data></Cell>
    <Cell><Data ss:Type="Number">5.4347826086956497</Data></Cell>
    <Cell><Data ss:Type="Number">0.61662055413587702</Data></Cell>
    <Cell><Data ss:Type="String">ALDOC, RHOT1, PPP3R1, HSPE1, SETX</Data></Cell>
    <Cell><Data ss:Type="Number">80</Data></Cell>
    <Cell><Data ss:Type="Number">724</Data></Cell>
    <Cell><Data ss:Type="Number">13528</Data></Cell>
    <Cell><Data ss:Type="Number">1.16781767955801</Data></Cell>
    <Cell><Data ss:Type="Number">1</Data></Cell>
    <Cell><Data ss:Type="Number">0.99968485044883904</Data></Cell>
    <Cell><Data ss:Type="Number">99.999966439570798</Data></Cell>
   </Row>
   <Row>
    <Cell><Data ss:Type="String">GOTERM_BP_FAT</Data></Cell>
    <Cell><Data ss:Type="String">GO:0006915~apoptosis</Data></Cell>
    <Cell><Data ss:Type="Number">4</Data></Cell>
    <Cell><Data ss:Type="Number">4.3478260869565197</Data></Cell>
    <Cell><Data ss:Type="Number">0.68915373571394301</Data></Cell>
    <Cell><Data ss:Type="String">ALDOC, RHOT1, PPP3R1, HSPE1</Data></Cell>
    <Cell><Data ss:Type="Number">80</Data></Cell>
    <Cell><Data ss:Type="Number">602</Data></Cell>
    <Cell><Data ss:Type="Number">13528</Data></Cell>
    <Cell><Data ss:Type="Number">1.1235880398671001</Data></Cell>
    <Cell><Data ss:Type="Number">1</Data></Cell>
    <Cell><Data ss:Type="Number">0.99989168941670303</Data></Cell>
    <Cell><Data ss:Type="Number">99.999998713020801</Data></Cell>
   </Row>
   <Row>
    <Cell><Data ss:Type="String">GOTERM_BP_FAT</Data></Cell>
    <Cell><Data ss:Type="String">GO:0012501~programmed cell death</Data></Cell>
    <Cell><Data ss:Type="Number">4</Data></Cell>
    <Cell><Data ss:Type="Number">4.3478260869565197</Data></Cell>
    <Cell><Data ss:Type="Number">0.69887736027865499</Data></Cell>
    <Cell><Data ss:Type="String">ALDOC, RHOT1, PPP3R1, HSPE1</Data></Cell>
    <Cell><Data ss:Type="Number">80</Data></Cell>
    <Cell><Data ss:Type="Number">611</Data></Cell>
    <Cell><Data ss:Type="Number">13528</Data></Cell>
    <Cell><Data ss:Type="Number">1.1070376432078499</Data></Cell>
    <Cell><Data ss:Type="Number">1</Data></Cell>
    <Cell><Data ss:Type="Number">0.99990053829183101</Data></Cell>
    <Cell><Data ss:Type="Number">99.999999214836905</Data></Cell>
   </Row>
   <Row ss:Index="253">
    <Cell><Data ss:Type="String">Annotation Cluster 25</Data></Cell>
    <Cell><Data ss:Type="String">Enrichment Score: 0.15217507077751832</Data></Cell>
   </Row>
   <Row>
    <Cell><Data ss:Type="String">Category</Data></Cell>
    <Cell><Data ss:Type="String">Term</Data></Cell>
    <Cell><Data ss:Type="String">Count</Data></Cell>
    <Cell><Data ss:Type="String">%</Data></Cell>
    <Cell><Data ss:Type="String">PValue</Data></Cell>
    <Cell><Data ss:Type="String">Genes</Data></Cell>
    <Cell><Data ss:Type="String">List Total</Data></Cell>
    <Cell><Data ss:Type="String">Pop Hits</Data></Cell>
    <Cell><Data ss:Type="String">Pop Total</Data></Cell>
    <Cell><Data ss:Type="String">Fold Enrichment</Data></Cell>
    <Cell><Data ss:Type="String">Bonferroni</Data></Cell>
    <Cell><Data ss:Type="String">Benjamini</Data></Cell>
    <Cell><Data ss:Type="String">FDR</Data></Cell>
   </Row>
   <Row>
    <Cell><Data ss:Type="String">GOTERM_BP_FAT</Data></Cell>
    <Cell><Data ss:Type="String">GO:0042981~regulation of apoptosis</Data></Cell>
    <Cell><Data ss:Type="Number">5</Data></Cell>
    <Cell><Data ss:Type="Number">5.4347826086956497</Data></Cell>
    <Cell><Data ss:Type="Number">0.69851415062772404</Data></Cell>
    <Cell><Data ss:Type="String">NF1, PPP3R1, PRDX5, HSPE1, GLO1</Data></Cell>
    <Cell><Data ss:Type="Number">80</Data></Cell>
    <Cell><Data ss:Type="Number">804</Data></Cell>
    <Cell><Data ss:Type="Number">13528</Data></Cell>
    <Cell><Data ss:Type="Number">1.05161691542288</Data></Cell>
    <Cell><Data ss:Type="Number">1</Data></Cell>
    <Cell><Data ss:Type="Number">0.99990740177837301</Data></Cell>
    <Cell><Data ss:Type="Number">99.999999199981204</Data></Cell>
   </Row>
   <Row>
    <Cell><Data ss:Type="String">GOTERM_BP_FAT</Data></Cell>
    <Cell><Data ss:Type="String">GO:0043067~regulation of programmed cell death</Data></Cell>
    <Cell><Data ss:Type="Number">5</Data></Cell>
    <Cell><Data ss:Type="Number">5.4347826086956497</Data></Cell>
    <Cell><Data ss:Type="Number">0.70599142247183799</Data></Cell>
    <Cell><Data ss:Type="String">NF1, PPP3R1, PRDX5, HSPE1, GLO1</Data></Cell>
    <Cell><Data ss:Type="Number">80</Data></Cell>
    <Cell><Data ss:Type="Number">812</Data></Cell>
    <Cell><Data ss:Type="Number">13528</Data></Cell>
    <Cell><Data ss:Type="Number">1.04125615763546</Data></Cell>
    <Cell><Data ss:Type="Number">1</Data></Cell>
    <Cell><Data ss:Type="Number">0.99991023239013299</Data></Cell>
    <Cell><Data ss:Type="Number">99.999999458613004</Data></Cell>
   </Row>
   <Row>
    <Cell><Data ss:Type="String">GOTERM_BP_FAT</Data></Cell>
    <Cell><Data ss:Type="String">GO:0010941~regulation of cell death</Data></Cell>
    <Cell><Data ss:Type="Number">5</Data></Cell>
    <Cell><Data ss:Type="Number">5.4347826086956497</Data></Cell>
    <Cell><Data ss:Type="Number">0.70876155865850299</Data></Cell>
    <Cell><Data ss:Type="String">NF1, PPP3R1, PRDX5, HSPE1, GLO1</Data></Cell>
    <Cell><Data ss:Type="Number">80</Data></Cell>
    <Cell><Data ss:Type="Number">815</Data></Cell>
    <Cell><Data ss:Type="Number">13528</Data></Cell>
    <Cell><Data ss:Type="Number">1.03742331288343</Data></Cell>
    <Cell><Data ss:Type="Number">1</Data></Cell>
    <Cell><Data ss:Type="Number">0.99990949338014901</Data></Cell>
    <Cell><Data ss:Type="Number">99.999999532715904</Data></Cell>
   </Row>
   <Row ss:Index="259">
    <Cell><Data ss:Type="String">Annotation Cluster 26</Data></Cell>
    <Cell><Data ss:Type="String">Enrichment Score: 0.13684343550815858</Data></Cell>
   </Row>
   <Row>
    <Cell><Data ss:Type="String">Category</Data></Cell>
    <Cell><Data ss:Type="String">Term</Data></Cell>
    <Cell><Data ss:Type="String">Count</Data></Cell>
    <Cell><Data ss:Type="String">%</Data></Cell>
    <Cell><Data ss:Type="String">PValue</Data></Cell>
    <Cell><Data ss:Type="String">Genes</Data></Cell>
    <Cell><Data ss:Type="String">List Total</Data></Cell>
    <Cell><Data ss:Type="String">Pop Hits</Data></Cell>
    <Cell><Data ss:Type="String">Pop Total</Data></Cell>
    <Cell><Data ss:Type="String">Fold Enrichment</Data></Cell>
    <Cell><Data ss:Type="String">Bonferroni</Data></Cell>
    <Cell><Data ss:Type="String">Benjamini</Data></Cell>
    <Cell><Data ss:Type="String">FDR</Data></Cell>
   </Row>
   <Row>
    <Cell><Data ss:Type="String">GOTERM_MF_FAT</Data></Cell>
    <Cell><Data ss:Type="String">GO:0003723~RNA binding</Data></Cell>
    <Cell><Data ss:Type="Number">5</Data></Cell>
    <Cell><Data ss:Type="Number">5.4347826086956497</Data></Cell>
    <Cell><Data ss:Type="Number">0.62250807313387901</Data></Cell>
    <Cell><Data ss:Type="String">NONO, DDX17, CNBP, NOL8, HNRNPA2B1</Data></Cell>
    <Cell><Data ss:Type="Number">78</Data></Cell>
    <Cell><Data ss:Type="Number">718</Data></Cell>
    <Cell><Data ss:Type="Number">12983</Data></Cell>
    <Cell><Data ss:Type="Number">1.1591136347403701</Data></Cell>
    <Cell><Data ss:Type="Number">1</Data></Cell>
    <Cell><Data ss:Type="Number">0.99952206785239495</Data></Cell>
    <Cell><Data ss:Type="Number">99.999702797664199</Data></Cell>
   </Row>
   <Row>
    <Cell><Data ss:Type="String">GOTERM_BP_FAT</Data></Cell>
    <Cell><Data ss:Type="String">GO:0006396~RNA processing</Data></Cell>
    <Cell><Data ss:Type="Number">4</Data></Cell>
    <Cell><Data ss:Type="Number">4.3478260869565197</Data></Cell>
    <Cell><Data ss:Type="Number">0.62479294314011502</Data></Cell>
    <Cell><Data ss:Type="String">NONO, DDX17, HNRNPA2B1, SETX</Data></Cell>
    <Cell><Data ss:Type="Number">80</Data></Cell>
    <Cell><Data ss:Type="Number">547</Data></Cell>
    <Cell><Data ss:Type="Number">13528</Data></Cell>
    <Cell><Data ss:Type="Number">1.23656307129798</Data></Cell>
    <Cell><Data ss:Type="Number">1</Data></Cell>
    <Cell><Data ss:Type="Number">0.99969328074603703</Data></Cell>
    <Cell><Data ss:Type="Number">99.999975993863899</Data></Cell>
   </Row>
   <Row>
    <Cell><Data ss:Type="String">GOTERM_MF_FAT</Data></Cell>
    <Cell><Data ss:Type="String">GO:0003677~DNA binding</Data></Cell>
    <Cell><Data ss:Type="Number">6</Data></Cell>
    <Cell><Data ss:Type="Number">6.5217391304347796</Data></Cell>
    <Cell><Data ss:Type="Number">0.99905314147629698</Data></Cell>
    <Cell><Data ss:Type="String">NONO, TAF2, CNBP, ZNF451, HNRNPA2B1, SETX</Data></Cell>
    <Cell><Data ss:Type="Number">78</Data></Cell>
    <Cell><Data ss:Type="Number">2331</Data></Cell>
    <Cell><Data ss:Type="Number">12983</Data></Cell>
    <Cell><Data ss:Type="Number">0.42843942843942801</Data></Cell>
    <Cell><Data ss:Type="Number">1</Data></Cell>
    <Cell><Data ss:Type="Number">1</Data></Cell>
    <Cell><Data ss:Type="Number">100</Data></Cell>
   </Row>
   <Row ss:Index="265">
    <Cell><Data ss:Type="String">Annotation Cluster 27</Data></Cell>
    <Cell><Data ss:Type="String">Enrichment Score: 0.1340965754671666</Data></Cell>
   </Row>
   <Row>
    <Cell><Data ss:Type="String">Category</Data></Cell>
    <Cell><Data ss:Type="String">Term</Data></Cell>
    <Cell><Data ss:Type="String">Count</Data></Cell>
    <Cell><Data ss:Type="String">%</Data></Cell>
    <Cell><Data ss:Type="String">PValue</Data></Cell>
    <Cell><Data ss:Type="String">Genes</Data></Cell>
    <Cell><Data ss:Type="String">List Total</Data></Cell>
    <Cell><Data ss:Type="String">Pop Hits</Data></Cell>
    <Cell><Data ss:Type="String">Pop Total</Data></Cell>
    <Cell><Data ss:Type="String">Fold Enrichment</Data></Cell>
    <Cell><Data ss:Type="String">Bonferroni</Data></Cell>
    <Cell><Data ss:Type="String">Benjamini</Data></Cell>
    <Cell><Data ss:Type="String">FDR</Data></Cell>
   </Row>
   <Row>
    <Cell><Data ss:Type="String">GOTERM_CC_FAT</Data></Cell>
    <Cell><Data ss:Type="String">GO:0031982~vesicle</Data></Cell>
    <Cell><Data ss:Type="Number">4</Data></Cell>
    <Cell><Data ss:Type="Number">4.3478260869565197</Data></Cell>
    <Cell><Data ss:Type="Number">0.62689489987343605</Data></Cell>
    <Cell><Data ss:Type="String">VAPA, PRDX6, ESD, PEBP1</Data></Cell>
    <Cell><Data ss:Type="Number">62</Data></Cell>
    <Cell><Data ss:Type="Number">670</Data></Cell>
    <Cell><Data ss:Type="Number">12782</Data></Cell>
    <Cell><Data ss:Type="Number">1.23081367356764</Data></Cell>
    <Cell><Data ss:Type="Number">1</Data></Cell>
    <Cell><Data ss:Type="Number">0.99493546692356105</Data></Cell>
    <Cell><Data ss:Type="Number">99.999537973434897</Data></Cell>
   </Row>
   <Row>
    <Cell><Data ss:Type="String">GOTERM_CC_FAT</Data></Cell>
    <Cell><Data ss:Type="String">GO:0016023~cytoplasmic membrane-bounded vesicle</Data></Cell>
    <Cell><Data ss:Type="Number">3</Data></Cell>
    <Cell><Data ss:Type="Number">3.2608695652173898</Data></Cell>
    <Cell><Data ss:Type="Number">0.74486111058408</Data></Cell>
    <Cell><Data ss:Type="String">PRDX6, ESD, PEBP1</Data></Cell>
    <Cell><Data ss:Type="Number">62</Data></Cell>
    <Cell><Data ss:Type="Number">550</Data></Cell>
    <Cell><Data ss:Type="Number">12782</Data></Cell>
    <Cell><Data ss:Type="Number">1.1245161290322501</Data></Cell>
    <Cell><Data ss:Type="Number">1</Data></Cell>
    <Cell><Data ss:Type="Number">0.99782533222355896</Data></Cell>
    <Cell><Data ss:Type="Number">99.999995945355394</Data></Cell>
   </Row>
   <Row>
    <Cell><Data ss:Type="String">GOTERM_CC_FAT</Data></Cell>
    <Cell><Data ss:Type="String">GO:0031988~membrane-bounded vesicle</Data></Cell>
    <Cell><Data ss:Type="Number">3</Data></Cell>
    <Cell><Data ss:Type="Number">3.2608695652173898</Data></Cell>
    <Cell><Data ss:Type="Number">0.76097158382324304</Data></Cell>
    <Cell><Data ss:Type="String">PRDX6, ESD, PEBP1</Data></Cell>
    <Cell><Data ss:Type="Number">62</Data></Cell>
    <Cell><Data ss:Type="Number">568</Data></Cell>
    <Cell><Data ss:Type="Number">12782</Data></Cell>
    <Cell><Data ss:Type="Number">1.08888005452067</Data></Cell>
    <Cell><Data ss:Type="Number">1</Data></Cell>
    <Cell><Data ss:Type="Number">0.99812218139791797</Data></Cell>
    <Cell><Data ss:Type="Number">99.999998201238199</Data></Cell>
   </Row>
   <Row>
    <Cell><Data ss:Type="String">GOTERM_CC_FAT</Data></Cell>
    <Cell><Data ss:Type="String">GO:0031410~cytoplasmic vesicle</Data></Cell>
    <Cell><Data ss:Type="Number">3</Data></Cell>
    <Cell><Data ss:Type="Number">3.2608695652173898</Data></Cell>
    <Cell><Data ss:Type="Number">0.81841809248860597</Data></Cell>
    <Cell><Data ss:Type="String">PRDX6, ESD, PEBP1</Data></Cell>
    <Cell><Data ss:Type="Number">62</Data></Cell>
    <Cell><Data ss:Type="Number">642</Data></Cell>
    <Cell><Data ss:Type="Number">12782</Data></Cell>
    <Cell><Data ss:Type="Number">0.963370515526077</Data></Cell>
    <Cell><Data ss:Type="Number">1</Data></Cell>
    <Cell><Data ss:Type="Number">0.99879315026399995</Data></Cell>
    <Cell><Data ss:Type="Number">99.999999941461795</Data></Cell>
   </Row>
   <Row ss:Index="272">
    <Cell><Data ss:Type="String">Annotation Cluster 28</Data></Cell>
    <Cell><Data ss:Type="String">Enrichment Score: 0.11266144640713828</Data></Cell>
   </Row>
   <Row>
    <Cell><Data ss:Type="String">Category</Data></Cell>
    <Cell><Data ss:Type="String">Term</Data></Cell>
    <Cell><Data ss:Type="String">Count</Data></Cell>
    <Cell><Data ss:Type="String">%</Data></Cell>
    <Cell><Data ss:Type="String">PValue</Data></Cell>
    <Cell><Data ss:Type="String">Genes</Data></Cell>
    <Cell><Data ss:Type="String">List Total</Data></Cell>
    <Cell><Data ss:Type="String">Pop Hits</Data></Cell>
    <Cell><Data ss:Type="String">Pop Total</Data></Cell>
    <Cell><Data ss:Type="String">Fold Enrichment</Data></Cell>
    <Cell><Data ss:Type="String">Bonferroni</Data></Cell>
    <Cell><Data ss:Type="String">Benjamini</Data></Cell>
    <Cell><Data ss:Type="String">FDR</Data></Cell>
   </Row>
   <Row>
    <Cell><Data ss:Type="String">GOTERM_CC_FAT</Data></Cell>
    <Cell><Data ss:Type="String">GO:0005730~nucleolus</Data></Cell>
    <Cell><Data ss:Type="Number">4</Data></Cell>
    <Cell><Data ss:Type="Number">4.3478260869565197</Data></Cell>
    <Cell><Data ss:Type="Number">0.65481680023098199</Data></Cell>
    <Cell><Data ss:Type="String">NOL8, HNRNPA2B1, PDLIM3, SETX</Data></Cell>
    <Cell><Data ss:Type="Number">62</Data></Cell>
    <Cell><Data ss:Type="Number">698</Data></Cell>
    <Cell><Data ss:Type="Number">12782</Data></Cell>
    <Cell><Data ss:Type="Number">1.1814400591551899</Data></Cell>
    <Cell><Data ss:Type="Number">1</Data></Cell>
    <Cell><Data ss:Type="Number">0.99482467041316003</Data></Cell>
    <Cell><Data ss:Type="Number">99.999824724412605</Data></Cell>
   </Row>
   <Row>
    <Cell><Data ss:Type="String">GOTERM_CC_FAT</Data></Cell>
    <Cell><Data ss:Type="String">GO:0070013~intracellular organelle lumen</Data></Cell>
    <Cell><Data ss:Type="Number">8</Data></Cell>
    <Cell><Data ss:Type="Number">8.6956521739130395</Data></Cell>
    <Cell><Data ss:Type="Number">0.76329374885581502</Data></Cell>
    <Cell><Data ss:Type="String">TAF2, MRPS18A, NOL8, HNRNPA2B1, NAA15, PDLIM3, HSPE1, SETX</Data></Cell>
    <Cell><Data ss:Type="Number">62</Data></Cell>
    <Cell><Data ss:Type="Number">1779</Data></Cell>
    <Cell><Data ss:Type="Number">12782</Data></Cell>
    <Cell><Data ss:Type="Number">0.92708843315381895</Data></Cell>
    <Cell><Data ss:Type="Number">1</Data></Cell>
    <Cell><Data ss:Type="Number">0.99792959621630495</Data></Cell>
    <Cell><Data ss:Type="Number">99.9999984072698</Data></Cell>
   </Row>
   <Row>
    <Cell><Data ss:Type="String">GOTERM_CC_FAT</Data></Cell>
    <Cell><Data ss:Type="String">GO:0043233~organelle lumen</Data></Cell>
    <Cell><Data ss:Type="Number">8</Data></Cell>
    <Cell><Data ss:Type="Number">8.6956521739130395</Data></Cell>
    <Cell><Data ss:Type="Number">0.78438346262340397</Data></Cell>
    <Cell><Data ss:Type="String">TAF2, MRPS18A, NOL8, HNRNPA2B1, NAA15, PDLIM3, HSPE1, SETX</Data></Cell>
    <Cell><Data ss:Type="Number">62</Data></Cell>
    <Cell><Data ss:Type="Number">1820</Data></Cell>
    <Cell><Data ss:Type="Number">12782</Data></Cell>
    <Cell><Data ss:Type="Number">0.90620347394540901</Data></Cell>
    <Cell><Data ss:Type="Number">1</Data></Cell>
    <Cell><Data ss:Type="Number">0.99839910916854602</Data></Cell>
    <Cell><Data ss:Type="Number">99.999999502108693</Data></Cell>
   </Row>
   <Row>
    <Cell><Data ss:Type="String">GOTERM_CC_FAT</Data></Cell>
    <Cell><Data ss:Type="String">GO:0031974~membrane-enclosed lumen</Data></Cell>
    <Cell><Data ss:Type="Number">8</Data></Cell>
    <Cell><Data ss:Type="Number">8.6956521739130395</Data></Cell>
    <Cell><Data ss:Type="Number">0.80177303900366304</Data></Cell>
    <Cell><Data ss:Type="String">TAF2, MRPS18A, NOL8, HNRNPA2B1, NAA15, PDLIM3, HSPE1, SETX</Data></Cell>
    <Cell><Data ss:Type="Number">62</Data></Cell>
    <Cell><Data ss:Type="Number">1856</Data></Cell>
    <Cell><Data ss:Type="Number">12782</Data></Cell>
    <Cell><Data ss:Type="Number">0.88862625139043305</Data></Cell>
    <Cell><Data ss:Type="Number">1</Data></Cell>
    <Cell><Data ss:Type="Number">0.99870018672402805</Data></Cell>
    <Cell><Data ss:Type="Number">99.999999825388102</Data></Cell>
   </Row>
   <Row>
    <Cell><Data ss:Type="String">GOTERM_CC_FAT</Data></Cell>
    <Cell><Data ss:Type="String">GO:0005654~nucleoplasm</Data></Cell>
    <Cell><Data ss:Type="Number">4</Data></Cell>
    <Cell><Data ss:Type="Number">4.3478260869565197</Data></Cell>
    <Cell><Data ss:Type="Number">0.80196193193922705</Data></Cell>
    <Cell><Data ss:Type="String">TAF2, HNRNPA2B1, NAA15, SETX</Data></Cell>
    <Cell><Data ss:Type="Number">62</Data></Cell>
    <Cell><Data ss:Type="Number">882</Data></Cell>
    <Cell><Data ss:Type="Number">12782</Data></Cell>
    <Cell><Data ss:Type="Number">0.93497183819764396</Data></Cell>
    <Cell><Data ss:Type="Number">1</Data></Cell>
    <Cell><Data ss:Type="Number">0.99851288808007499</Data></Cell>
    <Cell><Data ss:Type="Number">99.999999827450196</Data></Cell>
   </Row>
   <Row>
    <Cell><Data ss:Type="String">GOTERM_CC_FAT</Data></Cell>
    <Cell><Data ss:Type="String">GO:0031981~nuclear lumen</Data></Cell>
    <Cell><Data ss:Type="Number">6</Data></Cell>
    <Cell><Data ss:Type="Number">6.5217391304347796</Data></Cell>
    <Cell><Data ss:Type="Number">0.83653896018576002</Data></Cell>
    <Cell><Data ss:Type="String">TAF2, NOL8, HNRNPA2B1, NAA15, PDLIM3, SETX</Data></Cell>
    <Cell><Data ss:Type="Number">62</Data></Cell>
    <Cell><Data ss:Type="Number">1450</Data></Cell>
    <Cell><Data ss:Type="Number">12782</Data></Cell>
    <Cell><Data ss:Type="Number">0.85308120133481602</Data></Cell>
    <Cell><Data ss:Type="Number">1</Data></Cell>
    <Cell><Data ss:Type="Number">0.999080018629665</Data></Cell>
    <Cell><Data ss:Type="Number">99.999999984205701</Data></Cell>
   </Row>
   <Row ss:Index="281">
    <Cell><Data ss:Type="String">Annotation Cluster 29</Data></Cell>
    <Cell><Data ss:Type="String">Enrichment Score: 0.06002579020484146</Data></Cell>
   </Row>
   <Row>
    <Cell><Data ss:Type="String">Category</Data></Cell>
    <Cell><Data ss:Type="String">Term</Data></Cell>
    <Cell><Data ss:Type="String">Count</Data></Cell>
    <Cell><Data ss:Type="String">%</Data></Cell>
    <Cell><Data ss:Type="String">PValue</Data></Cell>
    <Cell><Data ss:Type="String">Genes</Data></Cell>
    <Cell><Data ss:Type="String">List Total</Data></Cell>
    <Cell><Data ss:Type="String">Pop Hits</Data></Cell>
    <Cell><Data ss:Type="String">Pop Total</Data></Cell>
    <Cell><Data ss:Type="String">Fold Enrichment</Data></Cell>
    <Cell><Data ss:Type="String">Bonferroni</Data></Cell>
    <Cell><Data ss:Type="String">Benjamini</Data></Cell>
    <Cell><Data ss:Type="String">FDR</Data></Cell>
   </Row>
   <Row>
    <Cell><Data ss:Type="String">GOTERM_BP_FAT</Data></Cell>
    <Cell><Data ss:Type="String">GO:0051173~positive regulation of nitrogen compound metabolic process</Data></Cell>
    <Cell><Data ss:Type="Number">4</Data></Cell>
    <Cell><Data ss:Type="Number">4.3478260869565197</Data></Cell>
    <Cell><Data ss:Type="Number">0.73259862973999601</Data></Cell>
    <Cell><Data ss:Type="String">TAF2, CNBP, NAA15, PEBP1</Data></Cell>
    <Cell><Data ss:Type="Number">80</Data></Cell>
    <Cell><Data ss:Type="Number">644</Data></Cell>
    <Cell><Data ss:Type="Number">13528</Data></Cell>
    <Cell><Data ss:Type="Number">1.0503105590062101</Data></Cell>
    <Cell><Data ss:Type="Number">1</Data></Cell>
    <Cell><Data ss:Type="Number">0.99994830645640098</Data></Cell>
    <Cell><Data ss:Type="Number">99.9999998761363</Data></Cell>
   </Row>
   <Row>
    <Cell><Data ss:Type="String">GOTERM_BP_FAT</Data></Cell>
    <Cell><Data ss:Type="String">GO:0010604~positive regulation of macromolecule metabolic process</Data></Cell>
    <Cell><Data ss:Type="Number">5</Data></Cell>
    <Cell><Data ss:Type="Number">5.4347826086956497</Data></Cell>
    <Cell><Data ss:Type="Number">0.74560824240811496</Data></Cell>
    <Cell><Data ss:Type="String">TAF2, CNBP, HPX, NAA15, PIN1</Data></Cell>
    <Cell><Data ss:Type="Number">80</Data></Cell>
    <Cell><Data ss:Type="Number">857</Data></Cell>
    <Cell><Data ss:Type="Number">13528</Data></Cell>
    <Cell><Data ss:Type="Number">0.98658109684947404</Data></Cell>
    <Cell><Data ss:Type="Number">1</Data></Cell>
    <Cell><Data ss:Type="Number">0.99996120885394602</Data></Cell>
    <Cell><Data ss:Type="Number">99.999999942964806</Data></Cell>
   </Row>
   <Row>
    <Cell><Data ss:Type="String">GOTERM_BP_FAT</Data></Cell>
    <Cell><Data ss:Type="String">GO:0045893~positive regulation of transcription, DNA-dependent</Data></Cell>
    <Cell><Data ss:Type="Number">3</Data></Cell>
    <Cell><Data ss:Type="Number">3.2608695652173898</Data></Cell>
    <Cell><Data ss:Type="Number">0.772821875398228</Data></Cell>
    <Cell><Data ss:Type="String">TAF2, CNBP, NAA15</Data></Cell>
    <Cell><Data ss:Type="Number">80</Data></Cell>
    <Cell><Data ss:Type="Number">477</Data></Cell>
    <Cell><Data ss:Type="Number">13528</Data></Cell>
    <Cell><Data ss:Type="Number">1.06352201257861</Data></Cell>
    <Cell><Data ss:Type="Number">1</Data></Cell>
    <Cell><Data ss:Type="Number">0.99997804311514804</Data></Cell>
    <Cell><Data ss:Type="Number">99.999999990179802</Data></Cell>
   </Row>
   <Row>
    <Cell><Data ss:Type="String">GOTERM_BP_FAT</Data></Cell>
    <Cell><Data ss:Type="String">GO:0051254~positive regulation of RNA metabolic process</Data></Cell>
    <Cell><Data ss:Type="Number">3</Data></Cell>
    <Cell><Data ss:Type="Number">3.2608695652173898</Data></Cell>
    <Cell><Data ss:Type="Number">0.77683888536525103</Data></Cell>
    <Cell><Data ss:Type="String">TAF2, CNBP, NAA15</Data></Cell>
    <Cell><Data ss:Type="Number">80</Data></Cell>
    <Cell><Data ss:Type="Number">481</Data></Cell>
    <Cell><Data ss:Type="Number">13528</Data></Cell>
    <Cell><Data ss:Type="Number">1.0546777546777499</Data></Cell>
    <Cell><Data ss:Type="Number">1</Data></Cell>
    <Cell><Data ss:Type="Number">0.99997892233987196</Data></Cell>
    <Cell><Data ss:Type="Number">99.999999992558799</Data></Cell>
   </Row>
   <Row>
    <Cell><Data ss:Type="String">GOTERM_BP_FAT</Data></Cell>
    <Cell><Data ss:Type="String">GO:0006357~regulation of transcription from RNA polymerase II promoter</Data></Cell>
    <Cell><Data ss:Type="Number">4</Data></Cell>
    <Cell><Data ss:Type="Number">4.3478260869565197</Data></Cell>
    <Cell><Data ss:Type="Number">0.80449468642203603</Data></Cell>
    <Cell><Data ss:Type="String">TAF2, PFN1, CNBP, NEDD8</Data></Cell>
    <Cell><Data ss:Type="Number">80</Data></Cell>
    <Cell><Data ss:Type="Number">727</Data></Cell>
    <Cell><Data ss:Type="Number">13528</Data></Cell>
    <Cell><Data ss:Type="Number">0.93039889958734501</Data></Cell>
    <Cell><Data ss:Type="Number">1</Data></Cell>
    <Cell><Data ss:Type="Number">0.99998820769971197</Data></Cell>
    <Cell><Data ss:Type="Number">99.999999999048896</Data></Cell>
   </Row>
   <Row>
    <Cell><Data ss:Type="String">GOTERM_BP_FAT</Data></Cell>
    <Cell><Data ss:Type="String">GO:0045941~positive regulation of transcription</Data></Cell>
    <Cell><Data ss:Type="Number">3</Data></Cell>
    <Cell><Data ss:Type="Number">3.2608695652173898</Data></Cell>
    <Cell><Data ss:Type="Number">0.847341839731235</Data></Cell>
    <Cell><Data ss:Type="String">TAF2, CNBP, NAA15</Data></Cell>
    <Cell><Data ss:Type="Number">80</Data></Cell>
    <Cell><Data ss:Type="Number">564</Data></Cell>
    <Cell><Data ss:Type="Number">13528</Data></Cell>
    <Cell><Data ss:Type="Number">0.89946808510638199</Data></Cell>
    <Cell><Data ss:Type="Number">1</Data></Cell>
    <Cell><Data ss:Type="Number">0.99999741419836996</Data></Cell>
    <Cell><Data ss:Type="Number">99.999999999979593</Data></Cell>
   </Row>
   <Row>
    <Cell><Data ss:Type="String">GOTERM_BP_FAT</Data></Cell>
    <Cell><Data ss:Type="String">GO:0010628~positive regulation of gene expression</Data></Cell>
    <Cell><Data ss:Type="Number">3</Data></Cell>
    <Cell><Data ss:Type="Number">3.2608695652173898</Data></Cell>
    <Cell><Data ss:Type="Number">0.85905536142533301</Data></Cell>
    <Cell><Data ss:Type="String">TAF2, CNBP, NAA15</Data></Cell>
    <Cell><Data ss:Type="Number">80</Data></Cell>
    <Cell><Data ss:Type="Number">581</Data></Cell>
    <Cell><Data ss:Type="Number">13528</Data></Cell>
    <Cell><Data ss:Type="Number">0.87314974182444005</Data></Cell>
    <Cell><Data ss:Type="Number">1</Data></Cell>
    <Cell><Data ss:Type="Number">0.99999796927742601</Data></Cell>
    <Cell><Data ss:Type="Number">99.999999999994102</Data></Cell>
   </Row>
   <Row>
    <Cell><Data ss:Type="String">GOTERM_BP_FAT</Data></Cell>
    <Cell><Data ss:Type="String">GO:0045935~positive regulation of nucleobase, nucleoside, nucleotide and nucleic acid metabolic process</Data></Cell>
    <Cell><Data ss:Type="Number">3</Data></Cell>
    <Cell><Data ss:Type="Number">3.2608695652173898</Data></Cell>
    <Cell><Data ss:Type="Number">0.88515233847776198</Data></Cell>
    <Cell><Data ss:Type="String">TAF2, CNBP, NAA15</Data></Cell>
    <Cell><Data ss:Type="Number">80</Data></Cell>
    <Cell><Data ss:Type="Number">624</Data></Cell>
    <Cell><Data ss:Type="Number">13528</Data></Cell>
    <Cell><Data ss:Type="Number">0.81298076923076901</Data></Cell>
    <Cell><Data ss:Type="Number">1</Data></Cell>
    <Cell><Data ss:Type="Number">0.99999935934258999</Data></Cell>
    <Cell><Data ss:Type="Number">99.999999999999702</Data></Cell>
   </Row>
   <Row>
    <Cell><Data ss:Type="String">GOTERM_BP_FAT</Data></Cell>
    <Cell><Data ss:Type="String">GO:0010557~positive regulation of macromolecule biosynthetic process</Data></Cell>
    <Cell><Data ss:Type="Number">3</Data></Cell>
    <Cell><Data ss:Type="Number">3.2608695652173898</Data></Cell>
    <Cell><Data ss:Type="Number">0.900666035329446</Data></Cell>
    <Cell><Data ss:Type="String">TAF2, CNBP, NAA15</Data></Cell>
    <Cell><Data ss:Type="Number">80</Data></Cell>
    <Cell><Data ss:Type="Number">654</Data></Cell>
    <Cell><Data ss:Type="Number">13528</Data></Cell>
    <Cell><Data ss:Type="Number">0.77568807339449497</Data></Cell>
    <Cell><Data ss:Type="Number">1</Data></Cell>
    <Cell><Data ss:Type="Number">0.99999972440170704</Data></Cell>
    <Cell><Data ss:Type="Number">99.999999999999901</Data></Cell>
   </Row>
   <Row>
    <Cell><Data ss:Type="String">GOTERM_BP_FAT</Data></Cell>
    <Cell><Data ss:Type="String">GO:0031328~positive regulation of cellular biosynthetic process</Data></Cell>
    <Cell><Data ss:Type="Number">3</Data></Cell>
    <Cell><Data ss:Type="Number">3.2608695652173898</Data></Cell>
    <Cell><Data ss:Type="Number">0.91465521028357299</Data></Cell>
    <Cell><Data ss:Type="String">TAF2, CNBP, NAA15</Data></Cell>
    <Cell><Data ss:Type="Number">80</Data></Cell>
    <Cell><Data ss:Type="Number">685</Data></Cell>
    <Cell><Data ss:Type="Number">13528</Data></Cell>
    <Cell><Data ss:Type="Number">0.74058394160583896</Data></Cell>
    <Cell><Data ss:Type="Number">1</Data></Cell>
    <Cell><Data ss:Type="Number">0.99999987082966302</Data></Cell>
    <Cell><Data ss:Type="Number">100</Data></Cell>
   </Row>
   <Row>
    <Cell><Data ss:Type="String">GOTERM_BP_FAT</Data></Cell>
    <Cell><Data ss:Type="String">GO:0009891~positive regulation of biosynthetic process</Data></Cell>
    <Cell><Data ss:Type="Number">3</Data></Cell>
    <Cell><Data ss:Type="Number">3.2608695652173898</Data></Cell>
    <Cell><Data ss:Type="Number">0.91876432290500498</Data></Cell>
    <Cell><Data ss:Type="String">TAF2, CNBP, NAA15</Data></Cell>
    <Cell><Data ss:Type="Number">80</Data></Cell>
    <Cell><Data ss:Type="Number">695</Data></Cell>
    <Cell><Data ss:Type="Number">13528</Data></Cell>
    <Cell><Data ss:Type="Number">0.72992805755395596</Data></Cell>
    <Cell><Data ss:Type="Number">1</Data></Cell>
    <Cell><Data ss:Type="Number">0.99999989432807301</Data></Cell>
    <Cell><Data ss:Type="Number">100</Data></Cell>
   </Row>
   <Row>
    <Cell><Data ss:Type="String">GOTERM_BP_FAT</Data></Cell>
    <Cell><Data ss:Type="String">GO:0045449~regulation of transcription</Data></Cell>
    <Cell><Data ss:Type="Number">9</Data></Cell>
    <Cell><Data ss:Type="Number">9.7826086956521703</Data></Cell>
    <Cell><Data ss:Type="Number">0.99074091355046601</Data></Cell>
    <Cell><Data ss:Type="String">NONO, TAF2, PFN1, CNBP, PBXIP1, ZNF451, NAA15, BTF3, NEDD8</Data></Cell>
    <Cell><Data ss:Type="Number">80</Data></Cell>
    <Cell><Data ss:Type="Number">2601</Data></Cell>
    <Cell><Data ss:Type="Number">13528</Data></Cell>
    <Cell><Data ss:Type="Number">0.58512110726643596</Data></Cell>
    <Cell><Data ss:Type="Number">1</Data></Cell>
    <Cell><Data ss:Type="Number">0.999999999999722</Data></Cell>
    <Cell><Data ss:Type="Number">100</Data></Cell>
   </Row>
   <Row>
    <Cell><Data ss:Type="String">GOTERM_BP_FAT</Data></Cell>
    <Cell><Data ss:Type="String">GO:0006355~regulation of transcription, DNA-dependent</Data></Cell>
    <Cell><Data ss:Type="Number">5</Data></Cell>
    <Cell><Data ss:Type="Number">5.4347826086956497</Data></Cell>
    <Cell><Data ss:Type="Number">0.99473053160490499</Data></Cell>
    <Cell><Data ss:Type="String">TAF2, PFN1, CNBP, NAA15, NEDD8</Data></Cell>
    <Cell><Data ss:Type="Number">80</Data></Cell>
    <Cell><Data ss:Type="Number">1773</Data></Cell>
    <Cell><Data ss:Type="Number">13528</Data></Cell>
    <Cell><Data ss:Type="Number">0.47687535250987001</Data></Cell>
    <Cell><Data ss:Type="Number">1</Data></Cell>
    <Cell><Data ss:Type="Number">0.99999999999998901</Data></Cell>
    <Cell><Data ss:Type="Number">100</Data></Cell>
   </Row>
   <Row>
    <Cell><Data ss:Type="String">GOTERM_BP_FAT</Data></Cell>
    <Cell><Data ss:Type="String">GO:0051252~regulation of RNA metabolic process</Data></Cell>
    <Cell><Data ss:Type="Number">5</Data></Cell>
    <Cell><Data ss:Type="Number">5.4347826086956497</Data></Cell>
    <Cell><Data ss:Type="Number">0.99568500285738804</Data></Cell>
    <Cell><Data ss:Type="String">TAF2, PFN1, CNBP, NAA15, NEDD8</Data></Cell>
    <Cell><Data ss:Type="Number">80</Data></Cell>
    <Cell><Data ss:Type="Number">1813</Data></Cell>
    <Cell><Data ss:Type="Number">13528</Data></Cell>
    <Cell><Data ss:Type="Number">0.46635410921125198</Data></Cell>
    <Cell><Data ss:Type="Number">1</Data></Cell>
    <Cell><Data ss:Type="Number">0.999999999999996</Data></Cell>
    <Cell><Data ss:Type="Number">100</Data></Cell>
   </Row>
   <Row>
    <Cell><Data ss:Type="String">GOTERM_BP_FAT</Data></Cell>
    <Cell><Data ss:Type="String">GO:0006350~transcription</Data></Cell>
    <Cell><Data ss:Type="Number">6</Data></Cell>
    <Cell><Data ss:Type="Number">6.5217391304347796</Data></Cell>
    <Cell><Data ss:Type="Number">0.99630461930536995</Data></Cell>
    <Cell><Data ss:Type="String">NONO, TAF2, CNBP, ZNF451, NAA15, BTF3</Data></Cell>
    <Cell><Data ss:Type="Number">80</Data></Cell>
    <Cell><Data ss:Type="Number">2101</Data></Cell>
    <Cell><Data ss:Type="Number">13528</Data></Cell>
    <Cell><Data ss:Type="Number">0.48291289861970399</Data></Cell>
    <Cell><Data ss:Type="Number">1</Data></Cell>
    <Cell><Data ss:Type="Number">0.999999999999998</Data></Cell>
    <Cell><Data ss:Type="Number">100</Data></Cell>
   </Row>
   <Row ss:Index="299">
    <Cell><Data ss:Type="String">Annotation Cluster 30</Data></Cell>
    <Cell><Data ss:Type="String">Enrichment Score: 0.038744252746086755</Data></Cell>
   </Row>
   <Row>
    <Cell><Data ss:Type="String">Category</Data></Cell>
    <Cell><Data ss:Type="String">Term</Data></Cell>
    <Cell><Data ss:Type="String">Count</Data></Cell>
    <Cell><Data ss:Type="String">%</Data></Cell>
    <Cell><Data ss:Type="String">PValue</Data></Cell>
    <Cell><Data ss:Type="String">Genes</Data></Cell>
    <Cell><Data ss:Type="String">List Total</Data></Cell>
    <Cell><Data ss:Type="String">Pop Hits</Data></Cell>
    <Cell><Data ss:Type="String">Pop Total</Data></Cell>
    <Cell><Data ss:Type="String">Fold Enrichment</Data></Cell>
    <Cell><Data ss:Type="String">Bonferroni</Data></Cell>
    <Cell><Data ss:Type="String">Benjamini</Data></Cell>
    <Cell><Data ss:Type="String">FDR</Data></Cell>
   </Row>
   <Row>
    <Cell><Data ss:Type="String">GOTERM_MF_FAT</Data></Cell>
    <Cell><Data ss:Type="String">GO:0046872~metal ion binding</Data></Cell>
    <Cell><Data ss:Type="Number">21</Data></Cell>
    <Cell><Data ss:Type="Number">22.826086956521699</Data></Cell>
    <Cell><Data ss:Type="Number">0.89413811684404298</Data></Cell>
    <Cell><Data ss:Type="String">TAF2, CNBP, TNNC2, ZNF451, MYL1, PDLIM3, LDB3, PPP3R1, KDM1B, COL9A1, HPX, PVALB, ATP9A, FBXO43, RYR1, RHOT1, ENO3, CA3, GLO1, ZYX, IMPDH2</Data></Cell>
    <Cell><Data ss:Type="Number">78</Data></Cell>
    <Cell><Data ss:Type="Number">4140</Data></Cell>
    <Cell><Data ss:Type="Number">12983</Data></Cell>
    <Cell><Data ss:Type="Number">0.84430509104422102</Data></Cell>
    <Cell><Data ss:Type="Number">1</Data></Cell>
    <Cell><Data ss:Type="Number">0.99999990371838998</Data></Cell>
    <Cell><Data ss:Type="Number">99.999999999981796</Data></Cell>
   </Row>
   <Row>
    <Cell><Data ss:Type="String">GOTERM_MF_FAT</Data></Cell>
    <Cell><Data ss:Type="String">GO:0008270~zinc ion binding</Data></Cell>
    <Cell><Data ss:Type="Number">11</Data></Cell>
    <Cell><Data ss:Type="Number">11.9565217391304</Data></Cell>
    <Cell><Data ss:Type="Number">0.89978460194531495</Data></Cell>
    <Cell><Data ss:Type="String">KDM1B, TAF2, COL9A1, CNBP, ZNF451, LDB3, PDLIM3, FBXO43, CA3, GLO1, ZYX</Data></Cell>
    <Cell><Data ss:Type="Number">78</Data></Cell>
    <Cell><Data ss:Type="Number">2311</Data></Cell>
    <Cell><Data ss:Type="Number">12983</Data></Cell>
    <Cell><Data ss:Type="Number">0.79226996860056098</Data></Cell>
    <Cell><Data ss:Type="Number">1</Data></Cell>
    <Cell><Data ss:Type="Number">0.99999989848243498</Data></Cell>
    <Cell><Data ss:Type="Number">99.999999999991104</Data></Cell>
   </Row>
   <Row>
    <Cell><Data ss:Type="String">GOTERM_MF_FAT</Data></Cell>
    <Cell><Data ss:Type="String">GO:0043169~cation binding</Data></Cell>
    <Cell><Data ss:Type="Number">21</Data></Cell>
    <Cell><Data ss:Type="Number">22.826086956521699</Data></Cell>
    <Cell><Data ss:Type="Number">0.90397118138606003</Data></Cell>
    <Cell><Data ss:Type="String">TAF2, CNBP, TNNC2, ZNF451, MYL1, PDLIM3, LDB3, PPP3R1, KDM1B, COL9A1, HPX, PVALB, ATP9A, FBXO43, RYR1, RHOT1, ENO3, CA3, GLO1, ZYX, IMPDH2</Data></Cell>
    <Cell><Data ss:Type="Number">78</Data></Cell>
    <Cell><Data ss:Type="Number">4179</Data></Cell>
    <Cell><Data ss:Type="Number">12983</Data></Cell>
    <Cell><Data ss:Type="Number">0.83642571833526602</Data></Cell>
    <Cell><Data ss:Type="Number">1</Data></Cell>
    <Cell><Data ss:Type="Number">0.99999988405195195</Data></Cell>
    <Cell><Data ss:Type="Number">99.999999999994898</Data></Cell>
   </Row>
   <Row>
    <Cell><Data ss:Type="String">GOTERM_MF_FAT</Data></Cell>
    <Cell><Data ss:Type="String">GO:0043167~ion binding</Data></Cell>
    <Cell><Data ss:Type="Number">21</Data></Cell>
    <Cell><Data ss:Type="Number">22.826086956521699</Data></Cell>
    <Cell><Data ss:Type="Number">0.91814126868014501</Data></Cell>
    <Cell><Data ss:Type="String">TAF2, CNBP, TNNC2, ZNF451, MYL1, PDLIM3, LDB3, PPP3R1, KDM1B, COL9A1, HPX, PVALB, ATP9A, FBXO43, RYR1, RHOT1, ENO3, CA3, GLO1, ZYX, IMPDH2</Data></Cell>
    <Cell><Data ss:Type="Number">78</Data></Cell>
    <Cell><Data ss:Type="Number">4241</Data></Cell>
    <Cell><Data ss:Type="Number">12983</Data></Cell>
    <Cell><Data ss:Type="Number">0.82419784883826297</Data></Cell>
    <Cell><Data ss:Type="Number">1</Data></Cell>
    <Cell><Data ss:Type="Number">0.99999993951650701</Data></Cell>
    <Cell><Data ss:Type="Number">99.999999999999304</Data></Cell>
   </Row>
   <Row>
    <Cell><Data ss:Type="String">GOTERM_MF_FAT</Data></Cell>
    <Cell><Data ss:Type="String">GO:0046914~transition metal ion binding</Data></Cell>
    <Cell><Data ss:Type="Number">12</Data></Cell>
    <Cell><Data ss:Type="Number">13.043478260869501</Data></Cell>
    <Cell><Data ss:Type="Number">0.95867516403300002</Data></Cell>
    <Cell><Data ss:Type="String">KDM1B, TAF2, COL9A1, CNBP, HPX, ZNF451, LDB3, PDLIM3, FBXO43, CA3, GLO1, ZYX</Data></Cell>
    <Cell><Data ss:Type="Number">78</Data></Cell>
    <Cell><Data ss:Type="Number">2785</Data></Cell>
    <Cell><Data ss:Type="Number">12983</Data></Cell>
    <Cell><Data ss:Type="Number">0.717193757768264</Data></Cell>
    <Cell><Data ss:Type="Number">1</Data></Cell>
    <Cell><Data ss:Type="Number">0.99999999890360403</Data></Cell>
    <Cell><Data ss:Type="Number">100</Data></Cell>
   </Row>
   <Row ss:Index="307">
    <Cell><Data ss:Type="String">Annotation Cluster 31</Data></Cell>
    <Cell><Data ss:Type="String">Enrichment Score: 0.02392190047629098</Data></Cell>
   </Row>
   <Row>
    <Cell><Data ss:Type="String">Category</Data></Cell>
    <Cell><Data ss:Type="String">Term</Data></Cell>
    <Cell><Data ss:Type="String">Count</Data></Cell>
    <Cell><Data ss:Type="String">%</Data></Cell>
    <Cell><Data ss:Type="String">PValue</Data></Cell>
    <Cell><Data ss:Type="String">Genes</Data></Cell>
    <Cell><Data ss:Type="String">List Total</Data></Cell>
    <Cell><Data ss:Type="String">Pop Hits</Data></Cell>
    <Cell><Data ss:Type="String">Pop Total</Data></Cell>
    <Cell><Data ss:Type="String">Fold Enrichment</Data></Cell>
    <Cell><Data ss:Type="String">Bonferroni</Data></Cell>
    <Cell><Data ss:Type="String">Benjamini</Data></Cell>
    <Cell><Data ss:Type="String">FDR</Data></Cell>
   </Row>
   <Row>
    <Cell><Data ss:Type="String">GOTERM_CC_FAT</Data></Cell>
    <Cell><Data ss:Type="String">GO:0044459~plasma membrane part</Data></Cell>
    <Cell><Data ss:Type="Number">8</Data></Cell>
    <Cell><Data ss:Type="Number">8.6956521739130395</Data></Cell>
    <Cell><Data ss:Type="Number">0.92006651981896603</Data></Cell>
    <Cell><Data ss:Type="String">VAPA, MAPT, GRIK4, RYR1, PEBP1, GNB5, ZYX, SLC9A3R1</Data></Cell>
    <Cell><Data ss:Type="Number">62</Data></Cell>
    <Cell><Data ss:Type="Number">2203</Data></Cell>
    <Cell><Data ss:Type="Number">12782</Data></Cell>
    <Cell><Data ss:Type="Number">0.74865652409470895</Data></Cell>
    <Cell><Data ss:Type="Number">1</Data></Cell>
    <Cell><Data ss:Type="Number">0.99991538732047103</Data></Cell>
    <Cell><Data ss:Type="Number">99.999999999997797</Data></Cell>
   </Row>
   <Row>
    <Cell><Data ss:Type="String">GOTERM_CC_FAT</Data></Cell>
    <Cell><Data ss:Type="String">GO:0005887~integral to plasma membrane</Data></Cell>
    <Cell><Data ss:Type="Number">4</Data></Cell>
    <Cell><Data ss:Type="Number">4.3478260869565197</Data></Cell>
    <Cell><Data ss:Type="Number">0.93153215864653605</Data></Cell>
    <Cell><Data ss:Type="String">GRIK4, RYR1, PEBP1, ZYX</Data></Cell>
    <Cell><Data ss:Type="Number">62</Data></Cell>
    <Cell><Data ss:Type="Number">1188</Data></Cell>
    <Cell><Data ss:Type="Number">12782</Data></Cell>
    <Cell><Data ss:Type="Number">0.69414575866188699</Data></Cell>
    <Cell><Data ss:Type="Number">1</Data></Cell>
    <Cell><Data ss:Type="Number">0.99994253365207697</Data></Cell>
    <Cell><Data ss:Type="Number">99.999999999999602</Data></Cell>
   </Row>
   <Row>
    <Cell><Data ss:Type="String">GOTERM_CC_FAT</Data></Cell>
    <Cell><Data ss:Type="String">GO:0031226~intrinsic to plasma membrane</Data></Cell>
    <Cell><Data ss:Type="Number">4</Data></Cell>
    <Cell><Data ss:Type="Number">4.3478260869565197</Data></Cell>
    <Cell><Data ss:Type="Number">0.93808249816144895</Data></Cell>
    <Cell><Data ss:Type="String">GRIK4, RYR1, PEBP1, ZYX</Data></Cell>
    <Cell><Data ss:Type="Number">62</Data></Cell>
    <Cell><Data ss:Type="Number">1215</Data></Cell>
    <Cell><Data ss:Type="Number">12782</Data></Cell>
    <Cell><Data ss:Type="Number">0.67872029735828998</Data></Cell>
    <Cell><Data ss:Type="Number">1</Data></Cell>
    <Cell><Data ss:Type="Number">0.99995193248303904</Data></Cell>
    <Cell><Data ss:Type="Number">99.999999999999901</Data></Cell>
   </Row>
   <Row>
    <Cell><Data ss:Type="String">GOTERM_CC_FAT</Data></Cell>
    <Cell><Data ss:Type="String">GO:0005886~plasma membrane</Data></Cell>
    <Cell><Data ss:Type="Number">10</Data></Cell>
    <Cell><Data ss:Type="Number">10.869565217391299</Data></Cell>
    <Cell><Data ss:Type="Number">0.99782477964024396</Data></Cell>
    <Cell><Data ss:Type="String">VAPA, AK1, MAPT, GRIK4, COL1A2, RYR1, PEBP1, GNB5, ZYX, SLC9A3R1</Data></Cell>
    <Cell><Data ss:Type="Number">62</Data></Cell>
    <Cell><Data ss:Type="Number">3777</Data></Cell>
    <Cell><Data ss:Type="Number">12782</Data></Cell>
    <Cell><Data ss:Type="Number">0.54583344009155499</Data></Cell>
    <Cell><Data ss:Type="Number">1</Data></Cell>
    <Cell><Data ss:Type="Number">0.99999999954599805</Data></Cell>
    <Cell><Data ss:Type="Number">100</Data></Cell>
   </Row>
  </Table>
  <WorksheetOptions xmlns="urn:schemas-microsoft-com:office:excel">
   <PageSetup>
    <Header x:Margin="0.3"/>
    <Footer x:Margin="0.3"/>
    <PageMargins x:Bottom="0.75" x:Left="0.7" x:Right="0.7" x:Top="0.75"/>
   </PageSetup>
   <Selected/>
   <Panes>
    <Pane>
     <Number>3</Number>
     <RangeSelection>R1C1:R1C5</RangeSelection>
    </Pane>
   </Panes>
   <ProtectObjects>False</ProtectObjects>
   <ProtectScenarios>False</ProtectScenarios>
  </WorksheetOptions>
 </Worksheet>
</Workbook>
